# Supplementary material for: ATF-4 and hydrogen sulfide signalling mediate longevity in response to inhibition of translation or mTORC1
Source: Nat Commun. 2022 Feb 18;13:967. doi: 10.1038/s41467-022-28599-9 (PMC8857226; doi:10.1038/s41467-022-28599-9)
Supplement: Supplementary file 4 — Supplementary Data 1 [file 41467_2022_28599_MOESM4_ESM.xlsx]

## Sheet: Summary
Supplementary Data 1. Overexpression of ATF-4 increases lifespan
Strain / RNAi				Mean lifespan ± S.E.M.			75th percentile		N dead/ Initial N		% mean lifespan change to control		P-value (log-rank) vs. control		Figure
				[Days]			[Days]								Initials of person who has performed lifespan assay
Trial of atf-4 knock down by RNAi starting at the first day of adulthood at 20°C (with FUdR). Trial#20120830
rrf-3(pk1426) L4440 (control)				19.1 ± 0.4			22		114/141						CYE
rrf-3(pk1426) atf-4(RNAi)				19.3 ± 0.3			22		104/148		1		0.8786
P-value and % mean lifespan change are relative to rrf-3(pk1426) RNAi L4440
Trial of treating wild type C. elegans with cycloheximide (eukaryotic protein synthesis inhibitor) during adulthood at 20°C (with FUdR). Trial#20130722a
wild type (N2) DMSO (0.25%)				23.2 ± 0.3			25		85/100						MSB
wild type (N2) 5 µM cycloheximide DMSO (0.25%)				25.1 ± 0.4			28		90/109		8		0.0001
wild type (N2) 10 µM cycloheximide DMSO (0.25%)				25.5 ± 0.3			28		118/136		10		<0.0001
wild type (N2) 25 µM cycloheximide DMSO (0.25%)				26.8 ± 0.4			30		119/132		16		<0.0001
wild type (N2) 50 µM cycloheximide DMSO (0.25%)				26.1 ± 0.3			28		111/125		13		<0.0001
P-value and % mean lifespan change are relative to wild type (N2) DMSO
Trial of cycloheximide on wild type during adulthood at 20°C (with FUdR). Trial#20130509
wild type (N2) DMSO (0.25%)				23.9 ± 0.5			29		189/203						MSB
wild type (N2) 100 µM cycloheximide DMSO (0.25%)				20.6 ± 0.7			23		65/77		-13		0.0004
P-value and % mean lifespan change are relative to wild type (N2) DMSO
Trial of cycloheximide on atf-4 mutants during adulthood at 20°C (with FUdR). Trial#20130919
wild type (N2) DMSO (0.25%)				27.9 ± 0.4			29		98/113						CYE, 2b
wild type (N2) 25 µM cycloheximide DMSO (0.25%)”				32.2 ± 0.5			35		81/95		16		0.0001		2b
atf-4(tm4397) DMSO (0.25%)*				27.8 ± 0.3			29		114/132		0		0.7552		2b
atf-4(tm4397) 25 µM cycloheximide DMSO (0.25%)				28.9 ± 0.6			29		75/89		4		0.0406		2b
													*0.0121
													“<0.0001
P-value and % mean lifespan change are relative to wild type (N2) DMSO, * atf-4(tm4397) DMSO, and “ wild type (N2) 25 uM cycloheximide
Trial of cycloheximide on atf-4 mutants during adulthood at 20°C (with FUdR). Trial#20131104
wild type (N2) DMSO (0.25%)				26.6 ± 0.3			30		122/135						KP
wild type (N2) 25 µM cycloheximide DMSO (0.25%)”				34.0 ± 0.4			37		118/122		28		<0.0001
atf-4(tm4397) DMSO (0.25%)*				29.2 ± 0.4			32		128/138		10		<0.0001
atf-4(tm4397) 25 µM cycloheximide DMSO (0.25%)				28.6 ± 0.5			32		108/108		8		<0.0001
													*0.7415
													“<0.0001
P-value and % mean lifespan change are relative to wild type (N2) DMSO, * atf-4(tm4397) DMSO, and “ wild type (N2) 25 uM cycloheximide
Trial of eukaryotic translation initiation factor gene knock down by RNAi starting at the first day of adulthood at 20°C (with FUdR). Trial#20130620b
wild type (N2) L4440 (control)				24.6 ± 0.3			27		70/76						MSB, 2a
wild type (N2) ifg-1(RNAi)				29.9 ± 0.3			32		93/97		22		<0.0001		2a
wild type (N2) ife-2(RNAi)				27.6 ± 0.3			29		76/82		12		<0.0001
wild type (N2) eif-1A(RNAi)				28.3 ± 0.3			29		71/82		15		<0.0001
atf-4(tm4397) L4440 (control)*				25.1 ± 0.3			27		76/86		2		0.155		2a
atf-4(tm4397) ifg-1(RNAi)				25.9 ± 0.3			29		93/101		5		0.0001		2a
													*0.0043
atf-4(tm4397) ife-2(RNAi)				25.1 ± 0.3			25		65/72		2		0.2914
													*0.7962
atf-4(tm4397) eif-1A(RNAi)				24.7 ± 0.3			25		75/86		0		0.8187
													*0.3798
P-value and % mean lifespan change are relative to wild type (N2) L4440 and * atf-4(tm4397) L4440
Trial of eukaryotic translation initiation factor gene knock down by RNAi starting at the first day of adulthood at 20°C (with FUdR). Trial#20130520
wild type (N2) L4440 (control)				21.3 ± 0.1			21		119/129						CYE
wild type (N2) ifg-1(RNAi)				25.9 ± 0.4			28		133/141		22		<0.0001
wild type (N2) ife-2(RNAi)				24.1 ± 0.3			28		128/138		13		<0.0001
wild type (N2) eif-1A(RNAi)				24.6 ± 0.4			28		106/115		16		<0.0001
atf-4(tm4397) L4440 (control)*				21.9 ± 0.3			21		76/91		3		0.0021
atf-4(tm4397) ifg-1(RNAi)				22.7 ± 0.3			23		100/106		7		<0.0001
													*0.0201
atf-4(tm4397) ife-2(RNAi)				21.8 ± 0.2			21		93/107		2		0.1076
													*0.2039
atf-4(tm4397) eif-1A(RNAi)				21.7 ± 0.2			21		120/142		2		0.0058
													*0.5021
P-value and % mean lifespan change are relative to wild type (N2) L4440 and * atf-4(tm4397) L4440
Trial of reduced Insulin/IGF-1 signaling daf-2 knock down by RNAi starting at the first day of adulthood at 15°C (with FUdR). Trial#20121104
wild type (N2) L4440 (control)				19.8 ± 0.6			22		51/57						LM
wild type (N2) daf-2(RNAi)”				31.4 ± 1.2			38		77/94		59		<0.0001
atf-4(tm4397) L4440 (control)*				19.2 ± 0.4			22		86/102		-3		0.305
atf-4(tm4397) daf-2(RNAi)				29.8 ± 1.1			33		79/93		51		<0.0001
													*<0.0001
													“0.4427
P-value and % mean lifespan change are relative to wild type (N2) L4440, * atf-4(tm4397) L4440, and “wild type (N2) daf-2(RNAi)
Trial of reduced Insulin/IGF-1 signaling daf-2 knock down by RNAi starting at the first day of adulthood at 15°C (with FUdR). Trial#20121021
wild type (N2) L4440 (control)				23.5 ± 0.5			26		113/132						CYE
wild type (N2) daf-2(RNAi)”				38.1 ± 0.9			48		128/140		62		<0.0001
atf-4(tm4397) L4440 (control)*				21.8 ± 0.3			24		94/114		-7		0.0004
atf-4(tm4397) daf-2(RNAi)				31.9 ± 0.7			38		161/172		36		<0.0001
													*<0.0001
													“<0.0001
P-value and % mean lifespan change are relative to wild type (N2) L4440, * atf-4(tm4397) L4440, and “ wild type (N2) daf-2(RNAi)
Trial of dietary restriction by diluting bacteria in liquid at 20°C (with FUdR). Trial#20130312
wild type (N2) OD3 (ad libitum)				20.5 ± 0.3			21		36/36						LM
atf-4(tm4397) OD3 (ad libitum)				22.1 ± 0.3			24		28/28		7		0.0009
wild type (N2) OD1.5				22.5 ± 0.7			24		21/21
atf-4(tm4397) OD1.5				23.1 ± 0.7			24		26/26		3		0.5434
wild type (N2) OD0.5				34.9 ± 1.8			41		20/20
atf-4(tm4397) OD0.5				35.6 ± 1.1			36		19/19		2		0.7974
wild type (N2) OD0.25				41.1 ± 1.5			44		19/19
atf-4(tm4397) OD0.25				42.1 ± 1.3			45		21/21		2		0.1067
wild type (N2) OD0				46.1 ± 1.6			52		35/35
atf-4(tm4397) OD0				46.3 ± 1.7			55		27/27		0		0.5807
P-value and % mean lifespan change are relative to corresponding bacterial concentration (OD) of wild type (N2)
Trial of dietary restriction by diluting bacteria in liquid at 20°C (with FUdR). Trial#20130429
wild type (N2) OD3 (ad libitum)				20.0 ± 0.7			23		31/31						LM
atf-4(tm4397) OD3 (ad libitum)				21.3 ± 1.2			23		30/30		7		0.2019
wild type (N2) OD1.5				22.6 ± 1.1			23		30/30
atf-4(tm4397) OD1.5				20.3 ± 1.1			23		29/30		-10		0.2313
wild type (N2) OD0.5				25.1 ± 0.9			27		30/30
atf-4(tm4397) OD0.5				20.6 ± 1.5			27		30/30		-18		0.0935
wild type (N2) OD0.25				33.1 ± 1.2			37		30/30
atf-4(tm4397) OD0.25				30.9 ± 1.5			37		28/28		-6		0.184
wild type (N2) OD0				37.9 ± 1.9			44		29/29
atf-4(tm4397) OD0				34.7 ± 1.8			40		28/28		-8		0.079
P-value and % mean lifespan change are relative to corresponding bacterial concentration (OD) of wild type (N2)
Trial of dietary restriction using eat-2 mutants and knock down of atf-4 by RNAi starting at the first day of adulthood at 20°C (with FUdR). Trial#20130205
rrf-3(pk1426) L4440 (control)				22.9 ± 0.3			24		79/100						CYE, ED5f
rrf-3(pk1426) atf-4(RNAi)”				22.4 ± 0.3			24		76/98		-2		0.331		ED5f
eat-2(ad1116); rrf-3(pk1426) L4440 (control)*				34.1 ± 0.7			38		89/100		49		<0.0001		ED5f
eat-2(ad1116); rrf-3(pk1426) atf-4(RNAi)				29.2 ± 0.5			34		100/118		28		<0.0001		ED5f
													*<0.0001
													“<0.0001
P-value and % mean lifespan change are relative to rrf-3(pk1426) L4440, * eat-2(ad1116); rrf-3(pk1426) L4440, and “ rrf-3(pk1426) atf-4(RNAi)
Trial of genetic inhibition of mitochondria function at 20°C (with FUdR). Trial#20171201
wild type (N2)				19.5 ± 0.6			24		85/117						RV, ED5a
atf-4(tm4397)*				19.5 ± 0.5			25		89/119		0		0.8026		ED5a
clk-1(qm30)”				22.9 ± 0.4			26		119/127		17		<0.0001		ED5a
clk-1(qm30); atf-4(tm4397)				22.0 ± 0.4			25		121/127		13		0.0018		ED5a
													*0.0021
													“0.1982
P-value and % mean lifespan change are relative to wild type (N2), * atf-4(tm4397), and “ clk-1(qm30)
Trial of germ stem cell less animals. All strains where maintained at 15°C, synchronized eggs were grown at 25°C, L4 were placed on plates with FUdR and kept at 20°C for the remainder of the lifespan. Trial#20171217
wild type (N2)				16.6 ± 0.5			20		112/125						RV, ED5e
atf-4(tm4397)*				16.4 ± 0.6			19		72/80		-1		0.7209		ED5e
glp-1(e2141)”				27.1 ± 0.7			31		128/139		63		<0.0001		ED5e
glp-1(e2141); atf-4(tm4397)				20.5 ± 0.8			28		132/133		23		<0.0001		ED5e
													*<0.0001
													“<0.0001
P-value and % mean lifespan change are relative to wild type (N2), * atf-4(tm4397), and “ glp-1(e2141)
Trial of germ stem cell less animals. All strains where maintained at 15°C, synchronized eggs were grown at 25°C, L4 were placed on plates with FUdR and kept at 20°C for the remainder of the lifespan. Trial#20180124
wild type (N2)				16.6 ± 0.6			19		90/98						RV
atf-4(tm4397)*				15.6 ± 0.5			18		82/91		-6		0.2663
glp-1(e2141)”				21.8 ± 0.9			28		102/115		31		<0.0001
glp-1(e2141); atf-4(tm4397)				20.9 ± 0.9			29		123/125		26		<0.0001
													*<0.0001
													“0.6692
P-value and % mean lifespan change are relative to wild type (N2), * atf-4(tm4397), and “ glp-1(e2141)
Trial of germ stem cell less animals. All strains where maintained at 15°C, synchronized eggs were grown at 25°C, L4 were placed on plates with FUdR and kept at 20°C for the remainder of the lifespan. Trial#20180304
wild type (N2)				17.0 ± 0.5			22		85/105						RV
atf-4(tm4397)*				17.3 ± 0.5			22		101/104		2		0.4921
glp-1(e2141)”				23.6 ± 0.7			30		106/115		39		<0.0001
glp-1(e2141); atf-4(tm4397)				23.1 ± 1.0			32		100/110		36		<0.0001
													*<0.0001
													“0.2932
P-value and % mean lifespan change are relative to wild type (N2), * atf-4(tm4397), and “ glp-1(e2141)
Trial of genetic inhibition of TOR Complex 1 at 20°C (with FUdR). Trial#20150902
wild type (N2)				23.8 ± 0.4			26		79/99						CYE
atf-4(tm4397)*				24.4 ± 0.4			28		103/126		3		0.1922
raga-1(ok386)”				32.1 ± 0.6			35		96/110		35		<0.0001
raga-1(ok386); atf-4(tm4397)				26.9 ± 0.6			30		89/113		13		<0.0001
													*0.0004
													“<0.0001
P-value and % mean lifespan change are relative to wild type (N2), * atf-4(tm4397), and “ raga-1(ok386)
Trial of genetic inhibition of TOR Complex 1 at 20°C (with FUdR). Trial#20151019
wild type (N2)				25.0 ± 0.3			28		105/126						CYE, 6d
atf-4(tm4397)*				25.6 ± 0.3			28		158/181		2		0.1896		6d
raga-1(ok386)”				32.7 ± 0.5			37		107/133		31		<0.0001		6d
raga-1(ok386); atf-4(tm4397)				28.5 ± 0.6			32		96/120		14		<0.0001		6d
													*<0.0001
													“<0.0001
P-value and % mean lifespan change are relative to wild type (N2), * atf-4(tm4397), and “ raga-1(ok386)
Trial of TOR inhibition by treating with rapamycin during adulthood at 20°C (with FUdR). Trial#20130620a
wild type (N2) DMSO (0.2%)				25.7 ± 0.3			27		96/104						CYE, 6g
wild type (N2) 100 µM rapamycin DMSO (0.2%)”				30.7 ± 0.3			32		107/118		19		<0.0001		6g
atf-4(tm4397) DMSO (0.2%)*				26.2 ± 0.3			27		82/90		2		0.2013		6g
atf-4(tm4397) 100 µM rapamycin DMSO (0.2%)				29.8 ± 0.4			32		83/91		16		<0.0001		6g
													*<0.0001
													“0.1968
P-value and % mean lifespan change are relative to wild type (N2) DMSO, * atf-4(tm4397) DMSO, and “ wild type (N2) 100 uM rapamycin
Trial of TOR Complex 1 knock down by RNAi starting at the first day of adulthood at 20°C (without FUdR). In this trial, pharyngeal pumping rate was assessed at different days (see Supplementary data 3). Trial#20190424
wild type (N2) L4440 (control)				20.6 ± 0.4			23		88/109						CS, ED2c
wild type (N2) raga-1(RNAi)				29.5 ± 0.6			36		87/107		43		<0.0001		ED2c
atf-4(tm4397) L4440 (control)*				20.5 ± 0.3			22		85/103		-1		0.384		ED2c
atf-4(tm4397) raga-1 (RNAi)				21.2 ± 0.4			23		80/104		3		0.297		ED2c
													*0.082
ldIs119 [Patf-4::ATF-4(gDNA)::GFP] L4440”				23.3 ± 0.5			24		93/105		13		<0.0001		ED2c
													*<0.0001
ldIs119 [Patf-4::ATF-4(gDNA)::GFP] raga-1 (RNAi)				25.7 ± 0.6			31		88/103		25		<0.0001		ED2c
													*<0.0001
													“0.001
P-value and % mean lifespan change are relative to wild type (N2) L4440, * atf-4(tm4397) L4440, and “ ldIs119 L4440
Trial of ATF-4 overexpression and atf-4 mutants at 20°C (with FUdR). Trial#20120827
wild type (N2)				18.7 ± 0.5			25		98/116						CO
atf-4(tm4397)				19.3 ± 0.3			21		115/127		3		0.92
wbmEx27 [Patf-4::ATF-4(gDNA)::GFP]				26.9 ± 0.4			30		109/122		44		<0.0001
P-value and % mean lifespan change are relative to wild type (N2)
Trial of ATF-4 overexpression at 20°C (with FUdR). Trial#20121004
non-transgenic siblings (from wbmEx27)				19.8 ± 0.6			25		80/105						CYE
wbmEx26 [Patf-4::ATF-4(gDNA)::GFP]				23.2 ± 0.5			27		114/145		17		<0.0001
wbmEx27 [Patf-4::ATF-4(gDNA)::GFP]				23.6 ± 0.5			29		107/138		19		<0.0001
P-value and % mean lifespan change are relative to non-transgenic siblings (from wbmEx27)
Trial of ATF-4 overexpression at 20°C (with FUdR). Trial#20121108
non-transgenic siblings (from wbmEx27)				22.9 ± 0.5			25		98/112						KP, 3a
wbmEx26 [Patf-4::ATF-4(gDNA)::GFP]				26.4 ± 0.5			32		109/128		15		<0.0001		3a
wbmEx27 [Patf-4::ATF-4(gDNA)::GFP]				26.4 ± 0.4			29		134/146		15		<0.0001
P-value and % mean lifespan change are relative to non-transgenic siblings (from wbmEx27)
Trial of ATF-4 overexpression at 20°C (without FUdR). Trial#20121129
non-transgenic siblings (from wbmEx27)				17.3 ± 0.6			20		59/100						LM
wbmEx26 [Patf-4::ATF-4(gDNA)::GFP]				19.6 ± 0.9			24		63/102		13		0.0296
wbmEx27 [Patf-4::ATF-4(gDNA)::GFP]				18.3 ± 0.8			20		58/101		6		0.2476
P-value and % mean lifespan change are relative to non-transgenic siblings (from wbmEx27)
Trial of ATF-4 overexpression (integrated and 8x outcrossed line) at 20°C (with FUdR). Trial#20130722b
wild type (N2)				21.8 ± 0.3			23		81/91						MSB
ldIs119 [Patf-4::ATF-4(gDNA)::GFP]				26.2 ± 0.3			28		130/137		20		<0.0001
P-value and % mean lifespan change are relative to wild type (N2)
Trial of ATF-4 overexpression (integrated and 8x outcrossed line) at 20°C (with FUdR). Trial#20130930
wild type (N2)				23.3± 0.2			24		82/100						KP
atf-4(tm4397)				24.4 ± 0.5			28		65/77		5		0.0297
ldIs119 [Patf-4::ATF-4(gDNA)::GFP]				28.4 ± 0.3			30		130/143		22		<0.0001
P-value and % mean lifespan change are relative to wild type (N2)
Trial of ATF-4 overexpression (integrated and 8x outcrossed line) at 20°C (with FUdR). Trial#20131010
wild type (N2) L4440 (control)				23.6 ± 0.4			25		54/62						CYE/ MSB, 3e
wild type (N2) GFP RNAi				24.0 ± 0.4			25		34/40		2		0.9784
wild type (N2) atf-4(RNAi)				25.8 ± 0.5			27		39/42		9		0.001
wild type (N2) daf-16(RNAi)*				17.7 ± 0.5			20		23/26		-25		<0.0001		3e
wild type (N2) hsf-1(RNAi)”				17.8 ± 0.4			18		26/30		-25		<0.0001		3e
wild type (N2) skn-1(RNAi)#				17.7 ± 0.5			22		42/48		-25		<0.0001		3e
ldIs119 [Patf-4::ATF-4(gDNA)::GFP] L4440 (control)^				27.8 ± 0.4			32		85/101		18		<0.0001		3e
ldIs119 [Patf-4::ATF-4(gDNA)::GFP] GFP RNAi				24.3 ± 0.2			25		119/132		3		0.4685		3e
													^<0.0001		3e
ldIs119 [Patf-4::ATF-4(gDNA)::GFP] atf-4(RNAi)				24.2 ± 0.3			25		82/96		3		0.3424		3e
													^<0.0001		3e
ldIs119 [Patf-4::ATF-4(gDNA)::GFP] daf-16(RNAi)				17.9 ± 0.2			18		99/111		-24		<0.0001		3e
													*0.7902		3e
													^<0.0001		3e
ldIs119 [Patf-4::ATF-4(gDNA)::GFP] hsf-1(RNAi)				18.6 ± 0.2			20		106/119		-21		<0.0001		3e
													“0.0409		3e
													^<0.0001		3e
ldIs119 [Patf-4::ATF-4(gDNA)::GFP] skn-1(RNAi)				20.8 ± 0.4			22		58/68		-12		<0.0001		3e
													#0.4022		3e
													^<0.0001		3e
P-value and % mean lifespan change are relative to wild type (N2) L4440, * wild type (N2) daf-16(RNAi), “ wild type (N2) hsf-1(RNAi), # wild type (N2) skn-1(RNAi), and ^ ldIs119 [Patf-4::ATF-4(gDNA)::GFP] L4440 (control)
Trial of ATF-4 overexpression (integrated and 8x outcrossed line) at 20°C (with FUdR). Trial#20150813
wild type (N2) L4440 (control)				24.5 ± 0.4			27		83/89						CYE, 3f, ED3e
ldIs119 [Patf-4::ATF-4(gDNA)::GFP] L4440 (control)^				29.2 ± 0.4			32		82/92		19		<0.0001		3f, ED3e
ldIs119 [Patf-4::ATF-4(gDNA)::GFP] sip-1(RNAi)				26.6 ± 0.5			29		54/61		9		0.0017		ED3e
													^0.0008
ldIs119 [Patf-4::ATF-4(gDNA)::GFP] hsp-70(RNAi)				25.5 ± 0.6			29		53/58		4		0.0608		ED3e
													^<0.0001
ldIs119 [Patf-4::ATF-4(gDNA)::GFP] hsp-16.2(RNAi)				24.6 ± 0.4			27		61/69		0		0.8754		ED3e
													^<0.0001
ldIs119 [Patf-4::ATF-4(gDNA)::GFP] hsp-12.3(RNAi)				25.9 ± 0.4			29		51/57		6		0.0319		ED3e
													^<0.0001
ldIs119 [Patf-4::ATF-4(gDNA)::GFP] ant-1.3(RNAi)				25.9 ± 0.5			27		45/53		6		0.0679		3f, ED3e
													^<0.0001
ldIs119 [Patf-4::ATF-4(gDNA)::GFP] ant-1.4(RNAi)				27.2 ± 0.4			29		62/65		11		<0.0001
													^<0.0001
ldIs119 [Patf-4::ATF-4(gDNA)::GFP] glpc-1(RNAi)				26.0 ± 0.5			27		43/51		6		0.0479
													^<0.0001
ldIs119 [Patf-4::ATF-4(gDNA)::GFP] glpc-2(RNAi)				26.5 ± 0.6			27		37/40		8		0.0144
													^0.0002
P-value and % mean lifespan change are relative to wild type (N2) L4440 and ^ ldIs119 [Patf-4::ATF-4(gDNA)::GFP] L4440 (control)
Trial of ATF-4 overexpression (integrated and 8x outcrossed line) at 20°C (with FUdR; data acquired from the automated lifespan machine). Trial#20190309
wild type (N2) L4440 (control)				15.7 ± 0.4			17		149/149						CS ; 3h
ldIs119 [Patf-4::ATF-4(gDNA)::GFP] L4440 (control)^				19.0 ± 0.5			23		80/127		21		<0.0001		3h
ldIs119 [Patf-4::ATF-4(gDNA)::GFP] cbl-1(RNAi)				15.7 ± 0.5			18		58/58		0		<0.0001
													^<0.0001
ldIs119 [Patf-4::ATF-4(gDNA)::GFP] cth-2(RNAi)				12.5 ± 0.8			15		40/40		-20		<0.0001		3h
													^<0.0001
P-value and % mean lifespan change are relative to wild type (N2) L4440 and ^ ldIs119 [Patf-4::ATF-4(gDNA)::GFP] L4440 (control)
Trial of ATF-4 overexpression (integrated and 8x outcrossed line) at 20°C (with FUdR; data acquired from the automated lifespan machine). Trial#20190426
ldIs119 [Patf-4::ATF-4(gDNA)::GFP] L4440 (control)^				15.1 ± 0.7			19		49/49						CS
ldIs119 [Patf-4::ATF-4(gDNA)::GFP] cbl-1(RNAi)				10.5 ± 0.7			11		46/46		-30		<0.0001
ldIs119 [Patf-4::ATF-4(gDNA)::GFP] cth-1(RNAi)				10.4 ± 0.6			11		34/34		-31		<0.0001
ldIs119 [Patf-4::ATF-4(gDNA)::GFP] cth-2(RNAi)				9.1 ± 0.4			10		47/47		-40		<0.0001
P-value and % mean lifespan change are relative to ldIs119 [Patf-4::ATF-4(gDNA)::GFP] L4440 (control)
Trial of ATF-4 overexpression (integrated and 8x outcrossed line) at 20°C (with FUdR) Trial#20200618
wild type (N2)				19.9 ± 0.4			22		125/135						CYE, 4h
cth-2(mg599) *				17.9 ± 0.2			20		154/171		-10		<0.0001		4h
ldIs119 [Patf-4::ATF-4(gDNA)::GFP] ^				23.6 ± 0.4			27		166/182		19		<0.0001, *<0.0001		4h
ldIs119 [Patf-4::ATF-4(gDNA)::GFP]; cth-2(mg599)				17.7 ± 0.3			20		152/175		-11		<0.0001		4h
													*0.7057
													^<0.0001
P-value and % mean lifespan change are relative to wild type (N2) and ^ ldIs119 [Patf-4::ATF-4(gDNA)::GFP]
Trial of germ stem cell less animals. All strains where maintained at 15°C, synchronized eggs were grown at 25°C, L4 were placed on plates with RNAi and kept at 25°C for the remainder of the lifespan. Trial#20191202
Sterile wild type control (TJ1060) L4440				11.2 ± 0.2			14		299/300						AH
Sterile wild type control (TJ1060) cth-2(RNAi)*				12.0 ± 0.2			15		288/303		7		0.0028
glp-1(e2141) L4440”				15.1 ± 0.3			18		277/289		35		<0.0001
glp-1(e2141) cth-2(RNAi)				13.7 ± 0.2			16		296/306		22		<0.0001
													*<0.0001
													“<0.0001
P-value and % mean lifespan change are relative to Sterile wild type control (TJ1060) L4440, * Sterile wild type control (TJ1060) cth-2(RNAi)* and “ glp-1(e2141) L4440
Trial of germ stem cell less animals. All strains where maintained at 15°C, synchronized eggs were grown at 25°C, L4 were placed on plates with RNAi and kept at 20°C for the remainder of the lifespan (with FUdR; data acquired from the automated lifespan machine). Trial#20200316
Sterile wild type control (TJ1060) L4440				19.4 ± 0.6			23		84/101						CS
Sterile wild type control (TJ1060) cth-2(RNAi)*				16.5 ± 0.5			21		102/122		-15		0.001
glp-1(e2141) L4440”				26.8 ± 0.5			32		155/218		38		<0.0001
glp-1(e2141) cth-2(RNAi)				26.9 ± 0.5			32		175/242		38		<0.0001
													*<0.0001
													“0.785
P-value and % mean lifespan change are relative to Sterile wild type control (TJ1060) L4440, * Sterile wild type control (TJ1060) cth-2(RNAi)* and “ glp-1(e2141) L4440
Trial of TOR Complex 1 knock down and reduced Insulin/IGF-1 receptor signalling by RNAi starting at the first day of adulthood at 20°C (with FUdR). Trial#20191121
wild type (N2) L4440 (control)				21.3 ± 0.5			25		82/93						AH
wild type (N2) raga-1(RNAi)				24.6 ± 0.5			29		128/148		16		<0.0001
wild type (N2) daf-2(RNAi)				31.6 ± 1.3			32		105/107		48		<0.0001
cth-2(mg599) L4440 (control)*				21.0 ± 0.5			21		150/156		-1		0.6969
cth-2(mg599) raga-1 (RNAi)				19.4 ± 0.3			20		130/132		-9		0.0004
													*0.0008
cth-2(mg599) daf-2 (RNAi)				35.3 ± 0.9			38		98/104		65		<0.0001
													*<0.0001
P-value and % mean lifespan change are relative to wild type (N2) L4440 and * cth-2(mg599) L4440
Trial of TOR Complex 1 mutant treated with cth-2 RNAi starting at the first day of adulthood at 25°C (with FUdR). Trial#20191205
wild type (N2) L4440 (control)				15.5 ± 0.3			18		175/178						AH, 7c
wild type (N2) cth-2(RNAi)”				12.8 ± 0.1			14		230/266		-17		<0.0001		7c
raga-1(ok386) L4440 (control)*				22.3 ± 0.8			29		84/115		44		<0.0001		7c
raga-1(ok386) cth-2 (RNAi)				13.0 ± 0.2			14		127/140		-16		<0.0001		7c
													“0.3802
													*<0.0001
P-value and % mean lifespan change are relative to wild type (N2) L4440, ” wild type (N2) cth-2(RNAi), and * raga-1(ok386)) L4440
Trial of TOR Complex 1 and 2 and reduced translation knock down by RNAi starting at the first day of adulthood at 20°C (with FUdR). Trial#20210118
wild type (N2) L4440 (control)				24.2 ± 0.4			28		160/183						CYE, 2j, 4i, 6c, 7d
wild type (N2) ifg-1(RNAi)				27.7 ± 0.5			32		125/148		14		<0.0001		2j, 4i
wild type (N2) ragc-1(RNAi)				28.9 ± 0.5			32		138/176		19		<0.0001		6c, 7d
wild type (N2) rict-1(RNAi)				30.2 ± 0.5			36		186/206		25		<0.0001		6c, 7d
eif-2alpha(qd338) L4440 (control) ^				24.9 ± 0.5			28		131/157		3		0.3703			2j, 6c
eif-2alpha(qd338) ifg-1(RNAi)				27.8 ± 0.7			32		91/111		15		<0.0001, ^<0.0001			2j
eif-2alpha(qd338) ragc-1(RNAi)				27.7± 0.6			32		125/136		15		<0.0001, ^<0.0001			6c
eif-2alpha(qd338) rict-1(RNAi)				29.9 ± 0.7			32		106/130		24		<0.0001, ^<0.0001			6c
cth-1(ok3319) L4440 (control) °				22.3 ± 0.3			25		168/199		-8		<0.0001
cth-1(ok3319) ifg-1(RNAi)				22.0 ± 0.4			25		103/137		-9		<0.0001, °0.3753
cth-1(ok3319) ragc-1(RNAi)				21.0 ± 0.4			23		105/130		-13		<0.0001, °0.0065
cth-1(ok3319) rict-1(RNAi)				23.2 ± 0.3			25		140/151		-4		0.0039, °0.0556
cth-2(mg599) L4440 (control) *				23.2 ± 0.3			25		134/151		-4		0.0023		4i, 7d
cth-2(mg599) ifg-1(RNAi)				21.2 ± 0.4			23		99/129		-12		<0.0001, *0.0002			4i
cth-2(mg599) ragc-1(RNAi)				21.5 ± 0.5			23		115/137		-11		<0.0001, *0.0006			7d
cth-2(mg599) rict-1(RNAi)				22.3 ± 0.3			25		216/247		-8		<0.0001, *0.1375			7d
P-value and % mean lifespan change are relative to wild type (N2) L4440, ^eif-2alpha(qd338) L4440 (control) , cth-1(ok3319) L4440 (control) °, and * cth-2(mg599) L4440
Trials of TORC1, TORC2, rIIS testing the requirements of atf-4 to extend lifespan
		RNAi	Mean		75th	No.		Mean		75th		No.		%		p value	assay #
	Strain (20oC)	treatment	RNAi		Percentile	of		control		Percentile		of		lifespan extension		vs. control	Figure
			Lifespan		(days)	RNAi animals		Lifespan		(days)		control animals					SRS
			days ± SEM					days ± SEM
	Wild type (N2)	ragc-1	28.50 ± 0.6		32	56/69		22.49 ± 0.4		25		63/67		27		<.0001	74
		ragc-1	30.87 ± 0.5		35	62/65		24.68 ± 0.2		26		63/64		25		<.0001	82
		ragc-1	29.18 ± 0.7		33	40/51		21.70 ± 0.3		23		53/55		34		<.0001	101;6i
		rict-1	28.78 ± 0.8		33	51/61		23.16 ± 0.3		25		49/65		24		<.0001	62
		rict-1	29.28 ± 0.7		34	47/59		22.49 ± 0.4		25		63/67		30		<.0001	74
		rict-1	31.42 ± 0.5		35	59/59		24.68 ± 0.2		26		63/64		28		<.0001	82
		rict-1	28.46 ± 0.6		32	59/71		21.70 ± 0.3		23		53/55		31		<.0001	101;6h
		ragc-1;	31.78 ± 0.5		35	65/68		24.68 ± 0.2		26		63/64		29		<.0001	82
		rict-1
		ragc-1;	29.64 ± 0.5		33	58/80		21.70 ± 0.3		23		53/55		37		<.0001	101;6i
		rict-1
		atf-4	26.2 ± 0.7		29	30/55		23.16 ± 0.3		25		49/65		13		<.0001	62
		daf-2	48.98 ± 1.0		56	58/58		23.16 ± 0.3		25		49/65		111		<.0001	62; ED4d
		Rapa	31.50 ± 0.6		34	58/58		22.32 ± 0.5		25		57/72		41		<.0001	74
		Rapa	32.10 ± 0.4		35	62/67		23.75 ± 0.3		25		53/54		35		<.0001	75
		Rapa	33.15 ± 0.4		36	67/67		26.14 ± 0.2		27		59/59		27		<.0001	82
	daf-2(e1370)	atf-4	38.09 ± 0.5		41	69/70		38.24 ± 0.4		41		58/58		0		0.763	62
	atf-4(tm4397)	ragc-1	25.16 ± 0.5		29	51/58		25.75 ± 0.6		30		57/58		-2		0.3917	74
		ragc-1	26.92 ± 0.5		30	49/55		25.29 ± 0.3		28		55/55		6		<.0001	82
		ragc-1	23.53 ± 0.2		25	72/79		22.51 ± 0.2		24		61/61		5		0.001	101; 6i
		rict-1	26.98 ± 0.7		31	56/63		25.75 ± 0.6		30		57/58		5		0.121	74
		rict-1	27.59 ± 0.4		30	54/55		25.29 ± 0.3		28		55/55		9		<.0001	82
		rict-1	24.33 ± 0.3		27	73/75		22.51 ± 0.2		24		61/61		8		<.0001	101; 6h
		ragc-1;	34.48 ± 0.8		39	62/63		25.29 ± 0.3		28		55/55		36		<.0001	82
		rict-1
		ragc-1;	27.60 ± 0.7		32	53/68		22.51 ± 0.2		24		61/61		23		<.0001	101; ED5e
		rict-1
		daf-2	40.76 ± 0.9		45	46/46		25.13 ± 0.5		28		52/61		62		<.0001	62; ED4d
		Rapa	28.65 ± 0.9		35	52/53		23.13 ± 0.5		26		64/70		24		<.0001	74
		Rapa	31.14 ± 0.9		37	59/59		26.77 ± 0.4		29		56/59		16		<.0001	82
	atf-4 (tm4212)	Rapa	35.83 ± 0.6		38	35/36		27.67 ± 0.5		30		49/52		29		<.0001	75
	Trials that were performed in parallel are grouped together. (N) = number of animals observed; Lifespan was measured from the L4 stage (see Materials and Methods for details). Animals that left the plates, buried into the agar, bagged, or exploded were censored. L4440 empty vector was otherwise used as the control. OD = optical density of the bacterial food (OP50). Trial number is usually the sta…

## Sheet: 20120827_ATF4oe
Temp. [20°C]	Worm Strain	L4	Date Dead (or Incident)	Age at Death [d]	Freq [#]	Censor (yes=1, no=0)	Comment 1
20	wbmEx27 [Patf-4::ATF-4(gDNA)::GFP]	27.08.2012	31.08.2012	4	1	1	started on RNAi FUdR plates as 1 day adults
20	wbmEx27 [Patf-4::ATF-4(gDNA)::GFP]	27.08.2012	07.09.2012	11	3	1
20	wbmEx27 [Patf-4::ATF-4(gDNA)::GFP]	27.08.2012	07.09.2012	11	2	0
20	wbmEx27 [Patf-4::ATF-4(gDNA)::GFP]	27.08.2012	14.09.2012	18	7	0
20	wbmEx27 [Patf-4::ATF-4(gDNA)::GFP]	27.08.2012	17.09.2012	21	13	0
20	wbmEx27 [Patf-4::ATF-4(gDNA)::GFP]	27.08.2012	17.09.2012	21	2	1
20	wbmEx27 [Patf-4::ATF-4(gDNA)::GFP]	27.08.2012	21.09.2012	25	16	0
20	wbmEx27 [Patf-4::ATF-4(gDNA)::GFP]	27.08.2012	24.09.2012	28	39	0
20	wbmEx27 [Patf-4::ATF-4(gDNA)::GFP]	27.08.2012	26.09.2012	30	16	0
20	wbmEx27 [Patf-4::ATF-4(gDNA)::GFP]	27.08.2012	27.09.2012	31	10	0
20	wbmEx27 [Patf-4::ATF-4(gDNA)::GFP]	27.08.2012	28.09.2012	32	6	0
20	wbmEx27 [Patf-4::ATF-4(gDNA)::GFP]	27.08.2012	28.09.2012	32	7	1
20	wild type (N2)	27.08.2012	31.08.2012	4	4	1
20	wild type (N2)	27.08.2012	04.09.2012	8	1	1
20	wild type (N2)	27.08.2012	07.09.2012	11	7	1
20	wild type (N2)	27.08.2012	07.09.2012	11	15	0
20	wild type (N2)	27.08.2012	10.09.2012	14	24	0
20	wild type (N2)	27.08.2012	10.09.2012	14	6	1
20	wild type (N2)	27.08.2012	14.09.2012	18	20	0
20	wild type (N2)	27.08.2012	17.09.2012	21	14	0
20	wild type (N2)	27.08.2012	21.09.2012	25	18	0
20	wild type (N2)	27.08.2012	24.09.2012	28	7	0
20	atf-4(tm4397)	27.08.2012	31.08.2012	4	5	1
20	atf-4(tm4397)	27.08.2012	04.09.2012	8	1	0
20	atf-4(tm4397)	27.08.2012	04.09.2012	8	2	1
20	atf-4(tm4397)	27.08.2012	07.09.2012	11	5	1
20	atf-4(tm4397)	27.08.2012	07.09.2012	11	1	0
20	atf-4(tm4397)	27.08.2012	10.09.2012	14	21	0
20	atf-4(tm4397)	27.08.2012	14.09.2012	18	28	0
20	atf-4(tm4397)	27.08.2012	17.09.2012	21	50	0
20	atf-4(tm4397)	27.08.2012	21.09.2012	25	14	0

## Sheet: 20120830_atf4i
Temp. [20°C]	Worm Strain	L4	Date Dead (or Incident)	Age at Death [d]	Freq [#]	Censor (yes=1, no=0)	Comment 1
20	rrf-3(pk1426) L4440(RNAi)	30.08.2012	10.09.2012	11	7	1	started on RNAi FUdR plates as 1 day adults
20	rrf-3(pk1426) L4440(RNAi)	30.08.2012	10.09.2012	11	7	0
20	rrf-3(pk1426) L4440(RNAi)	30.08.2012	13.09.2012	14	22	0
20	rrf-3(pk1426) L4440(RNAi)	30.08.2012	13.09.2012	14	20	1
20	rrf-3(pk1426) L4440(RNAi)	30.08.2012	17.09.2012	18	41	0
20	rrf-3(pk1426) L4440(RNAi)	30.08.2012	21.09.2012	22	29	0
20	rrf-3(pk1426) L4440(RNAi)	30.08.2012	24.09.2012	25	13	0
20	rrf-3(pk1426) L4440(RNAi)	30.08.2012	26.09.2012	27	1	0
20	rrf-3(pk1426) L4440(RNAi)	30.08.2012	27.09.2012	28	1	0
20	rrf-3(pk1426) atf-5 (RNAi)	30.08.2012	10.09.2012	11	36	1
20	rrf-3(pk1426) atf-5 (RNAi)	30.08.2012	10.09.2012	11	7	0
20	rrf-3(pk1426) atf-5 (RNAi)	30.08.2012	13.09.2012	14	8	0
20	rrf-3(pk1426) atf-5 (RNAi)	30.08.2012	13.09.2012	14	8	1
20	rrf-3(pk1426) atf-5 (RNAi)	30.08.2012	17.09.2012	18	45	0
20	rrf-3(pk1426) atf-5 (RNAi)	30.08.2012	21.09.2012	22	39	0
20	rrf-3(pk1426) atf-5 (RNAi)	30.08.2012	24.09.2012	25	5	0

## Sheet: 20121004_ATF4oe
Temp. [20°C]	Worm Strain	L4	Date Dead (or Incident)	Age at Death [d]	Freq [#]	Censor (yes=1, no=0)	Comment 1
20	non-transgenic siblings (from wbmEx27)	04.10.2012	12.10.2012	8	5	1	started on RNAi FUdR plates as 1 day adults
20	non-transgenic siblings (from wbmEx27)	04.10.2012	15.10.2012	11	14	1
20	non-transgenic siblings (from wbmEx27)	04.10.2012	15.10.2012	11	9	0
20	non-transgenic siblings (from wbmEx27)	04.10.2012	19.10.2012	15	6	1
20	non-transgenic siblings (from wbmEx27)	04.10.2012	19.10.2012	15	18	0
20	non-transgenic siblings (from wbmEx27)	04.10.2012	22.10.2012	18	13	0
20	non-transgenic siblings (from wbmEx27)	04.10.2012	24.10.2012	20	12	0
20	non-transgenic siblings (from wbmEx27)	04.10.2012	26.10.2012	22	4	0
20	non-transgenic siblings (from wbmEx27)	04.10.2012	29.10.2012	25	16	0
20	non-transgenic siblings (from wbmEx27)	04.10.2012	31.10.2012	27	5	0
20	non-transgenic siblings (from wbmEx27)	04.10.2012	02.11.2012	29	1	0
20	non-transgenic siblings (from wbmEx27)	04.10.2012	05.11.2012	32	2	0
20	wbmEx26 [Patf-4::ATF-4(gDNA)::GFP]	04.10.2012	09.10.2012	5	5	1
20	wbmEx26 [Patf-4::ATF-4(gDNA)::GFP]	04.10.2012	12.10.2012	8	1	1
20	wbmEx26 [Patf-4::ATF-4(gDNA)::GFP]	04.10.2012	15.10.2012	11	25	1
20	wbmEx26 [Patf-4::ATF-4(gDNA)::GFP]	04.10.2012	15.10.2012	11	8	0
20	wbmEx26 [Patf-4::ATF-4(gDNA)::GFP]	04.10.2012	19.10.2012	15	10	0
20	wbmEx26 [Patf-4::ATF-4(gDNA)::GFP]	04.10.2012	22.10.2012	18	13	0
20	wbmEx26 [Patf-4::ATF-4(gDNA)::GFP]	04.10.2012	26.10.2012	22	14	0
20	wbmEx26 [Patf-4::ATF-4(gDNA)::GFP]	04.10.2012	29.10.2012	25	31	0
20	wbmEx26 [Patf-4::ATF-4(gDNA)::GFP]	04.10.2012	31.10.2012	27	24	0
20	wbmEx26 [Patf-4::ATF-4(gDNA)::GFP]	04.10.2012	02.11.2012	29	10	0
20	wbmEx26 [Patf-4::ATF-4(gDNA)::GFP]	04.10.2012	05.11.2012	32	4	0
20	wbmEx27 [Patf-4::ATF-4(gDNA)::GFP]	04.10.2012	09.10.2012	5	4	1
20	wbmEx27 [Patf-4::ATF-4(gDNA)::GFP]	04.10.2012	12.10.2012	8	6	1
20	wbmEx27 [Patf-4::ATF-4(gDNA)::GFP]	04.10.2012	15.10.2012	11	21	1
20	wbmEx27 [Patf-4::ATF-4(gDNA)::GFP]	04.10.2012	15.10.2012	11	1	0
20	wbmEx27 [Patf-4::ATF-4(gDNA)::GFP]	04.10.2012	19.10.2012	15	15	0
20	wbmEx27 [Patf-4::ATF-4(gDNA)::GFP]	04.10.2012	22.10.2012	18	13	0
20	wbmEx27 [Patf-4::ATF-4(gDNA)::GFP]	04.10.2012	25.10.2012	21	17	0
20	wbmEx27 [Patf-4::ATF-4(gDNA)::GFP]	04.10.2012	29.10.2012	25	14	0
20	wbmEx27 [Patf-4::ATF-4(gDNA)::GFP]	04.10.2012	31.10.2012	27	20	0
20	wbmEx27 [Patf-4::ATF-4(gDNA)::GFP]	04.10.2012	02.11.2012	29	22	0
20	wbmEx27 [Patf-4::ATF-4(gDNA)::GFP]	04.10.2012	05.11.2012	32	4	0
20	wbmEx27 [Patf-4::ATF-4(gDNA)::GFP]	04.10.2012	09.11.2012	36	1	0

## Sheet: 20121021_atf-4mut_daf2RNAi
Temp. [°C]	Worm Strain	L4	Date Dead (or Incident)	Age at Death [d]	Freq [#]	Censor (yes=1, no=0)	Comment 1
15	wild type (N2) L4440 (control)	21.10.2012	31.10.2012	10	19	1	started on RNAi FUdR plates as 1 day adults
15	wild type (N2) L4440 (control)	21.10.2012	02.11.2012	12	1	0
15	wild type (N2) L4440 (control)	21.10.2012	05.11.2012	15	11	0
15	wild type (N2) L4440 (control)	21.10.2012	07.11.2012	17	4	0
15	wild type (N2) L4440 (control)	21.10.2012	09.11.2012	19	8	0
15	wild type (N2) L4440 (control)	21.10.2012	12.11.2012	22	37	0
15	wild type (N2) L4440 (control)	21.10.2012	14.11.2012	24	17	0
15	wild type (N2) L4440 (control)	21.10.2012	16.11.2012	26	18	0
15	wild type (N2) L4440 (control)	21.10.2012	19.11.2012	29	5	0
15	wild type (N2) L4440 (control)	21.10.2012	21.11.2012	31	2	0
15	wild type (N2) L4440 (control)	21.10.2012	23.11.2012	33	4	0
15	wild type (N2) L4440 (control)	21.10.2012	26.11.2012	36	2	0
15	wild type (N2) L4440 (control)	21.10.2012	28.11.2012	38	1	0
15	wild type (N2) L4440 (control)	21.10.2012	30.11.2012	40	3	0
15	wild type (N2) daf-2(RNAi)	21.10.2012	31.10.2012	10	11	1
15	wild type (N2) daf-2(RNAi)	21.10.2012	02.11.2012	12	1	1
15	wild type (N2) daf-2(RNAi)	21.10.2012	05.11.2012	15	1	0
15	wild type (N2) daf-2(RNAi)	21.10.2012	07.11.2012	17	1	0
15	wild type (N2) daf-2(RNAi)	21.10.2012	09.11.2012	19	2	0
15	wild type (N2) daf-2(RNAi)	21.10.2012	12.11.2012	22	5	0
15	wild type (N2) daf-2(RNAi)	21.10.2012	14.11.2012	24	5	0
15	wild type (N2) daf-2(RNAi)	21.10.2012	17.11.2012	27	12	0
15	wild type (N2) daf-2(RNAi)	21.10.2012	19.11.2012	29	10	0
15	wild type (N2) daf-2(RNAi)	21.10.2012	21.11.2012	31	6	0
15	wild type (N2) daf-2(RNAi)	21.10.2012	23.11.2012	33	12	0
15	wild type (N2) daf-2(RNAi)	21.10.2012	26.11.2012	36	9	0
15	wild type (N2) daf-2(RNAi)	21.10.2012	28.11.2012	38	3	0
15	wild type (N2) daf-2(RNAi)	21.10.2012	30.11.2012	40	11	0
15	wild type (N2) daf-2(RNAi)	21.10.2012	03.12.2012	43	10	0
15	wild type (N2) daf-2(RNAi)	21.10.2012	05.12.2012	45	9	0
15	wild type (N2) daf-2(RNAi)	21.10.2012	11.12.2012	51	22	0
15	wild type (N2) daf-2(RNAi)	21.10.2012	13.12.2012	53	6	0
15	wild type (N2) daf-2(RNAi)	21.10.2012	17.12.2012	57	3	0
15	wild type (N2) daf-2(RNAi)	21.10.2012	19.12.2012	59	1	0
15	atf-4(tm4397) L4440 (control)	21.10.2012	31.10.2012	10	20	1
15	atf-4(tm4397) L4440 (control)	21.10.2012	02.11.2012	12	2	0
15	atf-4(tm4397) L4440 (control)	21.10.2012	05.11.2012	15	2	0
15	atf-4(tm4397) L4440 (control)	21.10.2012	07.11.2012	17	6	0
15	atf-4(tm4397) L4440 (control)	21.10.2012	09.11.2012	19	9	0
15	atf-4(tm4397) L4440 (control)	21.10.2012	12.11.2012	22	49	0
15	atf-4(tm4397) L4440 (control)	21.10.2012	14.11.2012	24	17	0
15	atf-4(tm4397) L4440 (control)	21.10.2012	16.11.2012	26	9	0
15	atf-4(tm4397) daf-2(RNAi)	21.10.2012	31.10.2012	10	8	1
15	atf-4(tm4397) daf-2(RNAi)	21.10.2012	02.11.2012	12	3	1
15	atf-4(tm4397) daf-2(RNAi)	21.10.2012	05.11.2012	15
15	atf-4(tm4397) daf-2(RNAi)	21.10.2012	07.11.2012	17	2	0
15	atf-4(tm4397) daf-2(RNAi)	21.10.2012	09.11.2012	19	6	0
15	atf-4(tm4397) daf-2(RNAi)	21.10.2012	12.11.2012	22	17	0
15	atf-4(tm4397) daf-2(RNAi)	21.10.2012	14.11.2012	24	9	0
15	atf-4(tm4397) daf-2(RNAi)	21.10.2012	17.11.2012	27	31	0
15	atf-4(tm4397) daf-2(RNAi)	21.10.2012	19.11.2012	29	23	0
15	atf-4(tm4397) daf-2(RNAi)	21.10.2012	21.11.2012	31	10	0
15	atf-4(tm4397) daf-2(RNAi)	21.10.2012	23.11.2012	33	8	0
15	atf-4(tm4397) daf-2(RNAi)	21.10.2012	26.11.2012	36	5	0
15	atf-4(tm4397) daf-2(RNAi)	21.10.2012	28.11.2012	38	16	0
15	atf-4(tm4397) daf-2(RNAi)	21.10.2012	30.11.2012	40	7	0
15	atf-4(tm4397) daf-2(RNAi)	21.10.2012	03.12.2012	43	8	0
15	atf-4(tm4397) daf-2(RNAi)	21.10.2012	05.12.2012	45	9	0
15	atf-4(tm4397) daf-2(RNAi)	21.10.2012	11.12.2012	51	10	0

## Sheet: 20121104_daf2RNAi-atf4mut
Temp. [x°C]	Worm Strain	L4	Date Dead (or Incident)	Age at Death [d]	Freq [#]	Censor (yes=1, no=0)	Comment 1
15	wild type (N2) L4440 (control)	04.11.2012	16.11.2012	12	1	0	started on RNAi FUdR plates as 1 day adults
15	wild type (N2) L4440 (control)	04.11.2012	16.11.2012	12	2	1
15	wild type (N2) L4440 (control)	04.11.2012	19.11.2012	15	10	0
15	wild type (N2) L4440 (control)	04.11.2012	19.11.2012	15	4	1
15	wild type (N2) L4440 (control)	04.11.2012	20.11.2012	16	6	0
15	wild type (N2) L4440 (control)	04.11.2012	22.11.2012	18	10	0
15	wild type (N2) L4440 (control)	04.11.2012	26.11.2012	22	13	0
15	wild type (N2) L4440 (control)	04.11.2012	27.11.2012	23	4	0
15	wild type (N2) L4440 (control)	04.11.2012	29.11.2012	25	4	0
15	wild type (N2) L4440 (control)	04.11.2012	30.11.2012	26	1	0
15	wild type (N2) L4440 (control)	04.11.2012	02.12.2012	28	1	0
15	wild type (N2) L4440 (control)	04.11.2012	06.12.2012	32	1	0
15	wild type (N2) daf-2(RNAi)	04.11.2012	08.11.2012	4	2	1
15	wild type (N2) daf-2(RNAi)	04.11.2012	12.11.2012	8	1	1
15	wild type (N2) daf-2(RNAi)	04.11.2012	16.11.2012	12	1	1
15	wild type (N2) daf-2(RNAi)	04.11.2012	19.11.2012	15	3	1
15	wild type (N2) daf-2(RNAi)	04.11.2012	19.11.2012	15	1	0
15	wild type (N2) daf-2(RNAi)	04.11.2012	22.11.2012	18	2	1
15	wild type (N2) daf-2(RNAi)	04.11.2012	26.11.2012	22	4	1
15	wild type (N2) daf-2(RNAi)	04.11.2012	26.11.2012	22	18	0
15	wild type (N2) daf-2(RNAi)	04.11.2012	27.11.2012	23	2	0
15	wild type (N2) daf-2(RNAi)	04.11.2012	27.11.2012	23	1	1
15	wild type (N2) daf-2(RNAi)	04.11.2012	29.11.2012	25	12	0
15	wild type (N2) daf-2(RNAi)	04.11.2012	30.11.2012	26	9	0
15	wild type (N2) daf-2(RNAi)	04.11.2012	02.12.2012	28	5	0
15	wild type (N2) daf-2(RNAi)	04.11.2012	03.12.2012	29	5	0
15	wild type (N2) daf-2(RNAi)	04.11.2012	06.12.2012	32	1	0
15	wild type (N2) daf-2(RNAi)	04.11.2012	07.12.2012	33	1	0
15	wild type (N2) daf-2(RNAi)	04.11.2012	10.12.2012	36	4	0
15	wild type (N2) daf-2(RNAi)	04.11.2012	10.12.2012	36	1	1
15	wild type (N2) daf-2(RNAi)	04.11.2012	12.12.2012	38	5	0
15	wild type (N2) daf-2(RNAi)	04.11.2012	14.12.2012	40	2	0
15	wild type (N2) daf-2(RNAi)	04.11.2012	17.12.2012	43	4	0
15	wild type (N2) daf-2(RNAi)	04.11.2012	19.12.2012	45	1	0
15	wild type (N2) daf-2(RNAi)	04.11.2012	21.12.2012	47	3	0
15	wild type (N2) daf-2(RNAi)	04.11.2012	21.12.2012	47	1	1
15	wild type (N2) daf-2(RNAi)	04.11.2012	26.12.2012	52	1	0
15	wild type (N2) daf-2(RNAi)	04.11.2012	28.12.2012	54	1	1
15	wild type (N2) daf-2(RNAi)	04.11.2012	31.12.2012	57	3	0
15	atf-4(tm4397) L4440 (control)	04.11.2012	14.11.2012	10	1	1
15	atf-4(tm4397) L4440 (control)	04.11.2012	16.11.2012	12	3	0
15	atf-4(tm4397) L4440 (control)	04.11.2012	16.11.2012	12	9	1
15	atf-4(tm4397) L4440 (control)	04.11.2012	18.11.2012	14	20	0
15	atf-4(tm4397) L4440 (control)	04.11.2012	18.11.2012	14	4	1
15	atf-4(tm4397) L4440 (control)	04.11.2012	19.11.2012	15	5	0
15	atf-4(tm4397) L4440 (control)	04.11.2012	22.11.2012	18	15	0
15	atf-4(tm4397) L4440 (control)	04.11.2012	22.11.2012	18	2	1
15	atf-4(tm4397) L4440 (control)	04.11.2012	26.11.2012	22	28	0
15	atf-4(tm4397) L4440 (control)	04.11.2012	27.11.2012	23	4	0
15	atf-4(tm4397) L4440 (control)	04.11.2012	27.11.2012	23	7	0
15	atf-4(tm4397) L4440 (control)	04.11.2012	29.11.2012	25	3	0
15	atf-4(tm4397) L4440 (control)	04.11.2012	03.12.2012	29	1	0
15	atf-4(tm4397) daf-2(RNAi)	04.11.2012	08.11.2012	4	6	1
15	atf-4(tm4397) daf-2(RNAi)	04.11.2012	14.11.2012	10	1	0
15	atf-4(tm4397) daf-2(RNAi)	04.11.2012	14.11.2012	10	1	1
15	atf-4(tm4397) daf-2(RNAi)	04.11.2012	16.11.2012	12	1	0
15	atf-4(tm4397) daf-2(RNAi)	04.11.2012	16.11.2012	12	1	1
15	atf-4(tm4397) daf-2(RNAi)	04.11.2012	20.11.2012	16	1	0
15	atf-4(tm4397) daf-2(RNAi)	04.11.2012	22.11.2012	18	2	0
15	atf-4(tm4397) daf-2(RNAi)	04.11.2012	26.11.2012	22	9	0
15	atf-4(tm4397) daf-2(RNAi)	04.11.2012	26.11.2012	22	1	1
15	atf-4(tm4397) daf-2(RNAi)	04.11.2012	27.11.2012	23	7	0
15	atf-4(tm4397) daf-2(RNAi)	04.11.2012	27.11.2012	23	1	1
15	atf-4(tm4397) daf-2(RNAi)	04.11.2012	29.11.2012	25	16	0
15	atf-4(tm4397) daf-2(RNAi)	04.11.2012	30.11.2012	26	7	0
15	atf-4(tm4397) daf-2(RNAi)	04.11.2012	02.12.2012	28	6	0
15	atf-4(tm4397) daf-2(RNAi)	04.11.2012	02.12.2012	28	1	1
15	atf-4(tm4397) daf-2(RNAi)	04.11.2012	03.12.2012	29	4	0
15	atf-4(tm4397) daf-2(RNAi)	04.11.2012	06.12.2012	32	7	0
15	atf-4(tm4397) daf-2(RNAi)	04.11.2012	06.12.2012	32	3	1
15	atf-4(tm4397) daf-2(RNAi)	04.11.2012	07.12.2012	33	1	0
15	atf-4(tm4397) daf-2(RNAi)	04.11.2012	10.12.2012	36	4	0
15	atf-4(tm4397) daf-2(RNAi)	04.11.2012	12.12.2012	38	2	0
15	atf-4(tm4397) daf-2(RNAi)	04.11.2012	14.12.2012	40	2	0
15	atf-4(tm4397) daf-2(RNAi)	04.11.2012	17.12.2012	43	4	0
15	atf-4(tm4397) daf-2(RNAi)	04.11.2012	21.12.2012	47	1	0
15	atf-4(tm4397) daf-2(RNAi)	04.11.2012	23.12.2012	49	1	0
15	atf-4(tm4397) daf-2(RNAi)	04.11.2012	26.12.2012	52	1	0
15	atf-4(tm4397) daf-2(RNAi)	04.11.2012	04.01.2013	61	1	0
15	atf-4(tm4397) daf-2(RNAi)	04.11.2012	07.01.2013	64	1	0

## Sheet: 20121129_ExATF4oe_noFuDR
Temp. [x°C]	Worm Strain	L4	Date Dead (or Incident)	Age at Death [d]	Freq [#]	Censor (yes=1, no=0)	Comment 1
20 (no FUdR)	wbmEx26 [Patf-4::ATF-4(gDNA)::GFP]	29.11.2012	30.11.2012	1	1	1
20 (no FUdR)	wbmEx26 [Patf-4::ATF-4(gDNA)::GFP]	29.11.2012	02.12.2012	3	11	1
20 (no FUdR)	wbmEx26 [Patf-4::ATF-4(gDNA)::GFP]	29.11.2012	04.12.2012	5	7	1
20 (no FUdR)	wbmEx26 [Patf-4::ATF-4(gDNA)::GFP]	29.11.2012	04.12.2012	5	1	0
20 (no FUdR)	wbmEx26 [Patf-4::ATF-4(gDNA)::GFP]	29.11.2012	07.12.2012	8	3	1
20 (no FUdR)	wbmEx26 [Patf-4::ATF-4(gDNA)::GFP]	29.11.2012	07.12.2012	8	1	0
20 (no FUdR)	wbmEx26 [Patf-4::ATF-4(gDNA)::GFP]	29.11.2012	10.12.2012	11	15	0
20 (no FUdR)	wbmEx26 [Patf-4::ATF-4(gDNA)::GFP]	29.11.2012	10.12.2012	11	6	1
20 (no FUdR)	wbmEx26 [Patf-4::ATF-4(gDNA)::GFP]	29.11.2012	12.12.2012	13	4	0
20 (no FUdR)	wbmEx26 [Patf-4::ATF-4(gDNA)::GFP]	29.11.2012	12.12.2012	13	1	1
20 (no FUdR)	wbmEx26 [Patf-4::ATF-4(gDNA)::GFP]	29.11.2012	14.12.2012	15	1	1
20 (no FUdR)	wbmEx26 [Patf-4::ATF-4(gDNA)::GFP]	29.11.2012	14.12.2012	15	6	0
20 (no FUdR)	wbmEx26 [Patf-4::ATF-4(gDNA)::GFP]	29.11.2012	17.12.2012	18	8	1
20 (no FUdR)	wbmEx26 [Patf-4::ATF-4(gDNA)::GFP]	29.11.2012	17.12.2012	18	13	0
20 (no FUdR)	wbmEx26 [Patf-4::ATF-4(gDNA)::GFP]	29.11.2012	19.12.2012	20	5	0
20 (no FUdR)	wbmEx26 [Patf-4::ATF-4(gDNA)::GFP]	29.11.2012	21.12.2012	22	1	1
20 (no FUdR)	wbmEx26 [Patf-4::ATF-4(gDNA)::GFP]	29.11.2012	21.12.2012	22	1	0
20 (no FUdR)	wbmEx26 [Patf-4::ATF-4(gDNA)::GFP]	29.11.2012	23.12.2012	24	6	0
20 (no FUdR)	wbmEx26 [Patf-4::ATF-4(gDNA)::GFP]	29.11.2012	26.12.2012	27	5	0
20 (no FUdR)	wbmEx26 [Patf-4::ATF-4(gDNA)::GFP]	29.11.2012	28.12.2012	29	3	0
20 (no FUdR)	wbmEx26 [Patf-4::ATF-4(gDNA)::GFP]	29.11.2012	31.12.2012	32	1	0
20 (no FUdR)	wbmEx26 [Patf-4::ATF-4(gDNA)::GFP]	29.11.2012	04.01.2013	36	1	0
20 (no FUdR)	wbmEx26 [Patf-4::ATF-4(gDNA)::GFP]	29.11.2012	07.01.2013	39	1	0
20 (no FUdR)	wbmEx27 [Patf-4::ATF-4(gDNA)::GFP]	29.11.2012	30.11.2012	1	3	1
20 (no FUdR)	wbmEx27 [Patf-4::ATF-4(gDNA)::GFP]	29.11.2012	02.12.2012	3	5	1
20 (no FUdR)	wbmEx27 [Patf-4::ATF-4(gDNA)::GFP]	29.11.2012	06.12.2012	7	8	1
20 (no FUdR)	wbmEx27 [Patf-4::ATF-4(gDNA)::GFP]	29.11.2012	06.12.2012	7	1	0
20 (no FUdR)	wbmEx27 [Patf-4::ATF-4(gDNA)::GFP]	29.11.2012	08.12.2012	9	8	1
20 (no FUdR)	wbmEx27 [Patf-4::ATF-4(gDNA)::GFP]	29.11.2012	08.12.2012	9	3	0
20 (no FUdR)	wbmEx27 [Patf-4::ATF-4(gDNA)::GFP]	29.11.2012	10.12.2012	11	14	1
20 (no FUdR)	wbmEx27 [Patf-4::ATF-4(gDNA)::GFP]	29.11.2012	10.12.2012	11	3	0
20 (no FUdR)	wbmEx27 [Patf-4::ATF-4(gDNA)::GFP]	29.11.2012	12.12.2012	13	1	1
20 (no FUdR)	wbmEx27 [Patf-4::ATF-4(gDNA)::GFP]	29.11.2012	12.12.2012	13	12	0
20 (no FUdR)	wbmEx27 [Patf-4::ATF-4(gDNA)::GFP]	29.11.2012	14.12.2012	15	1	1
20 (no FUdR)	wbmEx27 [Patf-4::ATF-4(gDNA)::GFP]	29.11.2012	14.12.2012	15	10	0
20 (no FUdR)	wbmEx27 [Patf-4::ATF-4(gDNA)::GFP]	29.11.2012	17.12.2012	18	1	1
20 (no FUdR)	wbmEx27 [Patf-4::ATF-4(gDNA)::GFP]	29.11.2012	17.12.2012	18	14	0
20 (no FUdR)	wbmEx27 [Patf-4::ATF-4(gDNA)::GFP]	29.11.2012	19.12.2012	20	2	1
20 (no FUdR)	wbmEx27 [Patf-4::ATF-4(gDNA)::GFP]	29.11.2012	19.12.2012	20	4	0
20 (no FUdR)	wbmEx27 [Patf-4::ATF-4(gDNA)::GFP]	29.11.2012	21.12.2012	22	1	0
20 (no FUdR)	wbmEx27 [Patf-4::ATF-4(gDNA)::GFP]	29.11.2012	23.12.2012	24	1	0
20 (no FUdR)	wbmEx27 [Patf-4::ATF-4(gDNA)::GFP]	29.11.2012	26.12.2012	27	5	0
20 (no FUdR)	wbmEx27 [Patf-4::ATF-4(gDNA)::GFP]	29.11.2012	28.12.2012	29	2	0
20 (no FUdR)	wbmEx27 [Patf-4::ATF-4(gDNA)::GFP]	29.11.2012	31.12.2012	32	1	0
20 (no FUdR)	wbmEx27 [Patf-4::ATF-4(gDNA)::GFP]	29.11.2012	04.01.2013	36	1	0
20 (no FUdR)	non-transgenic siblings (from wbmEx27)	29.11.2012	02.12.2012	3	4	1
20 (no FUdR)	non-transgenic siblings (from wbmEx27)	29.11.2012	05.12.2012	6	8	1
20 (no FUdR)	non-transgenic siblings (from wbmEx27)	29.11.2012	05.12.2012	6	4	0
20 (no FUdR)	non-transgenic siblings (from wbmEx27)	29.11.2012	07.12.2012	8	4	1
20 (no FUdR)	non-transgenic siblings (from wbmEx27)	29.11.2012	07.12.2012	8	1	0
20 (no FUdR)	non-transgenic siblings (from wbmEx27)	29.11.2012	10.12.2012	11	14	1
20 (no FUdR)	non-transgenic siblings (from wbmEx27)	29.11.2012	10.12.2012	11	15	0
20 (no FUdR)	non-transgenic siblings (from wbmEx27)	29.11.2012	12.12.2012	13	5	1
20 (no FUdR)	non-transgenic siblings (from wbmEx27)	29.11.2012	12.12.2012	13	4	0
20 (no FUdR)	non-transgenic siblings (from wbmEx27)	29.11.2012	14.12.2012	15	6	1
20 (no FUdR)	non-transgenic siblings (from wbmEx27)	29.11.2012	14.12.2012	15	3	0
20 (no FUdR)	non-transgenic siblings (from wbmEx27)	29.11.2012	17.12.2012	18	14	0
20 (no FUdR)	non-transgenic siblings (from wbmEx27)	29.11.2012	19.12.2012	20	6	0
20 (no FUdR)	non-transgenic siblings (from wbmEx27)	29.11.2012	21.12.2012	22	5	0
20 (no FUdR)	non-transgenic siblings (from wbmEx27)	29.11.2012	23.12.2012	24	5	0
20 (no FUdR)	non-transgenic siblings (from wbmEx27)	29.11.2012	26.12.2012	27	2	0

## Sheet: 20130205_eat-2mut_atf-4i
Temp. [20°C]	Worm Strain	L4	Date Dead (or Incident)	Age at Death [d]	Freq [#]	Censor (yes=1, no=0)	Comment 1
20	rrf-3(pk1426) L4440 (control)	05.02.2013	20.02.2013	15	21	1	started on RNAi FUdR plates as 1 day adults
20	rrf-3(pk1426) L4440 (control)	05.02.2013	22.02.2013	17	4	0
20	rrf-3(pk1426) L4440 (control)	05.02.2013	25.02.2013	20	16	0
20	rrf-3(pk1426) L4440 (control)	05.02.2013	27.02.2013	22	24	0
20	rrf-3(pk1426) L4440 (control)	05.02.2013	01.03.2013	24	17	0
20	rrf-3(pk1426) L4440 (control)	05.02.2013	04.03.2013	27	18	0
20	rrf-3(pk1426) atf-4(RNAi)	05.02.2013	20.02.2013	15	22	1
20	rrf-3(pk1426) atf-4(RNAi)	05.02.2013	22.02.2013	17	5	0
20	rrf-3(pk1426) atf-4(RNAi)	05.02.2013	25.02.2013	20	21	0
20	rrf-3(pk1426) atf-4(RNAi)	05.02.2013	27.02.2013	22	25	0
20	rrf-3(pk1426) atf-4(RNAi)	05.02.2013	01.03.2013	24	10	0
20	rrf-3(pk1426) atf-4(RNAi)	05.02.2013	04.03.2013	27	14	0
20	rrf-3(pk1426) atf-4(RNAi)	05.02.2013	06.03.2013	29	1	0
20	CF1850 eat-2(ad1116); rrf-3(pk1426) L4440 (control)	05.02.2013	20.02.2013	15	11	1
20	CF1850 eat-2(ad1116); rrf-3(pk1426) L4440 (control)	05.02.2013	22.02.2013	17	2	0
20	CF1850 eat-2(ad1116); rrf-3(pk1426) L4440 (control)	05.02.2013	25.02.2013	20	2	0
20	CF1850 eat-2(ad1116); rrf-3(pk1426) L4440 (control)	05.02.2013	27.02.2013	22	2	0
20	CF1850 eat-2(ad1116); rrf-3(pk1426) L4440 (control)	05.02.2013	01.03.2013	24	5	0
20	CF1850 eat-2(ad1116); rrf-3(pk1426) L4440 (control)	05.02.2013	04.03.2013	27	8	0
20	CF1850 eat-2(ad1116); rrf-3(pk1426) L4440 (control)	05.02.2013	07.03.2013	30	11	0
20	CF1850 eat-2(ad1116); rrf-3(pk1426) L4440 (control)	05.02.2013	11.03.2013	34	13	0
20	CF1850 eat-2(ad1116); rrf-3(pk1426) L4440 (control)	05.02.2013	13.03.2013	36	13	0
20	CF1850 eat-2(ad1116); rrf-3(pk1426) L4440 (control)	05.02.2013	15.03.2013	38	17	0
20	CF1850 eat-2(ad1116); rrf-3(pk1426) L4440 (control)	05.02.2013	18.03.2013	41	6	0
20	CF1850 eat-2(ad1116); rrf-3(pk1426) L4440 (control)	05.02.2013	21.03.2013	44	7	0
20	CF1850 eat-2(ad1116); rrf-3(pk1426) L4440 (control)	05.02.2013	25.03.2013	48	3	0
20	CF1850 eat-2(ad1116); rrf-3(pk1426) atf-4(RNAi)	05.02.2013	20.02.2013	15	18	1
20	CF1850 eat-2(ad1116); rrf-3(pk1426) atf-4(RNAi)	05.02.2013	22.02.2013	17
20	CF1850 eat-2(ad1116); rrf-3(pk1426) atf-4(RNAi)	05.02.2013	25.02.2013	20	4	0
20	CF1850 eat-2(ad1116); rrf-3(pk1426) atf-4(RNAi)	05.02.2013	27.02.2013	22	10	0
20	CF1850 eat-2(ad1116); rrf-3(pk1426) atf-4(RNAi)	05.02.2013	01.03.2013	24	5	0
20	CF1850 eat-2(ad1116); rrf-3(pk1426) atf-4(RNAi)	05.02.2013	04.03.2013	27	22	0
20	CF1850 eat-2(ad1116); rrf-3(pk1426) atf-4(RNAi)	05.02.2013	07.03.2013	30	33	0
20	CF1850 eat-2(ad1116); rrf-3(pk1426) atf-4(RNAi)	05.02.2013	11.03.2013	34	18	0
20	CF1850 eat-2(ad1116); rrf-3(pk1426) atf-4(RNAi)	05.02.2013	13.03.2013	36	3	0
20	CF1850 eat-2(ad1116); rrf-3(pk1426) atf-4(RNAi)	05.02.2013	15.03.2013	38	4	0
20	CF1850 eat-2(ad1116); rrf-3(pk1426) atf-4(RNAi)	05.02.2013	18.03.2013	41
20	CF1850 eat-2(ad1116); rrf-3(pk1426) atf-4(RNAi)	05.02.2013	21.03.2013	44	1	0

## Sheet: 20130312_DR-atf4mut
Temp. [x°C]	Worm Strain	L4	Date Dead (or Incident)	Age at Death [d]	Freq [#]	Censor (yes=1, no=0)
20	wild type (N2) OD3 (ad libitum)	12.03.2013	27.03.2013	15	1	0
20	wild type (N2) OD3 (ad libitum)	12.03.2013	29.03.2013	17	5	0
20	wild type (N2) OD3 (ad libitum)	12.03.2013	02.04.2013	21	27	0
20	wild type (N2) OD3 (ad libitum)	12.03.2013	05.04.2013	24	3	0
20	wild type (N2) OD1.5	12.03.2013	29.03.2013	17	2	0
20	wild type (N2) OD1.5	12.03.2013	02.04.2013	21	9	0
20	wild type (N2) OD1.5	12.03.2013	05.04.2013	24	8	0
20	wild type (N2) OD1.5	12.03.2013	10.04.2013	29	2	0
20	wild type (N2) OD0.5	12.03.2013	22.03.2013	10	1	0
20	wild type (N2) OD0.5	12.03.2013	02.04.2013	21	1	0
20	wild type (N2) OD0.5	12.03.2013	10.04.2013	29	2	0
20	wild type (N2) OD0.5	12.03.2013	17.04.2013	36	10	0
20	wild type (N2) OD0.5	12.03.2013	22.04.2013	41	5	0
20	wild type (N2) OD0.5	12.03.2013	25.04.2013	44	1	0
20	N2 OD0.25	12.03.2013	02.04.2013	21	1	0
20	N2 OD0.25	12.03.2013	17.04.2013	36	2	0
20	N2 OD0.25	12.03.2013	22.04.2013	41	7	0
20	N2 OD0.25	12.03.2013	25.04.2013	44	8	0
20	N2 OD0.25	12.03.2013	30.04.2013	49	1	0
20	wild type (N2) OD0.25	12.03.2013	25.03.2013	13	1	0
20	wild type (N2) OD0.25	12.03.2013	27.03.2013	15	1	0
20	wild type (N2) OD0.25	12.03.2013	17.04.2013	36	2	0
20	wild type (N2) OD0.25	12.03.2013	22.04.2013	41	5	0
20	wild type (N2) OD0.25	12.03.2013	25.04.2013	44	3	0
20	wild type (N2) OD0.25	12.03.2013	30.04.2013	49	13	0
20	wild type (N2) OD0.25	12.03.2013	03.05.2013	52	4	0
20	wild type (N2) OD0.25	12.03.2013	06.05.2013	55	6	0
20	atf-4(tm4397) OD3 (ad libitum)	12.03.2013	29.03.2013	17	1	0
20	atf-4(tm4397) OD3 (ad libitum)	12.03.2013	02.04.2013	21	15	0
20	atf-4(tm4397) OD3 (ad libitum)	12.03.2013	05.04.2013	24	12	0
20	atf-4(tm4397) OD1.5	12.03.2013	27.03.2013	15	1	0
20	atf-4(tm4397) OD1.5	12.03.2013	02.04.2013	21	13	0
20	atf-4(tm4397) OD1.5	12.03.2013	05.04.2013	24	7	0
20	atf-4(tm4397) OD1.5	12.03.2013	10.04.2013	29	5	0
20	atf-4(tm4397) OD0.5	12.03.2013	05.04.2013	24	1	0
20	atf-4(tm4397) OD0.5	12.03.2013	10.04.2013	29	2	0
20	atf-4(tm4397) OD0.5	12.03.2013	17.04.2013	36	14	0
20	atf-4(tm4397) OD0.5	12.03.2013	22.04.2013	41	1	0
20	atf-4(tm4397) OD0.5	12.03.2013	30.04.2013	49	1	0
20	atf-4(tm4397) OD0.25	12.03.2013	02.04.2013	21	1	0
20	atf-4(tm4397) OD0.25	12.03.2013	17.04.2013	36	3	0
20	atf-4(tm4397) OD0.25	12.03.2013	22.04.2013	41	7	0
20	atf-4(tm4397) OD0.25	12.03.2013	26.04.2013	45	7	0
20	atf-4(tm4397) OD0.25	12.03.2013	30.04.2013	49	2	0
20	atf-4(tm4397) OD0.25	12.03.2013	06.05.2013	55	1	0
20	atf-4(tm4397) OD0	12.03.2013	10.04.2013	29	3	0
20	atf-4(tm4397) OD0	12.03.2013	17.04.2013	36	1	0
20	atf-4(tm4397) OD0	12.03.2013	22.04.2013	41	6	0
20	atf-4(tm4397) OD0	12.03.2013	26.04.2013	45	1	0
20	atf-4(tm4397) OD0	12.03.2013	30.04.2013	49	8	0
20	atf-4(tm4397) OD0	12.03.2013	06.05.2013	55	7	0
20	atf-4(tm4397) OD0	12.03.2013	10.05.2013	59	1	0

## Sheet: 20130429_DR-atf4mut
Temp. [x°C]	Worm Strain	L4	Date Dead (or Incident)	Age at Death [d]	Freq [#]	Censor (yes=1, no=0)
20	wild type (N2) OD3 (ad libitum)	29.04.2013	13.05.2013	14	5	0
20	wild type (N2) OD3 (ad libitum)	29.04.2013	16.05.2013	17	4	0
20	wild type (N2) OD3 (ad libitum)	29.04.2013	19.05.2013	20	13	0
20	wild type (N2) OD3 (ad libitum)	29.04.2013	22.05.2013	23	5	0
20	wild type (N2) OD3 (ad libitum)	29.04.2013	24.05.2013	25	2	0
20	wild type (N2) OD3 (ad libitum)	29.04.2013	26.05.2013	27	1	0
20	wild type (N2) OD3 (ad libitum)	29.04.2013	29.05.2013	30	1	0
20	wild type (N2) OD1.5	29.04.2013	10.05.2013	11	1	0
20	wild type (N2) OD1.5	29.04.2013	13.05.2013	14	2	0
20	wild type (N2) OD1.5	29.04.2013	19.05.2013	20	13	0
20	wild type (N2) OD1.5	29.04.2013	22.05.2013	23	7	0
20	wild type (N2) OD1.5	29.04.2013	24.05.2013	25	2	0
20	wild type (N2) OD1.5	29.04.2013	29.05.2013	30	1	0
20	wild type (N2) OD1.5	29.04.2013	31.05.2013	32	2	0
20	wild type (N2) OD1.5	29.04.2013	05.06.2013	37	2	0
20	wild type (N2) OD0.5	29.04.2013	13.05.2013	14	1	0
20	wild type (N2) OD0.5	29.04.2013	16.05.2013	17	1	0
20	wild type (N2) OD0.5	29.04.2013	19.05.2013	20	5	0
20	wild type (N2) OD0.5	29.04.2013	22.05.2013	23	6	0
20	wild type (N2) OD0.5	29.04.2013	24.05.2013	25	8	0
20	wild type (N2) OD0.5	29.04.2013	26.05.2013	27	2	0
20	wild type (N2) OD0.5	29.04.2013	29.05.2013	30	2	0
20	wild type (N2) OD0.5	29.04.2013	31.05.2013	32	2	0
20	wild type (N2) OD0.5	29.04.2013	03.06.2013	35	2	0
20	wild type (N2) OD0.5	29.04.2013	05.06.2013	37	1	0
20	wild type (N2) OD0.25	29.04.2013	19.05.2013	20	1	0
20	wild type (N2) OD0.25	29.04.2013	22.05.2013	23	3	0
20	wild type (N2) OD0.25	29.04.2013	26.05.2013	27	6	0
20	wild type (N2) OD0.25	29.04.2013	29.05.2013	30	3	0
20	wild type (N2) OD0.25	29.04.2013	03.06.2013	35	3	0
20	wild type (N2) OD0.25	29.04.2013	05.06.2013	37	8	0
20	wild type (N2) OD0.25	29.04.2013	08.06.2013	40	2	0
20	wild type (N2) OD0.25	29.04.2013	10.06.2013	42	2	0
20	wild type (N2) OD0.25	29.04.2013	12.06.2013	44	2	0
20	wild type (N2) OD0	29.04.2013	10.05.2013	11	1	0
20	wild type (N2) OD0	29.04.2013	19.05.2013	20	1	0
20	wild type (N2) OD0	29.04.2013	26.05.2013	27	2	0
20	wild type (N2) OD0	29.04.2013	29.05.2013	30	4	0
20	wild type (N2) OD0	29.04.2013	03.06.2013	35	6	0
20	wild type (N2) OD0	29.04.2013	05.06.2013	37	2	0
20	wild type (N2) OD0	29.04.2013	08.06.2013	40	2	0
20	wild type (N2) OD0	29.04.2013	10.06.2013	42	1	0
20	wild type (N2) OD0	29.04.2013	12.06.2013	44	3	0
20	wild type (N2) OD0	29.04.2013	14.06.2013	46	2	0
20	wild type (N2) OD0	29.04.2013	18.06.2013	50	1	0
20	wild type (N2) OD0	29.04.2013	22.06.2013	54	4	0
20	atf-4(tm4397) OD3 (ad libitum)	29.04.2013	13.05.2013	14	5	0
20	atf-4(tm4397) OD3 (ad libitum)	29.04.2013	16.05.2013	17	6	0
20	atf-4(tm4397) OD3 (ad libitum)	29.04.2013	20.05.2013	21	11	0
20	atf-4(tm4397) OD3 (ad libitum)	29.04.2013	22.05.2013	23	4	0
20	atf-4(tm4397) OD3 (ad libitum)	29.04.2013	03.06.2013	35	3	0
20	atf-4(tm4397) OD3 (ad libitum)	29.04.2013	08.06.2013	40	1	0
20	atf-4(tm4397) OD1.5	29.04.2013	06.05.2013	7	1	1
20	atf-4(tm4397) OD1.5	29.04.2013	10.05.2013	11	1	0
20	atf-4(tm4397) OD1.5	29.04.2013	13.05.2013	14	5	0
20	atf-4(tm4397) OD1.5	29.04.2013	16.05.2013	17	7	0
20	atf-4(tm4397) OD1.5	29.04.2013	20.05.2013	21	7	0
20	atf-4(tm4397) OD1.5	29.04.2013	22.05.2013	23	3	0
20	atf-4(tm4397) OD1.5	29.04.2013	24.05.2013	25	3	0
20	atf-4(tm4397) OD1.5	29.04.2013	29.05.2013	30	1	0
20	atf-4(tm4397) OD1.5	29.04.2013	31.05.2013	32	1	0
20	atf-4(tm4397) OD1.5	29.04.2013	05.06.2013	37	1	0
20	atf-4(tm4397) OD0.5	29.04.2013	06.05.2013	7	4	0
20	atf-4(tm4397) OD0.5	29.04.2013	10.05.2013	11	1	0
20	atf-4(tm4397) OD0.5	29.04.2013	13.05.2013	14	5	0
20	atf-4(tm4397) OD0.5	29.04.2013	16.05.2013	17	2	0
20	atf-4(tm4397) OD0.5	29.04.2013	20.05.2013	21	3	0
20	atf-4(tm4397) OD0.5	29.04.2013	22.05.2013	23	1	0
20	atf-4(tm4397) OD0.5	29.04.2013	24.05.2013	25	6	0
20	atf-4(tm4397) OD0.5	29.04.2013	26.05.2013	27	2	0
20	atf-4(tm4397) OD0.5	29.04.2013	29.05.2013	30	4	0
20	atf-4(tm4397) OD0.5	29.04.2013	31.05.2013	32	2	0
20	atf-4(tm4397) OD0.25	29.04.2013	06.05.2013	7	1	0
20	atf-4(tm4397) OD0.25	29.04.2013	10.05.2013	11	1	0
20	atf-4(tm4397) OD0.25	29.04.2013	20.05.2013	21	1	0
20	atf-4(tm4397) OD0.25	29.04.2013	24.05.2013	25	1	0
20	atf-4(tm4397) OD0.25	29.04.2013	26.05.2013	27	2	0
20	atf-4(tm4397) OD0.25	29.04.2013	29.05.2013	30	7	0
20	atf-4(tm4397) OD0.25	29.04.2013	31.05.2013	32	4	0
20	atf-4(tm4397) OD0.25	29.04.2013	03.06.2013	35	2	0
20	atf-4(tm4397) OD0.25	29.04.2013	05.06.2013	37	7	0
20	atf-4(tm4397) OD0.25	29.04.2013	08.06.2013	40	1	0
20	atf-4(tm4397) OD0.25	29.04.2013	10.06.2013	42	1	0
20	atf-4(tm4397) OD0	29.04.2013	06.05.2013	7	1	0
20	atf-4(tm4397) OD0	29.04.2013	20.05.2013	21	1	0
20	atf-4(tm4397) OD0	29.04.2013	22.05.2013	23	1	0
20	atf-4(tm4397) OD0	29.04.2013	24.05.2013	25	3	0
20	atf-4(tm4397) OD0	29.04.2013	26.05.2013	27	1	0
20	atf-4(tm4397) OD0	29.04.2013	31.05.2013	32	3	0
20	atf-4(tm4397) OD0	29.04.2013	03.06.2013	35	4	0
20	atf-4(tm4397) OD0	29.04.2013	05.06.2013	37	2	0
20	atf-4(tm4397) OD0	29.04.2013	08.06.2013	40	6	0
20	atf-4(tm4397) OD0	29.04.2013	10.06.2013	42	2	0
20	atf-4(tm4397) OD0	29.04.2013	12.06.2013	44	3	0
20	atf-4(tm4397) OD0	29.04.2013	21.06.2013	53	1	0

[truncated: 32 more sheets: 20130509_cycloheximide, 20130520_eif_atf4mut, 20130620a_RAPA_atf4mut, 20130620b_eIF-atf4mut, 20130722a_cycloheximide, 20130722b_ATF4oe, 20130919_cyclohex-atf4mut, 20130930_ATF4oe, 20131010_ATF4oe_TF, 20131104_cyclohex-atf4mut, 20131108_ExATF4oe, 20150813_ATF4oe_ant_hsp, 20150902_raga_atf4mut, 20151019_raga_atf4mut, 20171201_clk-1atf-4, 20171217_glp-1atf-4, 20180124_glp-1atf-4, 20180304_glp-1atf-4, lifespan 62, lifespan 74 …]
