# Supplementary material for: ATF-4 and hydrogen sulfide signalling mediate longevity in response to inhibition of translation or mTORC1
Source: Nat Commun. 2022 Feb 18;13:967. doi: 10.1038/s41467-022-28599-9 (PMC8857226; doi:10.1038/s41467-022-28599-9)
Supplement: Supplementary file 5 — Supplementary Data 2 [file 41467_2022_28599_MOESM5_ESM.xlsx]

## Sheet: Legend
Supplementary Data 2. Pumping rates measured under different conditions. Columns A-J: individual C. elegans pharyngeal pumping rate (pumps/min) on food.

## Sheet: Pharyngeal pumping
Age (Days of Adulthood)	Date	C. elegans Strain	RNAi	Temp.	Trial	Time	A	B	C	D	E	F	G	H	I	J
2	15/03	Wild type (N2)	L4440	20	Health		136	160	155	180	138
4	17/03	Wild type (N2)	L4440	20	Health		140	170	160	140
6	19/03	Wild type (N2)	L4440	20	Health		136	150	144	80	108
8	21/03	Wild type (N2)	L4440	20	Health		155	90	110	93	140	140	147
10	23/03	Wild type (N2)	L4440	20	Health		66	69	75	57	63	72	69	75	57	72
12	25/03	Wild type (N2)	L4440	20	Health		54	66	69	57	48	51	33	78	54	63
14	27/03	Wild type (N2)	L4440	20	Health		54	72	42	54	45	60	48	48	57	33
16	29/03	Wild type (N2)	L4440	20	Health		48	33	27	60	42	24	45	30	30	45
18	31/03	Wild type (N2)	L4440	20	Health		24	57	36	0	21	39	33	24	36	17
20	2019-02-04	Wild type (N2)	L4440	20	Health		21	10	5	5	0	36	0	12	10	5
22	2019-04-04	Wild type (N2)	L4440	20	Health		5	0	33	10	0	0	5	10	5	5
2	15/03	Wild type (N2)	raga-1	20	Health		148	167	155	179	168	180
4	17/03	Wild type (N2)	raga-1	20	Health		138	144	117	158	98	170
6	19/03	Wild type (N2)	raga-1	20	Health		102	114	120	138	160	110
8	21/03	Wild type (N2)	raga-1	20	Health		142	159	151	120	131	130	70	172
10	23/03	Wild type (N2)	raga-1	20	Health		78	105	102	111	108	99	99	96	111	108
12	25/03	Wild type (N2)	raga-1	20	Health		63	84	111	111	87	108	75	90	90	87
14	27/03	Wild type (N2)	raga-1	20	Health		57	63	90	78	57	142	87	78	87	72
16	29/03	Wild type (N2)	raga-1	20	Health		36	39	48	54	42	87	48	33	54
18	31/03	Wild type (N2)	raga-1	20	Health		33	33	48	66	27	39	39	24	30	45
20	2019-02-04	Wild type (N2)	raga-1	20	Health		0	5	27	30	36	5	30	0	5	48
2	15/03	atf-4(tm4397)	L4440	20	Health		129	102	138	129	140	124
4	17/03	atf-4(tm4397)	L4440	20	Health		120	126	156	108	130	167
6	19/03	atf-4(tm4397)	L4440	20	Health		108	120	114	150	143	160
8	21/03	atf-4(tm4397)	L4440	20	Health		149	121	110	94	79	108	94
10	23/03	atf-4(tm4397)	L4440	20	Health		60	69	66	75	54	63	72	63	75	60
12	25/03	atf-4(tm4397)	L4440	20	Health		81	57	66	48	69	63	57	48	60	72
14	27/03	atf-4(tm4397)	L4440	20	Health		45	39	54	45	39	36	54	57	42	51
16	29/03	atf-4(tm4397)	L4440	20	Health		42	33	24	30	36	45	30	27	36	54
18	31/03	atf-4(tm4397)	L4440	20	Health		0	18	24	33	24	15	18	30	10	24
20	2019-02-04	atf-4(tm4397)	L4440	20	Health		18	15	0	10	12	15	51	0	10	18
22	2019-04-04	atf-4(tm4397)	L4440	20	Health		18	0	0	0	10	21	12	42	24	0
2	15/03	atf-4(tm4397)	raga-1	20	Health		168	140	130	102	138
4	17/03	atf-4(tm4397)	raga-1	20	Health		111	126	120	138	145
6	19/03	atf-4(tm4397)	raga-1	20	Health		96	138	126	120	150
8	21/03	atf-4(tm4397)	raga-1	20	Health		97	85	110	115	80
10	23/03	atf-4(tm4397)	raga-1	20	Health		66	75	51	57	66	63	60	63	87	54
12	25/03	atf-4(tm4397)	raga-1	20	Health		60	72	63	81	48	69	57	54	69	42
14	27/03	atf-4(tm4397)	raga-1	20	Health		42	36	60	45	54	75	39	33	51	42
16	29/03	atf-4(tm4397)	raga-1	20	Health		27	36	84	39	36	24	45	33	30	39
18	31/03	atf-4(tm4397)	raga-1	20	Health		24	30	12	18	12	33	33	21	48	57
20	2019-02-04	atf-4(tm4397)	raga-1	20	Health		0	10	0	5	24	36	30	27	10	5
22	2019-04-04	atf-4(tm4397)	raga-1	20	Health		0	10	0	15	12	0	5	12
2	15/03	ldIs119 (ATF-4::GFP)	L4440	20	Health		144	138	154	128	157
4	17/03	ldIs119 (ATF-4::GFP)	L4440	20	Health		96	99	132	168	150
6	19/03	ldIs119 (ATF-4::GFP)	L4440	20	Health		120	126	144	135	145	120
8	21/03	ldIs119 (ATF-4::GFP)	L4440	20	Health		110	90	120
10	23/03	ldIs119 (ATF-4::GFP)	L4440	20	Health		90	78	93	96	87	81	84	78	87	96
12	25/03	ldIs119 (ATF-4::GFP)	L4440	20	Health		84	72	102	75	84	105	87	72	87	87
14	27/03	ldIs119 (ATF-4::GFP)	L4440	20	Health		57	69	63	75	54	33	87	60	60	51
16	29/03	ldIs119 (ATF-4::GFP)	L4440	20	Health		36	39	78	45	63	39	54	57	63
18	31/03	ldIs119 (ATF-4::GFP)	L4440	20	Health		39	24	15	48	63	30	24	36	42	30
20	2019-02-04	ldIs119 (ATF-4::GFP)	L4440	20	Health		12	0	24	66	10	18	0	15	12	5
2	15/03	ldIs119 (ATF-4::GFP)	raga-1	20	Health		140	147	108	156	162
4	17/03	ldIs119 (ATF-4::GFP)	raga-1	20	Health		132	138	126	96	135
6	19/03	ldIs119 (ATF-4::GFP)	raga-1	20	Health		108	138	126	140
8	21/03	ldIs119 (ATF-4::GFP)	raga-1	20	Health		95	120	110
10	23/03	ldIs119 (ATF-4::GFP)	raga-1	20	Health		96	85	93	99	102	90	84	99	84	99
12	25/03	ldIs119 (ATF-4::GFP)	raga-1	20	Health		69	87	102	111	75	126	78	60	90	75
14	27/03	ldIs119 (ATF-4::GFP)	raga-1	20	Health		63	96	57	72	87	63	42	72	72	54
16	29/03	ldIs119 (ATF-4::GFP)	raga-1	20	Health		39	36	48	69	42	57	93	42	57	54
18	31/03	ldIs119 (ATF-4::GFP)	raga-1	20	Health		27	33	24	45	48	36	51	33	27	27
20	2019-02-04	ldIs119 (ATF-4::GFP)	raga-1	20	Health		0	5	21	45	21	10	18	30	0	5
