# Supplementary material for: ATF-4 and hydrogen sulfide signalling mediate longevity in response to inhibition of translation or mTORC1
Source: Nat Commun. 2022 Feb 18;13:967. doi: 10.1038/s41467-022-28599-9 (PMC8857226; doi:10.1038/s41467-022-28599-9)
Supplement: Supplementary file 6 — Supplementary Data 3 [file 41467_2022_28599_MOESM6_ESM.xlsx]

## Sheet: Summary
Supplementary Data 3: RNA sequencing of ATF4oe vs wild type vs atf-4(mutants)
Strain		Sample name for RNAseq
N2	wild type	newCE1.N2.1
LD1325	atf-4(tm4397)	newCE2.LD.1
ldIs119	ATF-4oe	newCE3.MS.1
N2	wild type	newCE4.N2.2
LD1325	atf-4(tm4397)	newCE5.LD.2
ldIs119	ATF-4oe	newCE6.MS.2
N2	wild type	newCE7.N2.3
LD1325	atf-4(tm4397)	newCE8.LD.3
ldIs119	ATF-4oe	newCE9.MS.3
Tab #	Title	Description
1	Summary
2	ATF4RNAseq_CenterScaledExpr	Centered and scaled expression matrix from tab 3
3	RawDataATF4_RNAseq_RPKM	Raw data in Reads Per Kilobase of transcript per Million mapped reads (RPKM)
4	GO Enrichment	Extended Data Fig 3e
5	ATF4RNAseq_Most_regulated_genes	ATF4oe vs wild type vs atf-4mutant most regulated genes from the RNAseq

## Sheet: GEO submission information
# High-throughput sequencing metadata template. (Version: April 28, 2020)
# All fields in this template must be completed.
# See METADATA EXAMPLES in tabs at the foot of this page.
# Field names (in blue on this page) should not be edited. Hover over cells containing field names to view field content guidelines.
# Human data. If there are patient privacy concerns regarding making data fully public through GEO, please submit to NCBI's dbGaP (http://www.ncbi.nlm.nih.gov/gap/) database. dbGaP has controlled access mechanisms and is an appropriate resource for hosting sensitive patient data.
SERIES
# This section describes the overall study. Complete all fields.
title	High throughput RNA sequencing to identify genes up regulated by the transcription factor ATF-4
summary	We report RNA sequencing (RNA-seq) data WT, atf-4 loss-of-function mutants, and ATF-4 OE worms under non-stressed conditions. Three independent biological replicates were prepared for each sample, and worms were harvested at L4 stage.
overall design	Examination of gene expression profiles in WT, atf-4 loss-of-function mutants, and ATF-4 OE C. elegans.
contributor	Collin Ewald
contributor
contributor
contributor
supplementary file
SAMPLES
# Thoroughly describe each of the biological Samples under investigation. Tissue/cell type/cell line information is required.
# Include all biological and experimental variables in characteristics columns (for example, characteristics: tissue, characteristics: cell type, characteristics: treatment, characteristics: genotype, characteristics: disease state or any clinical variables, etc...)
# -> -> KEEP SCROLLING TO THE RIGHT FOR IMPORTANT FIELDS; RAW AND PROCESSED FILES MUST BE LISTED IN THIS SECTION -> ->
Sample name	title	source name	organism	characteristics: developmental stage	characteristics: strain	characteristics: genotype	molecule	description	processed data file	raw file	raw file
Sample 1	newCE1.N2.1	whole body	C. elegans	L4	N2	wild-type	polyA RNA	NA	SupplementaryTable3-ATF4_RNAseq_rpkm	CE1_1N2_R1_.final.fastq
Sample 2	newCE2.LD.1	whole body	C. elegans	L4	LD1325	atf-4(tm4397)	polyA RNA	NA	SupplementaryTable3-ATF4_RNAseq_rpkm	CE2_1LD_R1_.final.fastq
Sample 3	newCE3.MS.1	whole body	C. elegans	L4	ldIs119	ATF-4oe	polyA RNA	NA	SupplementaryTable3-ATF4_RNAseq_rpkm	CE3_1MS_R1_.final.fastq
Sample 4	newCE4.N2.2	whole body	C. elegans	L4	N2	wild-type	polyA RNA	NA	SupplementaryTable3-ATF4_RNAseq_rpkm	CE4_2N2_R1_.final.fastq
Sample 5	newCE5.LD.2	whole body	C. elegans	L4	LD1325	atf-4(tm4397)	polyA RNA	NA	SupplementaryTable3-ATF4_RNAseq_rpkm	CE5_2LD_R1_.final.fastq
Sample 6	newCE6.MS.2	whole body	C. elegans	L4	ldIs119	ATF-4oe	polyA RNA	NA	SupplementaryTable3-ATF4_RNAseq_rpkm	CE6_2MS_R1_.final.fastq
Sample 7	newCE7.N2.3	whole body	C. elegans	L4	N2	wild-type	polyA RNA	NA	SupplementaryTable3-ATF4_RNAseq_rpkm	CE7_3N2_R1_.final.fastq
Sample 8	newCE8.LD.3	whole body	C. elegans	L4	LD1325	atf-4(tm4397)	polyA RNA	NA	SupplementaryTable3-ATF4_RNAseq_rpkm	CE8_3LD_R1_.final.fastq
Sample 9	newCE9.MS.3	whole body	C. elegans	L4	ldIs119	ATF-4oe	polyA RNA	NA	SupplementaryTable3-ATF4_RNAseq_rpkm	CE9_3MS_R1_.final.fastq
PROTOCOLS
# Protocols applicable to only a subset of Samples can be included as additional columns of the SAMPLES section above instead.
growth protocol	Three independent biological replicates were prepared by using sodium hypochlorite to harvest eggs and overnight L1 arrest in M9 buffer with 10 mg/ml cholesterol to synchronise C. elegans. For each sample, about 20000 C. elegans per strain were allowed to develop to the L4 stage under normal growth conditions on NGM OP50 plates at 20oC (about 1000 C. elegans per one 10 cm NGM OP50 plate). WT, atf…
treatment protocol	C. elegans were washed from the culturing NGM plates and washed additional 3 times with M9 buffer to wash away the OP50 bacteria.
extract protocol	RNA was isolated with Trizol (TRI REAGENT Sigma), DNAse-treated, and cleaned over a column (RNA Clean & ConcentratorTM ZYMO Research).
library construction protocol	The RNA was sent to Dana-Farber Cancer Institute Center for Computational Biology (CCCB, http://cccb.dfci.harvard.edu/rna-sequence). At the CCCB, the RNA Integrity Number (RIN) was assessed by using the Bioanalyzer 2100 (Agilent Technologies), and only samples with a high RIN score were used to prepare cDNA libraries. All nine samples were multiplexed in a single lane.
library strategy	RNA-seq
DATA PROCESSING PIPELINE
# Data processing steps include base-calling, alignment, filtering, peak-calling, generation of normalized abundance measurements etc…
# For each step provide a description, as well as software name, version, parameters, if applicable.
data processing step	Single read 50 bp RNA-sequencing with poly(A) enrichment was performed using a HiSeq 2000 (Illumina). We aligned the FASTQ output files to the C. elegans WBcel235 reference genome using STAR 2.4.0j software 70 with an average >80% coverage mapping the reads to the genome. The differential gene expression analysis was performed using Bioconductor (http://bioconductor.org)
data processing step	Rsubread 1.16.1 featureCounts was used to quantify the mapped reads in the aligned SAM output files. Transcripts with <1 count per million reads were discarded. Counts were scaled to Reads Per Kilobase of transcript per Million mapped reads (RPKM) and deposited as a final output file
data processing step	To analyse the differential expressed genes, we compared atf-4(tm4397), and ldIs119 to wild type using Degust (http://degust.erc.monash.edu) with the following settings: RPKM with minimum 5 counts using edgeR with a false discovery rate (FDR) of 0.1 and an absolute log fold change (FC) of 1 relative to wild type. Results are displayed in MA-plots.
data processing step	Functional annotation clustering was performed with DAVID54 using high classification stringencies.
data processing step
genome build	C. elegans WBcel235 reference genome
processed data files format and content	SupplementaryTable3-ATF4_RNAseq_rpkm is the Excel worksheet containing RNA-Seq data from atf-4 loss-of-function, ATF-4OE, and WT (N2) animals.
# For each file listed in the "processed data file" columns of the SAMPLES section, provide additional information below.
PROCESSED DATA FILES
file name	file type	file checksum
SupplementaryTable3-ATF4_RNAseq_rpkm	xlsx
# For each file listed in the "raw file" columns of the SAMPLES section above, provide additional information below.
RAW FILES
file name	file type	file checksum	instrument model	single or paired-end
CE1_1N2_R1_.final.fastq	fastq		HiSeq 2000 (Illumina)
CE2_1LD_R1_.final.fastq	fastq		HiSeq 2000 (Illumina)
CE3_1MS_R1_.final.fastq	fastq		HiSeq 2000 (Illumina)
CE4_2N2_R1_.final.fastq	fastq		HiSeq 2000 (Illumina)
CE5_2LD_R1_.final.fastq	fastq		HiSeq 2000 (Illumina)
CE6_2MS_R1_.final.fastq	fastq		HiSeq 2000 (Illumina)
CE7_3N2_R1_.final.fastq	fastq		HiSeq 2000 (Illumina)
CE8_3LD_R1_.final.fastq	fastq		HiSeq 2000 (Illumina)
CE9_3MS_R1_.final.fastq	fastq		HiSeq 2000 (Illumina)
# For paired-end experiments, list the 2 (or more) fastq files from the same run. For SOLiD experiments, list the 4 file names (include "file name 3" and "file name 4" columns).
PAIRED-END EXPERIMENTS
file name 1	file name 2

## Sheet: ATF4RNAseq_CenterScaledExpr
Wormbase ID	N2_1	N2_2	N2_3	atf4mut_1	atf4mut_3	atf4mut_2	ATF4oe_1	ATF4oe_2	ATF5oe_3
WBGene00077683	-0.174305	-0.158812	-0.163619	-0.148529	-0.127394	-0.156438	-0.168263	-0.150975	-0.164415
WBGene00015153	-0.172036	-0.154868	-0.162572	-0.14278	-0.116608	-0.150939	-0.163191	-0.149346	-0.16188
WBGene00002061	-0.00937219	-0.0171417	-0.0371673	-0.0115066	0.0323528	0.0339225	-0.000214	-0.0115165	-0.0168319
WBGene00235314	-0.171608	-0.161381	-0.159674	-0.149852	-0.133431	-0.159825	-0.168928	-0.150102	-0.161832
WBGene00001177	-0.0213213	-0.0265078	-0.0353942	-0.0344084	-0.0391193	-0.0358097	-0.0157913	-0.0436248	0.0122905
WBGene00169236	-0.175828	-0.157812	-0.154465	-0.151282	-0.135243	-0.16076	-0.17016	-0.152169	-0.165264
WBGene00219784	-0.171449	-0.161298	-0.163259	-0.150292	-0.12866	-0.16076	-0.17016	-0.152169	-0.165264
WBGene00015152	-0.161512	-0.152956	-0.15085	-0.137658	-0.122296	-0.142048	-0.154905	-0.135564	-0.141445
WBGene00021412	-0.167355	-0.154132	-0.16194	-0.144791	-0.120623	-0.153755	-0.162108	-0.147386	-0.160324
WBGene00018976	-0.160314	-0.141536	-0.148164	-0.137417	-0.117543	-0.146432	-0.131672	-0.129794	-0.129004
WBGene00004496	5.75802	5.24165	4.9953	5.44097	4.2661	5.07774	5.82738	5.34426	5.17099
WBGene00018975	-0.156004	-0.141182	-0.144261	-0.130438	-0.103864	-0.125785	-0.147759	-0.138239	-0.141022
WBGene00021411	-0.148358	-0.14067	-0.144483	-0.127051	-0.104613	-0.127341	-0.145313	-0.13594	-0.138769
WBGene00000480	-0.0789118	-0.0803843	-0.0656228	-0.0670973	-0.0576953	-0.0534345	-0.0680123	-0.0700057	-0.0633016
WBGene00020999	0.0244354	0.0125051	0.0593229	-0.00964602	0.0225949	0.127952	-0.0234878	-0.0356164	-0.0167226
WBGene00021000	-0.161706	-0.15231	-0.154723	-0.140443	-0.122538	-0.145399	-0.157192	-0.140295	-0.153992
WBGene00021004	0.0483592	0.0295928	0.0204542	0.0312098	0.0576662	0.0527942	0.0190047	-0.0035874	0.0140112
WBGene00021001	-0.174512	-0.163311	-0.161776	-0.151282	-0.135017	-0.15726	-0.168931	-0.151911	-0.164775
WBGene00044512	-0.141781	-0.124015	-0.142676	-0.124271	-0.122707	-0.13765	-0.0562631	-0.0655692	-0.0576985
WBGene00021002	-0.174597	-0.161521	-0.16373	-0.150237	-0.133289	-0.160033	-0.164643	-0.149429	-0.161277
WBGene00006648	-0.108475	-0.091963	-0.0973185	-0.0891513	-0.0754904	-0.0918495	-0.108376	-0.100004	-0.10128
WBGene00022435	-0.167913	-0.155774	-0.158668	-0.14353	-0.129765	-0.15647	-0.157362	-0.141778	-0.15397
WBGene00022434	-0.136058	-0.125982	-0.122514	-0.120874	-0.104764	-0.119864	-0.134892	-0.121928	-0.126862
WBGene00235163	-0.172011	-0.154412	-0.161265	-0.143	-0.128029	-0.154328	-0.157676	-0.136467	-0.157812
WBGene00000838	-0.0401123	-0.0528756	-0.0468177	-0.0407355	-0.024512	-0.0268643	-0.0457696	-0.0647481	-0.0525384
WBGene00044689	-0.151964	-0.146144	-0.147159	-0.13292	-0.110594	-0.131329	-0.144008	-0.135886	-0.139108
WBGene00077643	-0.135587	-0.128449	-0.128779	-0.121879	-0.099368	-0.12299	-0.128522	-0.118694	-0.130028
WBGene00017080	-0.0260605	-0.0330635	-0.00869248	-0.0269236	-0.0636997	-0.0303382	-0.0759011	-0.0555523	-0.0672579
WBGene00017082	-0.137838	-0.127693	-0.14199	-0.115425	-0.100321	-0.128898	-0.105475	-0.0979939	-0.116856
WBGene00019816	-0.154701	-0.146738	-0.146988	-0.134337	-0.121118	-0.144206	-0.143751	-0.12712	-0.139344
WBGene00021981	-0.170036	-0.15703	-0.160027	-0.145423	-0.127187	-0.152015	-0.162483	-0.147036	-0.158597
WBGene00044513	-0.17344	-0.155602	-0.163536	-0.146102	-0.131141	-0.15356	-0.164211	-0.148427	-0.159937
WBGene00021983	-0.148748	-0.136839	-0.142165	-0.125325	-0.110129	-0.137728	-0.120069	-0.115617	-0.112355
WBGene00018010	-0.16808	-0.158252	-0.158738	-0.14642	-0.124906	-0.146531	-0.164695	-0.146098	-0.161112
WBGene00018011	-0.131739	-0.129086	-0.129154	-0.11412	-0.0994928	-0.119099	-0.117401	-0.115374	-0.117314
WBGene00018013	-0.143549	-0.134456	-0.138716	-0.128099	-0.101811	-0.128792	-0.135636	-0.126177	-0.132761
WBGene00219932	-0.173435	-0.159836	-0.164245	-0.148038	-0.129077	-0.155455	-0.160845	-0.150997	-0.159703
WBGene00003614	-0.169165	-0.156088	-0.160142	-0.145629	-0.127493	-0.152669	-0.158346	-0.145542	-0.157068
WBGene00000022	-0.0337377	-0.037414	-0.0318121	-0.0597737	-0.0808391	-0.0496367	-0.108204	-0.0961731	-0.0733497
WBGene00020708	-0.167758	-0.157669	-0.161169	-0.14434	-0.131721	-0.153487	-0.166106	-0.147962	-0.159455
WBGene00020707	-0.16799	-0.161327	-0.154127	-0.149461	-0.134834	-0.13607	-0.169733	-0.14998	-0.16254
WBGene00020706	-0.122601	-0.110926	-0.115688	-0.109756	-0.0840135	-0.10567	-0.0975942	-0.100796	-0.0860882
WBGene00020705	-0.130711	-0.10229	-0.117158	-0.114189	-0.0880819	-0.105818	-0.118303	-0.109628	-0.122124
WBGene00022643	-0.160787	-0.157563	-0.149738	-0.143657	-0.130473	-0.151784	-0.152373	-0.14377	-0.149516
WBGene00022642	0.666781	0.500717	0.753127	0.490365	0.213098	0.511614	-0.0750618	0.00754574	-0.031618
WBGene00022641	-0.167006	-0.153107	-0.162289	-0.145352	-0.126045	-0.154273	-0.1583	-0.145522	-0.159025
WBGene00022644	0.668754	0.56401	0.498286	0.583486	0.342002	0.486163	0.240721	0.297646	0.318309
WBGene00022645	3.87453	2.73728	3.81592	2.61602	0.91954	2.55791	0.668559	1.00608	1.04138
WBGene00021448	-0.0642864	-0.0979688	-0.0633798	-0.0738116	-0.111527	-0.0921056	-0.147297	-0.12582	-0.133917
WBGene00015259	-0.170808	-0.158238	-0.16133	-0.144965	-0.133129	-0.155348	-0.167555	-0.148216	-0.161879
WBGene00015258	-0.172384	-0.159205	-0.162683	-0.146883	-0.126946	-0.155448	-0.163573	-0.147989	-0.161366
WBGene00015257	-0.168143	-0.161779	-0.154056	-0.147924	-0.133703	-0.154399	-0.167966	-0.149346	-0.161454
WBGene00015260	-0.173391	-0.160382	-0.163248	-0.148226	-0.132744	-0.15825	-0.166365	-0.149474	-0.162267
WBGene00019744	0.253349	0.0946969	0.26654	0.210129	-0.025763	0.152698	-0.029256	0.051002	0.00346591
WBGene00003713	-0.169022	-0.157465	-0.158251	-0.146064	-0.133171	-0.156329	-0.165733	-0.147528	-0.160859
WBGene00003688	-0.1678	-0.15658	-0.156233	-0.14597	-0.128559	-0.153566	-0.163715	-0.145927	-0.155183
WBGene00019743	-0.152322	-0.143234	-0.140549	-0.130234	-0.11742	-0.140573	-0.154471	-0.137624	-0.150972
WBGene00019742	-0.15282	-0.145696	-0.146104	-0.134003	-0.120535	-0.143245	-0.158521	-0.141078	-0.152884
WBGene00019741	-0.164224	-0.154513	-0.156976	-0.143066	-0.128202	-0.151836	-0.162009	-0.146128	-0.157418
WBGene00003689	-0.139166	-0.130204	-0.125604	-0.126907	-0.120641	-0.129427	-0.149996	-0.1316	-0.129439
WBGene00003645	-0.143681	-0.138796	-0.132676	-0.129291	-0.123206	-0.134382	-0.156305	-0.1355	-0.147603
WBGene00003720	-0.13029	-0.123492	-0.110615	-0.116747	-0.116913	-0.119248	-0.141003	-0.124747	-0.132098
WBGene00020153	-0.162446	-0.152324	-0.152508	-0.140402	-0.127759	-0.147696	-0.157502	-0.141965	-0.154659
WBGene00020152	-0.167805	-0.157554	-0.160092	-0.145621	-0.131629	-0.154078	-0.164446	-0.14709	-0.160989
WBGene00003696	-0.155685	-0.147182	-0.144878	-0.138201	-0.127037	-0.144068	-0.160734	-0.142721	-0.153218
WBGene00003721	-0.141026	-0.140551	-0.134683	-0.125311	-0.118839	-0.135281	-0.145627	-0.129982	-0.139442
WBGene00020151	-0.174123	-0.161805	-0.164001	-0.149741	-0.134342	-0.159016	-0.166076	-0.147674	-0.162339
WBGene00004144	-0.171496	-0.160251	-0.163848	-0.147572	-0.130934	-0.159143	-0.128619	-0.136539	-0.14428
WBGene00020014	-0.165007	-0.145542	-0.155836	-0.143373	-0.10399	-0.146874	-0.126594	-0.135031	-0.148353
WBGene00020015	-0.153076	-0.139994	-0.137468	-0.132691	-0.12547	-0.140347	-0.159189	-0.138284	-0.149073
WBGene00020016	-0.169495	-0.155001	-0.150061	-0.146872	-0.133846	-0.153777	-0.170027	-0.149319	-0.162321
WBGene00003648	-0.159365	-0.14999	-0.148743	-0.136399	-0.124749	-0.143803	-0.153549	-0.138818	-0.150534
WBGene00003722	-0.161746	-0.14868	-0.148462	-0.136568	-0.121888	-0.143566	-0.150151	-0.138914	-0.149791
WBGene00015759	-0.120065	-0.108315	-0.122909	-0.115141	-0.077999	-0.102754	-0.0525004	-0.0788777	-0.0663345
WBGene00015756	-0.156655	-0.142332	-0.155174	-0.132743	-0.0971422	-0.133404	-0.148609	-0.137636	-0.152088
WBGene00015763	-0.173124	-0.162173	-0.164985	-0.148838	-0.133114	-0.157563	-0.160861	-0.143121	-0.157932
WBGene00003680	-0.145221	-0.13245	-0.137737	-0.123531	-0.116217	-0.130898	-0.143943	-0.129773	-0.137644
WBGene00018615	-0.171246	-0.159157	-0.159407	-0.148279	-0.131602	-0.153547	-0.160794	-0.145998	-0.156851
WBGene00018616	-0.165347	-0.136597	-0.158931	-0.147729	-0.128008	-0.15329	-0.136202	-0.133471	-0.142817
WBGene00018619	-0.1721	-0.156768	-0.164045	-0.15065	-0.134443	-0.158694	-0.165987	-0.14943	-0.160065
WBGene00003673	-0.172072	-0.161723	-0.161958	-0.149671	-0.134314	-0.158728	-0.168326	-0.149987	-0.162897
WBGene00018622	-0.167807	-0.15648	-0.158337	-0.14474	-0.12985	-0.15295	-0.161878	-0.144057	-0.154808
WBGene00017963	-0.173824	-0.163167	-0.159465	-0.15101	-0.135243	-0.15685	-0.170082	-0.15207	-0.164892
WBGene00017960	-0.175515	-0.162171	-0.164915	-0.149305	-0.133812	-0.159282	-0.166672	-0.148802	-0.161972
WBGene00017961	-0.16057	-0.151185	-0.15057	-0.13885	-0.122377	-0.147227	-0.149551	-0.134733	-0.14486
WBGene00017962	0.0738147	0.0257632	0.036803	0.0738523	0.00894316	0.0762449	-0.0324722	-0.00800392	-0.0236603
WBGene00017957	-0.0880103	-0.0828651	-0.0708192	-0.088636	-0.10351	-0.102391	-0.130283	-0.0949695	-0.120691
WBGene00019244	-0.129991	-0.124745	-0.123956	-0.110801	-0.10637	-0.118482	-0.136641	-0.121421	-0.128734
WBGene00021709	-0.139899	-0.132372	-0.118011	-0.121303	-0.111195	-0.121343	-0.133805	-0.124191	-0.13147
WBGene00001564	0.572445	0.546251	0.707808	0.565558	0.945395	0.770517	0.442782	0.333702	0.704503
WBGene00005642	-0.170075	-0.158899	-0.157497	-0.14758	-0.130803	-0.153495	-0.163099	-0.143287	-0.154747
WBGene00005643	-0.173418	-0.160766	-0.163424	-0.149104	-0.133587	-0.157768	-0.163556	-0.147921	-0.160605
WBGene00019983	0.380601	0.28705	0.296608	0.310088	0.257686	0.396069	0.384888	0.366469	0.417033
WBGene00044514	-0.164927	-0.146119	-0.151007	-0.143179	-0.114639	-0.140563	-0.157333	-0.140068	-0.1513
WBGene00020062	-0.171079	-0.159559	-0.163209	-0.145774	-0.13201	-0.158614	-0.156833	-0.14269	-0.15585
WBGene00020058	-0.157498	-0.138734	-0.143784	-0.129918	-0.121318	-0.142084	-0.123093	-0.114483	-0.128222
WBGene00019561	-0.174767	-0.163455	-0.162275	-0.150944	-0.135243	-0.154286	-0.170112	-0.151924	-0.164974
WBGene00019563	-0.157662	-0.130852	-0.154395	-0.125475	-0.0774341	-0.135935	-0.135662	-0.120034	-0.133897
WBGene00020155	0.10666	0.133216	0.0950696	0.11403	0.126633	0.0700596	0.158602	0.117408	0.143345
WBGene00020156	-0.104263	-0.092722	-0.119606	-0.0808849	-0.0825421	-0.113759	-0.00549493	0.00988001	-0.0120654
WBGene00044776	-0.159408	-0.148143	-0.140988	-0.134706	-0.126544	-0.143283	-0.154177	-0.134478	-0.152287
WBGene00003550	-0.165179	-0.155316	-0.155268	-0.142707	-0.128544	-0.152966	-0.15439	-0.14265	-0.150764
WBGene00001480	-0.10657	-0.0848489	-0.0957955	-0.0974063	-0.0681595	-0.105977	-0.101177	-0.102373	-0.101911
WBGene00019241	-0.0986788	-0.0815415	-0.102372	-0.0862713	-0.0685204	-0.0893023	-0.0868497	-0.0822938	-0.100944
WBGene00019240	0.269984	0.177728	0.211125	0.239091	0.1079	0.19272	0.154529	0.184794	0.161165
WBGene00021748	-0.149406	-0.131409	-0.139609	-0.125261	-0.108831	-0.130642	-0.141253	-0.128602	-0.140884
WBGene00021750	-0.164628	-0.154468	-0.158841	-0.143982	-0.125621	-0.151866	-0.159613	-0.142985	-0.155577
WBGene00005024	-0.147502	-0.139847	-0.140782	-0.125035	-0.106817	-0.131665	-0.135147	-0.127195	-0.135159
WBGene00006770	-0.118532	-0.104306	-0.110129	-0.0975528	-0.0748445	-0.105706	-0.0694773	-0.0886052	-0.0670721
WBGene00021749	-0.129719	-0.126822	-0.128564	-0.117763	-0.0928127	-0.103647	-0.134425	-0.122632	-0.1228
WBGene00019971	-0.111962	-0.117119	-0.110134	-0.105923	-0.0909928	-0.0949771	-0.108703	-0.11265	-0.10382
WBGene00019972	-0.159682	-0.153203	-0.149673	-0.141016	-0.128231	-0.143214	-0.16491	-0.144783	-0.158171
WBGene00019973	-0.0665427	-0.106906	-0.056748	-0.0689325	-0.103094	-0.0837227	-0.129881	-0.0988176	-0.122279
WBGene00019975	-0.122614	-0.108752	-0.111154	-0.108853	-0.106034	-0.119297	-0.0854116	-0.0806843	-0.08074
WBGene00015344	0.257332	0.214675	0.211173	0.22511	0.212778	0.236794	0.192772	0.121519	0.189736
WBGene00019624	-0.0935378	-0.102824	-0.0932977	-0.0777094	-0.0680006	-0.0794836	-0.0812151	-0.0610189	-0.064013
WBGene00019626	-0.171624	-0.163439	-0.155557	-0.150395	-0.134762	-0.149698	-0.168633	-0.151482	-0.16318
WBGene00019623	-0.167174	-0.152282	-0.158601	-0.14097	-0.130174	-0.153608	-0.145656	-0.126934	-0.143687
WBGene00021746	-0.173397	-0.161195	-0.163162	-0.150119	-0.133462	-0.158541	-0.166263	-0.149788	-0.160877
WBGene00021745	-0.169547	-0.157022	-0.160921	-0.146874	-0.13077	-0.153943	-0.162115	-0.144802	-0.156581
WBGene00021743	-0.163354	-0.155146	-0.154388	-0.139924	-0.120825	-0.135846	-0.161984	-0.146192	-0.156002
WBGene00021742	-0.159411	-0.151304	-0.151361	-0.140573	-0.120097	-0.13652	-0.161153	-0.145956	-0.157632
WBGene00021740	-0.168576	-0.156849	-0.161434	-0.146911	-0.132474	-0.155757	-0.160748	-0.149801	-0.153277
WBGene00021071	-0.161667	-0.144956	-0.156939	-0.134888	-0.120364	-0.148742	-0.140648	-0.130316	-0.142057
WBGene00000785	1.6178	1.15579	1.20804	1.88453	1.92317	2.13259	0.506804	0.667428	0.565281
WBGene00021070	-0.143441	-0.130975	-0.139144	-0.112695	-0.0831855	-0.12062	-0.153124	-0.135678	-0.150308
WBGene00020663	-0.172912	-0.158373	-0.162538	-0.148576	-0.131353	-0.157629	-0.165977	-0.149613	-0.161768
WBGene00000552	0.992914	0.921071	0.865303	0.739386	0.961969	0.907846	1.09023	0.84642	1.06147
WBGene00004230	-0.0865978	-0.0364265	-0.0799173	-0.0717639	0.0557644	-0.0517816	-0.0333909	-0.0690183	-0.0566309
WBGene00020662	5.21251	3.9601	5.57504	3.82147	1.87856	3.99859	1.86794	2.65525	2.78696
WBGene00021738	-0.148084	-0.137906	-0.141485	-0.125999	-0.109305	-0.131319	-0.133748	-0.126411	-0.131094
WBGene00021736	-0.113512	-0.117876	-0.117145	-0.100912	-0.0956826	-0.103991	-0.126893	-0.111579	-0.113318
WBGene00195169	-0.174413	-0.162403	-0.1615	-0.150003	-0.134028	-0.155238	-0.169058	-0.151337	-0.162896
WBGene00021739	-0.156575	-0.144011	-0.1471	-0.134818	-0.120044	-0.138607	-0.142201	-0.131273	-0.142042
WBGene00021735	-0.152866	-0.143583	-0.145848	-0.1341	-0.108484	-0.131925	-0.145906	-0.136136	-0.143196
WBGene00235315	-0.130455	-0.127055	-0.132214	-0.10959	-0.125018	-0.128433	-0.143516	-0.109185	-0.138292
WBGene00016539	-0.145143	-0.13167	-0.140602	-0.120554	-0.103445	-0.136182	-0.116893	-0.111341	-0.115534
WBGene00016538	-0.173636	-0.159274	-0.163897	-0.148485	-0.132253	-0.158473	-0.162932	-0.145349	-0.160589
WBGene00004266	0.745851	0.679469	0.741133	0.571834	0.631447	0.683926	0.80385	0.594533	0.789821
WBGene00016540	-0.164559	-0.153477	-0.15534	-0.143232	-0.125893	-0.152326	-0.158304	-0.14447	-0.155094
WBGene00022288	-0.172907	-0.162568	-0.159636	-0.150666	-0.134491	-0.152126	-0.168493	-0.150834	-0.163997
WBGene00004053	-0.118026	-0.115813	-0.112865	-0.109348	-0.0999598	-0.10936	-0.0972569	-0.11583	-0.0806518
WBGene00001171	-0.16093	-0.146629	-0.150959	-0.13696	-0.122263	-0.149035	-0.138025	-0.130178	-0.135187
WBGene00044774	-0.167551	-0.154598	-0.161083	-0.142773	-0.130363	-0.155434	-0.1555	-0.136909	-0.153344
WBGene00022284	-0.169532	-0.153911	-0.158755	-0.143359	-0.128085	-0.154574	-0.150214	-0.143463	-0.152123
WBGene00004923	-0.152846	-0.136924	-0.147837	-0.131099	-0.119044	-0.14437	-0.120196	-0.118358	-0.121045
WBGene00022286	-0.114223	-0.100754	-0.109982	-0.102507	-0.0755631	-0.0871244	-0.119087	-0.113377	-0.101571
WBGene00022287	-0.110425	-0.0434363	-0.124394	-0.0622102	0.152235	-0.0627059	0.0496616	-0.0612478	-0.0648297
WBGene00004925	-0.136687	-0.125002	-0.128788	-0.125918	-0.113936	-0.130652	-0.133639	-0.123942	-0.124363
WBGene00020017	-0.159951	-0.116375	-0.158332	-0.135688	-0.0783239	-0.140159	-0.123454	-0.128651	-0.140661
WBGene00001578	0.00925947	-0.0101808	0.0581553	-0.0373071	-0.0362925	-0.0142205	-0.0639637	-0.0240671	0.0149829
WBGene00019979	-0.154901	-0.140919	-0.141214	-0.131735	-0.106273	-0.139732	-0.126686	-0.122683	-0.132103
WBGene00000558	-0.142268	-0.128221	-0.114345	-0.128399	-0.095415	-0.108039	0.339002	0.21859	0.329226
WBGene00000557	-0.0303655	-0.0533569	-0.0450402	0.033176	0.0400544	-0.0108127	0.117782	0.102866	0.0492228
WBGene00000556	-0.168697	-0.157828	-0.158999	-0.146008	-0.127446	-0.152711	-0.0838385	-0.0772478	-0.117347
WBGene00019978	0.172283	0.12538	0.340225	0.146609	0.0511819	0.144578	-0.08033	-0.00752189	-0.0278458
WBGene00019977	-0.172019	-0.160387	-0.159627	-0.148023	-0.133023	-0.158287	-0.168201	-0.150103	-0.16343
WBGene00004139	-0.163922	-0.1321	-0.15598	-0.14441	-0.109356	-0.145814	-0.142774	-0.139162	-0.140655
WBGene00018757	-0.100836	-0.0958563	-0.0983913	-0.0937673	-0.09087	-0.0987202	-0.102174	-0.100159	-0.0989569
WBGene00006794	0.645036	0.570024	0.595992	0.51312	0.568607	0.620533	0.776186	0.609847	0.704618
WBGene00016513	-0.171162	-0.159815	-0.161789	-0.146782	-0.131502	-0.156732	-0.160422	-0.145465	-0.15543
WBGene00045390	-0.159332	-0.144368	-0.151884	-0.137912	-0.127913	-0.148988	-0.146241	-0.125241	-0.140408
WBGene00016512	-0.173835	-0.163239	-0.158949	-0.150782	-0.135053	-0.147306	-0.169988	-0.15065	-0.164544
WBGene00019348	-0.172831	-0.160454	-0.159271	-0.147476	-0.131749	-0.155	-0.163381	-0.145948	-0.157833
WBGene00018707	-0.156747	-0.150834	-0.146137	-0.139361	-0.128979	-0.149661	-0.157275	-0.142343	-0.145408
WBGene00018706	-0.166481	-0.15067	-0.154325	-0.139997	-0.113688	-0.149307	-0.141237	-0.137413	-0.14674
WBGene00000387	-0.154725	-0.146255	-0.152378	-0.13391	-0.115786	-0.140775	-0.140189	-0.129035	-0.13687
WBGene00017509	-0.175403	-0.163586	-0.16501	-0.150898	-0.135243	-0.160383	-0.167843	-0.148422	-0.160127
WBGene00017507	-0.155637	-0.153158	-0.154147	-0.138274	-0.121884	-0.141206	-0.15263	-0.137848	-0.143471
WBGene00017506	0.536724	0.167536	0.20364	0.456635	0.272145	0.424993	1.73544	1.31323	1.43975
WBGene00017504	-0.16773	-0.158658	-0.157395	-0.145351	-0.130752	-0.155305	-0.163535	-0.144839	-0.158498
WBGene00017510	-0.172799	-0.161325	-0.162083	-0.149405	-0.13331	-0.158304	-0.164904	-0.146999	-0.160518
WBGene00017503	-0.156062	-0.145247	-0.147254	-0.136571	-0.120677	-0.142851	-0.15384	-0.137399	-0.147124
WBGene00017512	-0.163251	-0.153864	-0.153378	-0.143105	-0.12836	-0.152585	-0.165599	-0.145841	-0.158376
WBGene00003707	-0.16145	-0.153523	-0.151365	-0.140614	-0.130466	-0.148309	-0.159545	-0.141142	-0.154734
WBGene00003700	-0.160645	-0.152329	-0.149719	-0.138406	-0.130274	-0.148641	-0.160589	-0.137511	-0.153501
WBGene00021610	-0.169903	-0.158679	-0.161327	-0.145623	-0.12756	-0.154117	-0.159714	-0.147132	-0.157885
WBGene00021611	-0.167571	-0.154259	-0.156352	-0.142708	-0.12422	-0.151458	-0.153739	-0.135777	-0.15043
WBGene00021608	-0.172945	-0.163586	-0.160783	-0.151282	-0.134624	-0.15245	-0.17016	-0.15111	-0.164929
WBGene00019388	-0.166936	-0.156385	-0.161241	-0.143445	-0.132761	-0.15524	-0.130346	-0.104923	-0.124548
WBGene00021605	-0.174486	-0.160315	-0.163435	-0.149261	-0.133322	-0.156596	-0.165982	-0.14757	-0.160067
WBGene00001769	-0.168199	-0.157292	-0.160518	-0.145958	-0.127194	-0.154706	-0.162761	-0.145876	-0.159291
WBGene00022805	-0.158665	-0.145477	-0.149313	-0.13622	-0.119059	-0.143904	-0.147407	-0.137819	-0.143079
WBGene00021603	-0.164483	-0.155752	-0.153449	-0.140966	-0.131823	-0.15211	-0.166802	-0.146255	-0.160453
WBGene00021602	-0.161108	-0.15347	-0.154772	-0.14283	-0.130059	-0.150409	-0.167888	-0.148207	-0.160147
WBGene00000976	0.0569642	0.0278643	0.0342216	0.0638009	0.0443895	0.0626041	0.0145468	0.0168125	0.0300545
WBGene00018115	-0.165166	-0.15115	-0.15682	-0.140075	-0.124592	-0.153063	-0.134441	-0.11987	-0.140597
WBGene00018112	-0.149876	-0.137091	-0.142045	-0.118382	-0.111409	-0.128482	-0.0814261	-0.0674416	-0.0984232
WBGene00018113	-0.140096	-0.124629	-0.131599	-0.127714	-0.098436	-0.123732	-0.12317	-0.122528	-0.122719
WBGene00018111	-0.173025	-0.159192	-0.161121	-0.148368	-0.132835	-0.158274	-0.166559	-0.149835	-0.161225
WBGene00002016	0.299884	0.363818	0.539518	0.138972	0.292157	0.709537	0.15419	0.281318	0.565172
WBGene00002018	0.32442	0.451792	0.5763	0.166833	0.342943	0.777832	0.199776	0.521966	0.54256
WBGene00021600	-0.137149	-0.134191	-0.129082	-0.122142	-0.127691	-0.130352	-0.113799	-0.0924731	-0.11241
WBGene00001632	0.0470765	0.0119042	0.0242264	0.0315704	0.0378376	0.0593947	0.0284319	0.00297235	0.0164117
WBGene00044344	-0.0451145	-0.0329885	-0.0563056	-0.0470014	-0.0395891	-0.0503148	-0.069264	-0.0633366	-0.0774181
WBGene00021309	-0.0922004	-0.0474744	-0.0741102	-0.0749595	-0.0333748	-0.0793356	0.00233546	-0.0244175	-0.0250896
WBGene00020394	-0.17225	-0.159441	-0.164583	-0.149384	-0.13217	-0.158415	-0.168222	-0.149731	-0.162227
WBGene00020393	0.0268926	-0.0210072	0.0461071	0.00669387	-0.0477656	-0.00200766	-0.104354	-0.0473896	-0.0773115
WBGene00020388	-0.173324	-0.16152	-0.158108	-0.149138	-0.134055	-0.151059	-0.168775	-0.151071	-0.163549
WBGene00020396	-0.108443	-0.107901	-0.105958	-0.0913495	-0.0636768	-0.101719	-0.0975039	-0.101756	-0.102696
WBGene00020389	-0.0384442	-0.00355399	-0.037447	-0.0186709	-0.017883	-0.0118958	-0.0162809	-0.024515	-0.050365
WBGene00020392	-0.137056	-0.132323	-0.130376	-0.11741	-0.100251	-0.107771	-0.133	-0.127065	-0.134068
WBGene00020390	-0.158318	-0.14684	-0.148055	-0.134782	-0.123897	-0.145493	-0.1333	-0.12659	-0.140982
WBGene00020391	0.410114	0.346099	0.305948	0.354748	0.361378	0.391362	0.471595	0.397112	0.448268
WBGene00021305	0.0274411	0.00948435	0.0141258	0.0082913	0.00346936	0.0383291	0.00520748	0.00812898	0.0308073
WBGene00021304	-0.171784	-0.156675	-0.161419	-0.147583	-0.128744	-0.157638	-0.161454	-0.147555	-0.157744
WBGene00021307	-0.173553	-0.161208	-0.16498	-0.151282	-0.133289	-0.158339	-0.165908	-0.149049	-0.165264
WBGene00044517	-0.173394	-0.158922	-0.161003	-0.147614	-0.131758	-0.157522	-0.166369	-0.148195	-0.161869
WBGene00020277	-0.168082	-0.148223	-0.158294	-0.145923	-0.129946	-0.155152	-0.166221	-0.146672	-0.159532
WBGene00020280	-0.0661757	0.0105729	-0.045191	-0.0673868	-0.0604894	-0.0779899	-0.0933859	-0.0748743	-0.0718021
WBGene00020279	-0.156488	-0.137208	-0.149876	-0.126069	-0.118978	-0.145232	-0.123712	-0.113687	-0.128355
WBGene00020343	-0.129791	-0.143135	-0.132822	-0.103681	-0.086376	-0.11835	-0.108592	-0.110836	-0.115585
WBGene00020341	-0.131418	-0.112183	-0.115245	-0.107143	-0.0964562	-0.118761	-0.0420664	-0.0475232	-0.0629324
WBGene00020340	0.127699	0.107278	0.145418	0.0790924	0.0151342	0.0801064	-0.0238627	0.0106144	0.0249766
WBGene00006589	-0.144867	-0.127881	-0.151059	-0.118431	-0.0845027	-0.123146	-0.0333367	-0.0959376	-0.0847912
WBGene00000111	-0.103126	-0.103883	-0.0860161	-0.0949131	-0.0710464	-0.095232	-0.134121	-0.112115	-0.117149
WBGene00019089	-0.169142	-0.156599	-0.153562	-0.146111	-0.124649	-0.149954	-0.165532	-0.145911	-0.160568
WBGene00019096	-0.17331	-0.163227	-0.158732	-0.151179	-0.135243	-0.153655	-0.17016	-0.151272	-0.165052
WBGene00019095	-0.165513	-0.156727	-0.154265	-0.14556	-0.127087	-0.143087	-0.163589	-0.146773	-0.160142
WBGene00019090	-0.060039	-0.0809376	-0.0820168	-0.0255334	-0.0711245	-0.0820311	0.147259	0.105489	0.0864763
WBGene00019092	-0.160548	-0.148934	-0.148662	-0.135925	-0.124201	-0.147527	-0.141253	-0.129456	-0.136851
WBGene00021492	-0.162426	-0.146391	-0.153984	-0.135485	-0.116879	-0.144359	-0.148627	-0.139541	-0.145706
WBGene00021487	-0.0704078	-0.0746782	-0.08129	-0.0490831	-0.0748622	-0.0769391	-0.0729299	-0.0735209	-0.0837916
WBGene00003676	-0.113054	-0.105596	-0.111752	-0.104027	-0.0864271	-0.101268	-0.112969	-0.100325	-0.115819
WBGene00021486	0.248682	0.239871	0.265848	0.221169	0.268117	0.390999	0.486831	0.352723	0.416381
WBGene00021493	-0.162182	-0.152016	-0.153593	-0.141971	-0.127796	-0.150407	-0.139951	-0.128463	-0.137973
WBGene00018099	-0.17331	-0.161375	-0.163633	-0.148732	-0.131609	-0.156383	-0.16765	-0.149308	-0.162361
WBGene00018098	-0.174138	-0.163586	-0.160121	-0.151282	-0.135243	-0.155015	-0.169941	-0.150789	-0.164741
WBGene00000514	-0.0917772	-0.10028	-0.0989254	-0.0853545	-0.0949927	-0.103094	-0.111612	-0.105346	-0.113138
WBGene00194908	-0.126274	-0.0699935	-0.137635	-0.115387	-0.0976931	-0.114624	-0.144994	-0.12775	-0.134643
WBGene00017720	-0.166164	-0.153339	-0.15697	-0.140361	-0.126574	-0.151685	-0.159979	-0.143469	-0.152976
WBGene00017719	1.07554	0.762505	0.852198	0.881642	0.383584	0.717726	0.568334	0.714557	0.787165
WBGene00017724	-0.158915	-0.136944	-0.144555	-0.135231	-0.108278	-0.141505	0.139057	0.111643	0.14698
WBGene00005709	-0.173425	-0.161577	-0.164478	-0.14911	-0.133489	-0.159588	-0.166606	-0.14911	-0.162025
WBGene00003612	-0.155924	-0.140371	-0.141827	-0.135752	-0.124032	-0.142301	-0.154082	-0.140925	-0.149292
WBGene00021167	-0.161524	-0.151155	-0.144646	-0.141781	-0.129851	-0.150598	-0.164591	-0.14788	-0.155561
WBGene00003723	-0.144149	-0.137765	-0.134172	-0.129352	-0.12389	-0.138523	-0.151482	-0.132754	-0.144057
WBGene00018415	-0.165515	-0.155345	-0.157262	-0.142821	-0.130478	-0.154611	-0.162805	-0.144869	-0.157126
WBGene00018414	-0.17429	-0.160485	-0.163687	-0.148501	-0.131373	-0.159201	-0.164684	-0.147541	-0.160769
WBGene00003646	-0.166727	-0.15478	-0.154978	-0.143588	-0.130031	-0.152464	-0.163139	-0.147051	-0.155706
WBGene00003718	-0.169145	-0.154777	-0.1588	-0.146202	-0.130024	-0.153755	-0.162768	-0.146516	-0.157498
WBGene00003693	-0.16387	-0.149391	-0.150432	-0.139434	-0.12686	-0.148373	-0.158316	-0.140738	-0.152812
WBGene00003617	-0.159458	-0.150102	-0.146701	-0.13744	-0.124323	-0.144874	-0.158087	-0.143208	-0.150849
WBGene00003716	-0.160717	-0.149458	-0.151541	-0.140066	-0.125882	-0.147781	-0.158083	-0.142821	-0.153285
WBGene00003724	-0.147199	-0.141259	-0.139031	-0.131813	-0.122836	-0.138738	-0.152864	-0.134137	-0.145241
WBGene00003686	-0.154137	-0.145634	-0.147525	-0.137399	-0.123864	-0.14714	-0.157305	-0.139572	-0.152146
WBGene00018413	-0.165962	-0.154749	-0.155408	-0.144699	-0.129189	-0.153329	-0.162722	-0.14427	-0.157111
WBGene00023039	-0.164965	-0.157394	-0.154896	-0.144586	-0.129092	-0.155505	-0.166315	-0.149992	-0.160903
WBGene00018262	-0.164108	-0.158105	-0.156692	-0.144609	-0.132295	-0.154557	-0.166278	-0.150076	-0.158762
WBGene00018261	-0.165293	-0.14313	-0.149267	-0.139934	-0.130493	-0.151151	-0.149214	-0.131824	-0.142061
WBGene00018264	-0.174494	-0.16254	-0.164688	-0.149926	-0.1351	-0.159873	-0.166201	-0.150127	-0.160536
WBGene00018260	-0.162103	-0.148837	-0.150573	-0.139368	-0.121643	-0.146719	-0.147995	-0.136969	-0.145905
WBGene00023284	-0.170792	-0.158095	-0.161956	-0.146334	-0.127907	-0.151439	-0.163	-0.143591	-0.158954
WBGene00018265	-0.152528	-0.142318	-0.138471	-0.132383	-0.121555	-0.138624	-0.143985	-0.132956	-0.13932
WBGene00018266	-0.163419	-0.146361	-0.153117	-0.139645	-0.127685	-0.15115	-0.155449	-0.138382	-0.152693
WBGene00021163	-0.169472	-0.160834	-0.161197	-0.145208	-0.132981	-0.157781	-0.163514	-0.146833	-0.160537
WBGene00003649	-0.168276	-0.157731	-0.159872	-0.146951	-0.130988	-0.156223	-0.163458	-0.147078	-0.15862
WBGene00020852	-0.148289	-0.138721	-0.136952	-0.127594	-0.116178	-0.137362	-0.136015	-0.121966	-0.140737
WBGene00020849	-0.172179	-0.161128	-0.162294	-0.14901	-0.13392	-0.156948	-0.168834	-0.151215	-0.163757
WBGene00003705	-0.164026	-0.151088	-0.156628	-0.137963	-0.124355	-0.152119	-0.156097	-0.140532	-0.156648
WBGene00174687	-0.170302	-0.163586	-0.165432	-0.151282	-0.135243	-0.16076	-0.17016	-0.152169	-0.160127
WBGene00020850	-0.156946	-0.147353	-0.146353	-0.136307	-0.124699	-0.147134	-0.158732	-0.14309	-0.154332
WBGene00021235	-0.159624	-0.151512	-0.152147	-0.138607	-0.127011	-0.149262	-0.155237	-0.135952	-0.144564
WBGene00017501	-0.104088	-0.111843	-0.106521	-0.123371	-0.123967	-0.1347	-0.162959	-0.118862	-0.160549
WBGene00017498	-0.146179	-0.13149	-0.141935	-0.139712	-0.12608	-0.146571	-0.163848	-0.135664	-0.161695
WBGene00015731	-0.167454	-0.15296	-0.158507	-0.143351	-0.125822	-0.152095	-0.159913	-0.143576	-0.15581
WBGene00001758	0.545915	0.321886	0.63257	0.324268	0.101114	0.263685	0.0271995	0.095916	0.0520309
WBGene00021565	-0.147098	-0.134536	-0.129261	-0.12741	-0.120146	-0.136432	-0.14967	-0.127854	-0.133105
WBGene00016234	-0.131224	-0.117665	-0.102381	-0.116017	-0.0857503	-0.106308	-0.112227	-0.105257	-0.120119
WBGene00018760	0.0311322	-0.0353783	0.00767937	-0.000698	-0.0770132	-0.0724667	-0.0032235	0.0154184	-0.0222097
WBGene00018762	-0.0646188	-0.0291819	-0.0574613	-0.0558877	-0.0436975	-0.0503472	-0.07067	-0.0645239	-0.0852695
WBGene00018758	-0.095281	-0.0752267	-0.0930503	-0.0877639	-0.0632133	-0.0966179	-0.0635384	-0.0625979	-0.0744005
WBGene00020957	-0.114017	-0.112073	-0.109036	-0.0999572	-0.0867	-0.10709	-0.110047	-0.102135	-0.11268
WBGene00220114	-0.126098	-0.111621	-0.106208	-0.109321	-0.102012	-0.124493	-0.128853	-0.124026	-0.131356
WBGene00020962	-0.122777	-0.115986	-0.096412	-0.111908	-0.0904163	-0.108386	-0.153227	-0.128728	-0.14371
WBGene00219305	-0.162392	-0.154439	-0.155735	-0.142448	-0.125099	-0.149565	-0.156527	-0.145788	-0.152961
WBGene00020955	-0.121036	-0.121746	-0.11733	-0.110202	-0.0926955	-0.1152	-0.13016	-0.114242	-0.12375
WBGene00003579	-0.120186	-0.111725	-0.0970314	-0.101232	-0.107257	-0.100868	-0.125851	-0.109858	-0.123669
WBGene00020954	-0.161832	-0.13846	-0.156884	-0.132789	-0.103485	-0.140707	-0.162242	-0.145256	-0.159481
WBGene00020953	-0.130218	-0.122935	-0.108408	-0.106006	-0.0897187	-0.105433	-0.124458	-0.114613	-0.123897
WBGene00020952	-0.00401107	-0.0145887	0.00492938	-0.0354007	-0.0492552	-0.0390366	-0.0909398	-0.0711765	-0.0712504
WBGene00021564	-0.0645743	-0.0607532	-0.0670648	-0.0407739	-0.0146983	-0.0404778	-0.0664184	-0.0649783	-0.0619052
WBGene00021563	-0.0618746	-0.0753265	-0.0595	-0.0556526	-0.038373	-0.0495956	-0.0686298	-0.0717966	-0.0662421
WBGene00021562	0.408007	0.312848	0.330882	0.344592	0.311723	0.386253	0.264676	0.20574	0.290416
WBGene00016048	0.158169	0.0806567	0.118729	0.164569	0.0229616	0.119479	-0.0810961	-0.0299758	-0.0410963
WBGene00016052	-0.13846	-0.146916	-0.111865	-0.138638	-0.119473	-0.13944	-0.157738	-0.135046	-0.145759
WBGene00000977	-0.102772	-0.110816	-0.0889506	-0.087049	-0.0984236	-0.0925176	-0.142545	-0.111544	-0.121456
WBGene00000978	-0.171968	-0.160073	-0.163826	-0.147455	-0.128184	-0.157668	-0.162695	-0.14851	-0.161444
WBGene00004130	-0.0884514	-0.101971	-0.0958214	-0.0862257	-0.0482731	-0.0550542	-0.0948136	-0.118051	-0.037894
WBGene00018823	0.163518	0.0944675	0.114081	0.13297	0.0307289	0.112532	0.00608136	0.0328384	0.0341305
WBGene00020183	-0.166378	-0.154091	-0.157587	-0.141999	-0.12244	-0.146011	-0.157919	-0.141222	-0.152676
WBGene00020182	-0.143813	-0.145163	-0.140541	-0.131675	-0.125863	-0.141393	-0.162463	-0.143498	-0.156211
WBGene00018138	0.45001	0.421691	0.269048	0.501127	0.344095	0.48894	0.00265992	0.0551219	-0.00837682
WBGene00018140	-0.158434	-0.148341	-0.14739	-0.135455	-0.125795	-0.144636	-0.157926	-0.13766	-0.153369
WBGene00002055	0.306198	0.242726	0.258547	0.230324	0.0266024	0.133611	0.117316	0.122189	0.155963
WBGene00016281	-0.17197	-0.161358	-0.162107	-0.150273	-0.13472	-0.158959	-0.166129	-0.148589	-0.161961
WBGene00016282	-0.155878	-0.142909	-0.145067	-0.134866	-0.12377	-0.145015	-0.159634	-0.142598	-0.1558
WBGene00016283	-0.133535	-0.142991	-0.148429	-0.11738	-0.1197	-0.127074	-0.0732224	-0.0822295	-0.0950837
WBGene00016285	-0.170981	-0.156763	-0.157971	-0.148957	-0.132694	-0.157426	-0.169775	-0.150715	-0.164713
WBGene00019105	0.174569	0.181388	0.246068	0.12031	-0.00785011	0.0750041	0.218966	0.270316	0.402325
WBGene00019108	-0.171013	-0.155368	-0.162884	-0.145333	-0.126832	-0.153358	-0.155288	-0.141479	-0.155117
WBGene00016849	-0.163907	-0.154151	-0.154021	-0.143247	-0.129122	-0.1505	-0.159614	-0.142082	-0.155033
WBGene00016860	-0.151918	-0.14313	-0.141407	-0.132774	-0.116242	-0.138294	-0.146654	-0.133946	-0.141505
WBGene00022261	-0.166305	-0.160508	-0.151792	-0.14294	-0.131111	-0.150224	-0.16114	-0.141111	-0.15778
WBGene00017175	-0.172162	-0.163586	-0.151606	-0.151116	-0.135086	-0.143688	-0.17016	-0.150373	-0.163901
WBGene00017172	-0.173005	-0.163586	-0.160141	-0.151282	-0.135243	-0.155475	-0.17016	-0.151247	-0.164973
WBGene00016474	-0.136235	-0.111109	-0.125799	-0.113319	-0.101963	-0.122754	-0.102357	-0.0811577	-0.1063
WBGene00016481	-0.169855	-0.153244	-0.160521	-0.146191	-0.129086	-0.156522	-0.154214	-0.135455	-0.150985
WBGene00016483	-0.168743	-0.155182	-0.159921	-0.146781	-0.129486	-0.156514	-0.154653	-0.133789	-0.154226
WBGene00016484	-0.170898	-0.155066	-0.163927	-0.148711	-0.133777	-0.15891	-0.162483	-0.14344	-0.159094
WBGene00022260	-0.0664984	-0.0823841	-0.0580723	-0.0602394	-0.0814864	-0.0769627	-0.0921117	-0.0748371	-0.108425
WBGene00022259	-0.141931	-0.136144	-0.133399	-0.12137	-0.101648	-0.1309	-0.127368	-0.114776	-0.126756
WBGene00022258	-0.152861	-0.133304	-0.143833	-0.128345	-0.102598	-0.13719	-0.125682	-0.121665	-0.1296
WBGene00019525	-0.169233	-0.156694	-0.159296	-0.145785	-0.129134	-0.154728	-0.158765	-0.143589	-0.155204
WBGene00000168	-0.170863	-0.159414	-0.160251	-0.147673	-0.128515	-0.14764	-0.166493	-0.148509	-0.16041
WBGene00001771	-0.168501	-0.154327	-0.156132	-0.145583	-0.130559	-0.154413	-0.161536	-0.143824	-0.157185
WBGene00020878	-0.163064	-0.136708	-0.147583	-0.130476	-0.113145	-0.142749	-0.113685	-0.114095	-0.125166
WBGene00020873	-0.165034	-0.152306	-0.162136	-0.141711	-0.12704	-0.151923	-0.155774	-0.135497	-0.152719
WBGene00020881	-0.175029	-0.163085	-0.163846	-0.150993	-0.134145	-0.159768	-0.160701	-0.142619	-0.158874
WBGene00020883	-0.141833	-0.135641	-0.135631	-0.124339	-0.112949	-0.128296	-0.123745	-0.112213	-0.126808
WBGene00020869	-0.0754081	-0.0559178	-0.0811853	-0.049771	-0.0632844	-0.0894903	0.0452777	0.0315529	0.00273398
WBGene00018055	-0.153999	-0.130772	-0.146619	-0.127393	-0.112705	-0.146324	-0.113648	-0.0945929	-0.117907
WBGene00018057	-0.174911	-0.162627	-0.16528	-0.149347	-0.132748	-0.159404	-0.164327	-0.147826	-0.161569
WBGene00018056	-0.158024	-0.145308	-0.153653	-0.133775	-0.11874	-0.144276	-0.135135	-0.122035	-0.14116
WBGene00018054	-0.171458	-0.160073	-0.160817	-0.147787	-0.131152	-0.157331	-0.163048	-0.147559	-0.158179
WBGene00018060	-0.146087	-0.138788	-0.137981	-0.126484	-0.108433	-0.137183	-0.11484	-0.119417	-0.116979
WBGene00018061	-0.160045	-0.145158	-0.149088	-0.13689	-0.117734	-0.145058	-0.134519	-0.12757	-0.130492
WBGene00018052	-0.159286	-0.15059	-0.153209	-0.131415	-0.12238	-0.138484	-0.110547	-0.0972944	-0.101833
WBGene00018063	-0.16521	-0.158038	-0.162421	-0.14854	-0.129379	-0.156052	-0.161892	-0.147712	-0.154687
WBGene00194898	-0.172271	-0.158475	-0.161902	-0.146459	-0.132952	-0.156817	-0.16289	-0.147379	-0.155344
WBGene00015882	-0.172945	-0.160187	-0.161838	-0.148476	-0.13283	-0.157548	-0.164462	-0.148621	-0.159629
WBGene00015879	-0.16881	-0.15699	-0.157986	-0.144379	-0.131413	-0.15481	-0.156996	-0.140799	-0.147536
WBGene00015878	-0.173682	-0.160036	-0.164013	-0.148696	-0.133093	-0.159016	-0.158743	-0.140611	-0.154293
WBGene00015884	-0.175558	-0.162811	-0.165097	-0.150551	-0.134432	-0.160521	-0.164805	-0.148801	-0.162005
WBGene00015885	-0.137862	-0.133189	-0.134759	-0.118796	-0.115029	-0.132303	-0.121524	-0.103775	-0.122407
WBGene00015876	-0.172674	-0.157336	-0.16187	-0.147841	-0.131786	-0.156998	-0.153816	-0.1396	-0.15394
WBGene00015886	-0.168857	-0.153481	-0.161415	-0.141117	-0.126742	-0.158367	-0.14652	-0.127941	-0.151674
WBGene00015437	-0.170609	-0.155246	-0.158273	-0.144622	-0.131287	-0.154226	-0.150917	-0.138488	-0.146141
WBGene00015435	-0.173803	-0.162039	-0.164041	-0.149663	-0.132768	-0.158274	-0.166764	-0.149346	-0.163165
WBGene00015434	-0.162867	-0.148052	-0.159214	-0.138898	-0.119622	-0.144252	-0.15007	-0.136466	-0.145389
WBGene00015433	-0.141348	-0.124092	-0.137794	-0.116814	-0.112741	-0.138706	-0.0939995	-0.0880369	-0.100223
WBGene00015440	-0.17254	-0.16015	-0.16131	-0.149561	-0.132418	-0.158151	-0.165107	-0.148524	-0.160357
WBGene00015441	-0.172428	-0.158911	-0.161969	-0.147966	-0.13117	-0.157586	-0.161521	-0.145859	-0.155865
WBGene00020620	-0.170849	-0.159184	-0.162392	-0.147474	-0.128663	-0.154137	-0.160468	-0.142416	-0.155116
WBGene00020618	-0.164926	-0.141961	-0.156447	-0.136248	-0.119051	-0.152894	-0.105412	-0.0908187	-0.126954
WBGene00020617	-0.123225	-0.0902284	-0.116298	-0.0951592	-0.0882214	-0.113589	-0.0365777	-0.0352975	-0.0719405
WBGene00020616	-0.148921	-0.109989	-0.137728	-0.121484	-0.0978223	-0.132868	-0.058585	-0.0493885	-0.0864586
WBGene00020615	-0.174091	-0.161853	-0.163004	-0.150069	-0.133548	-0.15915	-0.16721	-0.149076	-0.161228
WBGene00020613	-0.172318	-0.161212	-0.164408	-0.148482	-0.134002	-0.159112	-0.152635	-0.140439	-0.15413
WBGene00020612	-0.145675	-0.132078	-0.144939	-0.125186	-0.108847	-0.138833	-0.1015	-0.114378	-0.107467
WBGene00020611	-0.168722	-0.16086	-0.162486	-0.147704	-0.13362	-0.156372	-0.163996	-0.145825	-0.157486
WBGene00020610	-0.172276	-0.159874	-0.162914	-0.149753	-0.134226	-0.15926	-0.165814	-0.149518	-0.160389
WBGene00020609	-0.169439	-0.158112	-0.15852	-0.147067	-0.133315	-0.155502	-0.161062	-0.144953	-0.154936
WBGene00000478	-0.173203	-0.158567	-0.162606	-0.145224	-0.127615	-0.157491	-0.156767	-0.143527	-0.156386
WBGene00017868	-0.173213	-0.159897	-0.162188	-0.148741	-0.13266	-0.158731	-0.164561	-0.147174	-0.160888
WBGene00017867	-0.15927	-0.149005	-0.146946	-0.133839	-0.129507	-0.147969	-0.166573	-0.148572	-0.159305
WBGene00001781	-0.166184	-0.155987	-0.156332	-0.143279	-0.131848	-0.153609	-0.161174	-0.144117	-0.158209
WBGene00003096	-0.13233	-0.101436	-0.13057	-0.128467	-0.0962377	-0.118243	-0.127696	-0.119502	-0.130481
WBGene00015577	-0.0786078	-0.0293682	-0.0687459	-0.0689994	-0.0631972	-0.0693298	-0.12583	-0.104825	-0.116835
WBGene00015574	-0.163434	-0.150447	-0.150815	-0.139753	-0.130459	-0.147378	-0.151137	-0.136335	-0.145891
WBGene00173848	-0.175828	-0.163586	-0.159948	-0.151282	-0.130496	-0.16076	-0.17016	-0.152169	-0.160127
WBGene00020756	-0.124727	-0.11695	-0.111618	-0.101151	-0.10754	-0.121572	-0.126805	-0.109003	-0.124287
WBGene00020744	-0.172023	-0.15961	-0.161027	-0.148989	-0.13252	-0.152324	-0.16621	-0.144716	-0.162317
WBGene00001736	-0.173728	-0.160294	-0.15944	-0.150807	-0.131183	-0.157035	-0.169138	-0.151654	-0.162823
WBGene00020696	0.386916	0.24656	0.361376	0.294072	0.376838	0.328838	0.251831	0.177196	0.300236
WBGene00004422	0.917877	0.968468	1.10908	0.632829	0.885425	1.69164	0.56341	0.592585	0.515214
WBGene00020695	-0.117652	-0.112325	-0.119166	-0.0999679	-0.083438	-0.0996778	-0.118062	-0.103351	-0.109493
WBGene00020697	-0.173506	-0.161725	-0.164357	-0.150162	-0.133448	-0.159318	-0.166905	-0.14906	-0.162098
WBGene00019097	1.06045	0.877964	1.22961	0.826825	0.486318	1.00003	0.274571	0.438674	0.485952
WBGene00019100	-0.136446	-0.12574	-0.116141	-0.115599	-0.116815	-0.121152	-0.129704	-0.117212	-0.130037
WBGene00000062	-0.168398	-0.156034	-0.159198	-0.145787	-0.131239	-0.154829	-0.158116	-0.141386	-0.154023
WBGene00044527	-0.133363	-0.145785	-0.101238	-0.130525	-0.129304	-0.131417	-0.161317	-0.140199	-0.151606
WBGene00021080	-0.161214	-0.148315	-0.147458	-0.138409	-0.127624	-0.15079	-0.147303	-0.132717	-0.141108
WBGene00021079	-0.157443	-0.151618	-0.138512	-0.138748	-0.127475	-0.139107	-0.151619	-0.127962	-0.141445
WBGene00021078	-0.112913	-0.108131	-0.120393	-0.10083	-0.0562216	-0.0716628	-0.104235	-0.104522	-0.09918
WBGene00003025	-0.0709006	-0.0717122	-0.0725283	-0.0604897	-0.0349353	-0.056027	-0.0442397	-0.0658873	-0.042325
WBGene00020854	-0.0549147	-0.0210162	-0.0576819	-0.025057	-0.00836114	-0.0454831	0.11456	0.0869273	0.11149
WBGene00020855	-0.126752	-0.130543	-0.128276	-0.109642	-0.0974303	-0.119764	-0.102034	-0.10674	-0.0992488
WBGene00021480	-0.141461	-0.14119	-0.141771	-0.124111	-0.109421	-0.128591	-0.120684	-0.123228	-0.118807
WBGene00003479	-0.129995	-0.125323	-0.130075	-0.112027	-0.0954405	-0.121699	-0.113902	-0.110549	-0.115863
WBGene00021482	-0.133083	-0.123943	-0.122036	-0.114461	-0.106557	-0.123214	-0.118279	-0.110961	-0.11442
WBGene00000498	-0.141107	-0.131081	-0.134433	-0.118084	-0.0936029	-0.120634	-0.139655	-0.127264	-0.140722
WBGene00021478	-0.17376	-0.161695	-0.165176	-0.149179	-0.135021	-0.15778	-0.16211	-0.146094	-0.156854
WBGene00019964	-0.174962	-0.163284	-0.165432	-0.15076	-0.135243	-0.160504	-0.166339	-0.147362	-0.162044
WBGene00019961	-0.16738	-0.157098	-0.154118	-0.143736	-0.130696	-0.153628	-0.166039	-0.14858	-0.16129
WBGene00019963	0.0703228	0.0710447	0.112697	0.098898	0.0873522	0.10509	-0.0916499	-0.0643451	-0.0610625
WBGene00019962	-0.117222	-0.126985	-0.101154	-0.104403	-0.107252	-0.109908	-0.144942	-0.128499	-0.128149
WBGene00019965	-0.115878	-0.126038	-0.107276	-0.107857	-0.102892	-0.112871	-0.135763	-0.125819	-0.125709
WBGene00019967	-0.160015	-0.145914	-0.151482	-0.130235	-0.126249	-0.1418	-0.132477	-0.12657	-0.134497
WBGene00019968	-0.173047	-0.160479	-0.161625	-0.147901	-0.133596	-0.158719	-0.161274	-0.146721	-0.155724
WBGene00019180	-0.14027	-0.135836	-0.141043	-0.118078	-0.113356	-0.141198	-0.104476	-0.103058	-0.10408
WBGene00019177	-0.172027	-0.158679	-0.161882	-0.148452	-0.132554	-0.157587	-0.164937	-0.149541	-0.160483
WBGene00018543	-0.170993	-0.160141	-0.162888	-0.146779	-0.131908	-0.157706	-0.166395	-0.148438	-0.161723
WBGene00018540	-0.164824	-0.145685	-0.151286	-0.140656	-0.126327	-0.149559	-0.161981	-0.142983	-0.155964
WBGene00015901	-0.173858	-0.159959	-0.164222	-0.148738	-0.133309	-0.159429	-0.16439	-0.14831	-0.161776
WBGene00015906	-0.171756	-0.149546	-0.162334	-0.146006	-0.127198	-0.15739	-0.158746	-0.14313	-0.152898
WBGene00015897	-0.141939	-0.121871	-0.125638	-0.123212	-0.120609	-0.135424	-0.158693	-0.139309	-0.151902
WBGene00020606	-0.13882	-0.128408	-0.127994	-0.126891	-0.117807	-0.134501	-0.16105	-0.140476	-0.155941
WBGene00019473	-0.161048	-0.150984	-0.150983	-0.142241	-0.117427	-0.146998	-0.165751	-0.147703	-0.160684
WBGene00019472	-0.170224	-0.160872	-0.160549	-0.14844	-0.134304	-0.15876	-0.167925	-0.148554	-0.163041
WBGene00020386	-0.172235	-0.156886	-0.162146	-0.148161	-0.126588	-0.157073	-0.169337	-0.150926	-0.164609
WBGene00015043	-0.164716	-0.149991	-0.157825	-0.141173	-0.123522	-0.148784	-0.155757	-0.140666	-0.15101
WBGene00015044	-0.1641	-0.155296	-0.151671	-0.144172	-0.123863	-0.146993	-0.165057	-0.146222	-0.155515
WBGene00015046	-0.134322	-0.101561	-0.12557	-0.119811	-0.105719	-0.121176	0.478349	0.357512	0.377085
WBGene00003769	-0.0405383	-0.0627239	-0.0688651	-0.0381471	-0.0317502	-0.0262262	0.25429	0.155148	0.187672
WBGene00003768	-0.107951	-0.107182	-0.0882862	-0.100292	-0.0730393	-0.0892325	0.0617812	0.0483826	0.0460054
WBGene00003767	-0.0619983	-0.0614443	-0.096275	-0.0381126	-0.041781	-0.0667901	0.973585	0.827762	0.679376
WBGene00003766	-0.150042	-0.14101	-0.157478	-0.131751	-0.126262	-0.148707	-0.0906541	-0.0849336	-0.0891266
WBGene00003765	-0.0882711	-0.120957	-0.133348	-0.0876098	-0.106311	-0.0984623	0.341432	0.261159	0.252872
WBGene00019565	-0.159621	-0.150053	-0.145309	-0.139574	-0.119221	-0.136868	-0.163187	-0.143833	-0.156113
WBGene00019564	-0.168229	-0.158337	-0.156613	-0.143714	-0.131592	-0.151508	-0.155117	-0.139681	-0.155445
WBGene00016786	-0.170827	-0.161544	-0.160081	-0.148245	-0.130745	-0.152651	-0.16943	-0.149337	-0.163811
WBGene00077593	-0.172729	-0.16242	-0.16211	-0.146351	-0.134178	-0.156362	-0.165044	-0.147312	-0.160308
WBGene00016788	-0.165538	-0.157108	-0.152883	-0.138505	-0.132048	-0.145696	-0.148729	-0.135291	-0.147398
WBGene00016783	-0.174098	-0.160357	-0.162121	-0.148266	-0.132908	-0.157143	-0.160922	-0.143212	-0.158485
WBGene00016782	-0.171162	-0.15871	-0.163604	-0.147952	-0.126487	-0.156839	-0.165666	-0.149402	-0.162182
WBGene00016781	-0.120418	-0.0849149	-0.142746	-0.0682809	0.0215546	-0.0627992	-0.0411018	-0.0768474	-0.102541
WBGene00018189	-0.170966	-0.158922	-0.162031	-0.147536	-0.130245	-0.157438	-0.166188	-0.146705	-0.161411
WBGene00194894	-0.174967	-0.163586	-0.161844	-0.151282	-0.135243	-0.156179	-0.17016	-0.151831	-0.165264
WBGene00020237	-0.0829984	-0.00813836	-0.129073	-0.032471	0.124743	-0.0178291	-0.00152161	-0.0505212	-0.0822263
WBGene00003647	-0.158159	-0.144501	-0.142417	-0.139148	-0.119333	-0.137931	-0.1566	-0.142101	-0.148915
WBGene00021554	-0.0403509	-0.0611743	-0.0515742	-0.0378197	-0.0534638	-0.0489066	-0.0653675	-0.0523293	-0.0605597
WBGene00021558	-0.137607	-0.128532	-0.134505	-0.113	-0.0904366	-0.127023	-0.114345	-0.110245	-0.118734
WBGene00021556	-0.127362	-0.122382	-0.122563	-0.111465	-0.119153	-0.126537	-0.118128	-0.107833	-0.120814
WBGene00021559	-0.161715	-0.148757	-0.144501	-0.140508	-0.122714	-0.139481	-0.155813	-0.141571	-0.152289
WBGene00021560	-0.16859	-0.154959	-0.157575	-0.146834	-0.125284	-0.146265	-0.165184	-0.148679	-0.160585
WBGene00021555	-0.17048	-0.158881	-0.16046	-0.1466	-0.126897	-0.145869	-0.166444	-0.148787	-0.161582
WBGene00021561	-0.129074	-0.128764	-0.125946	-0.122915	-0.101383	-0.118624	-0.131944	-0.118915	-0.13183
WBGene00003704	1.00916	0.825334	0.90276	0.686873	0.56342	0.672505	0.192139	0.222456	0.267535
WBGene00019276	-0.0512512	-0.0599054	-0.0625942	-0.0633326	-0.0638394	-0.0633067	-0.0757551	-0.0691292	-0.0802139
WBGene00019275	-0.100674	-0.0702628	-0.0877979	-0.0809822	-0.0517123	-0.069322	-0.0890826	-0.0892318	-0.0940023
WBGene00019274	-0.0819314	-0.0812182	-0.0891899	-0.0743535	-0.0738232	-0.0758219	-0.0880052	-0.0702615	-0.0834177
WBGene00003747	-0.133331	-0.112414	-0.123257	-0.109111	-0.0841845	-0.11865	-0.0452847	-0.05185	-0.0433299
WBGene00003751	-0.0747985	-0.0694944	-0.0760699	-0.0487572	-0.0538937	-0.0856975	0.0522465	0.0377043	0.0457662
WBGene00235310	-0.172707	-0.160808	-0.163023	-0.148043	-0.131867	-0.157377	-0.16548	-0.149112	-0.162148
WBGene00003715	-0.167676	-0.157333	-0.159063	-0.1465	-0.131294	-0.153991	-0.164285	-0.145543	-0.158733
WBGene00017060	-0.169316	-0.156223	-0.158864	-0.143272	-0.130016	-0.155458	-0.150875	-0.135231	-0.149285
WBGene00044529	-0.173463	-0.162968	-0.160591	-0.150614	-0.134862	-0.153156	-0.1697	-0.150866	-0.164852
WBGene00017062	-0.0116492	0.00174803	-0.00850673	-0.00527983	-0.00254654	-0.00642475	-2.94e-05	-0.013143	-0.0210126
WBGene00017981	-0.139008	-0.126776	-0.133296	-0.118201	-0.100236	-0.121894	-0.124027	-0.11605	-0.123199
WBGene00017982	2.15776	1.93008	2.06269	2.00486	1.09712	1.7803	1.48075	1.93871	1.38454
WBGene00003159	-0.114738	-0.111501	-0.119669	-0.0949439	-0.0472812	-0.0911554	-0.11696	-0.111909	-0.115669
WBGene00017983	-0.168695	-0.157133	-0.159589	-0.14505	-0.131048	-0.154943	-0.156927	-0.142885	-0.152045
WBGene00044530	0.00392961	-0.107405	-0.0558439	0.0199007	-0.0156427	-0.017058	-0.0441352	-0.0285887	-0.0550191
WBGene00017984	0.529002	0.506447	0.454785	0.484534	0.561047	0.514539	0.459904	0.402594	0.446936
WBGene00017988	-0.0944665	-0.0882166	-0.097568	-0.0829815	-0.0596829	-0.0749079	-0.0935778	-0.0991694	-0.0895561
WBGene00017985	-0.173612	-0.160595	-0.161493	-0.148445	-0.131992	-0.152573	-0.168938	-0.149185	-0.163376
WBGene00017986	-0.172825	-0.160112	-0.162984	-0.149149	-0.13165	-0.15296	-0.168156	-0.149858	-0.163868
WBGene00001714	0.579646	0.343492	0.621068	0.459658	0.857682	0.710407	0.493977	0.329169	0.333371
WBGene00021627	-0.0184006	-0.111502	0.415579	-0.133618	-0.104684	0.226161	-0.128862	-0.102412	-0.0971202
WBGene00021625	2.38208	7.68937	1.84432	2.42916	4.2686	2.29259	6.33449	5.3586	6.424
WBGene00044637	-0.141262	-0.13671	-0.132087	-0.123864	-0.122087	-0.134322	-0.14608	-0.125667	-0.141973
WBGene00021626	-0.136718	-0.131393	-0.120761	-0.123375	-0.101695	-0.121927	-0.143105	-0.127595	-0.13782
WBGene00019224	-0.170313	-0.157903	-0.161023	-0.145258	-0.13044	-0.156616	-0.158768	-0.142791	-0.156434
WBGene00020369	0.752165	0.560138	0.89875	0.530995	0.34593	0.608236	0.219416	0.334766	0.347512
WBGene00006796	-0.0563064	-0.0751896	-0.0569925	-0.053006	-0.0480419	-0.0594037	-0.0648907	-0.0833581	-0.0698142
WBGene00020904	-0.164574	-0.152902	-0.154127	-0.142225	-0.123217	-0.148222	-0.15071	-0.138391	-0.143317
WBGene00004947	-0.128034	-0.123708	-0.129122	-0.1137	-0.082158	-0.109919	-0.104793	-0.114032	-0.0908657
WBGene00044586	-0.170644	-0.159419	-0.162068	-0.147136	-0.130276	-0.154217	-0.161776	-0.14631	-0.154883
WBGene00022017	-0.166391	-0.157194	-0.16179	-0.143857	-0.130139	-0.15518	-0.159954	-0.144124	-0.151941
WBGene00022018	-0.170881	-0.149156	-0.162364	-0.146624	-0.119484	-0.155642	-0.157963	-0.146516	-0.157407
WBGene00022019	-0.0883446	-0.0836883	-0.0910147	-0.081687	-0.0563165	-0.0566089	-0.0873357	-0.0947055	-0.0828751
WBGene00022015	-0.126064	-0.117085	-0.118855	-0.106726	-0.0864931	-0.104632	-0.104145	-0.101045	-0.101532
WBGene00022014	-0.156544	-0.146977	-0.15374	-0.137215	-0.113806	-0.142572	-0.143026	-0.132084	-0.137104
WBGene00022022	-0.103286	-0.0789768	-0.0998626	-0.0839321	-0.0720138	-0.0884094	-0.110623	-0.0979227	-0.104533
WBGene00022021	-0.112832	-0.0967794	-0.110108	-0.103927	-0.0632974	-0.0799629	-0.11065	-0.115542	-0.115981
WBGene00018814	-0.111105	-0.111003	-0.115821	-0.102946	-0.0803481	-0.0779547	-0.106483	-0.103855	-0.104625
WBGene00018812	-0.128877	-0.125463	-0.129715	-0.117966	-0.0887164	-0.106775	-0.124369	-0.121381	-0.113767
WBGene00018811	3.04517	2.3717	2.83457	2.33778	1.70722	2.54974	0.949861	1.24378	1.22778
WBGene00004928	-0.13675	-0.127398	-0.130724	-0.118505	-0.110118	-0.13103	-0.131805	-0.113475	-0.125671
WBGene00018297	6.95135	15.8057	8.37822	7.19624	11.5616	8.35057	14.9395	11.5824	12.5677
WBGene00044533	-0.0963286	-0.0242931	-0.0749797	-0.0726958	0.0499997	-0.0489375	-0.0142966	-0.0393041	-0.0428161
WBGene00000712	-0.170335	-0.160237	-0.0390315	-0.14942	-0.134064	-0.137517	-0.168289	-0.149815	-0.160796
WBGene00219236	-0.171894	-0.158992	-0.161873	-0.147935	-0.132858	-0.157169	-0.165295	-0.146163	-0.160747
WBGene00019355	-0.164153	-0.143916	-0.153845	-0.139004	-0.114977	-0.150616	-0.150122	-0.133966	-0.151751
WBGene00006392	-0.138727	-0.128965	-0.123157	-0.114152	-0.100744	-0.113498	-0.124148	-0.114036	-0.117282
WBGene00019354	-0.0509515	-0.0352965	-0.0310586	-0.0627427	-0.0308488	-0.0427822	-0.0309596	-0.0319212	-0.0138025
WBGene00019353	-0.106698	-0.0935225	-0.0980458	-0.0926324	-0.0829187	-0.0905534	-0.102335	-0.0927959	-0.0982625
WBGene00019357	-0.102366	-0.0953998	-0.0910078	-0.0931705	-0.0519266	-0.06833	-0.0903096	-0.0890745	-0.0863529
WBGene00022584	-0.174721	-0.161984	-0.163742	-0.149589	-0.13283	-0.159477	-0.164194	-0.148416	-0.16289
WBGene00004195	-0.151003	-0.139999	-0.137697	-0.133837	-0.117257	-0.135655	-0.154615	-0.139736	-0.14875
WBGene00018210	-0.131269	-0.102661	-0.11098	-0.104682	-0.101881	-0.119308	-0.119584	-0.0992137	-0.117657
WBGene00006570	-0.162588	-0.15153	-0.153794	-0.136406	-0.121593	-0.147088	-0.14247	-0.135126	-0.142579
WBGene00018208	-0.147528	-0.138129	-0.140574	-0.12872	-0.107232	-0.129974	-0.134608	-0.125169	-0.12669
WBGene00018207	-0.172149	-0.161824	-0.160792	-0.149758	-0.134453	-0.153962	-0.169444	-0.150592	-0.163982
WBGene00018206	-0.144283	-0.136954	-0.138505	-0.126634	-0.112272	-0.134651	-0.148622	-0.133463	-0.140037
WBGene00001855	-0.0732394	-0.0703152	-0.089251	-0.0667144	0.0146543	0.0323065	-0.0964819	-0.0913216	-0.100531
WBGene00003994	-0.145709	-0.143553	-0.142501	-0.136276	-0.106722	-0.0882242	-0.159278	-0.139123	-0.151708
WBGene00015981	-0.131473	-0.117524	-0.116507	-0.120867	-0.0977257	-0.125682	-0.142892	-0.125269	-0.135898
WBGene00015980	-0.170938	-0.154742	-0.159086	-0.144821	-0.125549	-0.155756	-0.150097	-0.134854	-0.147778
WBGene00019840	-0.163273	-0.14499	-0.154908	-0.135525	-0.120478	-0.150706	-0.142255	-0.135575	-0.142032
WBGene00172207	-0.175828	-0.163586	-0.165432	-0.151282	-0.130496	-0.16076	-0.165857	-0.152169	-0.165264
WBGene00019839	-0.126848	-0.0237502	-0.128831	-0.0810395	0.0995867	-0.0771057	0.0601676	-0.0607909	-0.0652368
WBGene00019841	-0.155277	-0.144862	-0.153388	-0.133997	-0.115423	-0.144665	-0.140917	-0.130134	-0.138013
WBGene00019842	-0.160412	-0.148825	-0.152971	-0.137143	-0.116894	-0.140624	-0.149207	-0.135258	-0.146918
WBGene00016509	0.0570564	0.0232532	0.0113839	0.0542308	0.0996127	0.0849836	0.130004	0.0869294	0.121955
WBGene00002010	0.864518	0.810393	0.630924	0.816344	1.18323	1.04234	0.733849	0.542189	0.785534
WBGene00016508	-0.11088	-0.0877285	-0.0979407	-0.101293	-0.0679874	-0.081663	-0.0986313	-0.0978707	-0.104077
WBGene00045308	-0.169683	-0.157909	-0.158804	-0.14774	-0.130653	-0.151598	-0.167386	-0.150686	-0.163526
WBGene00003528	-0.162218	-0.154082	-0.159927	-0.13892	-0.127263	-0.146115	-0.11285	-0.111926	-0.108651
WBGene00016507	-0.149718	-0.142072	-0.136701	-0.132954	-0.110981	-0.129276	-0.146633	-0.131076	-0.131966
WBGene00016506	-0.169949	-0.158671	-0.160675	-0.146049	-0.127473	-0.152418	-0.164315	-0.148005	-0.158537
WBGene00003591	-0.169997	-0.15715	-0.16258	-0.146234	-0.126354	-0.156681	-0.160824	-0.145653	-0.157094
WBGene00016511	-0.110518	-0.101407	-0.106653	-0.0821176	-0.0650009	-0.102588	-0.0947076	-0.087728	-0.0994644
WBGene00005110	-0.171798	-0.159462	-0.161266	-0.147335	-0.132358	-0.157483	-0.161007	-0.144767	-0.157926
WBGene00020590	-0.173307	-0.159473	-0.163296	-0.148447	-0.129696	-0.157215	-0.167287	-0.150422	-0.163435
WBGene00020589	-0.125433	-0.109846	-0.117215	-0.103153	-0.0899485	-0.118584	-0.114817	-0.0964821	-0.122013
WBGene00020592	0.0191611	-0.0295135	0.000425	0.000683	-0.0260216	-0.00373703	-0.0716493	-0.0588172	-0.0712967
WBGene00020588	-0.0743771	-0.0721366	-0.0899529	-0.0708685	-0.00936814	0.0182807	-0.0970405	-0.0811207	-0.104115
WBGene00020593	-0.170168	-0.160009	-0.163211	-0.147533	-0.132642	-0.156674	-0.159858	-0.144884	-0.156391
WBGene00020587	-0.164182	-0.149449	-0.159204	-0.136971	-0.102532	-0.140659	-0.161255	-0.146636	-0.158651
WBGene00019234	-0.153294	-0.117425	-0.148182	-0.125196	-0.056445	-0.119629	-0.134637	-0.13104	-0.136264
WBGene00019232	-0.144113	-0.140395	-0.149865	-0.128555	-0.0999918	-0.123274	-0.135648	-0.127345	-0.133547
WBGene00019236	0.391463	0.880352	0.462848	0.467674	0.879582	0.46878	0.776692	0.658282	0.62008
WBGene00015340	0.568966	2.05278	0.740141	0.58234	1.02729	0.611308	1.34525	1.13273	1.37601
WBGene00015339	2.35661	4.84992	2.50954	2.49233	4.48158	2.79423	4.20198	3.09561	3.82595
WBGene00006523	-0.103485	-0.100157	-0.0964908	-0.0954545	-0.0704985	-0.0793327	-0.0832408	-0.0898992	-0.0670591
WBGene00015739	-0.157653	-0.150179	-0.147041	-0.137815	-0.127038	-0.146157	-0.162001	-0.142395	-0.155655
WBGene00005655	-0.0889206	-0.039483	-0.0810152	-0.0759785	-0.0287247	-0.0692286	-0.0473053	-0.0598959	-0.0422293
WBGene00019644	-0.116671	-0.0725808	-0.116868	-0.0783123	0.0333177	-0.0672663	-0.0247484	-0.0604746	-0.0371434
WBGene00019645	-0.0164223	0.014048	-0.00248436	-0.0146464	-0.0208454	-0.0116554	-0.0149665	-0.00655327	-0.00788151
WBGene00019647	0.0151562	-0.0006	0.0257357	0.0262798	-0.0541897	-0.0208128	0.0690513	0.129705	0.059988
WBGene00019650	-0.119191	-0.117395	-0.112358	-0.102934	-0.114559	-0.130304	-0.093477	-0.0738885	-0.0933385
WBGene00019648	-0.168092	-0.159782	-0.158658	-0.145728	-0.131334	-0.155513	-0.159707	-0.145037	-0.156379
WBGene00019649	-0.164134	-0.148923	-0.158469	-0.139165	-0.127283	-0.150388	-0.152859	-0.139306	-0.149708
WBGene00004136	-0.0831754	-0.08077	-0.0845835	-0.0753476	-0.061831	-0.0777967	-0.0876746	-0.0804248	-0.0921045
WBGene00019651	-0.16519	-0.152811	-0.150652	-0.141369	-0.122588	-0.147551	-0.1592	-0.140467	-0.150352
WBGene00003374	-0.130822	-0.129667	-0.129196	-0.117837	-0.0987601	-0.118189	-0.122788	-0.120282	-0.113249
WBGene00021975	-0.116306	-0.0556843	-0.0911466	-0.0993743	-0.0575033	-0.0797043	-0.0655203	-0.0760577	-0.0647824
WBGene00021976	-0.143876	-0.151034	-0.14612	-0.116315	-0.124923	-0.128798	-0.105991	-0.0794602	-0.122824
WBGene00021977	-0.163971	-0.155918	-0.151361	-0.139851	-0.127835	-0.148369	-0.156601	-0.139825	-0.149152
WBGene00021979	-0.172032	-0.162192	-0.163498	-0.147479	-0.132775	-0.156028	-0.164967	-0.147345	-0.160113
WBGene00021980	-0.169804	-0.157141	-0.159311	-0.146095	-0.129328	-0.157325	-0.159773	-0.144161	-0.156196
WBGene00006782	-0.172366	-0.158801	-0.163215	-0.147244	-0.13342	-0.159175	-0.156245	-0.142105	-0.154257
WBGene00015449	-0.162299	-0.144877	-0.159086	-0.137713	-0.10182	-0.137538	-0.155694	-0.14406	-0.155064
WBGene00015450	-0.10602	-0.0861013	-0.0965634	-0.0856478	-0.07198	-0.0832494	-0.106779	-0.0978754	-0.11507
WBGene00015451	-0.167159	-0.154741	-0.155407	-0.14326	-0.124101	-0.148834	-0.160859	-0.145082	-0.155174
WBGene00004795	-0.15772	-0.149143	-0.147809	-0.138629	-0.120851	-0.14082	-0.155617	-0.141287	-0.150502
WBGene00017468	-0.155756	-0.144073	-0.148585	-0.132414	-0.126492	-0.1465	-0.141777	-0.129477	-0.142702
WBGene00044536	-0.136101	-0.125359	-0.144726	-0.116659	-0.126404	-0.13896	-0.000345	0.013829	0.0138417
WBGene00017467	-0.161018	-0.153595	-0.152269	-0.13999	-0.126539	-0.148274	-0.154034	-0.141688	-0.146388
WBGene00005929	-0.174386	-0.159475	-0.16296	-0.146659	-0.133103	-0.158318	-0.163932	-0.147032	-0.160632
WBGene00004099	-0.171765	-0.156575	-0.163369	-0.148719	-0.131022	-0.155899	-0.157283	-0.146523	-0.156479
WBGene00000029	-0.173653	-0.157699	-0.16347	-0.149852	-0.130828	-0.157517	-0.163079	-0.146651	-0.15828
WBGene00000030	-0.173537	-0.159351	-0.164558	-0.149689	-0.132064	-0.158572	-0.162202	-0.149234	-0.161496
WBGene00015369	-0.164553	-0.147194	-0.145556	-0.144002	-0.122549	-0.14604	-0.160563	-0.141469	-0.15374
WBGene00015370	-0.166232	-0.1591	-0.152901	-0.144661	-0.129819	-0.150233	-0.16957	-0.150066	-0.162564
WBGene00015366	-0.164271	-0.156192	-0.152325	-0.141687	-0.129367	-0.145385	-0.16814	-0.149974	-0.160769
WBGene00015371	-0.168895	-0.160408	-0.158069	-0.148203	-0.133258	-0.153964	-0.169781	-0.150024	-0.161872
WBGene00000031	-0.16761	-0.146094	-0.160297	-0.144816	-0.120927	-0.151852	-0.137453	-0.137263	-0.143333
WBGene00021614	-0.10425	-0.0807381	-0.100132	-0.0750501	-0.0877522	-0.107132	0.0072136	-0.00368206	-0.0219637
WBGene00021613	-0.13007	-0.126301	-0.128425	-0.121221	-0.0989477	-0.115691	-0.137416	-0.125484	-0.128701
WBGene00021732	-0.156766	-0.135699	-0.153256	-0.13173	-0.110826	-0.139119	-0.131188	-0.125215	-0.132911
WBGene00016862	-0.11808	-0.126163	-0.121156	-0.104523	-0.115351	-0.115906	-0.127511	-0.117888	-0.128315
WBGene00015067	-0.151202	-0.148833	-0.143232	-0.136887	-0.126382	-0.146066	-0.147169	-0.134363	-0.143627
WBGene00015076	-0.170026	-0.159484	-0.163569	-0.145728	-0.125567	-0.155917	-0.148235	-0.14214	-0.150668
WBGene00015075	-0.057095	-0.0304147	-0.0576843	-0.0396297	-0.0292247	-0.0338352	-0.0286847	-0.0212516	-0.0583397
WBGene00015074	0.0740292	0.0374551	0.0752513	0.0579204	0.0388377	0.0586834	0.0118586	0.0042648	0.026538
WBGene00015073	-0.169214	-0.159709	-0.158922	-0.147199	-0.128452	-0.145976	-0.167564	-0.149799	-0.162565
WBGene00021731	-0.158034	-0.150531	-0.156415	-0.139303	-0.125811	-0.149679	-0.15026	-0.139932	-0.152592
WBGene00003567	-0.0490125	-0.0727503	-0.0735116	-0.034378	-0.0399188	-0.0662934	0.0813121	0.00788515	0.0739539
WBGene00000455	-0.173705	-0.160368	-0.163536	-0.147923	-0.129588	-0.157182	-0.163629	-0.149569	-0.161415
WBGene00015684	0.149589	0.0719073	0.205274	0.0717016	0.00849698	0.101718	0.000176	0.0206198	0.0121631
WBGene00044538	-0.15254	-0.144329	-0.137698	-0.133341	-0.105318	-0.128968	-0.164483	-0.144036	-0.159427
WBGene00016429	-0.155798	-0.154203	-0.147316	-0.132014	-0.11778	-0.139319	-0.135276	-0.124046	-0.137283
WBGene00016431	-0.108004	-0.104454	-0.115625	-0.0865182	-0.0879125	-0.100422	-0.145184	-0.120154	-0.136583
WBGene00016428	-0.168665	-0.158014	-0.159034	-0.144231	-0.129705	-0.155184	-0.154233	-0.142113	-0.151131
WBGene00016081	-0.172358	-0.16184	-0.162882	-0.149191	-0.132152	-0.155061	-0.165357	-0.146757	-0.162397
WBGene00017262	-0.0849715	-0.0580427	-0.0884118	-0.0795066	-0.018679	-0.0767578	-0.0181941	-0.0632723	-0.0438348
WBGene00017266	-0.1701	-0.158455	-0.159585	-0.146695	-0.131447	-0.157422	-0.159837	-0.144314	-0.159025
WBGene00000373	-0.145104	-0.131099	-0.132551	-0.131885	-0.107969	-0.128784	-0.0825847	-0.093699	-0.0883851
WBGene00004358	0.271702	0.116465	0.187158	0.193343	0.0404704	0.150455	0.173198	0.182803	0.22443
WBGene00017261	-0.108952	-0.0787253	-0.102068	-0.0995837	-0.0784369	-0.0994293	-0.115095	-0.104909	-0.111437
WBGene00017265	-0.17209	-0.156506	-0.161568	-0.147762	-0.128753	-0.155027	-0.165066	-0.14805	-0.160847
WBGene00196469	-0.172085	-0.163586	-0.165432	-0.151282	-0.135243	-0.15744	-0.168703	-0.152169	-0.165264
WBGene00017260	-0.170126	-0.157329	-0.160905	-0.147803	-0.131079	-0.156335	-0.154619	-0.142116	-0.156252
WBGene00020256	-0.118472	-0.114006	-0.108857	-0.108387	-0.0981956	-0.109703	-0.153914	-0.131325	-0.141585
WBGene00001037	0.448799	0.377926	0.335465	0.366443	0.324323	0.442295	0.485218	0.392762	0.454145
WBGene00003637	-0.152828	-0.143998	-0.143291	-0.133296	-0.116174	-0.139391	-0.143518	-0.129528	-0.14019
WBGene00016061	-0.0375097	-0.107768	-0.0477475	-0.0819051	-0.104217	-0.0944399	-0.0990439	-0.0983189	-0.0984325
WBGene00016060	-0.130245	-0.12001	-0.124478	-0.116482	-0.096659	-0.118152	-0.125535	-0.122805	-0.126675
WBGene00016059	-0.14382	-0.131739	-0.134065	-0.125378	-0.104424	-0.124514	-0.109494	-0.114463	-0.110422
WBGene00001710	-0.164291	-0.121996	-0.152647	-0.139723	-0.120211	-0.150699	-0.11289	-0.108761	-0.116817
WBGene00016062	0.000863	0.0157074	0.00742473	0.00750141	0.0100816	0.0199785	0.0144753	-0.00452556	-0.00165934
WBGene00006376	-0.155894	-0.150343	-0.141326	-0.140422	-0.118117	-0.132191	-0.161834	-0.139885	-0.155077
WBGene00000477	-0.171497	-0.157897	-0.162089	-0.145626	-0.124933	-0.154518	-0.161166	-0.147161	-0.158301
WBGene00015965	-0.0630505	-0.0577743	-0.0481182	-0.0590175	-0.0715194	-0.0764072	-0.0988084	-0.0807997	-0.0921936
WBGene00015966	-0.0700432	-0.0475699	-0.0235464	-0.0763005	-0.0222672	-0.048455	-0.0831115	-0.0891439	-0.0824474
WBGene00015968	-0.166408	-0.150319	-0.156355	-0.146222	-0.118471	-0.147562	-0.156022	-0.144681	-0.158156
WBGene00015969	-0.171143	-0.157278	-0.163018	-0.146232	-0.131915	-0.156845	-0.159006	-0.146433	-0.157223
WBGene00002215	-0.0899953	-0.0799237	-0.0904734	-0.0761813	-0.0545613	-0.0844111	-0.048129	-0.0620065	-0.0561112
WBGene00219824	-0.168957	-0.160395	-0.143461	-0.138859	-0.124749	-0.153312	-0.162432	-0.144691	-0.156037
WBGene00003927	0.348118	0.31539	0.336752	0.291529	0.329675	0.338809	0.277147	0.238454	0.279306
WBGene00235161	-0.175828	-0.16083	-0.161942	-0.149693	-0.132222	-0.152963	-0.168107	-0.151308	-0.16036
WBGene00235160	-0.162839	-0.154537	-0.157698	-0.144236	-0.125572	-0.147703	-0.162068	-0.146232	-0.132254
WBGene00016990	-0.0867594	-0.0802632	-0.0796427	-0.0761633	-0.0651075	-0.0769764	-0.0817298	-0.0647887	-0.0828568
WBGene00016989	-0.0742056	-0.0668103	-0.0753089	-0.0638089	-0.0583062	-0.0656714	-0.0706798	-0.0651656	-0.0786517
WBGene00000795	-0.132582	-0.119143	-0.124288	-0.114663	-0.096144	-0.127158	-0.122939	-0.115763	-0.127381
WBGene00016992	-0.158683	-0.147589	-0.152671	-0.137858	-0.124064	-0.147182	-0.157405	-0.142873	-0.155159
WBGene00022970	-0.162737	-0.149595	-0.148897	-0.139716	-0.110704	-0.129357	-0.157649	-0.136432	-0.157519
WBGene00016993	-0.171123	-0.158222	-0.160884	-0.147581	-0.128314	-0.152739	-0.165735	-0.149056	-0.161969
WBGene00016988	-0.144915	-0.142581	-0.136567	-0.127053	-0.114572	-0.136043	-0.138973	-0.121891	-0.131142
WBGene00019756	-0.170013	-0.151502	-0.162911	-0.147475	-0.121633	-0.154002	-0.156003	-0.146997	-0.157496
WBGene00019754	-0.159565	-0.104108	-0.142095	-0.130222	-0.119194	-0.145166	-0.106326	-0.0826434	-0.109481
WBGene00019757	-0.161229	-0.152737	-0.153197	-0.140039	-0.125766	-0.144071	-0.153739	-0.134056	-0.152595
WBGene00019753	-0.140833	-0.128942	-0.139842	-0.122737	-0.123714	-0.137889	-0.124878	-0.108615	-0.116091
WBGene00000071	-0.160671	-0.152199	-0.154018	-0.141559	-0.128412	-0.148608	-0.159546	-0.143373	-0.154637
WBGene00015768	-0.172141	-0.158402	-0.162039	-0.147404	-0.129599	-0.156242	-0.166193	-0.150068	-0.161462
WBGene00015767	0.0234266	0.0266302	0.0251671	-0.0154619	-0.0378698	-0.022718	-0.0359748	-0.0399279	-0.027363
WBGene00003507	-0.145529	-0.141879	-0.136676	-0.129512	-0.118078	-0.133593	-0.153469	-0.137525	-0.151056
WBGene00015766	-0.171327	-0.160287	-0.160095	-0.148851	-0.132079	-0.154487	-0.168203	-0.149764	-0.163199
WBGene00015769	-0.141978	-0.134328	-0.139166	-0.12194	-0.112145	-0.137038	-0.124709	-0.118332	-0.115788
WBGene00004104	-0.161409	-0.131653	-0.158107	-0.134599	-0.0546179	-0.133001	-0.122144	-0.133419	-0.138452
WBGene00017768	-0.101408	-0.100821	-0.106587	-0.0835243	-0.0591802	-0.0762115	-0.0951789	-0.0940457	-0.0943686
WBGene00017769	-0.0211373	-0.0190955	-0.0321828	-0.0167687	-0.0271016	-0.0297289	-0.0419241	-0.0425183	-0.0629317
WBGene00017767	-0.160871	-0.153109	-0.156135	-0.139395	-0.126488	-0.150556	-0.158385	-0.140256	-0.156401
WBGene00017770	-0.128691	-0.118765	-0.122685	-0.102464	-0.089625	-0.111743	-0.122414	-0.105205	-0.124712
WBGene00017771	-0.112016	-0.113959	-0.110364	-0.100528	-0.110005	-0.119361	-0.144615	-0.113965	-0.134461
WBGene00017772	0.116418	0.0954639	0.121079	0.133077	0.138695	0.146763	0.504089	0.560631	0.46287
WBGene00017766	-0.153276	-0.144473	-0.143897	-0.134687	-0.118797	-0.14006	-0.141725	-0.13252	-0.138749
WBGene00017765	0.472051	0.347495	0.454571	0.368839	0.206643	0.339083	0.0797574	0.115706	0.129458
WBGene00019600	-0.169112	-0.158523	-0.159102	-0.147318	-0.127181	-0.144495	-0.166411	-0.149826	-0.161929
WBGene00019601	-0.171353	-0.163522	-0.158558	-0.151005	-0.135243	-0.153692	-0.170113	-0.151748	-0.164922
WBGene00019603	-0.172585	-0.153179	-0.161065	-0.147304	-0.127284	-0.157268	-0.161683	-0.144456	-0.15945
WBGene00019599	-0.0617384	-0.0772053	-0.051563	-0.0696451	-0.084429	-0.083071	-0.130882	-0.11335	-0.11961
WBGene00016891	-0.171142	-0.157153	-0.156314	-0.148624	-0.134296	-0.157256	-0.170089	-0.150729	-0.164581
WBGene00016892	-0.0251115	0.0278236	0.0152965	-0.0340467	-0.0309609	-0.0563099	-0.0854316	-0.0523618	-0.0986361
WBGene00018424	-0.133128	-0.115465	-0.139778	-0.117613	-0.0991334	-0.147173	-0.122073	-0.104626	-0.138025
WBGene00018425	-0.174091	-0.163223	-0.161984	-0.15034	-0.135243	-0.157987	-0.16989	-0.148766	-0.164618
WBGene00018426	0.0965648	0.101411	0.0844486	0.0680374	0.133805	0.114723	0.0538247	0.0114808	0.0711317
WBGene00235319	-0.142066	-0.128991	-0.130625	-0.125501	-0.11384	-0.123546	-0.13519	-0.118137	-0.128387
WBGene00018427	-0.165068	-0.155077	-0.158145	-0.144118	-0.126561	-0.149153	-0.164895	-0.148252	-0.160194
WBGene00018429	-0.173951	-0.159493	-0.163165	-0.148553	-0.131387	-0.157214	-0.166348	-0.148732	-0.162837
WBGene00018430	-0.168798	-0.158182	-0.16062	-0.145657	-0.131772	-0.156818	-0.16305	-0.146708	-0.158503
WBGene00018431	0.100192	0.104458	0.0942846	0.081959	0.0751729	0.086466	0.0638152	0.0744079	0.0590067
WBGene00022576	-0.164873	-0.150867	-0.154561	-0.141892	-0.12618	-0.150468	-0.157143	-0.140724	-0.154777
WBGene00022577	-0.136028	-0.123988	-0.121149	-0.0964489	-0.0692629	-0.108157	-0.0867844	-0.0963862	-0.103763
WBGene00000893	-0.161588	-0.132525	-0.155743	-0.132112	-0.0645606	-0.131252	-0.127644	-0.134871	-0.145028
WBGene00045306	-0.174218	-0.163586	-0.160002	-0.150409	-0.135243	-0.150054	-0.17016	-0.152011	-0.164666
WBGene00045305	-0.0996925	-0.111927	-0.101229	-0.100356	-0.103609	-0.105983	-0.109273	-0.10303	-0.119981
WBGene00002637	-0.0537698	-0.0649847	-0.068951	-0.0536128	-0.0144016	-0.0361161	-0.0478362	-0.0799597	-0.0481713
WBGene00000713	-0.168429	-0.151989	-0.0386488	-0.146488	-0.131535	-0.128058	-0.153356	-0.140091	-0.141875
WBGene00017834	-0.105528	-0.102862	-0.0824891	-0.100545	-0.0695826	-0.0867971	-0.0498978	-0.0835273	-0.0246504
WBGene00044544	-0.138881	-0.126486	-0.139651	-0.110313	-0.119868	-0.13439	-0.110819	-0.0942122	-0.11964
WBGene00017836	-0.172795	-0.159477	-0.163425	-0.147829	-0.134471	-0.15817	-0.160451	-0.144357	-0.157118
WBGene00017835	-0.170103	-0.147095	-0.160672	-0.141631	-0.117166	-0.151154	-0.150522	-0.144137	-0.156777
WBGene00015359	-0.167993	-0.156397	-0.156443	-0.144441	-0.128118	-0.153912	-0.160487	-0.144532	-0.1524
WBGene00044803	-0.171702	-0.156311	-0.162873	-0.146853	-0.128376	-0.155271	-0.167148	-0.150148	-0.161908
WBGene00015424	-0.173779	-0.1585	-0.163653	-0.147809	-0.129081	-0.158261	-0.165373	-0.150663	-0.163835
WBGene00015423	-0.16465	-0.154909	-0.153811	-0.144738	-0.127378	-0.151601	-0.157725	-0.137467	-0.150912
WBGene00015421	-0.175345	-0.163586	-0.161436	-0.151137	-0.135174	-0.156118	-0.16991	-0.151695	-0.16519
WBGene00015427	-0.162973	-0.141441	-0.155778	-0.133065	-0.120618	-0.145661	-0.0911627	-0.0895584	-0.112935
WBGene00015425	-0.146286	-0.131756	-0.138703	-0.128295	-0.105506	-0.128724	-0.148357	-0.13583	-0.148217
WBGene00015426	-0.174079	-0.154616	-0.16275	-0.147258	-0.124045	-0.15639	-0.165209	-0.14921	-0.163786
WBGene00019763	-0.165357	-0.152196	-0.156063	-0.143135	-0.129861	-0.151473	-0.162007	-0.145107	-0.155449
WBGene00019764	-0.173813	-0.160428	-0.16187	-0.14929	-0.133188	-0.158917	-0.166385	-0.149147	-0.161752
WBGene00019762	-0.0920816	-0.0731935	-0.0869929	-0.0821065	-0.0558974	-0.0697354	-0.0774299	-0.0837916	-0.0843477
WBGene00004206	-0.0944155	-0.0888037	-0.0716711	-0.0624377	-0.00674256	-0.0488786	-0.0577487	-0.0695935	-0.0546828
WBGene00219717	-0.166619	-0.159736	-0.161167	-0.147952	-0.129969	-0.159671	-0.161077	-0.146155	-0.160127
WBGene00019761	-0.149798	-0.119236	-0.126424	-0.13257	-0.0872829	-0.12803	-0.090627	-0.100667	-0.104127
WBGene00019765	-0.163081	-0.149195	-0.157871	-0.140421	-0.125551	-0.154133	-0.150537	-0.135379	-0.149054
WBGene00003954	-0.140162	-0.140034	-0.134338	-0.12139	-0.113326	-0.12649	-0.133901	-0.115417	-0.131643
WBGene00015678	-0.163801	-0.152647	-0.152981	-0.141215	-0.122869	-0.150422	-0.153279	-0.139589	-0.148008
WBGene00000979	-0.151722	-0.153113	-0.150083	-0.130192	-0.115201	-0.139303	-0.130329	-0.127881	-0.136746
WBGene00001508	-0.13039	-0.109983	-0.113839	-0.116799	-0.108395	-0.127082	-0.13169	-0.11858	-0.130387
WBGene00219649	-0.172524	-0.159702	-0.165022	-0.148296	-0.13276	-0.159661	-0.168553	-0.148528	-0.164113
WBGene00015677	-0.171107	-0.159426	-0.160885	-0.148102	-0.12904	-0.148773	-0.166124	-0.148678	-0.160617
WBGene00001345	-0.113327	-0.0991808	-0.109479	-0.0942759	-0.0714546	-0.0949618	-0.0620361	-0.0750893	-0.0465119
WBGene00200503	-0.175828	-0.161381	-0.165432	-0.151282	-0.131618	-0.157018	-0.135659	-0.129438	-0.127994
WBGene00004502	0.289179	0.239551	0.307225	0.198629	0.242099	0.265483	0.2227	0.159759	0.223252
WBGene00000159	0.00116138	-0.00455417	0.0278745	0.00051	-0.00952913	0.0151938	-0.00108486	-0.0257249	-0.0184792
WBGene00017931	-0.154119	-0.127635	-0.144769	-0.132345	-0.107702	-0.135087	-0.123744	-0.116917	-0.121826
WBGene00000980	-0.167961	-0.155119	-0.157469	-0.146233	-0.131391	-0.155806	-0.151598	-0.138068	-0.153781
WBGene00000534	0.245833	0.210989	0.361844	0.186967	0.089655	0.211885	0.188909	0.190723	0.206683
WBGene00019805	0.0187947	-0.0285409	0.036855	0.00496184	-0.0616603	-0.0191776	-0.0852982	-0.0409229	-0.0687923
WBGene00019806	-0.137382	-0.132803	-0.112511	-0.122574	-0.11002	-0.124712	-0.142399	-0.126641	-0.137039
WBGene00019807	-0.138435	-0.128544	-0.126703	-0.120093	-0.103181	-0.121935	-0.138731	-0.122956	-0.132912
WBGene00019808	-0.135156	-0.118637	-0.120649	-0.115785	-0.100703	-0.116474	-0.122333	-0.111644	-0.125487
WBGene00021389	-0.111466	-0.0858448	-0.0819258	-0.0729701	-0.0202395	-0.0845935	-0.0523147	-0.0739911	-0.0754464
WBGene00021392	-0.107422	-0.101283	-0.100059	-0.0978382	-0.0866302	-0.0996376	-0.10558	-0.0888085	-0.113283
WBGene00021391	-0.149014	-0.138672	-0.136944	-0.130582	-0.113541	-0.133263	-0.146334	-0.132786	-0.142343
WBGene00000802	8.05283	5.56162	6.12636	6.36332	3.85043	6.01493	4.8035	4.62004	5.31627
WBGene00219449	-0.170224	-0.162552	-0.163796	-0.14711	-0.130712	-0.156959	-0.167337	-0.148294	-0.162506
WBGene00201125	-0.172631	-0.162918	-0.161942	-0.145502	-0.131673	-0.154806	-0.166924	-0.150603	-0.162292
WBGene00017535	-0.0917012	-0.133668	-0.115238	-0.0691844	-0.0725017	-0.0891639	-0.0799965	-0.082372	-0.0829405
WBGene00017534	-0.134262	-0.125782	-0.128319	-0.121302	-0.100635	-0.118887	-0.135195	-0.123143	-0.12948
WBGene00017536	-0.0532558	-0.0625173	-0.0641109	-0.0372546	-0.0579468	-0.0501763	-0.0764073	-0.0644767	-0.0797905
WBGene00017537	-0.119	-0.134392	-0.135816	-0.100338	-0.107558	-0.124576	-0.108478	-0.0987635	-0.108221
WBGene00006436	-0.162549	-0.156593	-0.158224	-0.145038	-0.127594	-0.141942	-0.160899	-0.147602	-0.150574
WBGene00198766	-0.17239	-0.159993	-0.161167	-0.148174	-0.129336	-0.158473	-0.162798	-0.145434	-0.158871
WBGene00200249	-0.175251	-0.160569	-0.164286	-0.149194	-0.134747	-0.159736	-0.163867	-0.148776	-0.162044
WBGene00001374	-0.153904	-0.143532	-0.148745	-0.134362	-0.11947	-0.144424	-0.126761	-0.123247	-0.125545
WBGene00197882	-0.168844	-0.16134	-0.160634	-0.147882	-0.130628	-0.156948	-0.15761	-0.141119	-0.150779
WBGene00021066	-0.17341	-0.1622	-0.163807	-0.149379	-0.133903	-0.158685	-0.125405	-0.118715	-0.116105
WBGene00004373	0.130405	0.0894397	0.137036	0.0834344	0.088223	0.0975707	0.144346	0.0847111	0.137852
WBGene00023159	0.329909	0.254288	0.260399	0.217228	0.347548	0.327915	0.387139	0.208634	0.471173
WBGene00021068	0.427838	0.330877	0.343398	0.333051	0.432604	0.41622	0.456207	0.202696	0.59933
WBGene00220123	-0.157179	-0.146264	-0.148981	-0.140043	-0.119221	-0.149733	-0.137889	-0.144051	-0.136366
WBGene00019522	-0.144592	-0.137961	-0.138104	-0.126016	-0.112762	-0.128317	-0.14445	-0.133249	-0.138388
WBGene00019521	-0.0473273	-0.0563267	-0.0424544	-0.0548536	-0.0443115	-0.0484302	-0.0621531	-0.0767543	-0.0536404
WBGene00006437	-0.117917	-0.115	-0.115945	-0.103506	-0.0752394	-0.107055	-0.100803	-0.110096	-0.0954598
WBGene00019520	0.0918637	-0.0382632	0.0187645	0.166696	0.134191	0.0812779	0.0964423	0.0521488	0.0516345
WBGene00017964	0.0582755	-0.043748	-0.00978493	0.0237188	-0.0343876	-0.0491989	-0.0639936	-0.0334812	-0.0633519
WBGene00019667	-0.174471	-0.163422	-0.161859	-0.151046	-0.135243	-0.156595	-0.169795	-0.151964	-0.165022
WBGene00195164	-0.155576	-0.144712	-0.148593	-0.127283	-0.121606	-0.137458	-0.165046	-0.14654	-0.162974
WBGene00023432	-0.125097	-0.11196	-0.09367	-0.101483	-0.106945	-0.0989749	-0.144954	-0.109155	-0.132352
WBGene00019666	-0.116959	-0.12201	-0.100222	-0.112307	-0.103397	-0.103989	-0.121817	-0.115346	-0.112075
WBGene00020891	-0.135991	-0.127553	-0.138007	-0.124032	-0.107357	-0.11499	-0.0585808	-0.072953	-0.0358067
WBGene00020890	-0.174213	-0.163304	-0.15902	-0.15112	-0.135243	-0.152482	-0.17016	-0.151202	-0.164931
WBGene00020889	-0.167455	-0.152195	-0.160885	-0.141213	-0.116309	-0.153684	-0.158658	-0.147449	-0.158801
WBGene00020893	-0.173585	-0.147023	-0.163354	-0.148308	-0.123039	-0.155455	-0.157119	-0.143088	-0.159981
WBGene00017430	-0.124969	-0.00113171	-0.107207	-0.104155	-0.0342137	-0.103401	-0.0100335	-0.0622117	-0.00341634
WBGene00017431	-0.109829	-0.10173	-0.107529	-0.101965	-0.0607826	-0.0883568	-0.122688	-0.104312	-0.118983
WBGene00017433	-0.169355	-0.157474	-0.161485	-0.147687	-0.131089	-0.157302	-0.157954	-0.14644	-0.157071
WBGene00019015	-0.174442	-0.162989	-0.158311	-0.151135	-0.135033	-0.153672	-0.170097	-0.150731	-0.164809
WBGene00001581	0.209052	0.182322	0.182439	0.107665	0.182529	0.222236	-0.0622573	-0.0560525	0.0278085
WBGene00019017	0.301212	0.278026	0.263147	0.163361	0.258665	0.311663	-0.0411564	-0.0230462	0.068302
WBGene00020270	-0.172957	-0.150561	-0.161159	-0.147867	-0.121808	-0.154261	-0.160277	-0.148025	-0.160207
WBGene00020273	-0.143485	-0.120339	-0.126412	-0.12135	-0.0992248	-0.117186	-0.127905	-0.122667	-0.130703
WBGene00020274	-0.0923823	-0.067955	-0.0741072	-0.080678	-0.0595632	-0.0793195	-0.0869503	-0.070834	-0.0811111
WBGene00020275	1.20933	1.08193	1.12986	1.1339	0.895562	1.07577	1.05021	1.02021	1.0441
WBGene00000110	0.117973	0.0782386	0.126196	0.0566631	0.0445114	0.0754315	0.040835	0.031964	0.0927526
WBGene00001513	-0.127216	-0.114316	-0.116435	-0.111666	-0.0914205	-0.108368	-0.120294	-0.111366	-0.120121
WBGene00020269	0.211379	0.205347	0.193172	0.192568	0.183532	0.220057	0.22126	0.172465	0.151162
WBGene00020268	0.369545	0.259775	0.328453	0.267544	0.170824	0.329888	0.159781	0.183686	0.201961
WBGene00020264	-0.0836711	-0.0847428	-0.0812058	-0.0757724	-0.0656989	-0.0828993	-0.100579	-0.0844172	-0.0914622
WBGene00022646	-0.0932388	-0.0876377	-0.079772	-0.0867211	-0.0826048	-0.0807585	-0.0856636	-0.0755473	-0.0721144
WBGene00006815	-0.0226142	-0.0126813	-0.0213267	-0.030249	0.00162221	-0.0227328	-0.0123677	-0.0421559	0.00779376
WBGene00002273	3.12122	1.80704	2.74803	2.31813	0.824354	2.2043	0.887681	1.09923	1.17756
WBGene00020911	-0.117785	-0.127154	-0.124598	-0.101186	-0.0893502	-0.112993	-0.121928	-0.120835	-0.122797
WBGene00020910	-0.172787	-0.161741	-0.162317	-0.149331	-0.131873	-0.155453	-0.167334	-0.150151	-0.163805
WBGene00020909	-0.0512986	-0.0619595	-0.0168863	-0.0742846	-0.0551942	-0.0595064	-0.0993855	-0.076108	-0.0777992
WBGene00003385	-0.124128	-0.123168	-0.118495	-0.112679	-0.106454	-0.122038	-0.134971	-0.112597	-0.134999
WBGene00020912	-0.170592	-0.158558	-0.1615	-0.148596	-0.13111	-0.155991	-0.16454	-0.147595	-0.160791
WBGene00006723	-0.00417246	0.00840873	0.00842477	0.0018605	-0.0199049	-0.00725717	-0.0348397	-0.031328	-0.0475317
WBGene00006722	-0.116965	-0.117822	-0.107294	-0.101759	-0.0989473	-0.108051	-0.119497	-0.104998	-0.113939
WBGene00006721	-0.0506384	-0.0421719	-0.0367267	-0.0382453	-0.0524767	-0.0513737	-0.00647289	-0.0108646	-0.0187202
WBGene00001073	0.912403	0.517543	0.735373	0.711561	0.765899	0.856417	0.839727	0.617638	0.64609
WBGene00018491	1.32272	1.07796	1.31017	1.14051	0.872296	1.15093	1.08918	1.10772	1.15012
WBGene00018488	0.378309	0.18859	0.432158	0.169454	0.130495	0.197906	0.0599054	0.046239	0.0875318
WBGene00018492	-0.167784	-0.159803	-0.157449	-0.146192	-0.13006	-0.153982	-0.151838	-0.142714	-0.15255
WBGene00001089	0.00337441	-0.0195765	-0.0112518	0.0146503	0.0573444	0.0040541	0.0664833	0.00332131	0.0350495
WBGene00235332	-0.167419	-0.157259	-0.14674	-0.147937	-0.134087	-0.153302	-0.165446	-0.147886	-0.159323
WBGene00019376	-0.16814	-0.15886	-0.155559	-0.149156	-0.132213	-0.154503	-0.168259	-0.147031	-0.16148
WBGene00006665	-0.165059	-0.152103	-0.153109	-0.144924	-0.130051	-0.150429	-0.163315	-0.145281	-0.158113
WBGene00019375	-0.161746	-0.149459	-0.145307	-0.143898	-0.12871	-0.14852	-0.156782	-0.140031	-0.155575
WBGene00005004	-0.166466	-0.159982	-0.160787	-0.142373	-0.132703	-0.154642	-0.163062	-0.144688	-0.159996
WBGene00019374	-0.172442	-0.161441	-0.162276	-0.149149	-0.133745	-0.159304	-0.168163	-0.150963	-0.162116
WBGene00019373	-0.0897699	-0.0802463	-0.0817104	-0.0910872	-0.0959493	-0.091311	-0.122526	-0.0972425	-0.101403
WBGene00001506	-0.163985	-0.153822	-0.149582	-0.143326	-0.126936	-0.143029	-0.163307	-0.142378	-0.157284
WBGene00017151	-0.164928	-0.153024	-0.148222	-0.14304	-0.129028	-0.151092	-0.163447	-0.143531	-0.157986
WBGene00022845	-0.163403	-0.150916	-0.150515	-0.142676	-0.119489	-0.144585	-0.151511	-0.139213	-0.147656
WBGene00001829	-0.149232	-0.146245	-0.146247	-0.131084	-0.108567	-0.124173	-0.152162	-0.140375	-0.148031
WBGene00022847	-0.137958	-0.130237	-0.13244	-0.125827	-0.118404	-0.133069	-0.143597	-0.131669	-0.13887
WBGene00022848	-0.0515878	-0.0697781	-0.046598	-0.0636638	-0.0743703	-0.0596009	-0.0960278	-0.0818008	-0.0836404
WBGene00002148	-0.145784	-0.136362	-0.137853	-0.128297	-0.10959	-0.129327	-0.139167	-0.132841	-0.137502
WBGene00000784	2.12321	1.05411	1.97857	1.49194	0.661059	1.97984	0.0198136	0.356984	0.148026
WBGene00004092	-0.162833	-0.15277	-0.150367	-0.139638	-0.130797	-0.155456	-0.149742	-0.122883	-0.145911
WBGene00004740	-0.168872	-0.155455	-0.159756	-0.144947	-0.128337	-0.155002	-0.156799	-0.145053	-0.15391
WBGene00044779	-0.161065	-0.147542	-0.155469	-0.14274	-0.129916	-0.149237	-0.142339	-0.118623	-0.12985
WBGene00020425	-0.133199	-0.120911	-0.123211	-0.111741	-0.100157	-0.116598	-0.123619	-0.112837	-0.120555
WBGene00004897	0.300803	0.263908	0.256483	0.279101	0.254633	0.270924	0.488652	0.325777	0.416782
WBGene00004062	0.340362	0.388141	0.423113	0.266262	0.245612	0.321573	-0.0479496	0.0154864	-0.00456001
WBGene00019653	-0.135064	-0.140601	-0.12224	-0.129024	-0.116576	-0.132778	-0.16267	-0.143472	-0.155195
WBGene00019652	-0.171573	-0.161821	-0.161611	-0.149023	-0.13327	-0.158184	-0.165321	-0.149721	-0.161622
WBGene00001210	-0.17175	-0.159426	-0.164083	-0.148385	-0.129404	-0.157746	-0.161087	-0.147984	-0.159847
WBGene00019655	-0.162858	-0.154286	-0.156532	-0.139557	-0.124634	-0.145769	-0.0918875	-0.108587	-0.10869
WBGene00003473	-0.170568	-0.159059	-0.159905	-0.147366	-0.132319	-0.155271	-0.16245	-0.144895	-0.156633
WBGene00175027	-0.0368135	0.101727	0.0432194	-0.0474181	0.0503241	0.0117916	0.126269	0.134772	0.0975144
WBGene00020947	-0.128807	-0.0438585	-0.11732	-0.10573	-0.0474092	-0.108902	-0.0872281	-0.0935844	-0.08993
WBGene00020948	-0.172019	-0.159517	-0.161988	-0.149369	-0.131608	-0.153554	-0.167854	-0.14877	-0.161959
WBGene00020949	-0.125956	-0.123053	-0.116102	-0.113523	-0.102628	-0.116379	-0.129328	-0.12009	-0.120894
WBGene00020950	0.588152	0.480361	0.493641	0.491215	0.526103	0.552729	0.498033	0.412007	0.581558
WBGene00020951	-0.125678	-0.107186	-0.106467	-0.103684	-0.0892506	-0.0978866	-0.110264	-0.0978638	-0.110841
WBGene00022623	-0.171217	-0.158688	-0.161906	-0.14602	-0.132126	-0.157676	-0.159211	-0.144468	-0.158025
WBGene00001717	-0.173649	-0.159411	-0.16363	-0.14767	-0.130719	-0.158183	-0.165777	-0.147722	-0.162056
WBGene00020806	-0.140739	-0.0910142	-0.129298	-0.118425	-0.10152	-0.124656	-0.0877246	-0.09256	-0.0841634
WBGene00000936	-0.147123	-0.132108	-0.140832	-0.1224	-0.110291	-0.135599	-0.123034	-0.114329	-0.120551
WBGene00000244	-0.172096	-0.160537	-0.163344	-0.148767	-0.13262	-0.158052	-0.163872	-0.148912	-0.161163
WBGene00020808	1.70389	1.6157	1.93969	1.46481	1.11875	1.40264	2.35865	2.00747	2.59443
WBGene00004984	-0.158907	-0.143076	-0.147371	-0.140268	-0.112888	-0.127143	-0.156281	-0.141857	-0.153238
WBGene00004975	-0.139482	-0.131444	-0.132347	-0.120033	-0.096421	-0.123513	-0.128662	-0.12096	-0.127703
WBGene00043952	-0.172296	-0.162531	-0.157421	-0.149914	-0.134376	-0.153601	-0.168982	-0.149698	-0.163857
WBGene00022603	-0.140462	-0.133335	-0.133872	-0.124322	-0.102988	-0.122016	-0.122112	-0.119043	-0.124392
WBGene00022601	-0.17311	-0.159653	-0.16315	-0.148447	-0.132908	-0.158535	-0.166416	-0.146435	-0.160599
WBGene00020522	-0.172246	-0.161322	-0.160555	-0.150002	-0.133454	-0.15847	-0.168668	-0.1507	-0.161624
WBGene00020529	-0.171055	-0.157738	-0.159388	-0.148604	-0.13185	-0.15857	-0.167469	-0.149912	-0.162357
WBGene00000714	-0.170838	-0.160191	-0.160595	-0.146771	-0.132452	-0.156026	-0.115944	-0.127165	-0.135163
WBGene00000715	-0.0131761	-0.0908114	-0.113429	-0.0372268	-0.0869739	-0.0234024	0.0660933	0.057263	0.129853
WBGene00020517	0.728084	0.568528	0.678278	0.602689	0.323471	0.54209	0.323733	0.394651	0.407503
WBGene00020528	-0.169929	-0.155637	-0.15719	-0.144616	-0.131176	-0.155115	-0.167924	-0.149432	-0.162955
WBGene00020516	0.56434	0.363551	0.638589	0.404214	0.00317704	0.365568	-0.0249182	0.0350119	0.0450402
WBGene00020586	-0.170789	-0.156985	-0.161206	-0.145508	-0.130975	-0.156669	-0.156233	-0.143202	-0.15596
WBGene00006803	0.0283112	0.0401878	0.0264066	0.0123207	0.0500619	0.0247929	0.0789548	-0.009754	0.115782
WBGene00019643	-0.161508	-0.153524	-0.155631	-0.141685	-0.12538	-0.14587	-0.155837	-0.137055	-0.148737
WBGene00019642	-0.174426	-0.163341	-0.156155	-0.150648	-0.134842	-0.147494	-0.169796	-0.151367	-0.164395
WBGene00003844	0.0918137	0.105103	0.126071	0.0127488	0.00864565	0.0334118	0.0545673	0.0267651	0.146718
WBGene00006801	-0.139519	-0.129633	-0.132999	-0.119855	-0.0920647	-0.118371	-0.114712	-0.126285	-0.0917112
WBGene00021963	-0.135499	-0.148964	-0.140999	-0.121745	-0.112106	-0.129264	-0.139064	-0.129994	-0.136911
WBGene00005188	-0.173836	-0.161825	-0.162696	-0.149897	-0.134454	-0.158858	-0.168073	-0.148718	-0.161561
WBGene00003165	-0.150863	-0.137918	-0.144947	-0.128949	-0.114888	-0.141061	-0.125143	-0.127205	-0.125552
WBGene00004229	-0.152272	-0.150192	-0.147152	-0.126112	-0.110958	-0.140658	-0.128417	-0.123444	-0.13334
WBGene00016364	-0.170787	-0.159215	-0.159046	-0.146241	-0.131558	-0.155909	-0.166486	-0.149648	-0.160578
WBGene00016368	-0.169687	-0.158745	-0.160514	-0.147386	-0.130708	-0.157607	-0.164036	-0.146681	-0.159154
WBGene00016365	-0.166845	-0.154972	-0.157356	-0.145645	-0.127798	-0.15298	-0.159873	-0.144819	-0.156028
WBGene00016366	-0.167626	-0.15491	-0.152469	-0.142037	-0.128632	-0.152857	-0.163379	-0.14245	-0.157074
WBGene00016367	-0.1707	-0.157807	-0.155154	-0.146282	-0.130751	-0.153804	-0.163975	-0.14754	-0.159187
WBGene00003697	-0.141376	-0.138125	-0.136791	-0.13106	-0.119629	-0.139769	-0.147998	-0.130358	-0.13806
WBGene00003632	-0.140148	-0.130239	-0.130854	-0.119026	-0.109084	-0.127072	-0.138791	-0.11958	-0.132479
WBGene00016362	-0.0246216	0.00611979	-0.0229304	-0.0241028	-0.0328558	-0.0490984	0.0110836	0.023793	0.00864912
WBGene00016361	-0.174761	-0.162917	-0.164797	-0.150318	-0.134144	-0.160003	-0.165676	-0.149244	-0.163281
WBGene00016360	-0.174081	-0.162543	-0.163781	-0.150455	-0.133957	-0.157219	-0.164136	-0.148584	-0.160315
WBGene00017618	-0.162237	-0.147642	-0.152835	-0.135634	-0.127202	-0.148819	-0.147795	-0.135341	-0.144283
WBGene00006666	-0.174624	-0.162139	-0.164038	-0.150048	-0.132364	-0.158731	-0.166269	-0.150969	-0.162354
WBGene00017620	-0.147439	-0.129078	-0.135452	-0.127413	-0.104596	-0.112677	-0.14496	-0.130362	-0.144487
WBGene00017613	0.295303	0.34191	0.260277	0.270271	0.236991	0.217327	0.480769	0.398986	0.433619
WBGene00017621	0.0525112	0.0457476	0.0309973	0.0312727	0.0286201	-0.00129389	0.156591	0.145937	0.152698
WBGene00003164	-0.133671	-0.123605	-0.129394	-0.120968	-0.10512	-0.124973	-0.12628	-0.114285	-0.127878
WBGene00021959	0.138621	0.128511	0.121113	0.0978381	0.0765373	0.106645	0.112317	0.101549	0.0629546
WBGene00021956	-0.00194462	-0.00115018	0.01669	-0.0164072	0.00280243	0.00804755	0.0196659	0.00540677	0.0342692
WBGene00021960	0.294354	0.275271	0.294925	0.233361	0.179391	0.225371	0.206021	0.25273	0.206863
WBGene00044612	-0.137978	-0.117106	-0.130062	-0.122809	-0.11483	-0.126944	-0.106478	-0.105626	-0.103614
WBGene00017850	-0.141526	-0.125782	-0.140167	-0.120272	-0.111068	-0.141032	-0.0962861	-0.100199	-0.111694
WBGene00003786	2.32749	1.76808	2.77411	1.38124	1.11906	1.74702	0.878071	0.81999	1.43017
WBGene00007029	-0.152227	-0.137201	-0.140562	-0.131609	-0.11464	-0.133806	-0.136121	-0.126568	-0.137481
WBGene00020908	-0.151529	-0.144777	-0.146259	-0.129911	-0.122047	-0.138995	-0.137455	-0.127135	-0.129394
WBGene00044699	-0.166214	-0.155649	-0.152647	-0.145111	-0.130948	-0.153342	-0.161701	-0.144259	-0.156951
WBGene00003725	-0.153932	-0.145846	-0.143798	-0.134714	-0.120907	-0.13903	-0.149279	-0.137998	-0.142485
WBGene00003849	-0.167091	-0.150937	-0.158026	-0.14289	-0.123906	-0.153092	-0.143726	-0.134341	-0.149271
WBGene00017334	-0.172536	-0.157566	-0.161348	-0.146322	-0.132651	-0.158814	-0.161616	-0.148138	-0.161949
WBGene00001399	0.265174	0.394949	0.547354	0.17641	0.045678	0.140117	0.028745	0.0950703	0.011316
WBGene00017335	-0.144611	-0.134151	-0.138625	-0.126672	-0.121337	-0.140064	-0.153054	-0.135903	-0.148847
WBGene00017329	-0.161221	-0.150812	-0.148199	-0.140741	-0.125549	-0.147082	-0.162496	-0.144862	-0.159261
WBGene00017336	-0.166768	-0.151751	-0.149054	-0.14432	-0.116951	-0.14377	-0.15101	-0.1419	-0.151365
WBGene00017314	-0.16086	-0.151141	-0.155227	-0.140339	-0.122327	-0.151467	-0.147254	-0.135659	-0.144691
WBGene00017313	-0.136766	-0.12531	-0.127807	-0.122287	-0.0987183	-0.114774	-0.138226	-0.125868	-0.135074
WBGene00017312	-0.172799	-0.15887	-0.157824	-0.148544	-0.130569	-0.153851	-0.167079	-0.149868	-0.162563
WBGene00017316	-0.14998	-0.144543	-0.144517	-0.133686	-0.117616	-0.133601	-0.14646	-0.131648	-0.146476
WBGene00017317	0.0901081	0.0727466	0.0429984	0.0651116	0.117147	0.0891557	0.089277	0.0332296	0.0758646
WBGene00017311	-0.00106636	-0.0212468	-0.0126232	-0.0190135	-0.0176054	-0.00360637	-0.0240909	-0.0244842	-0.0261347
WBGene00017310	-0.136224	-0.132806	-0.122583	-0.123862	-0.116402	-0.127049	-0.154711	-0.13471	-0.142648
WBGene00015743	-0.115772	-0.111781	-0.109911	-0.102348	-0.0825092	-0.10574	-0.113529	-0.12046	-0.106948
WBGene00015744	-0.129486	-0.126321	-0.120519	-0.11626	-0.100872	-0.113074	-0.117861	-0.106779	-0.124196
WBGene00015745	-0.163017	-0.149503	-0.146692	-0.140504	-0.119847	-0.139611	-0.152688	-0.139621	-0.150943
WBGene00015742	-0.159917	-0.14696	-0.151276	-0.13665	-0.123931	-0.140566	-0.151576	-0.134973	-0.146135
WBGene00015746	-0.137346	-0.130775	-0.133333	-0.124176	-0.111309	-0.130293	-0.135965	-0.123033	-0.142326
WBGene00015741	-0.166689	-0.155431	-0.157381	-0.146919	-0.129332	-0.155842	-0.158645	-0.142916	-0.155526
WBGene00197520	-0.171807	-0.158784	-0.161441	-0.150243	-0.127347	-0.154137	-0.162556	-0.14598	-0.159389
WBGene00001428	0.510002	0.460213	0.477255	0.469342	0.491072	0.534273	0.551685	0.424046	0.410597
WBGene00001563	-0.141476	-0.135725	-0.13841	-0.127027	-0.100239	-0.121996	-0.139833	-0.131434	-0.13348
WBGene00015461	-0.115541	-0.0982665	-0.111392	-0.107412	-0.0836862	-0.0943922	-0.117372	-0.108812	-0.125829
WBGene00015462	-0.157492	-0.148811	-0.14866	-0.134905	-0.120534	-0.143272	-0.153946	-0.138483	-0.152735
WBGene00015463	-0.148658	-0.142358	-0.142213	-0.132178	-0.111576	-0.128183	-0.143469	-0.129438	-0.143336
WBGene00015466	-0.159208	-0.147579	-0.148938	-0.140421	-0.121223	-0.141935	-0.152774	-0.133831	-0.150743
WBGene00015460	-0.107378	-0.0902581	-0.0846679	-0.0962589	-0.0728796	-0.0809325	-0.111084	-0.09205	-0.107713
WBGene00015464	0.11171	0.0481506	0.0164779	0.123522	0.110347	0.0670833	0.275243	0.103249	0.19954
WBGene00015720	-0.171981	-0.153489	-0.161081	-0.148775	-0.126404	-0.156634	-0.160058	-0.143494	-0.157029
WBGene00017364	-0.172162	-0.159338	-0.162585	-0.148544	-0.13182	-0.15666	-0.166499	-0.150139	-0.162078
WBGene00017362	-0.0398327	-0.00822192	-0.0144991	-0.0139295	-0.0338222	-0.0346493	0.0677885	0.0739211	0.0405876
WBGene00017367	-0.16991	-0.157843	-0.161656	-0.144212	-0.132701	-0.156261	-0.157981	-0.144716	-0.155635
WBGene00015396	-0.172406	-0.159589	-0.162636	-0.146369	-0.132044	-0.1571	-0.160521	-0.143199	-0.157217
WBGene00015395	-0.170742	-0.158843	-0.162637	-0.148382	-0.133092	-0.158123	-0.158705	-0.141439	-0.152024
WBGene00015400	-0.0181387	-0.0690199	0.076377	-0.0676461	-0.0497656	0.0048811	-0.12568	-0.092419	-0.0987117
WBGene00015393	-0.154139	-0.130298	-0.144849	-0.127385	-0.113348	-0.142124	-0.123819	-0.103708	-0.116614
WBGene00005602	-0.174329	-0.16214	-0.162858	-0.149823	-0.131777	-0.157539	-0.166255	-0.149402	-0.161137
WBGene00015402	-0.172493	-0.160682	-0.163667	-0.149473	-0.131137	-0.158394	-0.162544	-0.148358	-0.160304
WBGene00005647	-0.150525	-0.138998	-0.134563	-0.132487	-0.117728	-0.134459	-0.133326	-0.12273	-0.127653
WBGene00015362	-0.159428	-0.145263	-0.144653	-0.134684	-0.123989	-0.142921	-0.156827	-0.134995	-0.147906
WBGene00001789	-0.174498	-0.16237	-0.165102	-0.149479	-0.134244	-0.159286	-0.158898	-0.148261	-0.157536
WBGene00044548	-0.171667	-0.159238	-0.161303	-0.150446	-0.133655	-0.15912	-0.16584	-0.148546	-0.157957
WBGene00020054	-0.166381	-0.146525	-0.158298	-0.140885	-0.11204	-0.146552	-0.152648	-0.1402	-0.155621
WBGene00017567	-0.027048	-0.0126214	0.00958436	0.028922	0.0510644	0.062657	0.0452282	-0.0115114	-0.0146473
WBGene00045275	-0.106895	-0.10416	-0.0964516	-0.0432635	-0.0429531	-0.042046	-0.0670512	-0.0708687	-0.0771373
WBGene00045276	-0.00303644	0.0296966	0.0133469	0.0728565	0.0528905	0.060568	0.118277	0.0373247	0.0319265
WBGene00017565	0.134286	0.042878	0.117772	0.10864	0.0150079	0.117581	-0.107113	-0.0866117	-0.0848233
WBGene00017789	-0.0542512	-0.0622036	-0.0698886	-0.0319638	-0.0146468	-0.0211879	0.0190716	-0.0229731	0.0278219
WBGene00017792	-0.171558	-0.157538	-0.161666	-0.148194	-0.132309	-0.158067	-0.16159	-0.145664	-0.157854
WBGene00017787	-0.172652	-0.161326	-0.162883	-0.149327	-0.132863	-0.156504	-0.166424	-0.150911	-0.160489
WBGene00017786	-0.146185	-0.140834	-0.13584	-0.129938	-0.120068	-0.138423	-0.137339	-0.132128	-0.128922
WBGene00017785	-0.162727	-0.150186	-0.151399	-0.141256	-0.125179	-0.148894	-0.152941	-0.140355	-0.142385
WBGene00017783	-0.150384	-0.139741	-0.133614	-0.128692	-0.0992676	-0.129591	-0.138086	-0.128813	-0.142562
WBGene00017782	-0.152248	-0.142568	-0.143881	-0.131916	-0.113242	-0.140513	-0.143419	-0.136088	-0.139661
WBGene00006097	-0.172548	-0.161577	-0.163524	-0.146988	-0.129996	-0.158152	-0.165493	-0.148292	-0.161794
WBGene00016927	-0.174494	-0.161727	-0.163447	-0.147464	-0.131997	-0.15869	-0.165833	-0.150644	-0.162267
WBGene00016924	-0.172446	-0.15961	-0.161447	-0.14918	-0.133064	-0.159261	-0.16407	-0.146165	-0.161334
WBGene00016921	-0.165733	-0.155591	-0.149614	-0.146383	-0.126936	-0.142193	-0.160644	-0.14634	-0.15983
WBGene00016929	-0.173183	-0.160649	-0.163956	-0.149489	-0.134959	-0.160174	-0.16617	-0.146664	-0.159117
WBGene00003731	-0.133683	-0.12656	-0.137421	-0.112136	-0.0973325	-0.118938	-0.0974522	-0.0980644	-0.102495
WBGene00001500	-0.153574	-0.155834	-0.123716	-0.138828	-0.125987	-0.140082	-0.10937	-0.0715577	-0.087591
WBGene00017599	-0.141859	-0.119572	-0.139272	-0.121801	-0.110262	-0.125811	-0.117045	-0.0925484	-0.118774
WBGene00017600	0.0969022	0.0211179	0.0638437	0.0823433	-0.0649334	0.00530414	0.150109	0.17477	0.141692
WBGene00219905	-0.174955	-0.163586	-0.161969	-0.150493	-0.134494	-0.156891	-0.169481	-0.152169	-0.164453
WBGene00017605	-0.0999063	-0.0909607	-0.0820039	-0.0938641	-0.0722364	-0.0744652	-0.0995297	-0.100175	-0.099842
WBGene00017608	-0.148086	-0.135354	-0.13873	-0.130483	-0.106814	-0.128496	-0.144046	-0.132417	-0.137709
WBGene00017606	-0.163207	-0.153132	-0.155127	-0.140826	-0.124255	-0.145373	-0.157308	-0.142329	-0.152117
WBGene00017607	-0.161589	-0.151368	-0.15344	-0.139826	-0.120512	-0.140194	-0.157241	-0.142764	-0.150659
WBGene00016816	-0.159644	-0.14745	-0.146865	-0.138329	-0.119872	-0.139887	-0.154493	-0.136462	-0.146558
WBGene00016817	-0.162005	-0.155135	-0.151341	-0.141676	-0.127003	-0.145581	-0.153099	-0.14084	-0.1525
WBGene00017201	0.129892	-0.0225337	-0.0355407	0.125103	0.128927	0.125994	0.102138	0.0602095	0.0971925
WBGene00015708	-0.175284	-0.163017	-0.165072	-0.148332	-0.131661	-0.158991	-0.167619	-0.150215	-0.163747
WBGene00015706	-0.172191	-0.158577	-0.161659	-0.147247	-0.130699	-0.155922	-0.166814	-0.15055	-0.163881
WBGene00015709	-0.133239	-0.123825	-0.120325	-0.121806	-0.113949	-0.125773	-0.137539	-0.126525	-0.133456
WBGene00003684	-0.165495	-0.153553	-0.155631	-0.142685	-0.127387	-0.153785	-0.155207	-0.1416	-0.150301
WBGene00015705	-0.170008	-0.160735	-0.161461	-0.148651	-0.132743	-0.155598	-0.164849	-0.147626	-0.160529
WBGene00015710	-0.162196	-0.153671	-0.155258	-0.143789	-0.122501	-0.151087	-0.159884	-0.143837	-0.155733
WBGene00022654	-0.173708	-0.161371	-0.160747	-0.150193	-0.134747	-0.156018	-0.169973	-0.151366	-0.164772
WBGene00235114	-0.173261	-0.160904	-0.163287	-0.148107	-0.134431	-0.158244	-0.161219	-0.142642	-0.159236
WBGene00022653	-0.139175	-0.147313	-0.094566	-0.138062	-0.129043	-0.117133	-0.151231	-0.106225	-0.133304
WBGene00235113	-0.16814	-0.156557	-0.156491	-0.146613	-0.132663	-0.155433	-0.163332	-0.145815	-0.158228
WBGene00022410	0.205509	0.453088	0.203503	0.219343	0.423609	0.221335	0.606958	0.402944	0.511893
WBGene00044342	-0.17147	-0.158889	-0.160701	-0.148204	-0.132318	-0.15762	-0.160297	-0.146699	-0.156907
WBGene00020246	0.231211	0.205281	0.221135	0.173402	0.230591	0.212879	0.269682	0.203381	0.194154
WBGene00200590	-0.170389	-0.163586	-0.161833	-0.146365	-0.135243	-0.159152	-0.167337	-0.152169	-0.163579
WBGene00020245	0.0170454	-0.0522425	-0.0374686	0.00134379	-0.108535	-0.0227248	-0.133468	-0.0961569	-0.109911
WBGene00020247	-0.161608	-0.149958	-0.153425	-0.140344	-0.129304	-0.152747	-0.159638	-0.140088	-0.149706
WBGene00016150	-0.0908581	-0.101572	-0.0497476	-0.0983507	-0.110605	-0.0906948	-0.134802	-0.107696	-0.111937
WBGene00016149	-0.171833	-0.159213	-0.162223	-0.147671	-0.132792	-0.158651	-0.16579	-0.147604	-0.161108
WBGene00001719	-0.0650075	-0.10508	-0.0847874	-0.0404059	-0.0176233	-0.0504378	-0.0386369	-0.0569106	-0.0730038
WBGene00004453	5.94453	5.93925	5.91693	5.61837	4.0103	5.32107	6.23115	6.32731	5.5428
WBGene00004499	7.03388	6.29597	6.37216	6.17055	4.84534	5.98432	6.79017	5.91595	5.97381
WBGene00016148	-0.119238	-0.0848653	-0.109271	-0.104964	-0.0858569	-0.100908	-0.114554	-0.0928952	-0.122939
WBGene00016147	-0.171222	-0.15906	-0.162226	-0.148983	-0.132999	-0.156431	-0.117379	-0.116484	-0.116178
WBGene00016146	-0.109684	-0.0127853	-0.090112	-0.0954515	-0.0617999	-0.0875345	-0.0175349	-0.0265795	-0.0112886
WBGene00001464	-0.128048	-0.105977	-0.122704	-0.107375	-0.0987042	-0.130723	-0.0832754	-0.0734871	-0.0883753
WBGene00194921	-0.170719	-0.153672	-0.161449	-0.146664	-0.124584	-0.157524	-0.155669	-0.143234	-0.153729
WBGene00022812	-0.162173	-0.150027	-0.148263	-0.140613	-0.121229	-0.14421	-0.155293	-0.140126	-0.151304
WBGene00002078	-0.0719545	-0.0762181	-0.0841115	-0.067034	-0.012962	-0.0254753	-0.0660322	-0.0841941	-0.0462914
WBGene00022813	-0.127882	-0.128097	-0.124788	-0.115311	-0.113002	-0.122885	-0.146241	-0.128118	-0.136628
WBGene00022814	-0.169569	-0.158078	-0.159956	-0.144358	-0.130291	-0.155501	-0.158681	-0.145554	-0.155157
WBGene00045277	-0.17192	-0.160026	-0.161554	-0.148564	-0.13378	-0.158183	-0.16462	-0.148145	-0.161631
WBGene00002256	-0.0197447	0.0291105	-0.0326327	0.0232025	0.0121146	-0.0107124	0.0230343	0.0445203	-0.0288594
WBGene00003242	0.154869	0.0698623	0.0853081	0.0985703	0.18276	0.202195	0.191511	0.0816277	0.297086
WBGene00016499	-0.165253	-0.151241	-0.158341	-0.142497	-0.12624	-0.150282	-0.154136	-0.136772	-0.147814
WBGene00016505	-0.122215	-0.0973771	-0.131573	-0.103322	-0.0956238	-0.114704	0.151283	0.112589	0.101756
WBGene00016504	-0.173805	-0.158589	-0.163972	-0.147458	-0.131452	-0.157987	-0.157845	-0.143163	-0.157399
WBGene00016500	-0.122261	-0.102844	-0.105261	-0.0987975	-0.0869456	-0.108354	-0.0811179	-0.0852896	-0.0791996
WBGene00016501	-0.16678	-0.154315	-0.153402	-0.143579	-0.125508	-0.145022	-0.157711	-0.140296	-0.155382
WBGene00219659	-0.173376	-0.162049	-0.163486	-0.149509	-0.133278	-0.158296	-0.165706	-0.148487	-0.162681
WBGene00016496	0.464104	0.42803	0.374731	0.3797	0.424954	0.39599	0.525233	0.448558	0.48667
WBGene00016495	-0.158331	-0.145231	-0.147058	-0.134667	-0.11753	-0.137241	-0.148772	-0.133968	-0.147546
WBGene00016502	-0.170493	-0.160798	-0.163844	-0.146459	-0.131576	-0.156502	-0.168706	-0.151123	-0.162536
WBGene00016503	-0.172481	-0.159699	-0.162664	-0.148424	-0.132368	-0.157462	-0.160458	-0.146887	-0.161979
WBGene00077712	-0.160753	-0.150029	-0.152269	-0.138833	-0.121855	-0.146682	-0.141715	-0.133783	-0.138107
WBGene00018219	-0.17049	-0.154484	-0.16125	-0.150012	-0.130174	-0.158517	-0.162721	-0.144463	-0.15586
WBGene00018218	0.261967	0.25317	0.284933	0.237716	0.217517	0.265496	0.221953	0.200996	0.212808
WBGene00018217	-0.0530782	-0.0911496	-0.0869836	-0.0274301	-0.0477911	-0.0592987	-0.00576219	-0.00765607	-0.0270597
WBGene00018216	-0.0985591	-0.096534	-0.0744206	-0.0872286	-0.0967673	-0.0954276	-0.0936456	-0.0792381	-0.0888224
WBGene00018221	-0.0458565	-0.0465699	-0.0330514	-0.0354998	-0.0618883	-0.0573911	0.0263437	0.0179356	0.0314325
WBGene00018222	-0.165014	-0.156458	-0.155031	-0.143386	-0.124595	-0.151095	-0.163424	-0.146791	-0.158536
WBGene00045392	-0.160864	-0.143011	-0.147194	-0.12921	-0.127349	-0.138872	-0.139495	-0.117713	-0.141832
WBGene00017819	-0.15264	-0.161591	-0.15331	-0.142224	-0.135079	-0.138077	-0.16964	-0.148523	-0.1642
WBGene00000488	-0.174105	-0.161528	-0.163845	-0.149725	-0.133235	-0.159505	-0.165753	-0.149276	-0.162347
WBGene00002632	-0.121087	-0.107583	-0.11036	-0.10662	-0.0856892	-0.108458	-0.112719	-0.107957	-0.103975
WBGene00017818	-0.165967	-0.152858	-0.15578	-0.143222	-0.127351	-0.152014	-0.160377	-0.136159	-0.155593
WBGene00022394	-0.108832	-0.0880044	-0.104646	-0.0801412	-0.0811217	-0.0977891	-0.104248	-0.0913738	-0.112608
WBGene00022393	-0.101314	-0.0815625	-0.0830155	-0.0894032	-0.0755415	-0.0768437	-0.0985513	-0.0918147	-0.0932503
WBGene00022397	-0.167786	-0.15784	-0.158387	-0.145829	-0.131013	-0.151953	-0.159233	-0.144452	-0.152827
WBGene00022396	-0.171226	-0.15734	-0.160253	-0.147722	-0.13182	-0.15731	-0.163141	-0.1465	-0.157987
WBGene00044552	-0.17541	-0.161401	-0.162112	-0.149392	-0.133447	-0.157237	-0.168695	-0.147459	-0.164487
WBGene00022398	-0.159459	-0.149762	-0.147074	-0.138613	-0.123974	-0.138685	-0.155493	-0.140199	-0.154736
WBGene00022399	-0.167448	-0.155747	-0.156646	-0.147128	-0.127753	-0.143137	-0.164477	-0.148263	-0.160238
WBGene00022402	0.0393876	0.0443723	0.0359847	0.0430848	-0.020126	0.00740663	0.0151635	0.0365349	-0.00607743
WBGene00022400	-0.0979917	-0.0796278	-0.0832022	-0.0768612	-0.0655968	-0.0810651	-0.0739343	-0.0729466	-0.0872242
WBGene00022401	-0.0645497	-0.051667	-0.0494028	-0.0626608	-0.0521552	-0.0483603	-0.0417176	-0.0476957	-0.0458039
WBGene00018398	-0.0905388	-0.0732625	-0.0935086	-0.0910631	-0.0940625	-0.0988759	-0.106116	-0.105616	-0.107713
WBGene00001152	-0.115848	-0.106332	-0.0909628	-0.109641	-0.108934	-0.114407	-0.135376	-0.11759	-0.131027
WBGene00018399	-0.163609	-0.152017	-0.155829	-0.142905	-0.126155	-0.149123	-0.158921	-0.140844	-0.156191
WBGene00018400	-0.127889	-0.112758	-0.109831	-0.104977	-0.0841884	-0.104206	-0.115944	-0.103264	-0.109358
WBGene00003865	-0.171174	-0.158331	-0.160367	-0.148364	-0.128537	-0.150775	-0.167413	-0.149302	-0.161775
WBGene00006935	-0.126071	-0.110996	-0.117601	-0.111737	-0.0886348	-0.109334	-0.128271	-0.118498	-0.12785
WBGene00022629	-0.142742	-0.130906	-0.131464	-0.1204	-0.111084	-0.125581	-0.141051	-0.128834	-0.137185
WBGene00194928	-0.174276	-0.162369	-0.164469	-0.148475	-0.13441	-0.158179	-0.162001	-0.138295	-0.154981
WBGene00023209	1.11046	0.58626	0.706448	1.03983	1.08546	1.21033	1.92589	1.40393	1.7253
WBGene00022628	-0.173898	-0.162913	-0.161079	-0.150542	-0.13449	-0.154795	-0.169295	-0.151367	-0.164177
WBGene00000620	-0.158683	-0.157654	-0.149206	-0.142249	-0.128805	-0.150388	-0.162115	-0.145941	-0.157136
WBGene00006060	-0.1724	-0.160899	-0.146551	-0.149113	-0.134949	-0.148598	-0.16976	-0.150658	-0.164308
WBGene00022627	-0.156653	-0.142127	-0.141983	-0.144348	-0.118132	-0.136073	-0.141357	-0.135206	-0.140305
WBGene00022626	-0.151254	-0.138044	-0.13348	-0.140471	-0.119098	-0.131388	-0.135776	-0.125654	-0.138384
WBGene00015660	-0.14174	-0.127426	-0.110314	-0.125601	-0.0956028	-0.104475	-0.0107294	-0.032717	0.0374834
WBGene00019064	-0.170954	-0.15742	-0.162337	-0.146893	-0.124847	-0.15387	-0.15194	-0.146883	-0.152503
WBGene00017020	-0.0980995	-0.159482	-0.119251	-0.135071	-0.134479	-0.123825	-0.165256	-0.144476	-0.1612
WBGene00017019	-0.0804252	-0.160964	-0.0955667	-0.134457	-0.134826	-0.101693	-0.169278	-0.147968	-0.164211
WBGene00017018	-0.0978251	-0.066329	-0.0759438	-0.0588536	0.0135746	-0.0628082	-0.0211194	-0.0586147	-0.0568548
WBGene00005006	-0.155272	-0.143504	-0.14304	-0.134623	-0.114814	-0.136001	-0.149843	-0.134716	-0.147905
WBGene00017016	-0.0264357	-0.0182575	-0.0123016	-0.0116375	-0.0141108	-0.0127625	0.0114671	-0.00283365	-0.01422
WBGene00017017	-0.131897	-0.122329	-0.116499	-0.121789	-0.107215	-0.119823	-0.136817	-0.120034	-0.138206
WBGene00006309	-0.171184	-0.155644	-0.160404	-0.145684	-0.130709	-0.155018	-0.157886	-0.143071	-0.153226
WBGene00017636	-0.174375	-0.162417	-0.160107	-0.150979	-0.134379	-0.154613	-0.167984	-0.150526	-0.164537
WBGene00017635	-0.161868	-0.138871	-0.147695	-0.143887	-0.121111	-0.150902	-0.154304	-0.142763	-0.15245
WBGene00017637	-0.159844	-0.144353	-0.152179	-0.134956	-0.120857	-0.147443	-0.133682	-0.130008	-0.131296
WBGene00005648	0.0314699	0.0100246	0.0356112	0.0223218	-0.00555876	0.0266742	0.0253681	0.0176281	0.0339945
WBGene00005649	-0.17105	-0.157999	-0.159674	-0.14686	-0.132604	-0.157834	-0.167503	-0.14994	-0.162409
WBGene00017639	-0.171419	-0.158686	-0.158903	-0.14622	-0.129712	-0.156167	-0.160459	-0.1436	-0.156154
WBGene00017640	-0.123038	-0.109872	-0.11323	-0.106576	-0.096113	-0.111479	-0.115512	-0.116568	-0.119344
WBGene00019478	-0.0679483	-0.0753639	-0.0808349	-0.0578099	-0.0765488	-0.0715873	0.09568	0.0627496	0.0664407
WBGene00019477	-0.111639	-0.111879	-0.0898815	-0.103628	-0.104027	-0.106538	-0.138453	-0.12257	-0.131107
WBGene00019476	-0.164949	-0.159616	-0.157549	-0.139574	-0.1256	-0.150805	-0.15389	-0.134749	-0.151618
WBGene00019479	-0.09043	-0.0647376	-0.0928297	-0.0741439	-0.0761244	-0.0915689	-0.0290358	-0.035538	-0.0449838
WBGene00019480	-0.164644	-0.148794	-0.1441	-0.140381	-0.128487	-0.14898	-0.155055	-0.137962	-0.154865
WBGene00019481	-0.0825627	-0.0823899	-0.0756021	-0.0729216	-0.0565851	-0.0738513	-0.0880403	-0.0901863	-0.104833
WBGene00000098	-0.0797974	-0.071943	-0.0602426	-0.0669761	-0.0424957	-0.0516118	-0.100657	-0.0879449	-0.0990581
WBGene00019482	-0.17434	-0.159958	-0.16371	-0.148592	-0.133752	-0.159881	-0.165333	-0.148283	-0.161806
WBGene00004395	-0.151226	-0.145748	-0.146154	-0.128959	-0.105379	-0.133825	-0.138685	-0.132892	-0.127879
WBGene00015859	-0.140216	-0.126181	-0.128629	-0.125244	-0.116823	-0.135622	-0.145367	-0.129817	-0.141736
WBGene00015860	-0.174432	-0.162218	-0.161882	-0.150809	-0.134269	-0.156891	-0.169073	-0.150972	-0.164453
WBGene00015861	-0.170949	-0.158788	-0.16078	-0.146266	-0.131956	-0.15533	-0.162562	-0.145516	-0.158949
WBGene00015857	-0.169239	-0.158042	-0.16161	-0.144397	-0.130979	-0.154688	-0.140773	-0.135909	-0.143146
WBGene00015864	-0.174277	-0.155805	-0.160506	-0.147636	-0.132578	-0.158008	-0.15808	-0.140013	-0.154591
WBGene00017680	-0.172248	-0.160624	-0.160844	-0.14926	-0.133578	-0.158247	-0.167721	-0.147932	-0.161936
WBGene00000219	7.20973	5.56301	7.73204	5.13945	3.14852	6.02587	3.36409	4.02808	5.36213
WBGene00017678	-0.0407985	0.040494	0.198631	-0.0789165	-0.0924751	0.00331126	-0.15429	-0.113605	-0.129705
WBGene00000218	3.62875	3.01721	4.05652	2.31247	1.49605	2.77783	2.04125	2.16929	2.86845
WBGene00017681	-0.165873	-0.152322	-0.155615	-0.141078	-0.124076	-0.147825	-0.15905	-0.142046	-0.154063
WBGene00020939	-0.166695	-0.152078	-0.156369	-0.142055	-0.118859	-0.150754	-0.156983	-0.13691	-0.14978
WBGene00020940	-0.174459	-0.163109	-0.159999	-0.151282	-0.135243	-0.156579	-0.17016	-0.152169	-0.16484
WBGene00020942	-0.147761	-0.13196	-0.131342	-0.127045	-0.11005	-0.131129	-0.139823	-0.128474	-0.137221
WBGene00004766	0.339417	0.315881	0.323841	0.282307	0.21014	0.28762	0.305378	0.265225	0.245754
WBGene00020943	-0.172991	-0.159813	-0.158011	-0.148718	-0.135022	-0.154585	-0.169357	-0.150401	-0.163107
WBGene00020938	-0.152139	-0.149372	-0.140637	-0.134384	-0.127532	-0.138108	-0.162018	-0.138483	-0.152015
WBGene00006582	-0.159948	-0.143866	-0.15013	-0.138299	-0.116776	-0.143042	-0.145034	-0.134587	-0.142368
WBGene00235325	-0.167136	-0.15859	-0.161982	-0.145389	-0.130763	-0.158062	-0.1573	-0.144081	-0.160011
WBGene00003395	-0.164902	-0.157602	-0.160048	-0.144947	-0.129093	-0.149533	-0.16488	-0.147224	-0.16001
WBGene00018181	0.0745598	0.0732362	0.0841939	0.0670603	0.0245607	0.0499015	0.0451	0.0608394	0.0475866
WBGene00001664	-0.17139	-0.159979	-0.162414	-0.145784	-0.132137	-0.157772	-0.156785	-0.143637	-0.158082
WBGene00018178	-0.175271	-0.163586	-0.161118	-0.151181	-0.135148	-0.156311	-0.17016	-0.15195	-0.165057
WBGene00018694	-0.13847	-0.115308	-0.139404	-0.104276	-0.0574277	-0.127626	-0.113878	-0.11095	-0.125426
WBGene00044696	0.0450433	0.0382092	0.0574157	0.0443145	0.00668295	0.0576846	-0.0722483	-0.0442493	-0.092043
WBGene00002021	0.148	0.0477207	0.110116	0.116463	-0.00494113	0.101217	0.0592278	0.0889742	0.0692042
WBGene00018696	-0.171045	-0.155589	-0.16078	-0.145055	-0.130805	-0.156772	-0.12755	-0.125372	-0.137514
WBGene00018697	-0.128997	-0.109284	-0.12017	-0.106182	-0.0876554	-0.118898	-0.0911308	-0.0906126	-0.0978481
WBGene00018692	-0.149211	-0.133227	-0.144369	-0.127376	-0.110881	-0.14317	-0.136292	-0.127121	-0.135502
WBGene00018698	-0.16858	-0.158317	-0.153471	-0.146795	-0.128408	-0.139799	-0.16556	-0.147231	-0.160943
WBGene00004078	-0.169606	-0.158818	-0.159257	-0.148376	-0.129363	-0.147608	-0.165719	-0.149325	-0.161022
WBGene00018700	-0.0773454	-0.086685	-0.0738483	-0.0760385	-0.0611261	-0.0663877	-0.0711727	-0.0837555	-0.0600007
WBGene00020720	-0.167768	-0.151349	-0.161961	-0.145783	-0.133675	-0.156848	-0.140198	-0.118654	-0.133732
WBGene00044553	-0.158756	-0.13631	-0.148858	-0.137862	-0.122702	-0.145728	-0.109471	-0.102613	-0.116266
WBGene00020721	-0.132947	-0.136059	-0.126832	-0.118263	-0.108955	-0.118952	-0.14004	-0.128795	-0.134861
WBGene00001040	-0.154278	-0.141067	-0.136848	-0.13461	-0.113168	-0.129057	-0.150555	-0.13573	-0.146769
WBGene00020719	-0.120606	-0.108288	-0.116586	-0.106637	-0.0821113	-0.1	-0.110923	-0.111976	-0.109408
WBGene00020718	-0.0700639	-0.0494091	-0.068116	-0.0482791	-0.0545059	-0.0641566	-0.0683459	-0.0547534	-0.0777811
WBGene00020717	-0.0566922	-0.0277023	-0.056995	-0.0423327	-0.0385084	-0.0497984	-0.0526294	-0.0538059	-0.0684739
WBGene00020716	-0.155817	-0.146451	-0.138815	-0.134196	-0.120319	-0.141039	-0.150465	-0.132569	-0.145625
WBGene00020722	-0.0967467	-0.114365	-0.101012	-0.0825587	-0.113364	-0.113886	-0.0611614	-0.0282027	-0.0655651
WBGene00220084	-0.175828	-0.157812	-0.163604	-0.142956	-0.127331	-0.147691	-0.168726	-0.146757	-0.153277
WBGene00004256	-0.133966	-0.12753	-0.132828	-0.119437	-0.107482	-0.122512	-0.0990694	-0.102196	-0.0960469
WBGene00022842	-0.174421	-0.158197	-0.163338	-0.148739	-0.133229	-0.158473	-0.165779	-0.147806	-0.164175
WBGene00018481	-0.105946	-0.0861476	-0.0904346	-0.0816408	-0.0795325	-0.0954625	-0.083217	-0.065259	-0.0838189
WBGene00018482	-0.123039	-0.116894	-0.119873	-0.112987	-0.0853968	-0.104716	-0.11924	-0.116132	-0.11442
WBGene00018483	-0.167212	-0.155984	-0.156741	-0.14611	-0.124503	-0.143597	-0.163836	-0.148641	-0.161193
WBGene00001882	-0.172397	-0.162608	-0.161717	-0.149872	-0.134171	-0.158547	-0.168703	-0.150641	-0.162944
WBGene00001881	-0.164647	-0.158218	-0.152537	-0.146365	-0.13057	-0.152452	-0.166631	-0.146841	-0.159364
WBGene00001880	-0.152395	-0.155325	-0.136012	-0.136989	-0.123843	-0.14824	-0.163125	-0.139172	-0.155289
WBGene00001879	-0.158683	-0.151428	-0.152974	-0.141871	-0.128141	-0.151527	-0.161816	-0.14887	-0.157578
WBGene00017798	-0.164925	-0.151366	-0.152986	-0.141323	-0.126701	-0.152593	-0.146624	-0.132415	-0.144306
WBGene00003816	-0.151435	-0.126976	-0.143166	-0.129854	-0.104352	-0.140656	-0.116715	-0.117741	-0.123756
WBGene00000054	-0.167892	-0.15489	-0.158474	-0.144386	-0.128359	-0.153721	-0.1581	-0.144245	-0.156668
WBGene00000055	-0.15972	-0.150408	-0.149026	-0.137966	-0.128142	-0.150515	-0.151511	-0.138312	-0.147973
WBGene00017799	0.0440806	0.0548628	0.0474234	0.0690135	0.0171907	0.0417591	0.0475789	0.0522198	0.0207569
WBGene00017800	-0.142325	-0.13316	-0.1348	-0.127343	-0.100818	-0.1225	-0.141535	-0.132454	-0.135515
WBGene00017797	-0.142146	-0.134989	-0.138716	-0.12262	-0.101181	-0.126642	-0.131413	-0.12777	-0.128076
WBGene00017796	-0.17036	-0.158647	-0.16113	-0.146939	-0.129707	-0.154733	-0.160154	-0.144709	-0.152591
WBGene00015670	-0.171293	-0.159576	-0.161509	-0.147603	-0.130049	-0.15416	-0.16509	-0.147955	-0.159859
WBGene00015671	-0.141745	-0.131047	-0.124843	-0.123691	-0.113681	-0.123935	-0.118164	-0.10953	-0.121619
WBGene00007055	-0.0538983	-0.0623272	-0.0548954	-0.0458533	-0.0460508	-0.0391924	0.0542958	0.0315256	0.0642446
WBGene00018288	-0.165357	-0.150188	-0.156949	-0.141429	-0.128817	-0.150146	-0.148194	-0.127471	-0.144203
WBGene00018289	-0.169973	-0.161732	-0.16191	-0.14647	-0.13128	-0.155724	-0.166983	-0.148693	-0.16213
WBGene00018286	-0.130135	-0.128796	-0.106735	-0.121591	-0.115486	-0.122632	-0.15313	-0.13384	-0.140668
WBGene00018290	-0.0829138	-0.0732731	-0.0814777	-0.0846186	-0.0762512	-0.0744728	-0.077714	-0.0639268	-0.0666831
WBGene00018285	-0.0926186	-0.0822473	-0.0921576	-0.0800056	-0.0517554	-0.0677846	-0.0454843	-0.0710788	-0.0483223
WBGene00001694	0.3977	0.891512	0.508998	0.359592	0.494368	0.423894	0.738972	0.734439	0.606873
WBGene00018292	-0.16336	-0.128159	-0.158052	-0.141889	-0.0997259	-0.140681	-0.148017	-0.1391	-0.146351
WBGene00194909	-0.173455	-0.15937	-0.163313	-0.148493	-0.133205	-0.158445	-0.165171	-0.148682	-0.159749
WBGene00018293	-0.0843438	-0.114265	-0.0879929	-0.0831714	-0.0608828	-0.0677845	-0.0673155	-0.0694833	-0.0793703
WBGene00018294	-0.0812377	-0.0808606	-0.071296	-0.0770783	-0.0563077	-0.071755	-0.0611403	-0.0693777	-0.0432817
WBGene00018295	-0.136089	-0.0969003	-0.141886	-0.0884257	-0.041114	-0.119613	-0.117851	-0.110306	-0.119777
WBGene00001721	-0.154359	-0.144356	-0.147846	-0.128638	-0.118994	-0.144892	-0.139509	-0.129305	-0.140074
WBGene00017879	-0.172582	-0.159737	-0.162025	-0.146429	-0.13342	-0.158103	-0.162626	-0.146177	-0.158822
WBGene00017880	-0.155048	-0.145519	-0.143654	-0.138057	-0.12496	-0.14749	-0.163688	-0.139794	-0.156299
WBGene00017881	0.878333	0.746619	1.33792	0.548357	0.328248	0.382693	0.0178758	0.137411	0.07882
WBGene00022538	-0.132113	-0.108393	-0.122944	-0.109208	-0.0714222	-0.111963	-0.0871951	-0.100935	-0.0952479
WBGene00000541	-0.0597118	-0.079961	-0.0729441	-0.0546971	-0.102262	-0.0935775	-0.13514	-0.109132	-0.1132
WBGene00022541	-0.175604	-0.163586	-0.161882	-0.151282	-0.135243	-0.157389	-0.17016	-0.152169	-0.165264
WBGene00022544	-0.172836	-0.161501	-0.163122	-0.149178	-0.13153	-0.156042	-0.166277	-0.149563	-0.1631
WBGene00001616	-0.169894	-0.155741	-0.159543	-0.145271	-0.129592	-0.155529	-0.160417	-0.145481	-0.157919
WBGene00022549	-0.148977	-0.139577	-0.132106	-0.127622	-0.119591	-0.135256	-0.156874	-0.136722	-0.150159
WBGene00022548	-0.17214	-0.159304	-0.162043	-0.149306	-0.133776	-0.156762	-0.169522	-0.151031	-0.163486
WBGene00015220	-0.163927	-0.153838	-0.152344	-0.144521	-0.128127	-0.151773	-0.164149	-0.147994	-0.158162
WBGene00015219	-0.102643	-0.0939037	-0.0808559	-0.0915761	-0.0856725	-0.0979835	-0.0949226	-0.0950287	-0.0884141
WBGene00015218	-0.167127	-0.150588	-0.158825	-0.141251	-0.103735	-0.144548	-0.157564	-0.144047	-0.156142
WBGene00006342	-0.132168	-0.129465	-0.132795	-0.114224	-0.0935493	-0.123959	-0.122266	-0.121363	-0.119522
WBGene00006467	-0.150266	-0.132449	-0.139331	-0.129153	-0.10977	-0.136079	-0.12195	-0.122164	-0.126157
WBGene00015276	-0.171056	-0.154662	-0.160447	-0.14447	-0.129633	-0.154968	-0.153927	-0.143805	-0.151019
WBGene00004457	-0.170667	-0.158833	-0.161078	-0.147234	-0.129619	-0.155693	-0.162717	-0.148264	-0.156909
WBGene00001892	-0.166823	-0.160359	-0.151644	-0.144537	-0.13237	-0.156424	-0.167355	-0.149901	-0.163111
WBGene00019448	-0.163609	-0.15356	-0.154445	-0.141793	-0.126859	-0.151377	-0.145766	-0.134739	-0.14117
WBGene00019444	-0.169387	-0.156204	-0.155844	-0.144614	-0.131049	-0.155693	-0.165064	-0.144843	-0.1586
WBGene00003386	-0.171803	-0.158399	-0.161305	-0.147098	-0.130403	-0.158321	-0.161751	-0.143891	-0.155847
WBGene00019203	0.0324604	0.0489531	0.106357	0.0510876	-0.0429985	-0.000269	0.0578177	0.0836245	0.0465863
WBGene00019204	-0.143057	-0.128184	-0.125901	-0.132713	-0.111054	-0.121787	-0.104996	-0.107052	-0.101664
WBGene00006760	0.043169	0.011224	0.0120774	0.00924255	0.0894106	0.122269	0.0529313	0.016345	0.106414
WBGene00020554	-0.0484392	0.0743021	-0.0460961	-0.00663508	0.144933	-0.012843	0.0905377	-0.000513	0.0539292
WBGene00001526	-0.109204	-0.098174	-0.0924875	-0.100937	-0.0848658	-0.0857562	-0.119069	-0.113985	-0.10939
WBGene00020553	-0.0929485	-0.0911814	-0.098626	-0.0808556	-0.0402694	-0.0778358	-0.0620443	-0.0855919	-0.0686273
WBGene00003634	-0.16513	-0.153218	-0.152675	-0.141845	-0.128128	-0.152113	-0.153701	-0.136874	-0.151548
WBGene00019114	-0.172595	-0.160958	-0.162223	-0.149009	-0.13298	-0.158317	-0.167643	-0.148181	-0.163149
WBGene00019115	-0.169931	-0.158182	-0.158949	-0.145951	-0.132203	-0.155127	-0.165286	-0.146215	-0.158432
WBGene00019116	-0.150578	-0.140982	-0.139735	-0.131872	-0.116797	-0.143357	-0.153566	-0.132478	-0.147769
WBGene00019117	-0.13889	-0.124988	-0.125664	-0.12055	-0.107587	-0.129598	-0.1499	-0.124546	-0.139837
WBGene00019113	-0.169046	-0.154695	-0.159558	-0.143813	-0.130688	-0.154417	-0.123204	-0.109172	-0.116881
WBGene00019112	-0.169705	-0.163266	-0.156924	-0.148791	-0.134849	-0.151256	-0.166346	-0.150069	-0.162418
WBGene00019111	-0.0796753	-0.0910054	-0.107178	-0.0607851	-0.07744	-0.0792218	-0.034832	-0.00476914	-0.0381278
WBGene00019109	-0.166531	-0.153748	-0.156789	-0.143941	-0.128772	-0.153871	-0.152748	-0.138913	-0.151587
WBGene00044617	-0.116194	-0.142414	-0.126304	-0.0965783	-0.123482	-0.12579	-0.115876	-0.104005	-0.110582
WBGene00016095	-0.160509	-0.146232	-0.155913	-0.138274	-0.119192	-0.145078	-0.137216	-0.128751	-0.134981
WBGene00016094	-0.169998	-0.15654	-0.158601	-0.14525	-0.124683	-0.150668	-0.153204	-0.140336	-0.154227
WBGene00016093	-0.173082	-0.160806	-0.163985	-0.148994	-0.130673	-0.15608	-0.165283	-0.149017	-0.160678
WBGene00016097	-0.156204	-0.142634	-0.14384	-0.130649	-0.116917	-0.143355	-0.0804645	-0.0813456	-0.0861327
WBGene00023417	-0.0697549	-0.0837635	-0.0440945	-0.0672098	-0.100288	-0.0911652	-0.0513503	0.00743072	-0.0037206
WBGene00016099	-0.162882	-0.150392	-0.143225	-0.141312	-0.123297	-0.148427	-0.147757	-0.132601	-0.142527
WBGene00016100	-0.172754	-0.159035	-0.163398	-0.150124	-0.132823	-0.159397	-0.164176	-0.146649	-0.162406
WBGene00202512	-0.174219	-0.158332	-0.164035	-0.148191	-0.134207	-0.159333	-0.1628	-0.147244	-0.160216
WBGene00016101	-0.125372	-0.105336	-0.120923	-0.102512	-0.0859875	-0.115258	-0.0732928	-0.090422	-0.0821595
WBGene00020862	-0.113996	-0.0571347	-0.128939	-0.0727282	-0.0360182	-0.0914223	-0.0906178	-0.085472	-0.106761
WBGene00020865	-0.123418	-0.104132	-0.105931	-0.114409	-0.0989754	-0.119158	-0.0780532	-0.0676793	-0.0744406
WBGene00020861	-0.170883	-0.156467	-0.163469	-0.147408	-0.130523	-0.15618	-0.159892	-0.145603	-0.157704
WBGene00017659	-0.124727	-0.0866375	-0.0882545	-0.11033	-0.0794535	-0.0943573	-0.130454	-0.119494	-0.103436
WBGene00017658	0.271074	0.229648	0.216172	0.211739	0.0399971	0.152909	-0.1084	-0.0126594	-0.0948892
WBGene00235330	-0.174553	-0.156923	-0.163745	-0.149361	-0.127575	-0.160006	-0.163872	-0.149671	-0.158546
WBGene00004119	-0.166034	-0.156275	-0.160989	-0.143102	-0.127871	-0.147027	-0.150403	-0.14285	-0.153469
WBGene00017657	-0.121981	-0.1118	-0.0703616	-0.109786	-0.0802607	-0.0890682	-0.0949097	-0.110636	-0.0734359
WBGene00195086	-0.159214	-0.148429	-0.153916	-0.138169	-0.128673	-0.150936	-0.141204	-0.12608	-0.142951
WBGene00017660	-0.147557	-0.144185	-0.119369	-0.126868	-0.130168	-0.132317	-0.0725712	-0.0038024	-0.0185355
WBGene00017654	-0.166545	-0.159906	-0.160667	-0.145494	-0.131943	-0.151249	-0.162682	-0.145114	-0.158865
WBGene00017653	-0.165073	-0.147852	-0.156444	-0.135623	-0.127171	-0.150117	-0.139217	-0.133097	-0.147792
WBGene00015053	-0.168883	-0.155212	-0.159282	-0.145003	-0.127257	-0.154316	-0.156265	-0.14275	-0.152946
WBGene00015055	-0.173174	-0.160963	-0.164151	-0.149078	-0.13167	-0.157707	-0.16022	-0.14395	-0.158796
WBGene00006418	-0.173866	-0.159416	-0.163679	-0.149626	-0.131703	-0.157627	-0.167766	-0.150823	-0.162771
WBGene00015056	-0.147162	-0.141518	-0.150678	-0.13157	-0.120899	-0.132224	-0.104557	-0.103706	-0.102814
WBGene00000717	1.17948	1.69056	0.59306	0.99186	1.13074	1.06207	1.71072	1.31301	1.59945
WBGene00000718	1.03335	1.45427	0.536248	0.628095	0.625678	0.627186	1.49704	1.22855	1.60909
WBGene00000599	2.20491	2.72895	1.14531	1.84045	1.60271	1.8412	3.4937	2.98816	3.39193
WBGene00044582	-0.173668	-0.160508	-0.164263	-0.149773	-0.132207	-0.158845	-0.16695	-0.14938	-0.162709
WBGene00015057	-0.12515	-0.131768	-0.10368	-0.118795	-0.109394	-0.123138	-0.146332	-0.128399	-0.127395
WBGene00016045	-0.142803	-0.132501	-0.13693	-0.12375	-0.106042	-0.12349	-0.132585	-0.122214	-0.134081
WBGene00004216	-0.113583	-0.0573759	-0.0976435	-0.0901429	-0.0334604	-0.0891055	-0.0135979	-0.0573422	-0.04629
WBGene00016044	-0.171443	-0.158495	-0.16245	-0.146364	-0.130151	-0.157951	-0.15783	-0.144533	-0.157941
WBGene00016046	-0.146463	-0.142669	-0.124088	-0.127583	-0.118482	-0.137689	-0.154098	-0.133359	-0.149582
WBGene00000215	2.2309	1.85788	2.50722	1.42042	0.850055	1.71099	0.917716	1.08791	1.43389
WBGene00002132	-0.165146	-0.147842	-0.150703	-0.14193	-0.127322	-0.148145	-0.148709	-0.13587	-0.145401
WBGene00007023	-0.135915	-0.119403	-0.126483	-0.119215	-0.0975165	-0.114785	-0.128123	-0.1175	-0.123541
WBGene00044077	-0.138271	-0.131627	-0.135552	-0.117831	-0.095795	-0.12137	-0.117715	-0.117596	-0.118447
WBGene00001695	-0.110492	0.0686084	-0.0923564	-0.101134	-0.0457665	-0.0929005	-0.0315163	-0.0506122	-0.0195294
WBGene00017193	-0.142249	-0.12117	-0.140123	-0.114778	-0.103838	-0.136821	-0.0872473	-0.0797317	-0.110134
WBGene00017195	-0.144939	-0.136349	-0.134701	-0.129991	-0.113885	-0.128881	-0.138915	-0.133097	-0.125167
WBGene00000003	-0.115056	-0.0920135	-0.106987	-0.101138	-0.105647	-0.109658	-0.0963243	-0.0924492	-0.0912157
WBGene00004211	-0.169306	-0.155519	-0.156952	-0.145162	-0.130775	-0.152742	-0.160195	-0.144931	-0.154287
WBGene00017197	-0.100619	-0.087242	-0.0637808	-0.0975357	-0.100166	-0.0908765	-0.128885	-0.0827152	-0.0946704
WBGene00017198	-0.171156	-0.156048	-0.157932	-0.14681	-0.131525	-0.155215	-0.164168	-0.147997	-0.159452
WBGene00022788	-0.157194	-0.150183	-0.151803	-0.13821	-0.123237	-0.149653	-0.142647	-0.13617	-0.137308
WBGene00001954	-0.173872	-0.161883	-0.163329	-0.149661	-0.133703	-0.159459	-0.166607	-0.148338	-0.163143
WBGene00022789	-0.166432	-0.146447	-0.1523	-0.144346	-0.114321	-0.149418	-0.147516	-0.1385	-0.149084
WBGene00022790	-0.173516	-0.162297	-0.163444	-0.150168	-0.132463	-0.158983	-0.16512	-0.149905	-0.161539
WBGene00018405	-0.144057	-0.131406	-0.137836	-0.122266	-0.101026	-0.133618	-0.0972549	-0.102852	-0.104131
WBGene00018403	-0.149535	-0.1407	-0.14839	-0.127614	-0.12199	-0.141684	-0.14118	-0.130166	-0.13663
WBGene00018402	-0.171986	-0.159325	-0.162553	-0.146391	-0.130057	-0.156588	-0.162895	-0.14495	-0.158704
WBGene00006499	-0.132197	-0.125943	-0.131284	-0.122024	-0.0964019	-0.104495	-0.140515	-0.128623	-0.135974
WBGene00019465	-0.098349	-0.0908195	-0.0907023	-0.0893121	-0.076226	-0.0808333	-0.0828535	-0.0846038	-0.0905254
WBGene00019464	-0.115657	-0.122356	-0.110434	-0.100695	-0.108664	-0.114391	-0.124422	-0.104829	-0.120408
WBGene00006729	-0.153224	-0.142453	-0.140185	-0.133991	-0.119126	-0.135274	-0.149281	-0.135766	-0.148673
WBGene00000766	-0.0717248	-0.0702811	-0.0723654	-0.0559439	-0.0473301	-0.061519	-0.0797341	-0.0790539	-0.0711469
WBGene00019468	-0.0743798	-0.0571094	-0.060298	-0.0670759	-0.0118321	-0.00588305	-0.0588267	-0.0844616	0.0146199
WBGene00019466	0.180782	0.15898	0.146422	0.111531	0.15992	0.139914	0.251617	0.173944	0.251402
WBGene00019467	-0.161951	-0.149959	-0.151245	-0.140124	-0.122902	-0.143628	-0.154467	-0.140148	-0.150611
WBGene00017091	-0.159007	-0.142188	-0.144868	-0.135635	-0.127285	-0.14822	-0.155543	-0.128531	-0.153478
WBGene00023485	-0.110798	-0.111019	-0.0892403	-0.106595	-0.112353	-0.116607	-0.125799	-0.0778319	-0.125662
WBGene00001665	-0.169395	-0.153721	-0.160292	-0.144485	-0.129573	-0.153202	-0.153637	-0.143414	-0.152681
WBGene00017092	-0.171317	-0.160074	-0.161833	-0.147684	-0.131672	-0.156132	-0.168576	-0.149483	-0.164113
WBGene00017093	-0.163503	-0.154773	-0.152637	-0.143145	-0.130994	-0.151554	-0.167319	-0.147086	-0.160138
WBGene00002036	-0.101114	-0.0949195	-0.08996	-0.0932365	-0.0619111	-0.0776296	-0.096402	-0.107791	-0.0918432
WBGene00018088	-0.139433	-0.125555	-0.126338	-0.119669	-0.10471	-0.12215	-0.129259	-0.118199	-0.131956
WBGene00018090	-0.111662	-0.0822129	-0.087149	-0.0957633	-0.0675882	-0.0872802	-0.0691786	-0.0703688	-0.0662465
WBGene00019237	-0.0906147	-0.0746783	-0.0852163	-0.0888716	-0.066078	-0.0809458	-0.0588247	-0.0778469	-0.0527965
WBGene00008556	-0.173317	-0.162857	-0.153806	-0.15103	-0.135124	-0.149256	-0.17016	-0.150393	-0.163319
WBGene00001449	-0.147284	-0.130355	-0.141877	-0.120148	-0.0883289	-0.130352	-0.1129	-0.097926	-0.113484
WBGene00003522	-0.172105	-0.159587	-0.160711	-0.143709	-0.123337	-0.154798	-0.141651	-0.120464	-0.143148
WBGene00010592	-0.173585	-0.161668	-0.163611	-0.149254	-0.133491	-0.159675	-0.165793	-0.149073	-0.16261
WBGene00010597	0.441453	0.302489	0.551626	0.294847	0.0874912	0.281144	0.0243327	0.0531636	-0.0088456
WBGene00010593	-0.0461913	-0.0382083	-0.0213221	-0.044793	-0.0526369	-0.0527821	0.000767	0.00559644	0.0169298
WBGene00010594	-0.125635	-0.109586	-0.108523	-0.109931	-0.0965253	-0.119951	-0.106173	-0.0977218	-0.105424
WBGene00010595	-0.0828322	-0.120273	-0.0958897	-0.0832081	-0.0827948	-0.0837548	-0.0994999	-0.0732992	-0.103203
WBGene00008669	-0.000128	-0.00638472	0.0175533	-0.000291	0.000902	-0.00468874	-0.0570051	-0.0576527	-0.0683234
WBGene00008670	-0.127065	-0.117114	-0.12152	-0.110566	-0.0924762	-0.110852	-0.123442	-0.114082	-0.117512
WBGene00008233	-0.159387	-0.137093	-0.151864	-0.133212	-0.124464	-0.142878	-0.121645	-0.111403	-0.101143
WBGene00008234	-0.170984	-0.160364	-0.162154	-0.147898	-0.13373	-0.157831	-0.16193	-0.138582	-0.156461
WBGene00008229	-0.0106782	-0.0602085	-0.039949	-0.0373718	-0.112214	-0.07051	-0.0998496	-0.0712484	-0.0650819
WBGene00008235	-0.174962	-0.163246	-0.16135	-0.151086	-0.135057	-0.154136	-0.169739	-0.151638	-0.165164
WBGene00008230	-0.174616	-0.163282	-0.160189	-0.1508	-0.13516	-0.153194	-0.170123	-0.150839	-0.164814
WBGene00008232	-0.163652	-0.152019	-0.154447	-0.142443	-0.126368	-0.148816	-0.158955	-0.140424	-0.153429
WBGene00008236	-0.164271	-0.151671	-0.153039	-0.143569	-0.123381	-0.14762	-0.160255	-0.144875	-0.155817
WBGene00008238	-0.115294	-0.107724	-0.10403	-0.102669	-0.0893143	-0.100584	-0.117022	-0.107817	-0.114098
WBGene00003160	-0.122309	-0.115855	-0.113206	-0.112413	-0.0923369	-0.104469	-0.120698	-0.116656	-0.125534
WBGene00001909	0.642851	0.549307	0.510719	0.57889	0.413857	0.476284	0.727014	0.65372	0.608081
WBGene00001915	0.210159	0.193077	0.168959	0.189553	0.17136	0.174991	0.299202	0.258261	0.269752
WBGene00001910	-0.16197	-0.145441	-0.151845	-0.135433	-0.116596	-0.145804	-0.146238	-0.130747	-0.148344
WBGene00001911	0.374483	0.341801	0.374828	0.356938	0.213683	0.275444	0.582906	0.554885	0.472428
WBGene00008237	-0.0284392	-0.0279669	-0.0250704	-0.021757	-0.0247908	-0.0275472	-0.0286527	-0.0344862	-0.0357978
WBGene00009098	-0.130616	-0.121736	-0.113476	-0.115671	-0.0931655	-0.113913	-0.127368	-0.121076	-0.11933
WBGene00009100	-0.167183	-0.152491	-0.156795	-0.141107	-0.126919	-0.153762	-0.152269	-0.139269	-0.152803
WBGene00009101	-0.174041	-0.160834	-0.159273	-0.149667	-0.132739	-0.151252	-0.16789	-0.149129	-0.162904
WBGene00009102	-0.168458	-0.151435	-0.154786	-0.145286	-0.126871	-0.149502	-0.162508	-0.146314	-0.154377
WBGene00009103	-0.123523	-0.111246	-0.113572	-0.107959	-0.0869624	-0.103097	-0.10845	-0.10639	-0.114434
WBGene00010727	0.254441	0.13561	0.130014	0.260931	0.219518	0.238072	0.343326	0.275024	0.305551
WBGene00010728	-0.174298	-0.162672	-0.157408	-0.150492	-0.135243	-0.14603	-0.16948	-0.150456	-0.165061
WBGene00001053	-0.170396	-0.157954	-0.16123	-0.146835	-0.129033	-0.155335	-0.159702	-0.145717	-0.154845
WBGene00004146	-0.167251	-0.137796	-0.160293	-0.1466	-0.11244	-0.151645	-0.130588	-0.13925	-0.141941
WBGene00011537	-0.162466	-0.12721	-0.156359	-0.138567	-0.0956682	-0.141424	-0.125939	-0.124272	-0.132898
WBGene00011536	-0.167074	-0.132376	-0.154019	-0.146006	-0.114154	-0.149951	-0.133802	-0.135861	-0.144836
WBGene00011535	-0.169351	-0.136891	-0.157576	-0.14559	-0.12056	-0.148952	-0.134016	-0.138601	-0.141178
WBGene00077691	-0.156363	-0.111711	-0.146863	-0.136959	-0.100759	-0.133993	-0.0807401	-0.119507	-0.110548
WBGene00044011	-0.148517	-0.0720807	-0.145642	-0.126591	-0.0578973	-0.12577	-0.041878	-0.0965461	-0.0780665
WBGene00200929	-0.175005	-0.162726	-0.165432	-0.151282	-0.133829	-0.16076	-0.165674	-0.148138	-0.159908
WBGene00000719	0.258506	0.241146	0.0603403	0.104488	-0.0331057	0.0655972	0.479991	0.544155	0.557522
WBGene00011533	-0.164978	-0.1593	-0.159786	-0.146258	-0.132401	-0.153484	-0.152954	-0.140117	-0.152839
WBGene00000720	1.32446	0.769727	0.509624	0.92972	0.218214	0.797328	1.95877	1.7957	1.9594
WBGene00000226	-0.161075	-0.148966	-0.150301	-0.141499	-0.120141	-0.139654	-0.156844	-0.143106	-0.15095
WBGene00001830	-0.153266	-0.143939	-0.141788	-0.133828	-0.111037	-0.122729	-0.153815	-0.140322	-0.148331
WBGene00007141	-0.172282	-0.160621	-0.162265	-0.145062	-0.128967	-0.157237	-0.164085	-0.148903	-0.160252
WBGene00013962	-0.162867	-0.15036	-0.157099	-0.139675	-0.125154	-0.152287	-0.140261	-0.13274	-0.145293
WBGene00013963	-0.151212	-0.14014	-0.146784	-0.131501	-0.109831	-0.138388	-0.137306	-0.12796	-0.136962
WBGene00013964	-0.161066	-0.14738	-0.152266	-0.136755	-0.127056	-0.147502	-0.147898	-0.133318	-0.144243
WBGene00013968	-0.142148	-0.125823	-0.126884	-0.127057	-0.119825	-0.125436	-0.157525	-0.132665	-0.15155
WBGene00013965	-0.171527	-0.158588	-0.163969	-0.146442	-0.114726	-0.152811	-0.163157	-0.149547	-0.161517
WBGene00004320	0.0874545	0.108406	0.084817	0.0876379	0.0397545	0.0773243	0.09394	0.103912	0.061935
WBGene00013966	-0.16444	-0.151811	-0.156629	-0.14543	-0.128446	-0.151829	-0.155972	-0.142071	-0.156905
WBGene00013967	-0.159874	-0.147086	-0.15017	-0.136487	-0.122879	-0.14165	-0.1562	-0.138395	-0.155936
WBGene00009580	-0.109491	-0.103519	-0.114054	-0.0956353	-0.073771	-0.0963484	-0.0699021	-0.0783129	-0.0689943
WBGene00006470	-0.14631	-0.129766	-0.126566	-0.121182	-0.116223	-0.127364	-0.148622	-0.122859	-0.141115
WBGene00009586	-0.17056	-0.159996	-0.16172	-0.145761	-0.13157	-0.156359	-0.158449	-0.145738	-0.156392
WBGene00009581	-0.174576	-0.163586	-0.156985	-0.150829	-0.135243	-0.152878	-0.17016	-0.15131	-0.164566
WBGene00009582	-0.114781	-0.10127	-0.0827265	-0.106195	-0.0825419	-0.0945641	-0.146208	-0.128897	-0.135954
WBGene00009583	0.185677	0.160207	0.167451	0.124703	0.125722	0.157662	0.147757	0.110508	0.170648
WBGene00009584	-0.0444921	-0.040059	-0.0620707	-0.0510607	-0.0186145	-0.0487594	-0.0123964	-0.0443385	-0.0280508
WBGene00000172	0.0301635	0.0464546	0.00655624	0.0100018	-0.0424221	-0.0108533	-0.0808833	-0.0440809	-0.0470285
WBGene00010251	-0.158327	-0.152343	-0.154214	-0.134906	-0.120032	-0.145661	-0.12392	-0.118954	-0.127275
WBGene00077697	-0.0232789	-0.147544	0.0440199	-0.112709	-0.120747	0.0345295	-0.152605	-0.126363	-0.145268
WBGene00010254	-0.174489	-0.162886	-0.153473	-0.151181	-0.135243	-0.145421	-0.17016	-0.150857	-0.164953
WBGene00010258	-0.172141	-0.161384	-0.163341	-0.147473	-0.133735	-0.15749	-0.160728	-0.146151	-0.160531
WBGene00006778	-0.174846	-0.162174	-0.165188	-0.149284	-0.131235	-0.15978	-0.166336	-0.150966	-0.16378
WBGene00009776	-0.0275281	-0.013793	0.00102767	-0.00776595	-0.0391725	-0.0204448	-0.0245561	-0.00979066	-0.00811821
WBGene00004882	-0.133919	-0.122724	-0.12519	-0.115546	-0.0968268	-0.116652	-0.120578	-0.113286	-0.118947
WBGene00009769	-0.148365	-0.137129	-0.141124	-0.128989	-0.113137	-0.13194	-0.140554	-0.131652	-0.13858
WBGene00009770	-0.133042	-0.124921	-0.123246	-0.116506	-0.0916425	-0.106577	-0.132307	-0.126249	-0.120768
WBGene00009771	-0.0626322	-0.0450945	-0.0557654	-0.0542201	-0.0240307	-0.0539059	-0.0821289	-0.0781099	-0.0737813
WBGene00009772	0.257317	0.256727	0.209877	0.206549	0.316761	0.271178	0.307829	0.196823	0.306499
WBGene00009773	-0.140193	-0.143817	-0.132333	-0.129682	-0.128798	-0.140075	-0.167684	-0.147776	-0.160564
WBGene00009774	-0.172595	-0.159832	-0.162936	-0.146086	-0.129893	-0.157999	-0.163726	-0.145249	-0.160922
WBGene00045419	-0.154776	-0.141434	-0.147199	-0.135397	-0.110651	-0.139413	-0.145455	-0.137211	-0.139199
WBGene00011705	-0.168866	-0.157548	-0.159698	-0.147214	-0.129872	-0.154795	-0.162341	-0.147483	-0.157294
WBGene00008239	-0.0994422	-0.109653	-0.0819677	-0.104355	-0.0963874	-0.100181	-0.142589	-0.12447	-0.125686
WBGene00001211	-0.173528	-0.161056	-0.162729	-0.149203	-0.133423	-0.15915	-0.166625	-0.148137	-0.161831
WBGene00008244	-0.164482	-0.153347	-0.155708	-0.141025	-0.133028	-0.145665	-0.163333	-0.136005	-0.156154
WBGene00003173	-0.162774	-0.151456	-0.154184	-0.14153	-0.129233	-0.152267	-0.151352	-0.140149	-0.14615
WBGene00008245	-0.154168	-0.136641	-0.153149	-0.125173	-0.129483	-0.142006	-0.13	-0.11681	-0.145605
WBGene00008246	-0.136493	-0.132946	-0.127815	-0.113459	-0.121572	-0.134911	-0.155124	-0.129754	-0.146646
WBGene00011576	-0.167855	-0.158012	-0.157007	-0.145993	-0.12657	-0.148957	-0.165649	-0.147112	-0.161265
WBGene00044204	-0.15379	-0.140416	-0.140727	-0.135049	-0.119816	-0.137836	-0.154588	-0.13125	-0.148822
WBGene00077775	-0.114756	-0.0949827	-0.105039	-0.0948871	-0.110507	-0.111428	-0.089991	-0.0579579	-0.0794806
WBGene00011571	1.04134	0.796566	1.04372	0.719221	0.214584	0.650972	0.517204	0.729482	0.723031
WBGene00011573	-0.115305	-0.117756	-0.104454	-0.0919451	-0.0854407	-0.105991	-0.0515376	-0.0420222	-0.0402654
WBGene00011575	-0.169381	-0.151215	-0.157988	-0.14556	-0.130108	-0.156602	-0.15583	-0.138507	-0.150988
WBGene00006777	-0.166322	-0.152635	-0.157009	-0.142571	-0.124844	-0.152252	-0.146352	-0.140335	-0.144689
WBGene00007784	-0.0698091	-0.0570312	-0.0860926	-0.0649128	-0.0171962	-0.0395987	-0.0646625	-0.0743219	-0.077917
WBGene00007785	-0.147759	-0.127311	-0.141047	-0.131677	-0.100835	-0.117871	-0.14803	-0.131357	-0.140548
WBGene00077500	-0.158442	-0.144072	-0.147411	-0.138591	-0.121855	-0.14374	-0.156822	-0.140311	-0.152332
WBGene00007786	0.24463	0.18615	0.222422	0.170284	0.109524	0.2022	0.134997	0.149227	0.167807
WBGene00007787	-0.00646352	0.000388	-0.00773995	-0.0204885	-0.00178177	0.00759007	-0.0135102	-0.022945	-0.0255139
WBGene00004323	-0.132174	-0.127839	-0.118711	-0.121626	-0.103282	-0.117693	-0.12738	-0.120287	-0.120017
WBGene00010699	-0.123371	-0.113281	-0.112219	-0.105359	-0.0994451	-0.114822	-0.119357	-0.0913596	-0.120195
WBGene00077501	-0.171684	-0.154059	-0.16461	-0.149783	-0.123138	-0.154879	-0.159833	-0.147298	-0.159099
WBGene00010698	-0.167528	-0.153313	-0.157515	-0.14458	-0.121674	-0.151469	-0.158238	-0.144829	-0.156573
WBGene00077491	-0.170543	-0.155301	-0.157087	-0.14368	-0.13029	-0.155433	-0.15669	-0.139933	-0.152085
WBGene00010697	-0.0545363	-0.0402023	-0.0291696	-0.0664993	-0.0407022	-0.0427069	-0.0652134	-0.0683684	-0.0586401
WBGene00002263	-0.0623313	-0.0726287	-0.0798099	-0.0559448	0.00215261	-0.0117655	0.0354234	-0.0338611	0.0413041
WBGene00011543	-0.0657389	-0.0797378	-0.054031	-0.0662259	-0.0794969	-0.0735711	-0.112811	-0.0845923	-0.10574
WBGene00010177	-0.129184	-0.116041	-0.131207	-0.112107	-0.0879822	-0.120404	-0.0786752	-0.0923957	-0.0759539
WBGene00206465	-0.170712	-0.15995	-0.162182	-0.146472	-0.132958	-0.15713	-0.16522	-0.149362	-0.16222
WBGene00010178	-0.0718927	-0.0671639	-0.0657875	-0.0602829	-0.0436729	-0.0563871	-0.0635047	-0.0678409	-0.071792
WBGene00010179	-0.169116	-0.159166	-0.159683	-0.146627	-0.132715	-0.15758	-0.158346	-0.143883	-0.151928
WBGene00011002	-0.174881	-0.16052	-0.164211	-0.149314	-0.133698	-0.158158	-0.166623	-0.148275	-0.162184
WBGene00003611	-0.161866	-0.147457	-0.152192	-0.139572	-0.12618	-0.148514	-0.156389	-0.140697	-0.151273
WBGene00011004	-0.172048	-0.160646	-0.161681	-0.147944	-0.131694	-0.158343	-0.162836	-0.145883	-0.160033
WBGene00011003	-0.151301	-0.14108	-0.146205	-0.124358	-0.0951359	-0.132517	-0.131962	-0.117347	-0.127034
WBGene00011006	-0.0496948	-0.0428469	-0.00275051	-0.0566478	-0.0804272	-0.0465225	-0.126536	-0.0953774	-0.112917
WBGene00007422	-0.0508286	-0.0458105	-0.0141574	-0.0574897	-0.0737008	-0.0473017	-0.135211	-0.100962	-0.114003
WBGene00007423	-0.168827	-0.157827	-0.149762	-0.145761	-0.132428	-0.154419	-0.167956	-0.149251	-0.162633
WBGene00007431	-0.145207	-0.135569	-0.13308	-0.127109	-0.121082	-0.1362	-0.155386	-0.135164	-0.152528
WBGene00007424	-0.15504	-0.141485	-0.137397	-0.135173	-0.124229	-0.139945	-0.1573	-0.140392	-0.148158
WBGene00007425	-0.173717	-0.161728	-0.163392	-0.149675	-0.130232	-0.157755	-0.165186	-0.150536	-0.163302
WBGene00007430	-0.14427	-0.136063	-0.139534	-0.129665	-0.11762	-0.136645	-0.123562	-0.10949	-0.118881
WBGene00000142	-0.0567966	-0.0503523	-0.062069	-0.046041	-0.0468059	-0.0314466	-0.0483925	-0.0553819	-0.0585066
WBGene00007428	-0.0814838	-0.0848526	-0.0860703	-0.0788327	-0.0566504	-0.0723753	-0.0868636	-0.0919486	-0.0862971
WBGene00007429	-0.107604	-0.0854295	-0.0989738	-0.0898572	-0.0827543	-0.102976	-0.104186	-0.0828825	-0.10638
WBGene00008254	-0.0971925	-0.0778257	-0.0671942	-0.0821037	-0.0628012	-0.079878	-0.0580847	-0.056769	-0.0525832
WBGene00008255	-0.155662	-0.1443	-0.142027	-0.131043	-0.129664	-0.138024	-0.153526	-0.132418	-0.144926
WBGene00008252	-0.160611	-0.147144	-0.152066	-0.137701	-0.112712	-0.143818	-0.127401	-0.127054	-0.138834
WBGene00001172	0.052087	0.0857666	0.0402093	0.0534559	0.0798718	0.0401877	0.289702	0.148229	0.276462
WBGene00000840	-0.120139	-0.105301	-0.119013	-0.107903	-0.0833182	-0.107552	-0.108687	-0.106708	-0.106821
WBGene00194912	-0.175067	-0.163188	-0.160146	-0.151282	-0.135134	-0.153449	-0.17016	-0.151547	-0.165029
WBGene00014106	-0.152545	-0.147102	-0.134874	-0.133044	-0.121104	-0.13392	-0.166085	-0.146226	-0.159764
WBGene00014107	-0.174964	-0.161553	-0.165218	-0.149329	-0.132273	-0.158077	-0.166122	-0.150475	-0.16205
WBGene00014108	-0.0185631	-0.0140188	-0.0369111	-0.0142173	-0.0703999	-0.0509104	0.0470669	0.11242	0.0383024
WBGene00014109	-0.0186897	-0.0285158	-0.0122042	-0.0160072	-0.0367784	-0.0190608	0.0236412	0.0216917	0.00166427
WBGene00014112	-0.117273	-0.108505	-0.119274	-0.106216	-0.0891365	-0.109142	-0.106267	-0.10533	-0.118028
WBGene00050936	-0.124068	-0.108086	-0.110707	-0.100819	-0.0965868	-0.111851	-0.125639	-0.0991535	-0.119026
WBGene00014111	-0.126941	-0.110446	-0.115521	-0.106705	-0.0896211	-0.102572	-0.114259	-0.101535	-0.113149
WBGene00014114	-0.152565	-0.139751	-0.142034	-0.13312	-0.111032	-0.13097	-0.145988	-0.134713	-0.143635
WBGene00006489	-0.120653	-0.0964556	-0.113039	-0.102513	-0.0707399	-0.0870807	-0.111516	-0.110246	-0.120323
WBGene00014113	-0.162804	-0.154301	-0.155619	-0.143997	-0.120349	-0.134489	-0.163037	-0.14658	-0.157448
WBGene00044174	-0.171684	-0.158173	-0.161319	-0.143789	-0.130199	-0.15249	-0.155369	-0.141345	-0.163659
WBGene00044175	-0.16866	-0.150945	-0.158763	-0.143182	-0.131009	-0.151621	-0.15167	-0.135055	-0.158183
WBGene00007536	-0.129143	-0.12411	-0.12652	-0.112815	-0.109756	-0.117236	-0.154367	-0.127086	-0.142784
WBGene00007541	-0.160642	-0.146903	-0.158476	-0.134737	-0.129222	-0.1466	-0.123767	-0.115556	-0.143542
WBGene00007543	-0.161113	-0.150845	-0.157505	-0.131518	-0.128742	-0.136522	-0.123343	-0.114697	-0.132038
WBGene00007544	-0.169033	-0.159216	-0.163357	-0.140886	-0.131202	-0.152415	-0.152251	-0.127595	-0.156517
WBGene00007534	-0.0449413	-0.0516065	-0.0529256	-0.0415907	-0.0300657	-0.0365981	-0.034285	-0.054481	-0.0427266
WBGene00007537	-0.171889	-0.162319	-0.164831	-0.148817	-0.134462	-0.158879	-0.164734	-0.145937	-0.161884
WBGene00000102	-0.106798	-0.0907548	-0.0782936	-0.0954837	-0.0630079	-0.0763992	-0.0889514	-0.0913426	-0.093531
WBGene00004405	0.0713066	0.0283066	0.086963	0.0458875	-0.00031	0.0495825	0.0241543	0.00914427	0.0549689
WBGene00012494	-0.147989	-0.138514	-0.129839	-0.131556	-0.121022	-0.134363	-0.156099	-0.133991	-0.145366
WBGene00004364	-0.068894	-0.0372122	-0.0842263	-0.0480072	-0.0440585	-0.0728349	0.0534035	0.0322203	0.0309817
WBGene00168519	-0.170302	-0.163586	-0.165432	-0.151282	-0.130496	-0.16076	-0.17016	-0.146757	-0.160127
WBGene00003090	0.821019	0.637967	0.790572	0.560578	0.29559	0.58729	0.371104	0.435182	0.404783
WBGene00003091	0.269105	0.0694694	0.249209	0.163426	-0.0200136	0.181971	-0.0955446	-0.0144098	-0.0675339
WBGene00003092	-0.169402	-0.158846	-0.15868	-0.145018	-0.130481	-0.155285	-0.166923	-0.146369	-0.160462
WBGene00007096	-0.165219	-0.154994	-0.154377	-0.14241	-0.130344	-0.154644	-0.155496	-0.135413	-0.15466
WBGene00000722	1.04079	0.157245	0.235201	0.924571	0.345624	0.716119	0.431322	0.36837	0.320544
WBGene00000723	-0.140115	-0.128252	-0.134464	-0.124252	-0.123011	-0.137188	-0.0895937	-0.0697774	-0.07988
WBGene00007097	-0.167061	-0.153257	-0.160143	-0.14087	-0.124831	-0.144522	-0.165944	-0.143834	-0.160389
WBGene00000491	-0.173828	-0.160829	-0.163448	-0.149198	-0.132285	-0.159061	-0.16577	-0.149775	-0.162062
WBGene00007099	-0.0365613	-0.0311939	-0.0239912	-0.0269004	-0.0426849	-0.0355446	-0.0658178	-0.0378581	-0.0606101
WBGene00007100	-0.147751	-0.142639	-0.140706	-0.13013	-0.116011	-0.133278	-0.148198	-0.135136	-0.146097
WBGene00007101	-0.114299	-0.10236	-0.10969	-0.103158	-0.0753068	-0.0937322	-0.111958	-0.111597	-0.118145
WBGene00001646	-0.128595	-0.106846	-0.116343	-0.103706	-0.0951424	-0.121011	-0.101956	-0.102628	-0.118409
WBGene00007102	-0.144264	-0.138552	-0.133544	-0.125724	-0.115636	-0.13216	-0.146907	-0.13015	-0.141934
WBGene00007103	-0.157473	-0.151562	-0.153495	-0.131012	-0.113799	-0.141829	-0.135781	-0.134906	-0.140894
WBGene00000200	0.00759613	0.0199649	0.0325602	0.00228359	0.00894001	0.0107524	0.00689917	-0.00675139	0.0143392
WBGene00010625	-0.116016	-0.105922	-0.109633	-0.104949	-0.0976721	-0.102785	-0.11998	-0.101858	-0.121915
WBGene00050947	-0.16007	-0.141132	-0.151215	-0.139626	-0.120474	-0.136619	-0.15008	-0.122703	-0.151945
WBGene00010626	-0.127862	-0.118266	-0.122034	-0.115644	-0.0952057	-0.113376	-0.126266	-0.116442	-0.12781
WBGene00010632	-0.170198	-0.156395	-0.16357	-0.147324	-0.127182	-0.152993	-0.160418	-0.143897	-0.159448
WBGene00010627	0.305592	0.417433	0.238223	0.241504	0.453187	0.426244	0.329361	0.194119	0.225575
WBGene00220008	-0.172338	-0.160851	-0.160237	-0.149705	-0.130746	-0.159213	-0.167443	-0.14875	-0.164453
WBGene00023428	-0.175828	-0.162694	-0.162892	-0.148197	-0.132311	-0.15849	-0.167503	-0.152169	-0.162884
WBGene00044963	-0.168518	-0.159767	-0.163619	-0.147978	-0.129748	-0.155088	-0.166603	-0.149484	-0.161866
WBGene00010629	-0.119771	-0.102217	-0.109461	-0.105898	-0.0844443	-0.0912226	-0.117387	-0.110016	-0.12139
WBGene00010628	-0.133392	-0.128942	-0.123317	-0.118687	-0.11623	-0.129958	-0.145247	-0.121483	-0.137367
WBGene00010630	-0.158092	-0.155042	-0.152325	-0.133315	-0.124437	-0.144416	-0.143958	-0.126112	-0.142108
WBGene00010631	-0.0505429	-0.0440686	-0.0439206	-0.0522391	-0.0254654	-0.0300424	-0.0484078	-0.0641045	-0.0455798
WBGene00007070	-0.106941	-0.095245	-0.0899603	-0.10075	-0.0954968	-0.100672	-0.144844	-0.11983	-0.140811
WBGene00007071	0.00385063	-0.0395791	-0.0383184	-0.00993351	0.0379366	0.0319959	0.0938259	0.0357461	0.0886483
WBGene00007072	-0.145581	-0.132688	-0.134607	-0.132214	-0.111063	-0.131406	-0.151782	-0.130714	-0.142438
WBGene00007073	-0.149071	-0.131745	-0.142018	-0.121932	-0.120529	-0.137089	-0.135184	-0.117069	-0.126573
WBGene00008875	-0.147611	-0.135489	-0.134081	-0.127252	-0.0933459	-0.127209	-0.12709	-0.121928	-0.139219
WBGene00000602	0.0888239	0.284191	0.0620976	0.0367926	-0.0259058	0.029928	0.36174	0.400789	0.329368
WBGene00000601	0.0716602	0.280034	0.142327	0.015459	-0.0137538	0.0581814	0.263803	0.318686	0.301922
WBGene00000144	-0.165347	-0.150756	-0.150573	-0.140318	-0.125724	-0.137919	-0.161649	-0.143663	-0.157886
WBGene00012529	-0.02022	-0.0184965	-0.029153	-0.028694	-0.0555874	-0.0372114	-0.104164	-0.0811445	-0.0885395
WBGene00012527	-0.170452	-0.15855	-0.160373	-0.148014	-0.130068	-0.150238	-0.165974	-0.149718	-0.161904
WBGene00012528	-0.117397	-0.107901	-0.106315	-0.10495	-0.0837279	-0.0991546	-0.10446	-0.109007	-0.101596
WBGene00012530	-0.121006	-0.0974364	-0.122272	-0.0988021	-0.0358765	-0.0815351	-0.0970538	-0.107837	-0.113292
WBGene00044209	-0.171003	-0.161065	-0.157565	-0.149516	-0.133763	-0.153729	-0.167387	-0.148905	-0.159923
WBGene00009058	-0.109427	-0.114654	-0.097531	-0.105377	-0.108095	-0.106848	-0.110729	-0.112021	-0.0932841
WBGene00009060	-0.172146	-0.15682	-0.160518	-0.146806	-0.122918	-0.15558	-0.164525	-0.147319	-0.161015
WBGene00009059	-0.13507	-0.128271	-0.128006	-0.109059	-0.0951169	-0.120622	-0.093467	-0.092928	-0.105116
WBGene00001178	-0.142836	-0.134927	-0.131129	-0.124993	-0.104369	-0.126346	-0.12911	-0.121277	-0.119589
WBGene00012532	-0.15245	-0.140429	-0.134135	-0.13356	-0.122795	-0.138837	-0.144655	-0.132014	-0.145906
WBGene00012531	-0.0332938	-0.0173869	-0.0182424	-0.0474646	-0.0589647	-0.0606797	-0.0732221	-0.0465733	-0.0599797
WBGene00007946	-0.164662	-0.15214	-0.155684	-0.144574	-0.128747	-0.15443	-0.153266	-0.139156	-0.150152
WBGene00007948	-0.173168	-0.162804	-0.160648	-0.150155	-0.133958	-0.151471	-0.169901	-0.151354	-0.164723
WBGene00007947	-0.136447	-0.121213	-0.140822	-0.111027	-0.0728681	-0.112344	-0.10737	-0.111306	-0.126691
WBGene00044024	-0.157886	-0.15788	-0.151884	-0.141585	-0.122342	-0.139138	-0.152088	-0.140708	-0.15511
WBGene00044016	-0.171849	-0.149502	-0.163139	-0.148381	-0.124656	-0.156662	-0.155967	-0.14274	-0.158223
WBGene00007949	-0.168488	-0.157101	-0.157486	-0.142897	-0.12567	-0.152475	-0.1593	-0.143869	-0.158626
WBGene00007950	-0.162966	-0.145909	-0.145453	-0.142309	-0.119989	-0.145756	-0.141637	-0.11643	-0.136797
WBGene00007951	-0.17052	-0.156421	-0.160091	-0.14575	-0.124349	-0.155987	-0.157244	-0.144587	-0.157656
WBGene00007952	-0.0630494	-0.0555015	-0.0603056	-0.0617992	-0.0319795	-0.0429777	-0.0695989	-0.0804935	-0.0644239
WBGene00007953	-0.170881	-0.159171	-0.158478	-0.14681	-0.132322	-0.156556	-0.164623	-0.147929	-0.15942
WBGene00009108	-0.155162	-0.155907	-0.154646	-0.131907	-0.129062	-0.146775	-0.153352	-0.132077	-0.14733
WBGene00006460	0.0533786	0.0473752	0.053877	0.0383252	0.0260783	0.042824	0.049232	0.0251163	0.0487529
WBGene00201964	-0.173427	-0.161077	-0.165432	-0.147665	-0.130431	-0.159341	-0.167668	-0.150601	-0.163032
WBGene00009110	-0.164809	-0.155714	-0.154385	-0.142947	-0.127322	-0.149591	-0.155013	-0.139504	-0.150524
WBGene00009339	-0.174043	-0.162964	-0.164546	-0.151282	-0.134988	-0.160232	-0.158344	-0.141969	-0.160285
WBGene00009340	0.0178974	-0.0704015	-0.0547038	0.0130206	-0.0373254	-0.00623412	0.116689	0.0671195	0.098925
WBGene00000298	-0.0507871	-0.0496224	-0.0676427	-0.0527997	-0.0656216	-0.0607651	0.0477907	0.0460685	0.0202101
WBGene00006934	-0.126521	-0.120286	-0.1177	-0.112514	-0.0975622	-0.115147	-0.12773	-0.118765	-0.12508
WBGene00011891	-0.00226215	-0.0715788	-0.0849648	-0.0103533	-0.0724589	-0.0245896	0.0680501	0.0602995	0.0573133
WBGene00011890	-0.142543	-0.127844	-0.134042	-0.122604	-0.103487	-0.122104	-0.124407	-0.118578	-0.124656
WBGene00011892	-0.129128	-0.111377	-0.115443	-0.111644	-0.102655	-0.104688	-0.129506	-0.11262	-0.128859
WBGene00003065	0.390036	0.335724	0.335116	0.34791	0.249598	0.322271	0.266718	0.323887	0.263941
WBGene00011893	-0.128399	-0.126575	-0.116482	-0.121002	-0.105207	-0.120265	-0.150099	-0.131905	-0.141169
WBGene00011894	-0.17187	-0.15757	-0.16204	-0.144451	-0.130916	-0.156452	-0.158112	-0.143358	-0.156566
WBGene00011895	-0.141183	-0.101183	-0.113545	-0.133262	-0.10174	-0.113755	-0.10684	-0.110489	-0.0999574
WBGene00011896	-0.174801	-0.16287	-0.164583	-0.14958	-0.134067	-0.159698	-0.166962	-0.147978	-0.161445
WBGene00011897	-0.032767	-0.0221138	-0.0612011	-0.0161573	0.00870693	-0.0188388	-0.0309566	-0.0438766	-0.0470147
WBGene00010418	-0.105606	-0.108732	-0.106961	-0.0833083	-0.0735881	-0.0986287	-0.0918703	-0.088675	-0.100053
WBGene00010375	-0.17381	-0.161565	-0.164347	-0.149002	-0.133076	-0.159642	-0.166625	-0.148298	-0.162606
WBGene00007862	-0.174088	-0.16059	-0.164467	-0.149061	-0.131637	-0.159035	-0.164062	-0.148208	-0.159316
WBGene00000174	-0.171896	-0.151155	-0.159829	-0.147819	-0.131519	-0.15772	-0.158777	-0.143084	-0.152704
WBGene00009256	-0.132811	-0.118947	-0.125009	-0.117063	-0.102382	-0.121637	-0.133413	-0.120934	-0.133212
WBGene00005022	0.0512675	0.0542082	0.0482448	0.0322479	0.0196113	0.0355339	0.179708	0.13264	0.155952
WBGene00006667	-0.173442	-0.161489	-0.16371	-0.149125	-0.133986	-0.158933	-0.164967	-0.147867	-0.159114
WBGene00001747	0.149656	0.135166	0.121578	0.103252	0.147797	0.150749	0.207925	0.142264	0.153863
WBGene00004083	-0.152075	-0.134046	-0.140159	-0.129386	-0.115372	-0.135894	-0.122494	-0.113268	-0.119212
WBGene00012117	-0.139488	-0.121684	-0.116724	-0.117523	-0.0889137	-0.111671	-0.0797675	-0.102666	-0.0750463
WBGene00003405	-0.153812	-0.145908	-0.145522	-0.135557	-0.107116	-0.132695	-0.155094	-0.13798	-0.149712
WBGene00013862	-0.16883	-0.157039	-0.157164	-0.144473	-0.123505	-0.150001	-0.161285	-0.144139	-0.157146
WBGene00009236	-0.172706	-0.161317	-0.162738	-0.147601	-0.134077	-0.158353	-0.16551	-0.148978	-0.161226
WBGene00009237	0.556723	0.326106	0.505078	0.410129	0.0677596	0.319505	0.159641	0.21155	0.217792
WBGene00009239	-0.172384	-0.16006	-0.159434	-0.149948	-0.13307	-0.152345	-0.163264	-0.145422	-0.156704
WBGene00009241	-0.143421	-0.113064	-0.142781	-0.128522	-0.110395	-0.138276	-0.0871944	-0.0868107	-0.0793259
WBGene00008370	-0.140321	-0.129033	-0.133585	-0.12172	-0.108721	-0.128835	-0.132819	-0.119065	-0.131797
WBGene00003923	0.422479	0.417196	0.436362	0.382779	0.314496	0.374075	0.40845	0.315205	0.319144
WBGene00008371	-0.0717769	-0.0601224	-0.0563084	-0.0628686	-0.0604735	-0.0550673	-0.0563983	-0.0483855	-0.0748186
WBGene00023430	-0.174733	-0.163586	-0.162173	-0.150292	-0.135243	-0.156876	-0.168455	-0.148952	-0.164247
WBGene00008372	-0.151225	-0.139749	-0.135123	-0.132364	-0.120909	-0.134759	-0.159884	-0.139612	-0.146509
WBGene00008375	0.00518457	-0.0351939	0.0259215	-0.019873	-0.0778184	-0.0313944	-0.0814447	-0.052511	-0.0736628
WBGene00008376	-0.159303	-0.136065	-0.153593	-0.128313	-0.0568908	-0.130668	-0.122065	-0.130521	-0.138664
WBGene00008379	-0.160843	-0.151244	-0.149829	-0.140004	-0.122877	-0.144327	-0.154123	-0.141685	-0.151195
WBGene00008380	-0.122165	-0.110096	-0.117726	-0.111324	-0.0895083	-0.109062	-0.122928	-0.111933	-0.11527
WBGene00006481	-0.0730777	-0.0718756	-0.0743757	-0.0681341	-0.05039	-0.057906	-0.0789378	-0.0779918	-0.0873675
WBGene00007797	-0.168971	-0.155043	-0.15444	-0.145679	-0.127087	-0.147778	-0.16441	-0.145969	-0.161954
WBGene00002985	-0.142832	-0.133273	-0.132925	-0.126793	-0.100045	-0.123273	-0.142746	-0.131753	-0.141016
WBGene00007799	-0.168899	-0.155945	-0.160385	-0.145522	-0.127708	-0.154428	-0.149102	-0.139386	-0.146742
WBGene00010012	-0.0825794	-0.0747113	-0.0802222	-0.0803723	-0.0524447	-0.0780203	-0.0596214	-0.0761012	-0.0497546
WBGene00009326	-0.167699	-0.155324	-0.156149	-0.143228	-0.12558	-0.153649	-0.155071	-0.142788	-0.151701
WBGene00009328	-0.153658	-0.127604	-0.137813	-0.134935	-0.107956	-0.139284	-0.130123	-0.121215	-0.133833
WBGene00043302	-0.151439	-0.139151	-0.140854	-0.130597	-0.117098	-0.14002	-0.152832	-0.136777	-0.150536
WBGene00009334	0.0971473	0.100898	0.105952	0.0877941	0.0135877	0.0653826	-0.0355834	-0.0136733	-0.0312981
WBGene00009329	-0.15484	-0.13663	-0.141758	-0.132391	-0.115384	-0.137962	-0.14244	-0.133785	-0.143429
WBGene00009336	-0.0338037	-0.0275565	-0.0312017	-0.0316275	-0.0311886	-0.0295377	-0.0398909	-0.040175	-0.0389445
WBGene00009330	-0.130921	-0.113998	-0.118337	-0.10982	-0.0954755	-0.120176	-0.130974	-0.12295	-0.133184
WBGene00009335	-0.168171	-0.159852	-0.160029	-0.146821	-0.129689	-0.15578	-0.162873	-0.148169	-0.159886
WBGene00001303	2.12438	1.70605	1.8886	1.83116	1.40243	1.62995	1.59607	1.52193	1.3623
WBGene00009331	-0.12717	-0.103482	-0.114306	-0.108003	-0.0662439	-0.105181	-0.0742916	-0.0849857	-0.0780365
WBGene00005001	-0.0760793	-0.0874869	-0.0630996	-0.0856875	-0.0961525	-0.0841078	-0.115441	-0.0973207	-0.106564
WBGene00009325	-0.168225	-0.151669	-0.158785	-0.145227	-0.130578	-0.155622	-0.154372	-0.141176	-0.152304
WBGene00009333	-0.168179	-0.154402	-0.156226	-0.142381	-0.127903	-0.15145	-0.14944	-0.13591	-0.146425
WBGene00003549	-0.166765	-0.149831	-0.156813	-0.141577	-0.126576	-0.150569	-0.14756	-0.139541	-0.147107
WBGene00010239	-0.166839	-0.153851	-0.158944	-0.143599	-0.124432	-0.153367	-0.158706	-0.143845	-0.153412
WBGene00010236	-0.156809	-0.126648	-0.149035	-0.12662	-0.103058	-0.140313	-0.120193	-0.119804	-0.132576
WBGene00010238	-0.087089	-0.0882666	-0.0907066	-0.0441427	-0.0820312	-0.0604739	-0.112874	-0.0740587	-0.0972492
WBGene00008923	-0.103084	-0.0933068	-0.0853726	-0.093401	-0.104911	-0.11122	-0.112136	-0.0969257	-0.109818
WBGene00008922	-0.0333068	-0.0743473	-0.0040558	-0.0270018	-0.053387	0.014024	-0.0785766	-0.0537956	-0.0537236
WBGene00050890	-0.170467	-0.157984	-0.16418	-0.148146	-0.134431	-0.159362	-0.162794	-0.145065	-0.156176
WBGene00008913	0.504822	0.516205	0.58792	0.401927	0.427283	0.51665	0.401733	0.338364	0.518821
WBGene00077761	0.321778	0.319375	0.372558	0.246447	0.274233	0.326214	0.206526	0.176408	0.284162
WBGene00008914	-0.0525735	-0.0344053	-0.0644168	-0.0341659	-0.0412742	-0.0660479	0.104379	0.0733207	0.0993817
WBGene00000726	0.134093	0.0534394	0.141266	0.186088	-0.000973	0.045166	0.262807	0.202787	0.225776
WBGene00008915	-0.0674267	-0.0559372	-0.0679147	-0.0561115	-0.0599626	-0.0610603	-0.0747313	-0.071252	-0.049345
WBGene00008916	-0.160921	-0.150487	-0.154673	-0.141634	-0.128112	-0.147238	-0.16462	-0.143375	-0.159437
WBGene00008917	-0.0727117	-0.0659612	-0.0552065	-0.0647992	-0.080807	-0.0864906	-0.1125	-0.0550663	-0.110973
WBGene00023503	-0.172305	-0.159444	-0.162591	-0.145111	-0.131271	-0.158026	-0.163645	-0.145268	-0.160556
WBGene00008918	-0.126783	-0.11924	-0.123439	-0.116239	-0.105903	-0.11831	-0.133327	-0.12104	-0.127834
WBGene00008919	-0.10067	-0.0926145	-0.0992958	-0.0879555	-0.0826834	-0.0912659	-0.0922902	-0.0824487	-0.0929426
WBGene00008921	-0.141837	-0.129869	-0.131939	-0.123264	-0.095526	-0.117342	-0.142644	-0.130762	-0.137315
WBGene00008920	3.07352	2.77325	2.60345	2.77504	2.7292	2.95281	3.19844	2.75709	3.01356
WBGene00045367	-0.175828	-0.162473	-0.163847	-0.148395	-0.132957	-0.159816	-0.168088	-0.148519	-0.161305
WBGene00009968	-0.160238	-0.149858	-0.149973	-0.138713	-0.118336	-0.145539	-0.152662	-0.143027	-0.144433
WBGene00009965	-0.17307	-0.157747	-0.162839	-0.148658	-0.132064	-0.156255	-0.166148	-0.147762	-0.161149
WBGene00009969	-0.172663	-0.160279	-0.162553	-0.148183	-0.133204	-0.158187	-0.157633	-0.139254	-0.151533
WBGene00009966	-0.113597	-0.0970573	-0.106428	-0.0928586	-0.093869	-0.101403	-0.106267	-0.0810898	-0.119332
WBGene00007553	-0.164252	-0.154404	-0.156851	-0.143339	-0.120265	-0.14604	-0.134538	-0.128947	-0.129993
WBGene00001991	-0.166579	-0.151812	-0.157922	-0.14216	-0.130042	-0.153451	-0.155231	-0.134874	-0.150723
WBGene00007554	-0.11786	-0.109472	-0.113184	-0.107122	-0.0816964	-0.104536	-0.0988191	-0.102639	-0.0953486
WBGene00006443	-0.14952	-0.13829	-0.137792	-0.126773	-0.108821	-0.13058	-0.137844	-0.129729	-0.133512
WBGene00000981	0.00671224	0.00163764	0.0143591	0.000578	-0.0645124	-0.0400432	-0.0812287	-0.0499725	-0.0742198
WBGene00077693	-0.0632652	-0.0871076	-0.101303	-0.0560112	-0.0592298	-0.0765346	-0.0143294	-0.0287631	-0.00741502
WBGene00011428	-0.107965	-0.0666281	-0.104528	-0.0939075	-0.0785586	-0.0946241	-0.0620216	-0.0662123	-0.0842504
WBGene00011430	-0.164817	-0.144115	-0.148411	-0.140754	-0.123964	-0.148177	-0.152682	-0.131222	-0.144395
WBGene00173298	-0.175828	-0.163586	-0.165432	-0.151282	-0.135243	-0.16076	-0.161555	-0.152169	-0.154989
WBGene00000065	0.456068	0.388171	0.471615	0.407707	0.401595	0.424908	0.700742	0.603712	0.749652
WBGene00195159	-0.173278	-0.160921	-0.163534	-0.148977	-0.132505	-0.157933	-0.165692	-0.146548	-0.158744
WBGene00000064	0.614613	0.528865	0.470047	0.537068	0.730258	0.849317	0.820893	0.643388	0.756276
WBGene00000063	0.135192	0.111119	0.1493	0.0976553	0.105631	0.122568	0.26352	0.233202	0.305651
WBGene00012776	-0.172043	-0.155953	-0.161379	-0.14738	-0.128854	-0.156019	-0.163671	-0.147583	-0.16051
WBGene00012777	-0.137344	-0.10719	-0.120254	-0.133303	-0.0960818	-0.119655	-0.127493	-0.123555	-0.122938
WBGene00012778	-0.159087	-0.138904	-0.157011	-0.144026	-0.12618	-0.150387	-0.140338	-0.116905	-0.142876
WBGene00012779	-0.173569	-0.157564	-0.163654	-0.147973	-0.13163	-0.157721	-0.164035	-0.147821	-0.161716
WBGene00012780	-0.166109	-0.155584	-0.149941	-0.139567	-0.130183	-0.15005	-0.162133	-0.139188	-0.154585
WBGene00010405	0.141274	0.123463	0.107303	0.113705	0.136849	0.137232	0.123275	0.0824584	0.102345
WBGene00010406	-0.0358347	-0.0489232	-0.0368296	-0.0439647	-0.00181443	-0.00545264	-0.0430684	-0.070369	-0.0321315
WBGene00010407	-0.150514	-0.139762	-0.128763	-0.0797834	-0.0740496	-0.0821062	-0.144203	-0.129069	-0.134564
WBGene00010408	-0.0226593	-0.0297365	0.0170251	-0.0412569	-0.0506725	-0.0307874	-0.106087	-0.0787825	-0.0884251
WBGene00007385	2.13693	1.8202	1.88378	1.82767	1.62047	1.85905	1.71518	1.59203	1.732
WBGene00007390	-0.0383827	-0.0325587	-0.0381341	-0.0415002	-0.0452877	-0.0457136	-0.0491196	-0.0402796	-0.0404813
WBGene00007386	-0.144419	-0.132049	-0.134795	-0.12254	-0.103574	-0.128611	-0.132126	-0.125317	-0.132848
WBGene00007387	-0.139246	-0.127868	-0.130672	-0.11821	-0.114235	-0.129349	-0.139653	-0.124725	-0.142227
WBGene00007389	-0.15232	-0.138593	-0.148477	-0.127435	-0.116573	-0.143668	-0.124821	-0.127805	-0.128158
WBGene00007388	-0.151291	-0.145068	-0.143111	-0.128869	-0.120677	-0.145798	-0.153176	-0.139652	-0.152194
WBGene00007391	-0.17449	-0.161815	-0.163042	-0.149186	-0.133251	-0.158229	-0.158006	-0.141162	-0.154816
WBGene00219420	-0.161039	-0.143377	-0.155271	-0.135855	-0.126447	-0.149661	-0.132953	-0.129884	-0.146225
WBGene00003771	0.848395	1.19292	0.922347	0.72251	0.979791	0.927206	2.02339	2.15798	1.79329
WBGene00011838	-0.131132	-0.126851	-0.137282	-0.0836782	-0.0418272	-0.11235	-0.0650747	-0.08583	-0.09182
WBGene00011839	-0.170927	-0.159725	-0.161541	-0.146374	-0.131681	-0.157082	-0.15695	-0.139393	-0.15566
WBGene00001663	-0.172046	-0.15907	-0.161786	-0.145812	-0.13153	-0.156735	-0.164607	-0.148571	-0.161146
WBGene00012152	-0.0673515	-0.0759959	-0.0705006	-0.0621297	-0.0886446	-0.0890372	0.0998967	0.119885	0.0795486
WBGene00010741	-0.172955	-0.161023	-0.16279	-0.149192	-0.133076	-0.158399	-0.16585	-0.150453	-0.161877
WBGene00010742	-0.0479991	-0.0300121	-0.0560768	-0.0237147	-0.0476394	-0.0621472	0.140043	0.0863917	0.0725333
WBGene00010744	-0.144959	-0.12908	-0.140533	-0.123542	-0.115432	-0.136926	-0.133767	-0.121151	-0.12913
WBGene00011830	-0.113843	-0.110477	-0.0975119	-0.108191	-0.0917503	-0.112341	-0.117703	-0.120233	-0.123009
WBGene00011831	1.17024	1.23391	1.1172	1.15067	1.38105	1.18756	2.29438	1.61935	1.65509
WBGene00011832	-0.13072	-0.133972	-0.127418	-0.115733	-0.112829	-0.127119	-0.121685	-0.111294	-0.118144
WBGene00004152	-0.0897361	-0.0748918	-0.0799404	-0.0780266	-0.0638139	-0.0717284	-0.0541822	-0.0634062	-0.0597284
WBGene00011833	-0.11135	-0.0441259	-0.12595	-0.0721658	0.0320742	-0.0907951	-0.0521578	-0.0808428	-0.061521
WBGene00011834	-0.163182	-0.152246	-0.150592	-0.142785	-0.121956	-0.141586	-0.156387	-0.14246	-0.153188
WBGene00002072	-0.157063	-0.147077	-0.142665	-0.136179	-0.118134	-0.139124	-0.152861	-0.136636	-0.149281
WBGene00011835	-0.13401	-0.129728	-0.126313	-0.120821	-0.10348	-0.117775	-0.139825	-0.129068	-0.133335
WBGene00003509	-0.118062	-0.117984	-0.103347	-0.0979186	-0.0999173	-0.108853	-0.125177	-0.10399	-0.11906
WBGene00011836	-0.134909	-0.133387	-0.124552	-0.121155	-0.116797	-0.124952	-0.130043	-0.124023	-0.125187
WBGene00000539	-0.105503	-0.0984107	-0.0877465	-0.0963331	-0.113017	-0.105142	-0.157838	-0.132079	-0.147439
WBGene00001645	-0.132276	-0.124973	-0.124291	-0.112355	-0.0976663	-0.109437	-0.093539	-0.104013	-0.10458
WBGene00004910	-0.144619	-0.131317	-0.138799	-0.121338	-0.109933	-0.136085	-0.0949523	-0.105702	-0.097116
WBGene00011404	-0.146594	-0.107184	-0.134475	-0.129726	-0.108303	-0.132876	-0.0984953	-0.0964228	-0.107182
WBGene00009830	-0.13974	-0.144239	-0.114983	-0.134671	-0.126096	-0.118305	-0.151303	-0.138464	-0.147392
WBGene00009831	-0.166638	-0.152742	-0.154436	-0.143252	-0.129237	-0.151712	-0.160539	-0.145364	-0.153572
WBGene00009829	0.322047	0.287577	0.309577	0.237617	0.279012	0.315932	0.296717	0.213112	0.259838
WBGene00011383	-0.141042	-0.11344	-0.13217	-0.11421	-0.0936864	-0.128556	-0.0541947	-0.0742045	-0.0790949
WBGene00001716	0.657624	0.401918	0.457129	0.630457	1.23036	0.757448	0.781374	0.519026	0.568092
WBGene00011381	-0.171848	-0.156876	-0.161573	-0.146867	-0.130503	-0.156749	-0.159033	-0.145613	-0.157864
WBGene00011382	-0.167434	-0.150092	-0.15875	-0.144486	-0.124941	-0.153683	-0.151054	-0.139295	-0.145539
WBGene00000554	-0.0179533	-0.00156569	-0.00805363	-0.0183993	-0.0426526	-0.042729	0.0199025	0.0135189	-0.000947
WBGene00010109	-0.129941	-0.123628	-0.117537	-0.0978771	-0.115984	-0.122165	-0.0832912	-0.0578899	-0.0921942
WBGene00000727	0.170946	0.601886	0.152909	0.0870832	0.183775	0.1286	0.350618	0.257808	0.388076
WBGene00010108	-0.172544	-0.162491	-0.151843	-0.149703	-0.135243	-0.148492	-0.169888	-0.150321	-0.163446
WBGene00000728	0.126827	0.48133	0.0913225	0.062176	0.18358	0.104546	0.323527	0.231326	0.377115
WBGene00010524	-0.0746797	-0.0687575	-0.0797481	-0.0767891	-0.0882055	-0.0729327	-0.0977126	-0.0862772	-0.0938512
WBGene00010525	-0.161732	-0.158356	-0.161884	-0.143525	-0.130855	-0.151157	-0.157036	-0.137962	-0.150449
WBGene00000951	-0.167289	-0.149916	-0.156597	-0.141427	-0.123224	-0.149104	-0.146769	-0.136924	-0.145894
WBGene00169361	-0.175828	-0.163586	-0.154465	-0.151282	-0.135243	-0.16076	-0.165857	-0.152169	-0.165264
WBGene00000955	-0.160934	-0.144104	-0.150179	-0.135286	-0.117592	-0.144599	-0.143632	-0.135305	-0.137028
WBGene00010191	-0.16363	-0.150166	-0.156658	-0.140955	-0.12493	-0.15143	-0.14458	-0.131562	-0.144863
WBGene00010192	-0.157873	-0.145922	-0.152637	-0.138072	-0.122361	-0.148139	-0.134686	-0.125884	-0.139602
WBGene00003248	-0.163268	-0.148172	-0.144488	-0.139663	-0.124201	-0.146511	-0.149632	-0.13486	-0.148086
WBGene00000729	0.113319	0.712834	0.0370901	0.154559	0.301092	0.0744249	0.281273	0.235309	0.265302
WBGene00006486	-0.165959	-0.157017	-0.160441	-0.143383	-0.127413	-0.153568	-0.151658	-0.139055	-0.151179
WBGene00000007	-0.108819	-0.0998716	-0.101092	-0.106171	-0.100284	-0.109659	-0.145402	-0.121394	-0.132522
WBGene00011715	-0.175828	-0.159192	-0.165432	-0.151282	-0.132354	-0.16076	-0.167541	-0.150521	-0.162919
WBGene00000730	0.241389	0.813163	0.257196	0.149905	0.471888	0.223816	0.470695	0.293848	0.521029
WBGene00000982	-0.106142	-0.112468	-0.118902	-0.0953469	-0.103514	-0.114143	-0.0688801	-0.0653577	-0.0780775
WBGene00011713	-0.159647	-0.152117	-0.156961	-0.139198	-0.115821	-0.141666	-0.150255	-0.141649	-0.146338
WBGene00044019	-0.00168463	0.131356	0.0105368	0.00487803	0.0721608	0.00384877	0.17373	0.133942	0.115181
WBGene00008330	-0.114756	-0.112532	-0.112261	-0.0988308	-0.0943405	-0.10019	-0.120981	-0.105947	-0.115708
WBGene00008339	-0.143897	-0.134268	-0.136162	-0.126765	-0.102925	-0.130887	-0.134493	-0.122363	-0.133543
WBGene00008331	-0.115463	-0.0946751	-0.107339	-0.0958163	-0.0737468	-0.0919719	-0.0865319	-0.100931	-0.0927414
WBGene00008332	-0.169885	-0.159445	-0.159253	-0.145909	-0.130137	-0.149464	-0.164651	-0.146625	-0.159607
WBGene00008335	-0.162499	-0.14761	-0.151556	-0.135807	-0.128058	-0.146968	-0.140854	-0.12286	-0.139872
WBGene00008334	-0.155309	-0.153087	-0.153916	-0.134779	-0.12649	-0.146075	-0.126633	-0.112113	-0.130793
WBGene00008333	-0.149985	-0.148109	-0.145665	-0.132075	-0.120324	-0.129504	-0.148922	-0.131459	-0.141426
WBGene00008336	-0.164418	-0.150649	-0.150616	-0.140199	-0.125858	-0.147518	-0.161276	-0.144798	-0.157026
WBGene00008340	-0.175659	-0.162352	-0.160076	-0.150215	-0.13336	-0.15732	-0.169504	-0.151508	-0.165108
WBGene00008338	-0.120513	-0.111925	-0.113646	-0.105029	-0.0863055	-0.102803	-0.118421	-0.108043	-0.117621
WBGene00009532	-0.129481	-0.0604174	-0.117496	-0.111151	-0.0801911	-0.113958	-0.0211271	-0.0513444	-0.0127414
WBGene00195885	-0.175049	-0.163586	-0.165432	-0.151282	-0.134574	-0.16007	-0.166522	-0.147592	-0.16454
WBGene00009533	-0.149272	-0.137405	-0.146182	-0.128005	-0.107567	-0.128809	-0.115944	-0.111684	-0.111159
WBGene00009534	-0.146032	-0.125359	-0.119681	-0.128087	-0.105094	-0.122	-0.137161	-0.124445	-0.116707
WBGene00001110	-0.170976	-0.159633	-0.160494	-0.148197	-0.128955	-0.152737	-0.166062	-0.149792	-0.161632
WBGene00004064	-0.140625	-0.135402	-0.13125	-0.124551	-0.103042	-0.121315	-0.15146	-0.13534	-0.141673
WBGene00003691	-0.116579	-0.107905	-0.105505	-0.0962638	-0.098082	-0.106026	-0.130213	-0.112585	-0.126544
WBGene00003658	0.111353	0.116395	0.134145	0.091024	0.0486996	0.11207	-0.0274239	0.00553764	-0.0112383
WBGene00045167	-0.175828	-0.155786	-0.160045	-0.148215	-0.131745	-0.155343	-0.17016	-0.14951	-0.16211
WBGene00009388	-0.0466739	0.00184372	-0.0444667	-0.042457	-0.0165651	-0.0557822	0.0366469	0.0334284	0.0314686
WBGene00000983	-0.0921041	-0.107928	-0.0946583	-0.0841881	-0.101389	-0.112731	-0.128745	-0.113417	-0.121659
WBGene00009383	-0.171176	-0.16021	-0.162739	-0.146025	-0.129359	-0.156864	-0.135747	-0.141664	-0.147243
WBGene00009384	-0.173086	-0.160117	-0.163284	-0.149586	-0.133879	-0.159096	-0.162743	-0.146514	-0.15936
WBGene00009385	-0.156732	-0.145792	-0.148955	-0.135283	-0.113925	-0.137134	-0.155953	-0.139362	-0.151128
WBGene00009386	-0.17154	-0.159241	-0.162853	-0.148228	-0.132899	-0.156035	-0.15994	-0.144914	-0.156807
WBGene00003762	1.14129	1.2303	0.690023	1.02336	0.701048	0.908221	1.62679	1.55689	1.54056
WBGene00009387	-0.173296	-0.158442	-0.161663	-0.148485	-0.13331	-0.15839	-0.157565	-0.140459	-0.154933
WBGene00009389	-0.102395	-0.108869	-0.101242	-0.0904974	-0.0959118	-0.10559	-0.121361	-0.10642	-0.11096
WBGene00012100	-0.138969	-0.128078	-0.137882	-0.116673	-0.102581	-0.132793	-0.0981452	-0.10654	-0.0940153
WBGene00000249	-0.131797	-0.116305	-0.127288	-0.113016	-0.103475	-0.115665	-0.11996	-0.112736	-0.124778
WBGene00004806	-0.0697105	-0.0629252	-0.069897	-0.0613655	-0.0493917	-0.0503415	-0.0570415	-0.0704676	-0.0704361
WBGene00012101	-0.15747	-0.150375	-0.14876	-0.130928	-0.121852	-0.127887	-0.142917	-0.123332	-0.136118
WBGene00000449	-0.173541	-0.159763	-0.165092	-0.149318	-0.130529	-0.159239	-0.164463	-0.149705	-0.162182
WBGene00009791	-0.156638	-0.149983	-0.145942	-0.133426	-0.114128	-0.133886	-0.142108	-0.123591	-0.148883
WBGene00009790	-0.162887	-0.149612	-0.153629	-0.139917	-0.121796	-0.147697	-0.146695	-0.135088	-0.144065
WBGene00000146	-0.107925	-0.0819291	-0.103859	-0.0925244	-0.0565535	-0.0911876	-0.0305663	-0.0586635	-0.0470687
WBGene00012281	-0.173787	-0.160234	-0.163696	-0.149701	-0.129983	-0.158174	-0.166528	-0.149884	-0.163367
WBGene00012280	-0.167926	-0.156221	-0.158438	-0.14446	-0.128149	-0.151984	-0.166834	-0.148543	-0.161756
WBGene00012282	-0.165267	-0.150428	-0.155623	-0.140265	-0.126984	-0.152354	-0.146542	-0.130685	-0.1421
WBGene00000453	-0.167802	-0.155394	-0.161666	-0.146895	-0.125675	-0.154635	-0.156158	-0.145953	-0.158033
WBGene00006609	-0.115066	-0.0964114	-0.0928067	-0.101624	-0.0920711	-0.103947	-0.138001	-0.122469	-0.132345
WBGene00004359	-0.164678	-0.152018	-0.158872	-0.140842	-0.126827	-0.15073	-0.147524	-0.136646	-0.147641
WBGene00007118	-0.117369	-0.107042	-0.11004	-0.0974763	-0.0750741	-0.0962465	-0.11416	-0.104119	-0.10807
WBGene00011436	-0.0969752	-0.0937198	-0.0547579	-0.0923271	-0.0466461	-0.0494077	-0.0759141	-0.103358	-0.0502933
WBGene00011437	-0.154636	-0.138344	-0.142489	-0.133061	-0.123275	-0.140912	-0.126884	-0.101222	-0.124892
WBGene00011438	-0.174989	-0.163257	-0.161583	-0.150998	-0.135243	-0.155089	-0.169589	-0.150629	-0.164582
WBGene00077538	-0.174762	-0.163108	-0.164676	-0.150594	-0.134589	-0.160085	-0.161267	-0.142921	-0.161017
WBGene00011439	-0.120782	-0.101464	-0.0994405	-0.0941529	-0.109705	-0.106469	-0.132439	-0.102783	-0.129438
WBGene00010075	0.0960611	0.0845157	0.0699579	0.0846113	0.121574	0.102857	0.144062	0.0764451	0.0826649
WBGene00006373	-0.0631086	-0.0707927	-0.0603816	-0.0617242	-0.0526518	-0.0633834	-0.0611752	-0.0715398	-0.0646207
WBGene00004768	-0.0225234	-0.0324965	-0.0173805	-0.0333862	-0.0264089	-0.0124828	-0.0331233	-0.0450104	-0.0237606
WBGene00010077	-0.158552	-0.151228	-0.151544	-0.141262	-0.121837	-0.142417	-0.160035	-0.143011	-0.156283
WBGene00044631	-0.153042	-0.153709	-0.150524	-0.129005	-0.1198	-0.144443	-0.139865	-0.12638	-0.14455
WBGene00010079	-0.12294	-0.0958306	-0.106751	-0.100887	-0.093076	-0.107846	-0.102452	-0.0918724	-0.0993706
WBGene00010082	-0.173032	-0.161638	-0.160576	-0.149702	-0.133542	-0.155077	-0.167529	-0.149544	-0.163531
WBGene00010080	-0.148335	-0.127534	-0.137746	-0.129047	-0.0946019	-0.125199	-0.142297	-0.129663	-0.138261
WBGene00010081	-0.167015	-0.156832	-0.154062	-0.146635	-0.1254	-0.145648	-0.163869	-0.146558	-0.159802
WBGene00014300	-0.163696	-0.148469	-0.151478	-0.14059	-0.123425	-0.149055	-0.152808	-0.136657	-0.147
WBGene00196059	-0.17417	-0.160121	-0.161319	-0.149034	-0.132395	-0.157085	-0.168224	-0.14811	-0.156787
WBGene00008407	-0.164209	-0.145054	-0.151929	-0.138705	-0.127888	-0.15154	-0.145159	-0.129408	-0.142805
WBGene00050970	-0.174301	-0.160395	-0.163917	-0.147141	-0.135243	-0.158729	-0.169566	-0.150673	-0.163845
WBGene00004258	0.327142	0.270493	0.370396	0.249177	0.335612	0.370506	0.231052	0.171028	0.307078
WBGene00008408	0.0542955	0.0807516	0.0383675	0.0451239	-0.00455315	0.0106572	-0.0558052	-0.0157874	-0.0488532
WBGene00008409	-0.0824012	-0.0529213	-0.0818159	-0.0623848	-0.0381158	-0.0634217	-0.0911781	-0.0768539	-0.094264
WBGene00008410	-0.097246	-0.086565	-0.0942704	-0.089777	-0.0806932	-0.0881006	-0.124876	-0.10816	-0.116348
WBGene00000731	-0.17478	-0.162988	-0.165054	-0.150335	-0.133688	-0.158986	-0.162964	-0.148716	-0.163936
WBGene00011262	-0.166355	-0.155271	-0.160168	-0.146401	-0.131663	-0.152695	-0.155334	-0.13686	-0.150292
WBGene00014826	-0.0159825	-0.0285879	-0.00704447	-0.0210233	-0.0456794	-0.0398984	0.0244767	0.0605471	0.0650524
WBGene00011266	-0.172074	-0.153778	-0.163061	-0.149894	-0.129379	-0.157128	-0.158201	-0.144647	-0.159553
WBGene00001978	-0.126382	-0.121965	-0.118075	-0.110352	-0.0950861	-0.11514	-0.0862979	-0.099589	-0.0943184
WBGene00011263	-0.14122	-0.125701	-0.130317	-0.122011	-0.114505	-0.13359	-0.121545	-0.114095	-0.125516
WBGene00010788	-0.169495	-0.154219	-0.161033	-0.146614	-0.123525	-0.152378	-0.160828	-0.147063	-0.157112
WBGene00010790	-0.0494416	-0.0200633	0.100918	-0.037023	-0.0549161	0.00462694	-0.0966017	-0.0674672	0.0778321
WBGene00010792	-0.173139	-0.161208	-0.159684	-0.149038	-0.132045	-0.157458	-0.166295	-0.14913	-0.162764
WBGene00004855	-0.0634904	-0.0671334	-0.0586104	-0.0736108	-0.0407014	-0.0386689	-0.0608109	-0.0981174	-0.026054
WBGene00011270	-0.0451376	-0.0349892	-0.0263919	-0.0414789	-0.0292554	-0.038979	-0.0234408	-0.0113301	0.00221811
WBGene00010284	-0.0420233	-0.0494473	-0.0349348	-0.0584619	-0.0317138	-0.0417767	-0.059131	-0.0760444	-0.0524108
WBGene00010285	0.032022	-0.07809	-0.0114406	0.0200845	0.0148058	0.0378672	-0.0122606	-0.00815537	-0.0384753
WBGene00010286	-0.0998257	-0.0971828	-0.0842039	-0.0981988	-0.0969166	-0.0963932	-0.121566	-0.11221	-0.117169
WBGene00138720	-0.152853	-0.139308	-0.144168	-0.131445	-0.116613	-0.141756	-0.149957	-0.131309	-0.149543
WBGene00001466	-0.152341	-0.136857	-0.144201	-0.136146	-0.12006	-0.143641	-0.138109	-0.125749	-0.137589
WBGene00010289	-0.165882	-0.147162	-0.148494	-0.144733	-0.128703	-0.13778	-0.156965	-0.142186	-0.155674
WBGene00010288	-0.16569	-0.149845	-0.15547	-0.141663	-0.124205	-0.150077	-0.147179	-0.134865	-0.145012
WBGene00010290	-0.0901849	-0.0725411	-0.0819128	-0.0677507	-0.0854548	-0.0940242	-0.0160534	-0.0124533	-0.0141697
WBGene00000781	1.54904	1.02299	1.69142	1.12859	0.892034	1.39787	0.291106	0.65285	0.569964
WBGene00003235	0.075913	0.0887364	0.0963287	0.0812423	0.0525027	0.0894644	0.114704	0.138701	0.0905399
WBGene00004917	0.125143	0.158186	0.120302	0.100091	0.102899	0.143753	0.0857852	0.0999945	0.057661
WBGene00004501	0.227737	0.192591	0.246779	0.161505	0.185046	0.215118	0.192707	0.140569	0.175021
WBGene00008258	0.0381049	0.0118422	0.0207266	0.00121981	-0.0223162	-0.00471459	-0.0257594	-0.0321044	-0.0258372
WBGene00000876	-0.111805	-0.103101	-0.105644	-0.0962692	-0.0720657	-0.0916485	-0.0969265	-0.0962681	-0.0943212
WBGene00008259	-0.174527	-0.163586	-0.160619	-0.150961	-0.135243	-0.15457	-0.170068	-0.151242	-0.164934
WBGene00010204	2.65438	1.35782	2.47735	2.10896	0.971204	2.3117	0.50255	0.834459	0.806495
WBGene00010205	-0.15273	-0.151161	-0.142102	-0.131636	-0.127963	-0.14585	-0.138124	-0.115624	-0.136037
WBGene00000073	-0.142465	-0.137145	-0.1373	-0.122853	-0.115731	-0.138067	-0.144531	-0.129096	-0.141947
WBGene00004032	-0.0919058	-0.0749369	-0.0834242	-0.0864175	-0.0667824	-0.0824558	-0.0666326	-0.0771337	-0.0688095
WBGene00008644	-0.16565	-0.153007	-0.153171	-0.143016	-0.128229	-0.151588	-0.16304	-0.143053	-0.157522
WBGene00002241	-0.116307	-0.106099	-0.104499	-0.104263	-0.0812832	-0.0963938	-0.121544	-0.103343	-0.115423
WBGene00008645	-0.141992	-0.134583	-0.137444	-0.122339	-0.100566	-0.118654	-0.138328	-0.129324	-0.135785
WBGene00008646	-0.126234	-0.122708	-0.118429	-0.116369	-0.10136	-0.115642	-0.136435	-0.125808	-0.132618
WBGene00001095	-0.143418	-0.127671	-0.133755	-0.123589	-0.106293	-0.128917	-0.145113	-0.134407	-0.1402
WBGene00011087	-0.160771	-0.150417	-0.154875	-0.141369	-0.11373	-0.131099	-0.160942	-0.144154	-0.157605
WBGene00000533	-0.138923	-0.125068	-0.128157	-0.121704	-0.104661	-0.125164	-0.135511	-0.121577	-0.129247
WBGene00004138	-0.0224115	-0.01033	-0.0189121	-0.0290739	-0.0112698	-0.0125238	0.00638646	-0.0312908	0.0197064
WBGene00011088	-0.172368	-0.160854	-0.159861	-0.147528	-0.130553	-0.155918	-0.166268	-0.148629	-0.161404
WBGene00011089	-0.130844	-0.131113	-0.135933	-0.111117	-0.0931128	-0.116209	-0.120957	-0.115193	-0.123217
WBGene00011090	-0.147391	-0.131478	-0.133839	-0.129247	-0.122361	-0.137962	-0.149627	-0.127065	-0.145692
WBGene00011093	-0.159919	-0.148055	-0.147012	-0.139549	-0.124872	-0.146217	-0.158587	-0.141712	-0.151705
WBGene00011092	-0.150999	-0.145044	-0.139525	-0.132529	-0.121863	-0.142305	-0.154206	-0.135852	-0.149123
WBGene00011094	-0.0692207	-0.0959803	-0.0667814	-0.0781107	-0.0896726	-0.0911791	-0.122533	-0.100217	-0.116556
WBGene00011095	-0.101777	-0.105365	-0.120299	-0.0900052	-0.0847149	-0.098037	-0.048279	-0.0512664	-0.0630578
WBGene00011097	-0.169907	-0.158172	-0.158576	-0.146227	-0.131499	-0.155436	-0.162796	-0.144194	-0.158612
WBGene00011099	-0.169868	-0.157547	-0.159159	-0.146629	-0.132373	-0.156275	-0.160316	-0.141201	-0.156029
WBGene00011100	-0.165769	-0.154068	-0.155371	-0.143191	-0.128098	-0.151206	-0.15875	-0.144488	-0.153334
WBGene00007547	-0.158463	-0.148832	-0.149326	-0.137857	-0.123043	-0.14579	-0.153289	-0.138658	-0.149194
WBGene00007546	-0.160129	-0.149945	-0.151545	-0.139403	-0.125934	-0.145322	-0.160593	-0.144647	-0.155348
WBGene00003726	-0.154255	-0.146508	-0.147591	-0.135842	-0.121904	-0.14322	-0.150688	-0.135361	-0.147713
WBGene00007548	-0.165352	-0.155137	-0.153905	-0.143767	-0.127417	-0.151064	-0.155884	-0.144696	-0.155312
WBGene00007549	-0.0955712	-0.080501	-0.0889893	-0.0814219	-0.0884388	-0.0873721	-0.0971175	-0.0957081	-0.0972274
WBGene00007551	-0.175155	-0.159788	-0.163695	-0.149213	-0.131542	-0.158372	-0.164709	-0.146104	-0.163762
WBGene00007550	-0.165799	-0.156575	-0.155549	-0.146877	-0.131663	-0.152617	-0.168895	-0.148987	-0.161784
WBGene00007753	-0.147445	-0.123409	-0.136321	-0.129333	-0.109819	-0.131678	-0.120304	-0.114553	-0.119434
WBGene00007754	-0.172326	-0.158429	-0.164405	-0.142144	-0.121636	-0.157019	-0.151816	-0.142503	-0.156163
WBGene00007755	-0.160461	-0.152572	-0.154141	-0.139705	-0.115694	-0.145034	-0.155433	-0.144016	-0.155327
WBGene00007758	-0.174263	-0.15938	-0.163657	-0.148048	-0.134283	-0.159174	-0.164241	-0.144942	-0.160067
WBGene00007756	-0.133749	-0.126665	-0.120365	-0.121082	-0.116616	-0.120411	-0.126012	-0.11536	-0.112925
WBGene00044790	-0.170908	-0.160218	-0.162402	-0.147295	-0.132474	-0.158052	-0.164744	-0.147682	-0.161479
WBGene00014123	-0.12605	-0.110375	-0.117767	-0.111145	-0.0960596	-0.114342	-0.11914	-0.110332	-0.122547
WBGene00014124	-0.133324	-0.124549	-0.123812	-0.117834	-0.103324	-0.119684	-0.133495	-0.121122	-0.130817
WBGene00014125	-0.160734	-0.142391	-0.154197	-0.138205	-0.123086	-0.144304	-0.143591	-0.132303	-0.144944
WBGene00001088	0.0778076	0.0750636	0.0693876	0.0757078	0.0513462	0.0599257	0.101583	0.0906943	0.0549977
WBGene00004384	-0.132323	-0.129949	-0.135649	-0.115001	-0.0973225	-0.118371	-0.121505	-0.110246	-0.120828
WBGene00014098	-0.0455277	-0.0277064	-0.0673211	-0.0369392	0.00784414	-0.0324378	-0.000252	-0.0343673	0.00130025
WBGene00014099	-0.170825	-0.156146	-0.161995	-0.146585	-0.129126	-0.157688	-0.15997	-0.143499	-0.158644
WBGene00003057	1.02461	0.517238	0.775037	0.923568	1.02539	0.931636	0.342262	0.268822	0.208796
WBGene00006874	-0.133702	-0.111298	-0.122075	-0.114611	-0.101222	-0.12723	-0.102429	-0.108304	-0.0999746
WBGene00003515	0.0356803	-0.00447891	0.00906769	0.0182118	0.0761943	0.03724	0.0855127	0.00705447	0.175208
WBGene00011450	-0.174761	-0.161077	-0.165167	-0.150317	-0.135014	-0.16005	-0.161644	-0.147727	-0.162536
WBGene00011449	-0.113146	-0.107499	-0.0919577	-0.103047	-0.0839085	-0.091832	-0.0912559	-0.0928633	-0.0865159
WBGene00004296	-0.15397	-0.142429	-0.128581	-0.137397	-0.108542	-0.120164	-0.153377	-0.140771	-0.149228
WBGene00011451	-0.152769	-0.144154	-0.144394	-0.134359	-0.115752	-0.142068	-0.152397	-0.138569	-0.150971
WBGene00003075	-0.172172	-0.153889	-0.160874	-0.146706	-0.121312	-0.155107	-0.154833	-0.143172	-0.15655
WBGene00011452	-0.171425	-0.159174	-0.162679	-0.148338	-0.133274	-0.156748	-0.158466	-0.141122	-0.152984
WBGene00006539	-0.166966	-0.152928	-0.153568	-0.140021	-0.12684	-0.149193	-0.156033	-0.139231	-0.149252
WBGene00010091	-0.172429	-0.163078	-0.149532	-0.151282	-0.134826	-0.138152	-0.17016	-0.14884	-0.16391
WBGene00010092	-0.175247	-0.163343	-0.159201	-0.151177	-0.134844	-0.14921	-0.169527	-0.150574	-0.164183
WBGene00006677	-0.169729	-0.158123	-0.159218	-0.146852	-0.131594	-0.155496	-0.160493	-0.143902	-0.157366
WBGene00010094	0.0190164	0.0320351	-0.00353804	0.0523864	0.0429103	0.0119642	-0.0250387	-0.0178443	-0.0274941
WBGene00010093	-0.156137	-0.14571	-0.146468	-0.134632	-0.114823	-0.139518	-0.156782	-0.141723	-0.1521
WBGene00010096	-0.136064	-0.125099	-0.125731	-0.117658	-0.102323	-0.119649	-0.120961	-0.114482	-0.120077
WBGene00010097	0.0370171	0.0276167	0.0399125	0.0200574	0.0303993	0.0425844	0.0305917	-0.00255401	0.00985887
WBGene00001493	-0.101758	-0.100374	-0.108338	-0.0905598	-0.0635504	-0.0801341	-0.0608609	-0.090496	-0.0521385
WBGene00011014	-0.17196	-0.160843	-0.163239	-0.147286	-0.131327	-0.155614	-0.162415	-0.145404	-0.159228
WBGene00011016	-0.123643	-0.116143	-0.113463	-0.11547	-0.0899424	-0.100276	-0.123396	-0.117533	-0.124144
WBGene00011017	-0.101536	-0.0857702	-0.0934587	-0.0791615	-0.0846369	-0.0863945	-0.113823	-0.0849481	-0.111155
WBGene00011015	1.47755	1.36033	1.47367	1.28212	0.876416	1.26309	1.14805	1.18438	1.12545
WBGene00006668	-0.158308	-0.144648	-0.142004	-0.13473	-0.120311	-0.145221	-0.1377	-0.129639	-0.131995
WBGene00200522	-0.175828	-0.163586	-0.160352	-0.148197	-0.135243	-0.16076	-0.17016	-0.152169	-0.165264
WBGene00009092	0.20333	0.219504	0.163856	0.196598	0.141473	0.172894	0.183344	0.159911	0.117434
WBGene00004898	-0.0629074	-0.0434833	-0.0131623	-0.033453	-0.0728761	-0.0583283	-0.0945032	-0.0632946	-0.067602
WBGene00009093	-0.158383	-0.142753	-0.139927	-0.134667	-0.1232	-0.143354	-0.155848	-0.137524	-0.149624
WBGene00196163	-0.175022	-0.162744	-0.163033	-0.149825	-0.130397	-0.158616	-0.17016	-0.149012	-0.165264
WBGene00005018	6.57071	6.2749	5.35087	7.01347	11.4317	6.99432	7.6198	5.16381	6.59836
WBGene00009094	-0.0475677	-0.103359	-0.079043	-0.0285375	0.0119627	-0.0411641	-0.00910483	-0.0478707	-0.0164141
WBGene00009096	-0.160277	-0.15421	-0.157715	-0.132086	-0.12882	-0.136622	-0.140118	-0.127857	-0.143853
WBGene00009097	-0.150436	-0.141372	-0.152539	-0.121119	-0.118755	-0.129334	-0.095205	-0.109947	-0.123811
WBGene00044218	-0.172326	-0.15773	-0.16242	-0.147905	-0.131833	-0.149992	-0.167615	-0.149196	-0.164396
WBGene00010461	-0.17157	-0.163252	-0.161946	-0.151282	-0.134878	-0.157172	-0.169829	-0.151647	-0.164967
WBGene00010464	-0.169527	-0.142188	-0.160221	-0.143806	-0.111109	-0.147371	-0.153703	-0.140726	-0.154524
WBGene00010465	-0.139331	-0.127752	-0.128311	-0.125437	-0.105781	-0.120685	-0.132906	-0.120803	-0.130607
WBGene00010467	-0.154356	-0.135421	-0.137096	-0.141577	-0.11346	-0.124293	-0.166247	-0.149484	-0.159318
WBGene00010468	0.00202293	0.463976	-0.0233687	0.00518956	0.257939	0.044502	0.0245788	-0.0196112	-0.0170432
WBGene00010470	-0.0819289	-0.0700153	-0.0633579	-0.0491903	-0.0627975	-0.0325795	-0.041932	-0.0268236	-0.0228002
WBGene00010473	-0.172921	-0.159491	-0.164679	-0.147968	-0.128945	-0.157285	-0.167503	-0.14895	-0.162914
WBGene00010472	-0.14385	-0.144053	-0.142681	-0.122798	-0.11484	-0.137924	-0.140773	-0.120733	-0.131816
WBGene00010471	0.029734	0.011734	0.0418767	-0.00388573	-0.0298283	-0.00297279	-0.0423992	-0.0240917	-0.0226034
WBGene00008296	-0.0793867	-0.043137	-0.0706115	-0.0535582	-0.0575575	-0.0620437	-0.0750127	-0.0552014	-0.0599953
WBGene00008298	-0.128751	-0.0694283	-0.13459	-0.0811253	-0.0360242	-0.0886675	-0.0829505	-0.0972342	-0.126794
WBGene00008300	-0.168795	-0.156237	-0.158652	-0.143925	-0.131618	-0.156394	-0.155374	-0.140754	-0.152747
WBGene00045400	-0.169435	-0.150023	-0.152936	-0.143401	-0.13075	-0.155606	-0.163975	-0.144769	-0.15842
WBGene00008301	-0.172799	-0.160005	-0.161636	-0.148832	-0.133669	-0.15765	-0.168671	-0.15092	-0.162745
WBGene00008303	-0.174191	-0.161019	-0.162386	-0.149247	-0.133309	-0.159127	-0.164742	-0.146356	-0.160507
WBGene00008304	-0.158081	-0.149142	-0.156287	-0.138169	-0.131871	-0.149863	-0.125512	-0.0985186	-0.11719
WBGene00009200	-0.133206	-0.120668	-0.11645	-0.114993	-0.0992716	-0.11494	-0.125618	-0.119839	-0.120486
WBGene00001179	-0.146925	-0.134494	-0.141353	-0.124384	-0.112359	-0.13591	-0.124622	-0.121258	-0.120936
WBGene00009201	-0.118578	-0.125689	-0.104428	-0.112281	-0.098153	-0.113779	-0.121048	-0.115614	-0.112147
WBGene00000228	0.0565665	0.0291657	0.0485782	0.0319432	0.0649391	0.0604096	0.150347	0.0725853	0.177024
WBGene00002133	-0.158805	-0.148438	-0.147878	-0.138898	-0.13033	-0.148964	-0.154418	-0.139273	-0.148571
WBGene00012244	-0.0110617	0.0179735	0.0168249	0.016397	0.00304494	0.00685566	-0.00283961	0.017413	-0.0113599
WBGene00012243	-0.150745	-0.140683	-0.138911	-0.131202	-0.110622	-0.13056	-0.146566	-0.134547	-0.143033
WBGene00012245	-0.0732002	-0.0691065	-0.0678121	-0.0764691	-0.0462478	-0.0664207	-0.0551868	-0.0691935	-0.0496278
WBGene00012142	-0.169562	-0.157155	-0.159769	-0.147337	-0.129187	-0.154905	-0.16136	-0.145702	-0.158918
WBGene00012145	-0.172801	-0.159895	-0.16393	-0.149002	-0.131342	-0.157628	-0.163482	-0.14871	-0.161512
WBGene00012143	-0.145452	-0.136796	-0.143486	-0.123821	-0.124387	-0.128861	-0.122946	-0.107779	-0.115556
WBGene00012144	-0.0103848	0.0856274	0.0926974	-0.0289639	0.000926	0.00574718	-0.0637399	-0.0399234	-0.0164958
WBGene00000285	-0.163421	-0.143148	-0.152251	-0.13426	-0.1217	-0.147685	-0.13879	-0.121004	-0.146808
WBGene00007552	-0.114545	-0.0922321	-0.11851	-0.0852112	-0.0502169	-0.0979618	-0.0755118	-0.0863666	-0.0918268
WBGene00009722	-0.0929226	-0.0630744	-0.102929	-0.0481738	-0.0181039	-0.0956229	-0.00632283	-0.0433777	-0.041902
WBGene00009723	0.248052	0.165323	0.23351	0.214185	0.380082	0.281	0.331282	0.137014	0.257854
WBGene00009724	0.169514	0.204823	0.226151	0.152653	0.389387	0.249424	0.382594	0.108498	0.360414
WBGene00004759	-0.0106444	-0.0306	-0.017855	-0.0248012	-0.0396432	-0.0154137	-0.0384243	-0.0406125	-0.0366746
WBGene00008452	-0.0316175	-0.016803	-0.0328194	-0.025586	-0.012097	-0.0240281	-0.0334423	-0.04413	-0.0322163
WBGene00008454	-0.168092	-0.152808	-0.158542	-0.143392	-0.115475	-0.153723	-0.150698	-0.139929	-0.154014
WBGene00138718	-0.174914	-0.162631	-0.164828	-0.14963	-0.132103	-0.15995	-0.166603	-0.148887	-0.159884
WBGene00008453	-0.153987	-0.141183	-0.149608	-0.129962	-0.121774	-0.148163	-0.129989	-0.122115	-0.128762
WBGene00007584	-0.174327	-0.163224	-0.157297	-0.151073	-0.135144	-0.146833	-0.17016	-0.151716	-0.164406
WBGene00007590	-0.157026	-0.139448	-0.14384	-0.13477	-0.123705	-0.150992	-0.140249	-0.126124	-0.14004
WBGene00007585	-0.159918	-0.14552	-0.147116	-0.137474	-0.120025	-0.144391	-0.151576	-0.137209	-0.150472
WBGene00007587	-0.0640913	-0.0421543	-0.0587075	-0.0530039	-0.0247917	-0.0456049	-0.0719508	-0.0871048	-0.072377
WBGene00007586	-0.0368245	-0.0262704	-0.0414518	-0.0399747	-0.00666861	-0.0273261	-0.0580213	-0.0669076	-0.0425225
WBGene00007588	-0.0675484	-0.075154	-0.0731443	-0.0677097	-0.0330407	-0.0521882	-0.0706134	-0.085126	-0.0668277
WBGene00007589	-0.165461	-0.151232	-0.156227	-0.141581	-0.127274	-0.147371	-0.15359	-0.133286	-0.15292
WBGene00119204	-0.172605	-0.161902	-0.163833	-0.148951	-0.133582	-0.158473	-0.163132	-0.14838	-0.158371
WBGene00013853	-0.164381	-0.156157	-0.161605	-0.138973	-0.125098	-0.143554	-0.142386	-0.138124	-0.149356
WBGene00013854	-0.161193	-0.161674	-0.120562	-0.148447	-0.135019	-0.106287	-0.169957	-0.149353	-0.161862
WBGene00010174	0.336263	0.167134	0.315195	0.245401	0.112199	0.259238	0.195339	0.173472	0.283088
WBGene00003011	-0.161472	-0.147443	-0.150898	-0.139494	-0.12233	-0.14797	-0.150553	-0.140844	-0.149975
WBGene00012277	-0.158301	-0.147142	-0.14169	-0.136825	-0.122383	-0.141016	-0.152427	-0.135628	-0.152418
WBGene00012276	-0.0992716	-0.0890337	-0.0838871	-0.0931236	-0.042954	-0.0340215	-0.116631	-0.10663	-0.115885
WBGene00012279	-0.169216	-0.153011	-0.158603	-0.143475	-0.128404	-0.155016	-0.148096	-0.13446	-0.144188
WBGene00010734	-0.17074	-0.158683	-0.158809	-0.1471	-0.127863	-0.152555	-0.166198	-0.148674	-0.160533
WBGene00010736	-0.0563906	-0.0572288	-0.0446809	-0.04958	-0.0447151	-0.0385044	-0.0333321	-0.047095	-0.0279237
WBGene00011242	-0.155169	-0.143993	-0.144484	-0.134382	-0.116723	-0.134819	-0.144849	-0.133694	-0.143133
WBGene00011244	-0.137462	-0.131357	-0.142662	-0.122379	-0.113107	-0.137074	-0.132083	-0.117355	-0.145155
WBGene00045336	-0.173668	-0.157459	-0.159307	-0.147097	-0.130471	-0.156107	-0.164873	-0.146426	-0.157804
WBGene00045517	-0.157866	-0.149321	-0.149745	-0.135043	-0.127219	-0.149289	-0.150578	-0.118742	-0.142217
WBGene00004442	6.29463	5.42574	5.46967	5.71634	4.69636	5.43295	5.86467	5.41998	5.40313
WBGene00011247	-0.0710204	-0.0464316	-0.0573504	-0.0494411	-0.0540799	-0.0704881	-0.0859073	-0.0674977	-0.0815718
WBGene00011248	-0.148488	-0.138926	-0.140774	-0.131477	-0.112367	-0.133747	-0.138538	-0.126787	-0.132972
WBGene00000984	-0.086498	-0.0724407	-0.0925774	-0.0935975	-0.0834752	-0.0978649	-0.0694527	-0.0493415	-0.0713203
WBGene00007604	-0.159274	-0.144125	-0.151452	-0.137252	-0.118149	-0.146713	-0.144502	-0.138995	-0.139143
WBGene00007605	-0.00820987	0.000733	-0.00414535	0.0250421	0.0903591	-0.0249181	-0.0935364	-0.0783118	-0.107589
WBGene00007609	-0.111491	-0.0831514	-0.0961096	-0.0997655	-0.0860877	-0.107976	-0.112187	-0.0941053	-0.112281
WBGene00007606	-0.14458	-0.132992	-0.132111	-0.121819	-0.105705	-0.124389	-0.105528	-0.105428	-0.11823
WBGene00007607	-0.171631	-0.15837	-0.161492	-0.146668	-0.132027	-0.159151	-0.160886	-0.145281	-0.15978
WBGene00007608	-0.169143	-0.159843	-0.159745	-0.145454	-0.132577	-0.157795	-0.159284	-0.142347	-0.151945
WBGene00008936	-0.0805522	-0.067812	-0.0742325	-0.0569279	-0.0155701	-0.0174435	-0.147038	-0.127736	-0.145138
WBGene00006512	0.0319643	0.0383213	0.0128323	0.0249503	0.0511843	0.0482209	0.00740145	-0.0188203	-0.000377
WBGene00004738	-0.129746	-0.122828	-0.12724	-0.114221	-0.0846963	-0.101982	-0.124269	-0.120961	-0.123449
WBGene00013902	-0.172992	-0.159328	-0.162618	-0.149332	-0.12989	-0.155836	-0.162913	-0.149391	-0.159991
WBGene00001429	-0.0724138	-0.000465	-0.0805006	-0.0666899	-0.00908473	-0.059484	-0.0190187	-0.0439619	-0.0365945
WBGene00013906	-0.135309	-0.129787	-0.126122	-0.119451	-0.108294	-0.133435	-0.142307	-0.120078	-0.141881
WBGene00013904	-0.101586	-0.0554074	-0.0427021	-0.101379	-0.0963819	-0.0979597	-0.129209	-0.113589	-0.125765
WBGene00013896	-0.144766	-0.14272	-0.147267	-0.127012	-0.124473	-0.143541	-0.139061	-0.124462	-0.139581
WBGene00013897	-0.174659	-0.161841	-0.163941	-0.149169	-0.13467	-0.159724	-0.16691	-0.148898	-0.163712
WBGene00013898	-0.155918	-0.14302	-0.139414	-0.13239	-0.116963	-0.13926	-0.111459	-0.114062	-0.105703
WBGene00013899	-0.161102	-0.152029	-0.151363	-0.138577	-0.120911	-0.147319	-0.129857	-0.129785	-0.129301
WBGene00013901	-0.14524	-0.13414	-0.141858	-0.13016	-0.109635	-0.140096	-0.149838	-0.136424	-0.150318
WBGene00008101	-0.140158	-0.135516	-0.128776	-0.127097	-0.120346	-0.132394	-0.151514	-0.133083	-0.141209
WBGene00008100	-0.150632	-0.146103	-0.144228	-0.131662	-0.11983	-0.140736	-0.129715	-0.124792	-0.127469
WBGene00011587	-0.164596	-0.140404	-0.152595	-0.141946	-0.105159	-0.139017	-0.150529	-0.140793	-0.147385
WBGene00011592	-0.173907	-0.160241	-0.161461	-0.148533	-0.132356	-0.155508	-0.162807	-0.147309	-0.157526
WBGene00011591	-0.172281	-0.161203	-0.161661	-0.146472	-0.131325	-0.154468	-0.163452	-0.149687	-0.162202
WBGene00011589	-0.143558	-0.132224	-0.132494	-0.122033	-0.107447	-0.125687	-0.137154	-0.125148	-0.13767
WBGene00011590	-0.0692647	0.00716285	-0.061473	-0.0451247	0.0679275	-0.0371817	-0.0179152	-0.0500423	-0.0263498
WBGene00171064	-0.175828	-0.163586	-0.165432	-0.151282	-0.130496	-0.150958	-0.157252	-0.141345	-0.160127
WBGene00011287	-0.16307	-0.14716	-0.150284	-0.138238	-0.128523	-0.147559	-0.143786	-0.136103	-0.144506
WBGene00011283	-0.129897	-0.116666	-0.121315	-0.109272	-0.0973584	-0.12419	-0.0887942	-0.0929753	-0.0871365
WBGene00011284	-0.170026	-0.158493	-0.158523	-0.141631	-0.127667	-0.151497	-0.141245	-0.132621	-0.15167
WBGene00011285	-0.174834	-0.162287	-0.163706	-0.148362	-0.131401	-0.158556	-0.154101	-0.145598	-0.15972
WBGene00011286	-0.171373	-0.161956	-0.164106	-0.148463	-0.132756	-0.157402	-0.157326	-0.14148	-0.15636
WBGene00003738	0.0258034	0.00672214	0.0362539	-0.00698867	-0.00192856	0.0205178	-0.0479039	-0.0569236	-0.0368509
WBGene00010062	-0.166107	-0.156997	-0.148137	-0.142336	-0.132986	-0.149187	-0.169274	-0.150196	-0.161763
WBGene00010063	-0.0308511	-0.0487005	-0.032685	-0.0466298	-0.0796864	-0.0631216	-0.0732225	-0.0565553	-0.0609804
WBGene00004150	-0.172496	-0.155017	-0.163296	-0.147853	-0.118775	-0.153623	-0.16569	-0.149859	-0.161881
WBGene00011796	-0.101135	-0.0618938	-0.10889	-0.0766098	-0.0338327	-0.0945112	-0.0472505	-0.0799908	-0.0502787
WBGene00011801	-0.161958	-0.147155	-0.125419	-0.133713	-0.126861	-0.130793	-0.15465	-0.130528	-0.13295
WBGene00011800	-0.170915	-0.155266	-0.156018	-0.143242	-0.12753	-0.147914	-0.164092	-0.14661	-0.153845
WBGene00011799	-0.174443	-0.162443	-0.163117	-0.149767	-0.134304	-0.158562	-0.16613	-0.14917	-0.158962
WBGene00011798	-0.166707	-0.156967	-0.145736	-0.141662	-0.130382	-0.144131	-0.16536	-0.146296	-0.154664
WBGene00001711	-0.166956	-0.157597	-0.155459	-0.143404	-0.125328	-0.15505	-0.157566	-0.146017	-0.157162
WBGene00011802	-0.0709184	-0.0738719	-0.0610961	-0.0681472	-0.0620242	-0.067743	-0.0858569	-0.0906046	-0.0876176
WBGene00194787	-0.175828	-0.163586	-0.157429	-0.150067	-0.135243	-0.152415	-0.17016	-0.151291	-0.164431
WBGene00219337	-0.172605	-0.161565	-0.162233	-0.149534	-0.13469	-0.157901	-0.168654	-0.145223	-0.161069
WBGene00004151	-0.155872	-0.139902	-0.146606	-0.129232	-0.116829	-0.143498	-0.148865	-0.129245	-0.143274
WBGene00001233	0.15919	0.1682	0.149404	0.143617	0.123462	0.136998	0.142989	0.141407	0.11663
WBGene00011307	-0.110986	-0.0884787	-0.117233	-0.0931987	-0.0850691	-0.111142	-0.021452	-0.0460722	-0.0561146
WBGene00011305	-0.168201	-0.154765	-0.158468	-0.14218	-0.126593	-0.152281	-0.161528	-0.143802	-0.156754
WBGene00011306	-0.0367092	-0.0165107	-0.021143	-0.0231307	-0.0229403	-0.0241274	-0.034278	-0.0256167	-0.0439623
WBGene00011309	-0.0577097	-0.0224879	-0.0595699	-0.0306205	-0.0549971	-0.0546099	-0.0599451	-0.0148191	-0.0675355
WBGene00003031	-0.155994	-0.133472	-0.154244	-0.127221	-0.107571	-0.146176	-0.104816	-0.110411	-0.114591
WBGene00011308	-0.0960579	-0.0859241	-0.0929412	-0.0896335	-0.0757054	-0.0803424	-0.0871588	-0.0814598	-0.0887211
WBGene00004793	-0.162717	-0.151351	-0.15242	-0.141204	-0.127473	-0.152241	-0.15116	-0.140288	-0.146946
WBGene00008851	0.254604	0.446786	0.376895	0.497784	0.687593	0.317558	0.817672	0.577343	0.480159
WBGene00138724	-0.174773	-0.157339	-0.165083	-0.150328	-0.134337	-0.158889	-0.163041	-0.142181	-0.159706
WBGene00001109	-0.174239	-0.158432	-0.164188	-0.149695	-0.134022	-0.159574	-0.165343	-0.148156	-0.161844
WBGene00001389	-0.102443	-0.121157	-0.107576	-0.0713001	-0.10948	-0.100627	-0.0729831	-0.0288491	-0.0868155
WBGene00001387	-0.156548	-0.15003	-0.128775	-0.134667	-0.129206	-0.140464	0.346325	0.233256	0.17281
WBGene00008848	-0.155378	-0.14921	-0.149462	-0.138816	-0.120803	-0.137708	-0.153751	-0.140675	-0.146714
WBGene00045418	-0.0635079	-0.0665843	-0.0805035	-0.0579351	-0.0568129	-0.058725	-0.0603161	-0.0568083	-0.0333534
WBGene00001475	-0.167263	-0.151357	-0.156761	-0.141834	-0.125164	-0.152717	-0.141217	-0.139437	-0.142083
WBGene00012337	-0.0153198	-0.0301677	-0.0345062	-0.0282955	0.0158946	-0.0027896	0.0149914	-0.0193114	0.0155949
WBGene00002250	0.10369	0.0537786	0.121351	0.0676276	0.114518	0.168295	0.109329	0.0665301	0.10529
WBGene00012339	-0.0489417	0.0951132	0.0184301	-0.0430166	0.00812661	-0.0241144	-0.0427869	-0.0355827	-0.019331
WBGene00005652	-0.172044	-0.15889	-0.160269	-0.146294	-0.125897	-0.153209	-0.157453	-0.146455	-0.158375
WBGene00007908	-0.170899	-0.156177	-0.160541	-0.145576	-0.128186	-0.155699	-0.160397	-0.142514	-0.157707
WBGene00007907	-0.135493	-0.127252	-0.137497	-0.107393	-0.0919975	-0.120873	-0.100894	-0.103646	-0.105408
WBGene00003143	-0.165591	-0.151957	-0.155044	-0.142356	-0.123243	-0.151447	-0.14136	-0.134671	-0.142053
WBGene00007150	-0.119891	-0.131347	-0.129225	-0.103335	-0.0806467	-0.0924095	-0.103905	-0.105137	-0.102149
WBGene00001137	1.58425	1.33637	1.32439	1.21637	1.06622	1.29893	1.24985	0.974443	1.44031
WBGene00219208	-0.0443007	-0.107963	-0.0874493	-0.0201538	-0.0507945	-0.0617125	-0.0629123	-0.0394831	-0.0885376
WBGene00007152	-0.153181	-0.136505	-0.139481	-0.13714	-0.123609	-0.141295	-0.16107	-0.142107	-0.157667
WBGene00007153	-0.0928936	-0.0777301	-0.0901323	-0.0557649	-0.0321353	-0.0418449	-0.120037	-0.0984807	-0.11838
WBGene00010549	-0.170174	-0.158417	-0.159962	-0.147832	-0.128079	-0.146595	-0.166528	-0.149677	-0.160271
WBGene00011647	-0.130322	-0.114484	-0.120479	-0.113393	-0.0901493	-0.115153	-0.0996493	-0.105486	-0.102209
WBGene00001874	-0.142921	-0.130335	-0.133741	-0.125192	-0.100209	-0.12047	-0.139515	-0.129739	-0.13533
WBGene00011648	-0.0415512	-0.0163805	-0.0169599	-0.0340998	-0.0252141	-0.0247961	-0.0385486	-0.032816	-0.0377102
WBGene00006311	-0.163293	-0.150195	-0.14632	-0.142419	-0.120142	-0.129145	-0.161926	-0.144144	-0.156279
WBGene00000732	0.898127	1.17182	0.745842	0.569696	0.331336	0.660614	1.51004	1.43719	1.79732
WBGene00000733	1.58401	1.26521	0.755107	1.06396	0.417212	1.02921	2.60638	2.40259	2.92408
WBGene00010188	-0.155556	-0.137534	-0.139533	-0.134641	-0.119629	-0.140507	-0.151653	-0.124326	-0.1449
WBGene00010189	-0.173217	-0.159796	-0.161977	-0.150364	-0.134496	-0.159088	-0.168579	-0.150322	-0.164186
WBGene00003850	-0.167594	-0.154642	-0.160809	-0.142271	-0.129565	-0.154514	-0.151599	-0.136357	-0.155291
WBGene00007931	-0.161203	-0.149767	-0.150049	-0.140911	-0.125312	-0.147322	-0.147587	-0.135957	-0.142628
WBGene00007932	-0.165185	-0.154728	-0.155057	-0.142342	-0.128041	-0.148814	-0.155711	-0.136394	-0.152129
WBGene00009337	-0.148299	-0.135031	-0.142097	-0.127674	-0.108192	-0.136651	-0.122944	-0.122377	-0.123205
WBGene00007749	-0.167618	-0.153251	-0.15799	-0.142867	-0.123469	-0.152045	-0.15969	-0.14628	-0.154986
WBGene00007748	-0.154638	-0.143159	-0.141609	-0.134741	-0.116165	-0.136556	-0.157617	-0.136239	-0.147525
WBGene00008218	-0.144214	-0.13376	-0.140273	-0.125424	-0.0988737	-0.115149	-0.139868	-0.129993	-0.139734
WBGene00008219	-0.161353	-0.148705	-0.149671	-0.139732	-0.120088	-0.139345	-0.154142	-0.140057	-0.151206
WBGene00000734	0.618377	1.46134	0.873085	0.339802	0.368892	0.511751	0.955368	0.911785	1.10914
WBGene00008220	-0.08074	-0.0989071	-0.0731072	-0.0760518	-0.109946	-0.104035	-0.151299	-0.133149	-0.137691
WBGene00003719	-0.170286	-0.157171	-0.157902	-0.143112	-0.128724	-0.155467	-0.161596	-0.146908	-0.158368
WBGene00008221	-0.167544	-0.156544	-0.157027	-0.145134	-0.128445	-0.152481	-0.162747	-0.146659	-0.158482
WBGene00008222	-0.158184	-0.148305	-0.149342	-0.136768	-0.116807	-0.142714	-0.152707	-0.137845	-0.152554
WBGene00006693	-0.170678	-0.157593	-0.16096	-0.146204	-0.131171	-0.15448	-0.153802	-0.140649	-0.150629
WBGene00009347	-0.0841798	-0.080362	-0.0711694	-0.0699782	-0.0610055	-0.06215	-0.125945	-0.102061	-0.119026
WBGene00009349	-0.173146	-0.159289	-0.164367	-0.147403	-0.133861	-0.159174	-0.162085	-0.143938	-0.16194
WBGene00009350	-0.168097	-0.153744	-0.159922	-0.142387	-0.119483	-0.151971	-0.154507	-0.141361	-0.154809
WBGene00010867	-0.0891863	-0.0847034	-0.100106	-0.0838631	-0.0793287	-0.0934491	-0.0672859	-0.0638356	-0.0681166
WBGene00000789	0.745711	0.587042	0.726872	0.551291	0.282856	0.518589	0.287076	0.379657	0.380392
WBGene00010868	-0.126119	-0.112854	-0.126119	-0.110797	-0.083114	-0.114014	-0.0677244	-0.0829938	-0.0722877
WBGene00009980	-0.0725719	-0.0806425	-0.0938898	-0.0573258	-0.0585711	-0.0721598	-0.0817207	-0.0815622	-0.0894816
WBGene00009981	-0.0847935	-0.0901648	-0.0615995	-0.0737353	-0.0958067	-0.088091	-0.103963	-0.0800849	-0.0995774
WBGene00009982	2.56576	7.27134	2.87599	2.77983	5.44361	2.97829	5.89168	4.26644	5.20609
WBGene00009983	3.42451	9.72684	3.28704	4.19164	10.061	4.39016	6.65407	4.3542	5.33484
WBGene00009984	-0.162156	-0.150642	-0.147921	-0.144627	-0.130224	-0.149152	-0.159059	-0.136832	-0.153313
WBGene00003222	-0.156246	-0.144719	-0.148511	-0.135128	-0.11004	-0.1356	-0.155086	-0.142142	-0.150519
WBGene00000735	0.303799	1.09826	0.545319	0.183666	0.220443	0.246153	0.57992	0.546778	0.726871
WBGene00012381	-0.164921	-0.153024	-0.150131	-0.142919	-0.126412	-0.148655	-0.157798	-0.140199	-0.150239
WBGene00009135	-0.168246	-0.156064	-0.157241	-0.144774	-0.130131	-0.154801	-0.159921	-0.143896	-0.159821
WBGene00009137	-0.166337	-0.158159	-0.158146	-0.14513	-0.131089	-0.15401	-0.160051	-0.141996	-0.156523
WBGene00001496	-0.0988118	-0.0957124	-0.0850493	-0.0901616	-0.0810961	-0.0822332	-0.0657106	-0.0646266	-0.0493007
WBGene00009138	-0.162226	-0.148995	-0.147155	-0.13485	-0.119317	-0.140582	-0.15385	-0.13979	-0.151722
WBGene00009139	-0.113777	-0.104598	-0.109854	-0.0931603	-0.0954046	-0.109102	-0.123759	-0.102583	-0.121526
WBGene00011692	-0.170579	-0.156849	-0.158212	-0.147119	-0.130338	-0.154961	-0.160407	-0.143239	-0.154904
WBGene00045340	-0.168553	-0.153203	-0.159269	-0.141498	-0.125487	-0.155252	-0.153442	-0.138614	-0.155201
WBGene00011694	-0.0985086	-0.0883636	-0.116884	-0.0824299	-0.0895299	-0.0926955	-0.0566006	-0.0539587	-0.0700937
WBGene00011696	-0.123937	-0.123251	-0.0834999	-0.113897	-0.0798526	-0.0943876	-0.116359	-0.117232	-0.113907
WBGene00001808	-0.081798	-0.076828	-0.0758376	-0.0791615	-0.0712163	-0.0842359	-0.0840844	-0.075993	-0.087603
WBGene00000233	-0.165562	-0.155493	-0.15952	-0.14225	-0.128196	-0.153362	-0.154958	-0.138837	-0.147539
WBGene00044045	-0.162935	-0.155747	-0.153684	-0.140262	-0.129604	-0.154627	-0.149168	-0.13403	-0.148809
WBGene00008341	0.473871	0.538966	0.691084	0.276063	0.169655	0.308781	0.129097	0.247967	0.182101
WBGene00008342	-0.163708	-0.153127	-0.153947	-0.143436	-0.128257	-0.151259	-0.159444	-0.143438	-0.157122
WBGene00008343	-0.159868	-0.14741	-0.15138	-0.134576	-0.123181	-0.143305	-0.151658	-0.133129	-0.144735
WBGene00008344	-0.133073	-0.122695	-0.125968	-0.121228	-0.10139	-0.122276	-0.1308	-0.120939	-0.133597
WBGene00008345	-0.140557	-0.126266	-0.135871	-0.124487	-0.103795	-0.126651	-0.11996	-0.115809	-0.11628
WBGene00000302	-0.161631	-0.150811	-0.150756	-0.137557	-0.129907	-0.151754	-0.14805	-0.134788	-0.136757
WBGene00008346	-0.167838	-0.156693	-0.158056	-0.146747	-0.126703	-0.142137	-0.164083	-0.14771	-0.160859
WBGene00008224	-0.00899235	0.0207459	0.00739034	0.0105543	0.0296166	0.0220881	-0.0447126	-0.0252271	-0.0238928
WBGene00008225	-0.135463	-0.11623	-0.120352	-0.114695	-0.0941346	-0.117106	-0.130766	-0.115833	-0.129105
WBGene00000250	-0.170668	-0.156818	-0.159549	-0.146221	-0.128735	-0.151023	-0.166057	-0.147653	-0.161692
WBGene00008226	-0.154095	-0.132563	-0.14579	-0.135845	-0.119739	-0.141484	-0.148704	-0.124611	-0.146501
WBGene00008228	-0.139754	-0.124393	-0.127822	-0.121259	-0.118348	-0.128071	-0.134361	-0.120025	-0.13584
WBGene00008227	-0.149859	-0.141087	-0.139823	-0.132709	-0.121687	-0.141955	-0.154802	-0.13108	-0.148302
WBGene00009985	-0.164021	-0.151673	-0.156139	-0.141712	-0.132445	-0.152454	-0.148601	-0.135021	-0.143308
WBGene00045195	-0.168982	-0.157863	-0.161356	-0.147878	-0.132891	-0.159849	-0.1555	-0.146134	-0.158899
WBGene00009986	-0.174647	-0.16266	-0.164846	-0.147545	-0.133975	-0.160498	-0.164182	-0.150723	-0.161421
WBGene00077569	-0.174668	-0.163586	-0.159674	-0.150583	-0.135243	-0.15287	-0.17016	-0.151411	-0.164545
WBGene00009987	-0.0845181	-0.0712675	-0.0774983	-0.0715281	-0.0658675	-0.076574	-0.0587394	-0.0650067	-0.0693499
WBGene00004328	-0.167946	-0.152947	-0.157284	-0.143266	-0.127249	-0.155517	-0.156351	-0.13941	-0.153865
WBGene00001479	0.00995846	0.00306721	0.0126221	0.0632368	0.128896	0.0614702	0.0682591	-0.0113957	0.0164715
WBGene00009995	0.383727	0.416536	0.350729	0.376262	0.221658	0.23651	0.60493	0.674453	0.469841
WBGene00009997	-0.161405	-0.152968	-0.148842	-0.136169	-0.120318	-0.14099	-0.158163	-0.14029	-0.153074
WBGene00023419	-0.0745917	-0.0454272	-0.059969	-0.0455766	-0.0444514	-0.0630916	-0.0719627	-0.052434	-0.0760909
WBGene00009993	0.00705828	0.0534501	0.00394291	0.0026095	0.0720836	0.0479988	0.0135181	-0.0139645	-0.0128191
WBGene00009992	0.563229	0.533186	0.518113	0.52936	0.28589	0.457599	0.459089	0.483666	0.3554
WBGene00009994	-0.154689	-0.14819	-0.147541	-0.133991	-0.118654	-0.142254	-0.150349	-0.136304	-0.148588
WBGene00009996	-0.136702	-0.120176	-0.125137	-0.122402	-0.101628	-0.119092	-0.131435	-0.117199	-0.123269
WBGene00044200	-0.172007	-0.162255	-0.162398	-0.149785	-0.132508	-0.156015	-0.167185	-0.149549	-0.162185
WBGene00010425	0.130129	0.0947573	0.1689	0.0702251	0.0797252	0.111999	-0.034159	-0.0392281	-0.0137443
WBGene00010279	-0.0741107	-0.0721694	-0.0759756	-0.0670373	-0.0566032	-0.0651368	-0.0768174	-0.083492	-0.0825469
WBGene00010280	0.0453129	0.0176427	0.0274715	0.0233846	0.0384954	0.0568854	0.0341662	-0.0063588	0.0489952
WBGene00010281	-0.164459	-0.154422	-0.155718	-0.143908	-0.119913	-0.133809	-0.16222	-0.143829	-0.157775
WBGene00010282	-0.174421	-0.161769	-0.163871	-0.149187	-0.131261	-0.158191	-0.165842	-0.14998	-0.162648
WBGene00006442	-0.147032	-0.13344	-0.138763	-0.132011	-0.110963	-0.128302	-0.145573	-0.13286	-0.141869
WBGene00010283	-0.143106	-0.135853	-0.133025	-0.129901	-0.111576	-0.125897	-0.143162	-0.127293	-0.136902
WBGene00011326	-0.170031	-0.155064	-0.160052	-0.145794	-0.128628	-0.155164	-0.156785	-0.144271	-0.152059
WBGene00011328	-0.148218	-0.144078	-0.148396	-0.131042	-0.126564	-0.142658	-0.0932744	-0.0988529	-0.0732733
WBGene00011329	-0.111248	-0.118752	-0.111731	-0.103896	-0.0857768	-0.10335	-0.124808	-0.111661	-0.116118
WBGene00011330	-0.0914845	-0.0967684	-0.100513	-0.0886928	-0.0761381	-0.0887024	-0.13043	-0.115869	-0.11572
WBGene00009431	-0.107838	-0.0938726	-0.115674	-0.0944733	-0.10264	-0.125021	-0.0850032	-0.08158	-0.0855926
WBGene00009428	-0.173318	-0.159349	-0.1616	-0.147878	-0.133336	-0.158705	-0.168131	-0.149332	-0.161764
WBGene00009430	0.688313	0.498906	0.683242	0.402318	0.123826	0.33867	0.277052	0.279535	0.349476
WBGene00009429	-0.07662	-0.0841262	-0.104915	-0.103573	-0.113823	-0.127314	-0.150745	-0.125613	-0.140345
WBGene00009433	-0.136427	-0.13654	-0.136643	-0.120055	-0.121149	-0.130721	-0.145173	-0.12385	-0.137621
WBGene00009434	0.0360969	-0.0346091	0.0401393	-0.000448	-0.0851788	-0.0171484	-0.0765265	-0.0546317	-0.0593298
WBGene00009432	-0.104643	-0.108932	-0.0988073	-0.0903941	-0.0978895	-0.10282	-0.13129	-0.119788	-0.12605
WBGene00008985	-0.167317	-0.158101	-0.156281	-0.141792	-0.131709	-0.153085	-0.159335	-0.139386	-0.151811
WBGene00008986	0.0822565	0.0343731	0.088832	0.0370986	-0.0191623	0.0425157	-0.028262	-0.00907875	-0.0247267
WBGene00044920	-0.169024	-0.158589	-0.159136	-0.145547	-0.131215	-0.15652	-0.163859	-0.146855	-0.16022
WBGene00008989	-0.168544	-0.157137	-0.160412	-0.146618	-0.131332	-0.157081	-0.15921	-0.147412	-0.15614
WBGene00008987	-0.0383847	-0.083274	-0.0672073	-0.00339003	0.0106656	-0.0408858	-0.0141673	-0.036274	-0.0409976
WBGene00008988	-0.17286	-0.158736	-0.162714	-0.148875	-0.132955	-0.158466	-0.165598	-0.147846	-0.160312
WBGene00009971	-0.115857	-0.116702	-0.124487	-0.0942683	-0.111697	-0.108941	-0.137573	-0.114357	-0.133343
WBGene00044921	-0.155241	-0.141235	-0.147389	-0.127594	-0.120542	-0.144635	-0.131643	-0.10608	-0.137919
WBGene00009973	0.106195	0.0681575	0.143205	0.0603295	-0.0224118	0.0422846	-0.0150518	-0.00141169	-0.00550314
WBGene00009974	-0.099454	-0.104241	-0.10086	-0.0909565	-0.062697	-0.0802978	-0.0950813	-0.0934088	-0.0819607
WBGene00009975	-0.0871434	-0.0760809	-0.0916281	-0.0883537	-0.031492	-0.0559569	-0.0825088	-0.0976204	-0.0580905
WBGene00009976	-0.134348	-0.124854	-0.128911	-0.116042	-0.0985095	-0.123168	-0.105558	-0.107219	-0.108106
WBGene00009977	-0.136651	-0.126937	-0.135587	-0.117889	-0.106457	-0.127998	-0.114898	-0.108097	-0.114963
WBGene00004767	-0.106293	-0.107077	-0.0982821	-0.0942056	-0.077859	-0.0825181	-0.103602	-0.101633	-0.10215
WBGene00010089	-0.131504	-0.120695	-0.123923	-0.115868	-0.10085	-0.121032	-0.125922	-0.119151	-0.129713
WBGene00003812	-0.095527	-0.089592	-0.0846073	-0.0862338	-0.0889056	-0.0909219	-0.0822321	-0.07346	-0.0675948
WBGene00008628	-0.174057	-0.160237	-0.164009	-0.148233	-0.13336	-0.158292	-0.1588	-0.146469	-0.160482
WBGene00008629	-0.103824	-0.109208	-0.0790892	-0.0987391	-0.106772	-0.10566	-0.134174	-0.118818	-0.132379
WBGene00002259	0.0881559	0.173121	0.0947793	0.0609441	0.070278	0.0387456	0.065124	0.0784117	0.0532106
WBGene00011930	-0.166363	-0.151955	-0.157256	-0.141695	-0.125982	-0.150266	-0.159923	-0.141439	-0.153041
WBGene00002260	-0.17331	-0.159942	-0.160626	-0.14778	-0.133579	-0.152857	-0.169859	-0.15084	-0.162563
WBGene00011932	-0.0349929	-0.0445342	-0.0514936	-0.0352758	-0.0293696	-0.036935	-0.033208	-0.0491724	-0.0399197
WBGene00007362	-0.120332	-0.108664	-0.1191	-0.119287	-0.0765661	-0.111271	-0.144536	-0.125692	-0.136419
WBGene00007363	-0.113858	-0.11846	-0.113139	-0.106339	-0.107392	-0.116768	-0.113786	-0.0985405	-0.119894
WBGene00007365	-0.0945661	-0.0958052	-0.0709279	-0.082623	-0.06713	-0.068548	-0.0552456	-0.0763718	-0.0442245
WBGene00007366	-0.172998	-0.160998	-0.160985	-0.146591	-0.132913	-0.155844	-0.166671	-0.148819	-0.162414
WBGene00001552	-0.17104	-0.159638	-0.161419	-0.146136	-0.131541	-0.157221	-0.16146	-0.146749	-0.156509
WBGene00011185	-0.159341	-0.128181	-0.14595	-0.139093	-0.0839863	-0.128168	-0.122886	-0.12692	-0.125837
WBGene00201783	-0.175828	-0.154113	-0.160034	-0.151282	-0.129013	-0.155936	-0.167337	-0.150393	-0.163579
WBGene00011197	-0.171409	-0.157057	-0.162408	-0.147012	-0.132625	-0.157922	-0.159244	-0.144184	-0.155772
WBGene00011188	-0.172885	-0.162707	-0.16418	-0.151282	-0.134882	-0.158523	-0.167541	-0.148874	-0.160183
WBGene00011189	-0.170695	-0.159546	-0.159206	-0.147329	-0.132031	-0.157331	-0.165275	-0.147762	-0.162083
WBGene00011190	-0.169437	-0.157728	-0.16087	-0.141755	-0.131487	-0.152706	-0.164835	-0.147337	-0.162137
WBGene00011193	-0.123798	-0.115085	-0.115469	-0.0968004	-0.105014	-0.121584	-0.12396	-0.109458	-0.121065
WBGene00011194	-0.153836	-0.143779	-0.145898	-0.135794	-0.119063	-0.135327	-0.154075	-0.13646	-0.146737
WBGene00011195	-0.0298981	-0.0441006	-0.0476055	-0.0360976	0.00478924	-0.00297279	-0.0388088	-0.0496569	-0.036155
WBGene00012058	-0.172252	-0.156756	-0.160782	-0.149053	-0.132807	-0.157479	-0.166895	-0.148304	-0.163315
WBGene00010259	-0.0863323	-0.073112	-0.0836816	-0.0730806	-0.0705193	-0.0842164	-0.0628181	-0.0784618	-0.0632063
WBGene00010262	-0.165914	-0.143547	-0.154465	-0.137765	-0.0902837	-0.146346	-0.144849	-0.134978	-0.144563
WBGene00010260	0.308983	0.32226	0.212373	0.271385	0.330149	0.377263	0.351501	0.210265	0.300512
WBGene00000097	-0.0355756	-0.0248161	-0.00308081	-0.0413275	0.00794202	0.0759842	-0.0407207	-0.0281076	0.0195424
WBGene00003474	0.692054	0.483089	0.875371	0.46781	0.228399	0.516549	0.191568	0.282952	0.19094
WBGene00011624	-0.151492	-0.11458	-0.147199	-0.117043	-0.0743198	-0.12917	-0.110924	-0.0950274	-0.117613
WBGene00011625	-0.13437	-0.126798	-0.127861	-0.12038	-0.104574	-0.121065	-0.136961	-0.124405	-0.1338
WBGene00045355	-0.173501	-0.16313	-0.152011	-0.150625	-0.135118	-0.137674	-0.169821	-0.150602	-0.163236
WBGene00044081	-0.174934	-0.163586	-0.157888	-0.150979	-0.135243	-0.155902	-0.169812	-0.151731	-0.164849
WBGene00044080	-0.0971773	-0.156291	-0.0262579	-0.13291	-0.13511	-0.0351377	-0.17004	-0.145027	-0.161803
WBGene00008394	-0.175373	-0.163586	-0.161217	-0.150871	-0.135243	-0.156186	-0.17016	-0.151871	-0.165264
WBGene00008392	-0.160295	-0.148151	-0.15032	-0.129944	-0.119544	-0.145498	-0.136839	-0.114434	-0.130151
WBGene00001864	-0.169603	-0.153308	-0.157277	-0.145879	-0.12797	-0.151705	-0.161919	-0.140706	-0.157856
WBGene00008390	0.0805568	-0.10935	0.0367594	-0.0169851	-0.0997485	0.0264266	-0.0967571	-0.0583846	-0.0877453
[truncated: 12,219 more rows]

## Sheet: RawDataATF4_RNAseq_RPKM
genes	newCE1.N2.1	newCE2.LD.1	newCE3.MS.1	newCE4.N2.2	newCE5.LD.2	newCE6.MS.2	newCE7.N2.3	newCE8.LD.3	newCE9.MS.3
WBGene00197333	0	0	0	0	0	0	0	0	0
WBGene00198386	0	0	0	0	0	0	0	0	0
WBGene00077683	0.459195	1.57427	0.583494	0.976921	2.8608	1.37466	0.596928	0.439922	0.265281
WBGene00015153	1.14349	2.87485	0.920242	3.01658	6.7915	3.12366	2.19254	1.04072	1.05696
WBGene00002061	50.1944	48.2944	41.2691	49.5939	61.0787	61.92	53.4675	51.8577	46.3514
WBGene00235314	1.27239	0.727027	1.85259	0.507555	0.660585	0.297584	0.387664	0.761865	1.07198
WBGene00001177	46.5912	45.2057	41.8396	41.4681	35.0314	39.7413	48.5668	40.0196	55.4455
WBGene00169236	0	1.90412	3.52875	0	0	0	0	0	0
WBGene00219784	1.3204	0.754462	0.699091	0.351138	2.39929	0	0	0	0
WBGene00015152	4.31703	3.50531	4.69163	4.83385	4.71846	5.95167	4.79965	6.12213	7.43821
WBGene00015151	0	0	0	0.281975	0.275244	0	0	0	0.255233
WBGene00021413	0	0	0	0	0	0	0.0576062	0	0
WBGene00021412	2.55501	3.11776	1.12348	2.30326	5.32842	2.22819	2.53325	1.76323	1.54277
WBGene00021414	0	0	0	0	0	0	0	0	0
WBGene00018976	4.6783	7.27139	5.55607	4.91938	6.45088	4.55729	12.109	8.24945	11.3232
WBGene00199654	0	0	0	0	0	0	0	0	0
WBGene00200227	0	0	0	0	0	0	0	0	0
WBGene00169451	0	0	0	0	0	0	0	0	0
WBGene00004496	1789.34	1782.54	1660.46	1984.2	1604.02	1666.13	1886.91	2026.51	1666.37
WBGene00018975	5.97798	7.3884	6.81176	7.39575	11.436	11.1242	7.04778	5.13569	7.57024
WBGene00021411	8.2836	7.55713	6.74042	8.59762	11.1631	10.6292	7.81726	5.98343	8.27373
WBGene00000480	29.2248	27.4382	32.1136	29.8697	28.2616	34.1356	32.1373	30.293	31.8402
WBGene00020999	60.389	58.0714	72.3148	50.2541	57.5226	91.8265	46.1453	42.9722	46.3855
WBGene00021000	4.25834	3.71861	3.44569	3.84599	4.63016	4.8857	4.07989	4.37788	3.51992
WBGene00021004	67.6032	63.7066	59.8088	64.7502	70.3039	67.9222	59.5141	54.7812	55.9828
WBGene00021001	0.39672	0.0906723	1.17625	0	0.0823859	1.11341	0.386785	0.0950171	0.152792
WBGene00044512	10.2667	13.0495	7.32162	9.58377	4.56872	7.35049	35.8338	31.9287	33.5898
WBGene00021003	0.166029	0.189734	0.263714	0.176611	0	0.155322	0.134893	0.298239	0.119896
WBGene00023356	0	0	0	0	0	0	0	0	0
WBGene00005302	0	0	0	0	0	0	0	0.126594	0
WBGene00170056	0	0	0	0	0	0	0	0	0
WBGene00005303	0	0	0	0	0	0	0	0	0.0311087
WBGene00021002	0.371045	0.681004	0.547681	0.370772	0.712166	0.231411	1.73568	1.00986	1.245
WBGene00006648	20.31	23.6198	21.9155	22.0447	21.7764	21.9175	19.4382	19.2329	19.9806
WBGene00022435	2.38686	2.57611	2.17642	2.75056	1.99646	1.36457	4.02661	3.83098	3.52707
WBGene00022434	11.9924	12.4011	13.8087	10.7891	11.1077	13.0072	11.096	11.1494	11.9921
WBGene00235163	1.15101	3.02529	1.34069	2.93847	2.6293	2.04589	3.92765	5.78917	2.32732
WBGene00201724	0	0	0	0	0	0	0	0	0
WBGene00202280	0	0	0	0	0	0	0	0	0
WBGene00000838	40.9248	36.5101	38.1641	39.2232	40.3549	42.5864	39.1352	32.2315	35.2012
WBGene00044689	7.19623	5.75196	5.87921	6.51523	8.98334	9.36073	8.22806	6.00337	8.16803
WBGene00077643	12.1345	11.5875	11.7932	10.4324	13.0744	12.0129	13.1002	12.3418	11.0035
WBGene00017080	45.1621	43.0437	50.4309	44.1238	26.0733	41.4815	29.6554	35.6219	30.6047
WBGene00017082	11.4558	11.8365	7.54236	12.7226	12.727	10.134	20.351	19.9739	15.1165
WBGene00005299	0.0329479	0.0753041	0.0697775	0.0700954	0.102633	0.0616463	0.214152	0.0394563	0.126895
WBGene00005301	0	0	0	0	0	0.0308232	0	0	0
WBGene00005298	0	0	0.042442	0	0	0	0.0976931	0	0
WBGene00017083	0.0816395	0	0.121028	0.0868425	0.0678155	0.0152749	0.0663292	0.0586597	0.0628851
WBGene00019814	0	0.0348922	0	0	0	0	0	0	0
WBGene00019817	0.0352373	0	0	0	0	0	0	0	0
WBGene00019818	0.129595	0.148098	0	0.137854	0.134564	0.121238	1.36879	0.775973	0.436731
WBGene00019815	0	0	0	0	0	0	0.029675	0	0
WBGene00006419	0	0	0	0	0	0	0.0127483	0.0187904	0
WBGene00006172	0.212839	0.0486454	0	0.135842	0.132599	0.0398226	0.242093	0.254882	0.286904
WBGene00019816	6.37065	5.55596	5.93438	6.01238	5.14768	5.26525	8.30873	9.2352	8.09407
WBGene00021981	1.74642	2.16207	1.73921	2.07887	2.93593	2.78134	2.41551	1.89221	2.0819
WBGene00044513	0.719973	2.63286	0.609907	1.83806	1.49515	2.29005	1.87185	1.37951	1.66374
WBGene00021983	8.16598	8.82055	7.48618	9.20998	9.15273	7.32543	15.7594	13.4763	16.5222
WBGene00018010	2.33638	1.75903	2.15384	1.72507	3.76736	4.5257	1.71957	2.23831	1.29681
WBGene00018011	13.2949	11.3774	11.6725	13.1854	13.0289	13.2506	16.5989	13.5658	14.9736
WBGene00018013	9.73353	9.60643	8.59586	8.22579	12.184	10.1676	10.862	9.58299	10.1498
WBGene00219932	0.721457	1.2367	0.381978	1.15116	2.24735	1.68733	2.93079	0.431985	1.73663
WBGene00003614	2.00918	2.47266	1.70203	2.00571	2.82441	2.57362	3.71682	2.44308	2.55954
WBGene00000022	42.847	41.609	42.9922	32.4682	19.8271	35.3435	19.4925	20.6452	28.7024
WBGene00044750	0	0	0	0	0	0	0	0	0
WBGene00020708	2.43345	1.95111	1.37152	2.46329	1.28375	2.31324	1.27554	1.55108	1.81397
WBGene00020707	2.36364	0.744698	3.63735	0.646192	0.14909	7.8529	0.134606	0.806836	0.850775
WBGene00020706	16.0506	17.3662	16.005	14.734	18.6702	17.5217	22.8304	18.9409	24.7245
WBGene00020705	13.6048	20.2142	15.5321	13.1609	17.1875	17.4748	16.3151	15.6845	13.4716
WBGene00021450	0.014172	0	0	0.0150752	0.044146	0	0	0.0509144	0
WBGene00021449	0	0.0227325	0	0	0	0.0744382	0.0161618	0	0
WBGene00196358	0	0	0	0	0	0	0	0	0
WBGene00021451	0.127471	0.236714	0.269959	0.186442	0.181992	0.253407	0.181239	0.209894	0.199444
WBGene00201032	0	0	0	0	0	0	0	0	0
WBGene00022643	4.53544	1.986	5.04946	2.70532	1.73849	2.85507	5.5962	3.09637	4.9179
WBGene00022642	254.087	219.075	295.546	227.664	126.95	213.853	29.9194	58.8859	41.7341
WBGene00022641	2.66011	3.45562	1.01116	2.10409	3.35229	2.06317	3.73138	2.45044	1.94833
WBGene00022640	0	0	0	0	0	0.0929069	0.0537913	0	0
WBGene00022639	0	0.0770453	0	0	0	0.0630717	0.191716	0.201843	0.194744
WBGene00022638	0	0	0	0	0	0	0	0	0
WBGene00005284	0	0	0	0	0	0	0	0	0
WBGene00022637	0.0670319	0.0766025	0	0.071304	0	0	0.190614	0.0401365	0.0322708
WBGene00022636	0	0	0	0	0	0	0	0	0
WBGene00219773	0.267104	0.610481	0	0	0	0	0	0.319867	0
WBGene00022644	254.682	239.947	213.551	260.704	173.927	205.758	129.269	165.844	151.007
WBGene00022645	1221.38	956.65	1281	981.871	384.405	864.687	263.873	427.041	376.802
WBGene00021448	33.6351	21.6392	32.8353	27.4874	8.64318	21.836	7.19321	9.7147	9.78907
WBGene00015259	1.51359	1.76361	1.31991	2.24145	0.770402	1.72139	0.819826	1.45717	1.0573
WBGene00015258	1.03843	1.44467	0.884463	1.56087	3.02377	1.68951	2.07254	1.54093	1.21721
WBGene00015257	2.31726	0.595825	3.6602	1.19139	0.561424	2.02331	0.690321	1.04063	1.18996
WBGene00015256	0	0	0	0	0	0	0	0	0
WBGene00015255	0.0212839	0.0243227	0	0	0	0.0597339	0	0	0
WBGene00170618	0	0	0	0	0	0	0	0	0
WBGene00015260	0.734899	1.05655	0.70288	1.08434	0.910766	0.798395	1.19416	0.993624	0.935853
WBGene00015254	0	0	0	0	0	0	0	0	0
WBGene00005256	0	0.0397876	0.0368675	0.0370355	0.0723028	0.0325713	0.198011	0.0416941	0.0335231
WBGene00005257	0.0349208	0.11972	0.0739558	0.0371464	0	0.0326689	0.0283719	0.0836378	0.0336235
WBGene00005258	0.034713	0.0396691	0.0367578	0.0369253	0.0720876	0.0324744	0.36664	0.16628	0.0668466
WBGene00019744	129.418	85.1767	138.987	128.233	39.899	99.6973	44.3306	74.908	52.6898
WBGene00003713	2.05216	2.01862	2.31058	1.85136	0.755234	1.40949	1.39294	1.71094	1.37564
WBGene00003688	2.4209	2.3102	2.95992	1.88493	2.43597	2.28812	2.02772	2.30135	3.14799
WBGene00019743	7.08814	6.71156	8.00606	7.46807	6.4954	6.42053	4.93617	5.36245	4.46321
WBGene00019742	6.93804	5.89965	6.21869	6.13081	5.36048	5.57069	3.66177	4.08885	3.86615
WBGene00019741	3.49907	2.992	2.72059	2.91519	2.56612	2.83849	2.56455	2.22699	2.45023
WBGene00019745	0	0	0	0	0.0430987	0	0	0.0497065	0
WBGene00019740	0	0	0	0	0	0	0	0	0
WBGene00003689	11.0553	11.0086	12.8147	8.64867	5.32166	9.96586	6.34413	7.58359	11.1872
WBGene00003645	9.69371	8.17502	10.5392	7.80256	4.38677	8.38965	4.35906	6.14571	5.51529
WBGene00003720	13.7318	13.2223	17.6373	12.2536	6.68026	13.2031	9.17321	10.1102	10.357
WBGene00166752	0	0	0	0	0	0	0	0	0
WBGene00020153	4.0353	3.71392	4.1583	3.86035	2.72772	4.15511	3.98266	3.76215	3.3117
WBGene00020152	2.41925	1.98921	1.71826	2.00854	1.31727	2.12524	1.79777	1.87254	1.33513
WBGene00003696	6.07418	5.40975	6.61317	4.64121	2.99067	5.30897	2.96567	3.48334	3.76172
WBGene00006233	0.0325798	0.148925	0	0	0.101486	0.0914363	0.10588	0.0390154	0.0627387
WBGene00003721	10.4946	7.59654	9.89342	9.21469	5.97837	8.10398	7.71848	8.17993	8.06359
WBGene00020151	0.513987	0.587372	0.460531	0.546744	0.328426	0.554817	1.28491	1.65716	0.913646
WBGene00006282	0	0	0	0	0	0	0	0	0
WBGene00020154	0.211296	0.241464	0.223743	0.134858	0.175518	0.158136	0.446344	0.253035	0.447582
WBGene00004144	1.30614	1.09982	0.509554	1.31625	1.57035	0.514486	13.0694	5.76263	6.55281
WBGene00020014	3.26302	5.95037	3.08765	2.80632	11.3898	4.41652	13.7067	6.31864	5.28088
WBGene00005851	0	0	0	0	0	0	0	0	0
WBGene00005260	0	0	0	0	0	0	0.0821638	0	0
WBGene00005852	0	0	0	0	0.0338288	0.0304788	0	0	0.0313694
WBGene00005853	0	0.0738439	0	0.0687363	0.0670954	0	0.0524999	0	0
WBGene00020015	6.86092	7.78018	8.99751	6.59643	3.56198	6.49253	3.45175	5.11932	5.05615
WBGene00005854	0	0	0	0	0	0	0	0	0
WBGene00020016	1.90952	2.8309	4.94571	1.56459	0.509079	2.2209	0.0419302	1.05065	0.919289
WBGene00006119	0	0	0	0	0	0	0	0	0
WBGene00005855	0	0.067659	0	0	0	0	0.0481027	0	0
WBGene00005600	0	0	0	0	0	0	0	0.042977	0
WBGene00020013	0	0	0	0	0	0	0	0	0
WBGene00003648	4.96435	4.48361	5.36983	5.28074	3.82444	5.39328	5.22602	4.92219	4.60003
WBGene00003722	4.24631	4.9156	5.45996	5.22087	4.86719	5.4686	6.29508	4.88698	4.83192
WBGene00015759	16.8153	18.2271	13.6817	12.8234	20.8621	18.4491	37.0176	27.022	30.8931
WBGene00015758	0.243178	0.401409	0.286115	0.546095	0.252502	0.657212	1.55864	0.291215	0.39024
WBGene00015757	0.134064	0.114904	0.0354903	0.106956	0.0348009	0.156773	0.272305	0.240819	0.161354
WBGene00015760	0.0653217	0	0.0461131	0	0	0.122219	0.0707621	0.026075	0.0628949
WBGene00015761	0	0	0.0234951	0.0472044	0	0.0622718	0.162244	0	0
WBGene00015762	0.210365	0	0.222757	0.0248635	0.02427	0.196799	0.151923	0.111964	0.045011
WBGene00005899	0.152965	0.0874022	0.242963	0.0406783	0	0.107325	0.0310696	0	0.110461
WBGene00005898	0	0	0	0	0	0	0	0	0
WBGene00015756	5.78151	7.00913	3.3006	6.57779	13.8856	8.7009	6.7804	5.35823	4.11453
WBGene00005585	0.102612	0	0	0	0	0.0319982	0.055579	0	0
WBGene00005584	0	0	0	0.284748	0.119122	0	0.0310696	0	0
WBGene00015763	0.815317	0.465862	0.143891	0.867278	0.776027	1.01698	2.92567	3.33593	2.28966
WBGene00015764	0	0	0.20516	0	0	0	0.0314825	0.0928074	0.0746195
WBGene00019453	0.0343046	0	0	0	0	0.0641847	0	0	0
WBGene00019452	0.046376	0	0.0982156	0	0.024077	0.0216926	0	0.0277684	0.044653
WBGene00019451	0.0372638	0	0	0	0	0.139443	0.0302755	0	0
WBGene00199860	0	0	0	0	0	0	0	0	0
WBGene00019454	0	0	0	0.0369253	0	0	0.169218	0.08314	0.0668466
WBGene00019450	0.298746	0.08535	0.355887	0.0397232	0.038775	0.419221	0.455102	0.313039	0.17978
WBGene00165423	0	0	0	0	0	0	0	0	0
WBGene00019449	0.162899	0	0.137996	0.103968	0.0676577	0.396224	0.185289	0.156062	0.0627387
WBGene00022758	0	0	0.0707096	0	0.0231121	0.104116	0.108506	0.0799667	0.0428635
WBGene00022757	0.509036	0	0.585893	0.141255	0.114902	0.414095	0.0359629	0.0265038	0
WBGene00022756	0.0593565	0.135662	0.0314265	0.0631394	0.0308161	0.0555287	0.217013	0.106622	0.228605
WBGene00004177	0	0	0	0	0	0	0.266686	0.393082	0.252838
WBGene00005857	0	0	0	0	0	0	0	0	0
WBGene00005856	0	0	0	0	0	0	0	0	0
WBGene00023402	0	0	0	0	0	0	0	0	0
WBGene00004176	0	0	0	0	0.0684222	0	0.26769	0.236738	0.253791
WBGene00003680	9.2295	10.2681	8.91084	9.84659	6.93383	9.49774	8.24851	8.25698	8.62524
WBGene00022755	0.561348	0.470429	0.554787	0.398082	0.388579	0.420118	0.97296	0.40334	0.936854
WBGene00018624	0.898198	0.267767	0.909755	0.540032	0.689338	1.64402	0.507655	0.561195	0.864828
WBGene00018615	1.38167	1.46051	1.93855	1.06555	1.32704	2.2943	2.9467	2.27506	2.62741
WBGene00018616	3.16045	8.90022	2.09164	1.2607	2.63701	2.37587	10.6837	6.89365	7.00984
WBGene00018617	0	0	0	0	0	0	0	0	0
WBGene00018618	0	0	0	0	0	0	0.287158	0	0.068062
WBGene00018619	1.1242	2.24824	0.446408	0.224221	0.291825	0.657313	1.31297	1.0097	1.62365
WBGene00018620	0	0	0.0962386	0.193354	0	0.0850239	0.0738407	0	0.175017
WBGene00003673	1.13245	0.614164	1.11786	0.571684	0.338808	0.646424	0.576995	0.804492	0.739237
WBGene00018621	0.695533	1.16169	0.566542	0.682948	0.833307	0.950993	0.565096	0.51257	0.721208
WBGene00018614	0.159411	0.318799	0.295402	0.16957	0.124142	0.372827	0.420926	0.715875	0.383721
WBGene00005621	0	0	0	0	0	0	0	0	0
WBGene00018622	2.41859	2.34331	2.28268	2.32105	1.96538	2.48396	2.60578	2.99079	3.26529
WBGene00018623	0.0535026	0.0917121	0.0849813	0.0569124	0.0555538	0.0500523	0.0434689	0.0640712	0.0257574
WBGene00197369	0	0	0	0	0	0	0	0	0
WBGene00017959	0.448598	0.209719	0.172736	0.216904	0.465797	0.343366	0.132535	0.219769	0.157066
WBGene00005593	0	0	0	0	0	0	0	0	0
WBGene00005594	0	0.0459615	0	0	0	0	0	0.144492	0
WBGene00005451	0.0352373	0	0	0	0	0	0	0.0421979	0
WBGene00005452	0.176187	0	0	0	0	0	0.0286291	0.0421979	0
WBGene00017963	0.604329	0.138123	1.91978	0.0964266	0	1.24379	0.0245498	0.0361853	0.116375
WBGene00005320	0.0731258	0.0835663	0.0774333	0.116679	0.0759293	0.171025	0.267354	0.350283	0.352045
WBGene00017960	0.0942298	0.466629	0.166301	0.701647	0.521826	0.47015	1.09734	1.24128	1.02826
WBGene00005472	0	0	0	0	0.0738459	0	0.0288909	0	0
WBGene00017961	4.60105	4.08953	4.78185	4.41089	4.68897	4.30433	6.48414	6.42823	6.3717
WBGene00005687	0	0	0	0	0	0	0	0	0
WBGene00005688	0.0706882	0.0403904	0.112278	0.263177	0.0733983	0.165324	0.114863	0.0423258	0.170155
WBGene00017962	75.2792	62.4437	65.069	79.8803	52.5473	75.3809	43.3187	53.1528	44.2191
WBGene00005912	0.0990536	0.028299	0.131111	0.131708	0.102851	0.0694994	0	0.0593101	0.14306
WBGene00005913	0	0	0	0	0	0	0	0	0
WBGene00005914	0.0404985	0.0462807	0.0428841	0	0	0	0.0329036	0.0969967	0.0389939
WBGene00017957	26.4812	26.6201	30.4417	22.2276	11.5649	18.5647	12.546	21.089	13.9192
WBGene00019244	13.822	12.809	13.3448	14.3632	10.5228	13.4468	10.5457	11.3363	11.4073
WBGene00005895	0.0333245	0	0	0.141793	0	0.0311754	0	0	0
WBGene00005632	0	0	0	0	0	0	0	0	0
WBGene00005631	0.262102	0.299524	0.485698	0	0.204113	0.1839	0.266186	0.0784692	0.0630912
WBGene00021709	10.8342	10.2936	15.2576	10.6369	8.76419	12.5368	11.438	10.3153	10.553
WBGene00005896	0	0	0	0	0	0	0	0	0
WBGene00021708	0	0	0	0	0	0	0	0	0.0354266
WBGene00021707	0	0	0	0	0.08128	0.0732309	0.0953983	0	0
WBGene00021706	0	0.0892556	0	0	0	0	0.0317284	0	0
WBGene00021710	0.0705457	0.214981	0.124502	0.125069	0.0976671	0.219988	0.229264	0.366084	0.0905664
WBGene00019242	0.111317	0.084807	0.0392915	0.078941	0.23117	0.0694257	0.0904412	0	0.0714543
WBGene00019243	0.128642	0.220514	0.238385	0.239471	0.467509	0.210606	0.0261293	0.0385134	0.0928972
WBGene00001564	225.64	234.091	280.965	254.343	393.828	296.198	192.841	179.138	271.604
WBGene00219801	0.357048	0.408025	0	0	0	0	0	0	0.687565
WBGene00005228	0.0561648	0.320919	0.386576	0.179233	0.262431	0.446614	0.136896	0.336297	0.243352
WBGene00005613	0	0	0	0	0.0351035	0	0	0	0
WBGene00005612	0	0	0	0	0.0312132	0	0	0	0
WBGene00015489	0	0	0	0	0	0.298261	0	0	0
WBGene00006182	0	0	0	0	0.110432	0	0	0	0
WBGene00006181	0.082428	0	0.0436417	0	0	0	0.167425	0	0
WBGene00005516	0	0	0	0	0	0	0.0503163	0.111246	0
WBGene00006288	0.0329479	0.0753041	0	0	0.0342111	0.154116	0.160614	0.197281	0.126895
WBGene00005642	1.73483	1.5457	2.55315	1.31367	1.61816	2.31065	2.22174	3.27474	3.28414
WBGene00006087	0	0	0	0	0	0	0	0	0
WBGene00206359	0.0519921	0.0594153	0	0	0	0	0.168967	0.249049	0.0500605
WBGene00015491	0	0.153794	0	0	0	0	0	0	0
WBGene00005643	0.726551	0.929918	0.646253	0.772855	0.603524	0.951575	2.07784	1.56613	1.45508
WBGene00006266	0	0.0396691	0	0	0	0	0	0	0
WBGene00019983	167.79	148.611	148.661	163.699	143.199	177.103	174.626	191.219	181.835
WBGene00019982	0.0399437	0	0.0422966	0	0.1659	0.0373678	0.129811	0	0
WBGene00044514	3.28722	5.76006	4.64115	2.87508	7.50915	6.42383	4.0358	4.46144	4.3608
WBGene00019981	0	0	0	0	0	0.0367387	0	0	0
WBGene00044091	0.040081	0	0	0	0.0416176	0.0374962	0	0	0
WBGene00020060	0	0	0.0370889	0	0.0363685	0.131068	0.113829	0.083889	0.0674489
WBGene00020059	0	0	0	0	0	0	0.0574317	0	0
WBGene00020062	1.43205	1.32774	0.715287	1.95444	1.17834	0.682489	4.19296	3.49458	2.93981
WBGene00206411	0.107996	0.24683	0.114358	0.344636	0.224273	0.303094	0.0877428	0	0.103984
WBGene00020058	5.52725	8.19566	6.96536	7.58019	5.07512	5.94002	14.8082	13.8946	11.5674
WBGene00020063	0.312417	0	0	0	0.108131	0	0.253828	0.49884	0.10027
WBGene00020057	0	0	0	0	0	0	0	0	0
WBGene00020056	0	0	0	0	0	0	0	0	0
WBGene00005923	0	0	0	0	0	0	0	0	0
WBGene00005922	0	0	0.0418665	0	0	0	0	0	0
WBGene00005921	0	0	0.0551367	0	0	0.0487116	0	0	0
WBGene00018313	0	0	0	0	0.114975	0.0690595	0.0299881	0	0
WBGene00018312	0.725195	0.580115	0.614331	0.539989	0.0752998	0.373136	0.530276	0.607913	0.733166
WBGene00201947	0	0	0	0	0	0	0	0	0
WBGene00019561	0.319807	0.0429962	1.01594	0.120067	0	2.05909	0.0152842	0.090113	0.0905664
WBGene00044778	0.0757374	0	0	0	0	0	0	0	0.0729236
WBGene00019562	0.209902	0	0.444533	0	0	1.0211	0	0.0754095	0.0606311
WBGene00019560	0	0	0	0	0	0	0	0	0
WBGene00201938	0	0	0	0	0	0	0	0	0
WBGene00019559	0	0	0	0	0	0	0	0	0
WBGene00019558	0	0	0	0	0	0	0	0	0
WBGene00019557	0.114724	0.131103	0	0	0	0	0	0	0
WBGene00019563	5.47777	10.7951	3.55129	9.15653	21.068	7.89595	10.8538	11.8478	9.79506
WBGene00019556	0.236652	0.0772686	0.930771	0.17981	0	1.20184	0	0.0404856	0.0325514
WBGene00023103	0	0	0	0	0	0	0	0	0
WBGene00235188	0	0	0	0	0	0	0	0	0
WBGene00019555	0.293894	0.0395123	0.640719	0	0	1.60113	0.0280916	0.124217	0.249684
WBGene00020155	85.1836	97.8795	83.8163	94.1358	95.4381	73.4136	103.433	99.3914	96.3701
WBGene00020156	21.5802	23.3695	14.7446	24.9778	19.2064	14.9491	51.8062	59.7465	47.8398
WBGene00006118	0	0.0399067	0	0	0	0	0	0	0
WBGene00044777	0.507111	0.165576	0.997255	0	0	3.52418	0.0588586	0.17351	0.069753
WBGene00044776	4.95151	5.09262	7.86478	5.88157	3.1705	5.55864	5.02866	6.52257	4.05242
WBGene00005210	0.0788078	0.225149	0.125175	0.209576	0.0818292	0.25804	0.352157	0.330313	0.15176
WBGene00005622	0	0	0	0	0	0	0	0	0
WBGene00020157	0.31545	0.970546	0.231253	0.335554	0.881849	0.476712	0.78859	0.464938	0.373822
WBGene00235327	0	0	0	0	0	0	0	0	0
WBGene00003550	3.21128	2.72726	3.27037	3.04261	2.44158	2.47887	4.96148	3.50939	4.52814
WBGene00001480	20.8846	25.9659	22.4055	19.1158	24.448	17.424	21.7032	18.3592	19.7834
WBGene00019241	23.2642	27.0566	20.2894	23.0666	24.3165	22.7276	26.2107	25.7625	20.0855
WBGene00019240	134.434	112.559	121.157	138.509	88.6111	112.427	102.152	124.236	101.935
WBGene00019239	0	0	0	0	0	0	0	0	0
WBGene00172957	0	0	0	0	0	0	0	0	0
WBGene00021747	0.116377	0.310316	0.184848	0.103162	0.140978	0.308471	0.0157587	0.0696827	0.0933778
WBGene00021748	7.96757	10.6111	8.3086	9.23266	9.62566	9.57936	9.09472	8.68889	7.61322
WBGene00021750	3.37733	3.00684	2.12081	2.58999	3.50681	2.82888	3.31827	3.38607	3.02498
WBGene00005024	8.54159	7.82839	7.93108	9.31273	10.3595	9.25386	11.0158	9.20767	9.4011
WBGene00196278	0	0	0	0	0	0	0	0	0
WBGene00197318	0	0	0	0	0	0	0	0	0
WBGene00201430	0	0	0	0	0	0	0	0	0
WBGene00200351	0	0	0	0	0	0	0	0	0
WBGene00006770	17.2775	19.5494	17.7937	19.0638	22.0117	17.5102	31.6764	23.4355	30.6627
WBGene00220173	0	0	0.385957	0	0	0.340981	0	0	0
WBGene00021749	13.904	12.124	11.8622	11.8929	15.4634	18.1651	11.243	10.8899	13.2606
WBGene00019971	19.2587	15.324	17.7922	16.0941	16.1267	20.9227	19.3355	14.5703	19.1874
WBGene00019972	4.86873	3.42392	5.07055	3.64239	2.55547	5.58083	1.65182	2.72303	2.21514
WBGene00019973	32.9547	18.6919	34.969	29.2186	11.7166	24.5022	12.6724	19.6702	13.4231
WBGene00019975	16.0467	18.0831	17.4639	15.0542	10.6451	13.1875	26.6632	26.3559	26.3946
WBGene00195716	0	0	0	0	0	0	0	0	0
WBGene00015344	130.618	124.743	121.173	133.548	126.833	126.444	114.184	100.907	110.857
WBGene00019625	0	0	0	0	0.101771	0.0458462	0	0.0586871	0
WBGene00044515	0.357048	0.816051	0.37808	0.253202	1.23579	0.445363	0.77357	0.285051	0.80216
WBGene00197358	0	0	0	0	0	0	0	0	0
WBGene00201957	0	0	0	0	0	0	0	0	0
WBGene00006255	0.100548	0	0	0.035652	0.104403	0	0	0.12041	0
WBGene00019624	24.8144	20.038	23.2092	26.1044	24.5059	25.8505	27.9835	33.6064	31.618
WBGene00006129	0	0	0	0	0	0	0	0	0.0334233
WBGene00019626	1.26778	0.0482929	3.17715	0.314668	0.175518	3.51853	0.480678	0.253035	0.651028
WBGene00019623	2.60947	3.72755	2.19799	3.65898	1.8474	2.27475	7.70947	9.30379	6.73814
WBGene00173041	0	0	0	0	0	0	0	0	0
WBGene00021746	0.733015	0.788397	0.730535	0.412799	0.649188	0.705913	1.22613	0.877811	1.37005
WBGene00021745	1.89408	2.16451	1.45146	1.56412	1.63029	2.16829	2.53104	2.71591	2.71157
WBGene00021744	0.0909636	0.0346503	0	0	0.0314837	0.0850976	0.0985396	0	0
WBGene00021743	3.76157	2.78328	3.55331	4.03008	5.25454	7.92405	2.57243	2.20369	2.89224
WBGene00021742	4.95045	4.05008	4.52723	3.79986	5.51992	7.7099	2.83373	2.29049	2.38327
WBGene00021741	0.909544	0.794838	0.396579	0.341474	0.44443	0.750784	0.738972	0.384427	0.618178
WBGene00021740	2.18692	2.22147	1.28652	1.55086	1.00923	1.59125	2.96132	0.87297	3.74341
WBGene00196172	0	0	0	0	0	0	0	0	0
WBGene00021071	4.27015	6.14367	2.73253	5.81675	5.42271	3.82234	9.28487	8.05677	7.2469
WBGene00021072	0.185791	0.353863	0.229525	0.263509	0.192914	0.289683	0.100633	0.111246	0.208703
WBGene00000785	540.866	435.107	441.914	722.331	750.167	729.412	212.983	302.181	228.129
WBGene00021070	9.76634	10.7542	8.45823	13.6912	18.972	12.7669	5.35994	6.08013	4.67062
WBGene00200572	0	0	0	0	0	0	0	0	0
WBGene00020663	0.879395	1.719	0.931197	0.960057	1.41772	0.995882	1.31614	0.942253	1.09183
WBGene00219734	0	0.0347407	0	0	0.0315657	0.0142199	0.0740973	0.0182027	0.0292708
WBGene00000552	352.432	357.699	331.639	316.019	399.868	339.876	396.536	368.175	383.077
WBGene00020664	0.331927	0.410928	0.46864	0.294235	0.315932	0.439906	0.539358	0.231872	0.399495
WBGene00196225	0	0	0	0	0	0	0	0	0
WBGene00198904	0	0	0.536983	0	0	1.42323	0	0	0
WBGene00004230	26.9072	41.9347	27.5143	28.214	69.6108	34.6613	43.0297	30.6571	33.9232
WBGene00202436	0.168224	0.192243	0	0	0	0	0	0	0
WBGene00197740	0	0	0	0	0	0	0	0	0
WBGene00020662	1624.84	1359.92	1847	1409.58	733.91	1322.9	641.215	1035.08	921.897
WBGene00017764	0.114975	0.306578	0.16233	0.203837	0.517325	0.430241	0.093413	0.183582	0.0369011
WBGene00200332	0	0	0	0	0	0	0	0	0
WBGene00021737	0	0	0	0	0	0	0.0659598	0	0
WBGene00197345	0	0	0	0	0	0	0	0	0
WBGene00021738	8.36624	8.46863	7.70508	8.97077	9.45298	9.36383	11.4559	9.49684	10.6706
WBGene00021736	18.7913	15.0743	15.5363	17.8718	14.4175	18.0558	13.6127	14.9652	16.2215
WBGene00219759	0	0	0	0	0	0	0	0	0
WBGene00195169	0.426716	0.390112	1.26518	0.453911	0.443075	1.75647	0.346691	0.306604	0.739552
WBGene00021739	5.80563	6.45522	5.89839	5.84181	5.53943	7.04593	8.79632	7.70406	7.25181
WBGene00021735	6.9241	6.59652	6.30114	6.09649	9.75217	9.17122	7.63074	5.91102	6.89128
WBGene00235315	13.6823	12.0472	10.688	14.7928	3.72638	10.2819	8.38282	15.8478	8.42268
WBGene00255579	0	0	1.68417	0	0	0	0.646106	0	0
WBGene00016539	9.25303	10.5253	7.98921	10.9027	11.5885	7.81732	16.7588	15.0529	15.5295
WBGene00199913	0	0	0	0	0	0	0	0	0
WBGene00195268	0	0	0	0	0	0	0	0	0
WBGene00016538	0.660935	1.42174	0.494025	0.992551	1.08996	0.727427	2.27429	2.51415	1.45993
WBGene00004266	277.93	278.024	291.687	256.57	279.412	268.657	306.438	275.305	298.247
WBGene00198782	0	0	0	0	0	0	0	0	0
WBGene00016540	3.39796	3.33379	3.24708	2.85635	3.40775	2.68262	3.73034	2.8385	3.17596
WBGene00022288	0.880638	0.335457	1.86503	0.218578	0.27432	2.74616	0.52469	0.492144	0.395696
WBGene00022289	0	0.0454909	0.0843045	0	0	0.0372403	0	0	0
WBGene00004053	17.43	15.7545	16.9134	14.8786	12.8587	16.3483	22.9365	13.3977	26.4222
WBGene00044747	0	0	0	0	0	0	0	0	0
WBGene00001171	4.49247	5.59184	4.65661	5.08167	4.73041	3.72921	10.1103	8.10773	9.39238
WBGene00201332	0	0	0	0	0	0	0	0	0
WBGene00017502	0.161495	0	0.0570028	0	0.279478	0.352522	0.0874729	0.257862	0
WBGene00044774	2.49584	2.96403	1.39916	3.0193	1.7785	1.69394	4.61221	5.62608	3.72247
WBGene00220206	0	0	0	0	0	0.3678	0	0	0
WBGene00022285	0.330516	0.125902	0.163327	0.257826	0.320309	0.556564	0.680283	0.580514	0.445532
WBGene00197907	0	0	0	0	0	0	0	0	0
WBGene00199852	0	0	0	0	0	0	0	0	0
WBGene00199049	0	0	0	0	0	0	0	0	0
WBGene00022284	1.89843	3.19041	2.14822	2.81135	2.60896	1.96753	6.27548	3.20956	4.10381
WBGene00004923	6.93025	8.7925	5.66111	7.16129	5.90361	5.21313	15.7197	12.4658	13.8086
WBGene00196449	0	0	0	0.375966	0	0	0	0	0
WBGene00022286	18.5768	20.7206	17.841	17.3058	21.7499	23.4203	16.0684	14.3021	19.8896
WBGene00022287	19.722	39.623	13.2039	31.6037	104.769	31.1868	69.1592	33.522	31.363
WBGene00004925	11.8028	12.7241	11.7902	8.99963	7.76532	9.57597	11.4903	10.4068	12.7723
WBGene00195319	0	0.416526	0	0	0	0	0	0	0
WBGene00020017	4.78758	15.5691	2.28445	5.5328	20.7437	6.55237	14.6946	8.67071	7.68285
WBGene00001578	55.8127	50.59	71.9391	40.4397	36.0617	46.6078	33.411	47.2304	56.2862
WBGene00019976	0.0254108	0.0290388	0.215261	0	0	0.166405	0	0.091291	0.0489335
WBGene00019979	6.31048	7.47501	7.79221	6.93567	10.5579	6.68805	13.6778	10.8711	10.3555
WBGene00044900	0	0.504031	0.15568	0.469168	0.152656	0.137539	0.955586	1.05637	0.141558
WBGene00000555	0	0	0	0.138367	0	0	0	0	0
WBGene00000559	0	0	0	0	0	0	0.41201	0	0
WBGene00000558	10.1199	11.6627	16.4372	8.11922	14.5151	16.7683	160.19	136.697	154.416
WBGene00000557	43.8639	36.3514	38.736	65.4478	63.8855	47.6917	90.5909	94.0301	66.9784
WBGene00000556	2.15027	1.8988	2.06994	1.87143	2.84162	2.56022	27.1581	27.6229	14.9632
WBGene00005611	0.102312	0.11692	0.108339	0.362775	0.354115	0.0319047	0.471041	0.530929	0.0656739
WBGene00174088	0	0	0	0	0	0	0	0	0
WBGene00019980	0.209884	0.102793	0.698492	0.0637887	0.217931	0.813446	0.0730814	0.215437	0.0288695
WBGene00019978	104.972	95.2953	162.695	105.695	67.9408	97.1146	28.2619	53.3305	42.912
WBGene00019977	1.14858	1.05474	1.8678	1.15633	0.809275	0.786695	0.616566	0.761418	0.572703
WBGene00004139	3.5902	10.3832	3.04135	2.43829	9.43432	4.75382	8.61611	4.79548	7.68478
WBGene00018757	22.6137	22.3359	21.5703	20.4069	16.1714	19.7322	21.3896	19.1757	20.706
WBGene00006794	247.53	241.931	244.988	235.737	256.511	248.495	297.734	280.951	271.64
WBGene00016513	1.40713	1.24355	1.17215	1.5966	1.36367	1.28128	3.0639	2.47146	3.071
WBGene00016514	0.0857615	0	0.363253	0.0912272	0.445247	0.0802309	0.627103	0.205405	0.0825753
WBGene00045390	4.97416	6.33773	4.35904	4.74381	2.67148	3.74411	7.52524	9.92789	7.76207
WBGene00016512	0.600985	0.114465	2.08593	0.17758	0.0693362	4.27918	0.0542532	0.559767	0.225033
WBGene00005690	0.0678114	0.154986	0.251321	0.216399	0.387261	0.158596	0.19283	0.162413	0.228522
WBGene00016515	0.0725571	0	0.364948	0.0385906	0	0.933323	0	0.0868897	0.122258
WBGene00016516	0.30856	0	0.784166	0	0.0640779	0.981448	0	0.147804	0.0594192
WBGene00005691	0	0	0	0	0.0727371	0	0	0	0
WBGene00016517	0.109261	0.12486	0.0867725	0.174336	0.340348	0.153322	0.732355	0.294397	0.341904
WBGene00023317	0	0	0	0	0	0	0	0	0
WBGene00006268	0.100838	0	0.106778	0	0.0349012	0	0.136545	0.281766	0.129455
WBGene00006270	0	0	0	0	0	0.032767	0.0284571	0.0419445	0
WBGene00006267	0	0	0	0	0	0	0	0	0
WBGene00006265	0	0	0	0	0	0	0.0283719	0	0
WBGene00019348	0.903818	1.03286	1.98248	1.35057	1.27364	1.83199	2.13303	2.29356	2.32064
WBGene00006248	0	0	0.0421523	0.0423443	0	0	0	0.0953414	0.114985
WBGene00019349	0	0.372834	0.172736	0.0867615	0.0846904	0.305214	0	0	0
WBGene00019350	0.0959964	0.164553	0.203302	0.204229	0.149515	0.0898057	0.155987	0.114959	0
WBGene00018707	5.75381	4.20535	6.20833	4.22962	2.2829	3.53016	4.054	3.62259	6.20065
WBGene00198331	0	0	0	0	0	0	0	0	0
WBGene00018708	0.336611	0.250036	0.534659	0.196935	0.629128	0.425119	1.39477	0.927137	0.95611
WBGene00018706	2.81854	4.25929	3.57363	4.00413	7.8556	3.64292	9.09959	5.44045	5.78473
WBGene00018709	0.0440689	0.0503608	0	0	0.183034	0	0.143218	0.369418	0.0848632
WBGene00197355	0	0	0	0	0	0	0	0	0
WBGene00199430	0	0	0	0	0	0	0	0	0
WBGene00000387	6.36351	5.71517	4.20006	6.1637	7.09095	6.35647	9.42952	8.5292	8.86685
WBGene00017509	0.128171	0	0.135721	0.136339	0	0.119905	0.728941	1.3814	1.60432
WBGene00017508	0.195115	0.222973	0.206609	0.276734	0.0675319	0.365065	0.317049	0.311543	0.313111
WBGene00017507	6.08838	3.43884	3.63108	4.61536	4.86851	6.2195	5.51516	5.27972	6.80552
WBGene00017506	214.869	109.198	118.749	215.696	148.468	186.302	599.529	540.284	501.201
WBGene00017505	0	0	0.0156933	0	0	0	0	0	0
WBGene00017504	2.44193	1.62489	2.58577	2.10435	1.63687	1.73503	2.08444	2.7022	2.11311
WBGene00167824	0	0	0	0	0	0	0	0	0
WBGene00017510	0.913254	0.74546	1.07757	0.666142	0.704427	0.781129	1.65357	1.90608	1.48229
WBGene00017503	5.96023	6.04788	5.84886	5.21964	5.30844	5.69604	5.1347	5.44549	5.66459
WBGene00017511	0	0	0	0	0.0815537	0	0.063813	0	0.189061
WBGene00017512	3.7926	3.20604	3.87848	2.90139	2.50846	2.60027	1.43515	2.3331	2.151
WBGene00003707	4.33549	3.31857	4.52591	3.78515	1.74123	3.96024	3.33966	4.06536	3.28834
WBGene00003700	4.57822	3.71214	5.05567	4.56852	1.81095	3.85468	3.01114	5.40426	3.67344
WBGene00021610	1.78661	1.61795	1.32073	2.00805	2.80017	2.1129	3.28655	1.85695	2.30447
WBGene00021611	2.48972	3.07588	2.9214	3.04207	4.0175	2.95867	5.16637	6.04364	4.63247
WBGene00021612	0	0	0	0	0	0	0	0.0563206	0
WBGene00198427	0	0	0	0	0	0	0	0	0
WBGene00021609	0.0225165	0.0514627	0	0	0.0701393	0.0210645	0.0182939	0	0.02168
WBGene00006253	0.0316945	0	0	0	0	0	0	0	0
WBGene00006252	0	0	0	0	0	0	0	0.0379552	0
WBGene00021608	0.869334	0	1.49588	0	0.225666	2.64313	0	0.390396	0.10463
WBGene00000108	0	0.0487343	0	0.0453634	0	0	0.17324	0.0766043	0.0615918
WBGene00019393	0	0	0	0	0.0180667	0	0.0424098	0.0208367	0
WBGene00019392	0	0	0	0	0.0220596	0	0	0	0
WBGene00019391	0.184439	0.0903309	0.055801	0.0840829	0.164151	0.0246492	0.128443	0.0946594	0.0253695
WBGene00019384	0	0	0.252053	0	0	0.178145	0	0	0
WBGene00019390	0.228997	0.0523383	0.0969944	0.0974363	0.0951104	0.0428458	0.409313	0.329078	0.529173
WBGene00019389	0.350784	0.534489	0.526217	0.49752	0.303527	0.246122	0.664998	0.910164	0.900671
WBGene00019388	2.68128	2.37468	1.34863	2.78086	0.904824	1.75586	12.526	17.4193	12.7147
WBGene00019387	0	0	0	0	0	0	0.123068	0	0
WBGene00019386	0.421574	0.481765	0.267845	0.807195	0.321007	0.236633	0.730697	1.04336	0.622399
WBGene00019385	0.0330412	0	0.0349876	0	0	0	0.0268448	0.039568	0
WBGene00005843	0	0.067659	0.0313467	0	0.0614757	0.0830817	0	0	0
WBGene00005845	0.0637353	0.0364176	0	0	0.0661788	0.0298126	0.0258913	0	0.0613674
WBGene00005838	0.0332295	0	0	0	0.0345035	0	0	0.0397935	0
WBGene00005229	0.0696332	0.0795751	0	0.0370355	0	0	0	0	0
WBGene00005231	0	0	0	0	0.145039	0	0	0	0
WBGene00021604	0	0	0	0	0	0	0	0	0
WBGene00195035	0	0	0	0	0	0	0	0	0
WBGene00021605	0.404516	1.07863	0.642518	0.717161	0.700042	1.3245	1.31462	1.69548	1.62287
WBGene00021607	0.13229	0.453533	0.140083	0.140721	0.343404	0.371276	0.806106	0.237633	0.445813
WBGene00167741	0	0	0	0	0	0	0	0	0
WBGene00021606	0.17807	0.0678312	0.157132	0.157849	0.277345	0.222115	0.0723376	0.248785	0.20003
WBGene00005837	0	0	0	0	0	0	0.0263962	0	0
WBGene00005846	0	0	0	0	0.0339236	0.0611283	0.0265441	0	0
WBGene00005847	0	0	0	0.0342732	0.0669101	0	0	0	0
WBGene00005850	0	0	0	0	0.0984612	0.0295702	0	0	0
WBGene00005849	0	0.0363183	0	0	0.0329992	0.0297313	0.0516416	0	0.0612002
WBGene00005848	0	0	0	0	0	0	0	0	0
WBGene00005539	0	0	0	0	0.0727371	0	0	0	0.0337244
WBGene00022806	0.0378687	0	0	0	0	0	0	0	0
WBGene00170133	0	0	0	0	0	0	0	0	0
WBGene00001769	2.30043	2.07542	1.58122	1.88894	2.93339	1.92554	2.32807	2.31986	1.86523
WBGene00006205	0.102612	0	0	0.0363839	0	0	0.055579	0.163842	0
WBGene00022807	0	0	0	0.11012	0.0716611	0.0322822	0.308398	0.165296	0
WBGene00200752	0	0	0	0	0	0	0	0	0
WBGene00022805	5.17539	5.97201	5.18619	5.34409	5.89808	5.36123	7.15845	5.29073	6.92774
WBGene00022808	0	0	0	0.0905613	0.176799	0	0	0	0.0819725
WBGene00005410	0	0	0.0359029	0	0.0352056	0.0317192	0.0275472	0	0.0652921
WBGene00022804	0	0	0	0	0	0.0303094	0	0	0
WBGene00022809	0.0933085	0.213261	0.0988049	0.0992551	0.0968858	0.130937	0.113715	0.0558701	0.134763
WBGene00021603	3.42104	2.58346	3.85559	3.66035	1.24639	2.75124	1.05653	2.18018	1.5025
WBGene00021602	4.43882	3.33602	3.42994	2.99892	1.88927	3.29212	0.714778	1.4606	1.5979
WBGene00000976	70.198	63.1366	64.2385	76.3139	65.4654	71.0423	58.1116	62.3025	60.9927
WBGene00018116	0.0827203	0.0945307	0.087593	0	0.0858916	0.0773858	0.268829	0	0
WBGene00018115	3.21496	4.10118	2.77097	3.97657	3.88164	2.44807	11.2378	11.9082	7.70279
WBGene00018112	7.82568	8.73741	7.52467	11.6733	8.6861	10.2663	27.9171	31.2384	20.8726
WBGene00018113	10.7748	12.8472	10.8856	8.36223	13.4141	11.7771	14.7838	10.9282	13.2857
WBGene00018111	0.845185	1.44879	1.38721	1.03391	0.877589	0.790681	1.13303	0.860318	1.26137
WBGene00165613	0	0	0	0	0	0	0	0	0
WBGene00018110	0.0239498	0.0273693	0.0253606	0.101905	0	0.112027	0.0583751	0.0573615	0.0461201
WBGene00018114	0	0.0386717	0	0	0	0	0.0824817	0	0
WBGene00002016	143.45	173.928	226.817	102.986	155.762	276.803	102.046	159.824	228.095
WBGene00002018	150.849	202.94	238.652	112.871	174.27	298.525	116.388	248.55	221.034
WBGene00021599	0.0589069	0.302928	0.0935653	0	0.0917479	0.0551081	0.263229	0.105815	0.113437
WBGene00021600	11.6636	9.69369	11.6957	10.3391	2.75244	9.67147	17.732	22.0094	16.505
WBGene00021601	0.0600183	0.0685875	0.190661	0.0319217	0.155798	0.0842218	0.219432	0	0.173366
WBGene00001632	67.2164	57.8732	61.0225	64.8782	63.0776	70.0215	62.48	57.1997	56.7324
WBGene00044344	39.4164	43.0685	35.1114	37	34.8602	35.1278	31.7435	32.7519	27.432
WBGene00021309	25.2177	38.2913	29.3828	27.0801	37.125	25.8976	54.2697	47.1012	43.7727
WBGene00020394	1.0788	1.36683	0.27317	0.673565	1.12016	0.745953	0.60973	0.898714	0.948398
WBGene00020393	61.13	47.0197	68.0626	56.0517	31.8804	50.4922	20.7035	38.6315	27.4652
WBGene00020388	0.755051	0.681201	2.35651	0.7609	0.433263	3.08568	0.435874	0.404511	0.535684
WBGene00020396	20.3198	18.3637	19.1357	21.2648	26.0817	18.7786	22.8588	18.5869	19.5385
WBGene00195420	0	0	0	0	0	0	0	0	0
WBGene00219730	0	0	0	0	0	0	0	0	0
WBGene00020389	41.4278	52.7754	41.1791	47.052	42.7708	47.3472	48.4127	47.0652	35.8799
WBGene00020392	11.6917	10.3098	11.2792	12.0182	12.7527	16.8535	11.6912	9.25558	9.74189
WBGene00020390	5.27992	5.52243	5.59094	5.8544	4.13499	4.85571	11.5969	9.43075	7.58256
WBGene00195501	0	0	0.385957	0	0	0	0	0	0
WBGene00020391	176.69	168.085	151.666	179.545	180.989	175.606	201.906	202.517	191.589
WBGene00021305	61.2954	57.0752	57.7727	56.6185	50.5524	63.3215	55.1733	59.1009	61.2278
WBGene00220139	0	0	0	0.41821	0	0	0	0	0
WBGene00021304	1.21944	2.27885	1.29127	1.31241	2.36852	0.993165	2.73913	1.70084	2.34827
WBGene00021303	0.0422593	0	0	0	0	0	0	0	0
WBGene00172418	0	0	0	0	0	0	0	0	0
WBGene00005644	0.755613	0.929918	0.738575	0.711026	1.44846	0.870012	0.968086	0.591647	0.895434
WBGene00021308	0.100548	0	0.745296	0	0.208806	1.0347	0.163383	0.12041	0
WBGene00021302	0.0815633	0.559252	0.863679	0.0867615	0.0846904	1.06825	0	0.488375	0
WBGene00021307	0.686092	0.784049	0.145301	0	0.712395	0.770216	1.33782	1.15027	0
WBGene00044517	0.73407	1.53794	1.42507	1.30142	1.27036	1.0301	1.19281	1.46512	1.0602
WBGene00044516	0	0	0.0935653	0	0	0	0	0	0
WBGene00021301	0.318097	0.242342	0.449113	0.33837	0.550487	0.0991945	0	0.126977	0.204186
WBGene00001785	0.0555408	0.126941	0.0588124	0.118161	0	0	0.270749	0.133024	0.0534773
WBGene00020277	2.33589	5.06641	2.29681	1.9016	1.93046	1.78388	1.2394	2.02662	1.79011
WBGene00020280	33.0654	57.4342	38.6875	29.767	27.2433	26.3256	24.1544	28.498	29.1857
WBGene00198113	0	0	0	0	0	0	0	0	0
WBGene00200219	0	0	0	0	0	0	0	0	0
WBGene00020279	5.83178	8.69882	5.00525	8.94602	5.92788	4.93884	14.6133	14.1881	11.5258
WBGene00005604	0	0	0	0	0	0	0	0	0
WBGene00200073	0	0	0	0	0	0	0	0	0
WBGene00023343	0	0	0.0682354	0	0	0.060284	0.10471	0	0.0620455
WBGene00044518	0	0	0	0	0	0	0	0	0
WBGene00021494	0	0.0394344	0.0365403	0	0.0358305	0	0.0841085	0.123972	0.0332255
WBGene00005603	0	0	0	0	0	0	0	0	0
WBGene00200592	0	0	0	0	0	0	0	0	0
WBGene00020343	13.8823	6.74425	10.4924	16.8893	17.8092	13.4889	19.3702	15.2391	15.5135
WBGene00020342	0.220761	0.0420468	1.24675	0.0782769	0.0382042	0.894941	0.119574	0.132185	0.141706
WBGene00197537	0	0	0	0	0	0	0.233022	0	0
WBGene00020341	13.3918	16.9515	16.1478	15.661	14.1356	13.3582	40.3002	38.5822	31.9554
WBGene00020340	91.5279	89.3256	100.016	81.7395	54.8036	76.609	46.0274	60.0173	59.407
WBGene00170432	0	0	0	0	0	0	0	0	0
WBGene00006589	9.33608	11.7748	4.62456	11.6558	18.4919	11.9634	43.0467	20.7321	25.1295
WBGene00000111	21.9231	19.6888	25.5521	20.0004	23.3959	20.8416	11.3385	14.7677	15.0252
WBGene00019089	2.01611	2.30396	3.81904	1.83482	3.86116	3.43688	1.45601	2.30706	1.46669
WBGene00019096	0.759167	0.118303	2.15588	0.0367068	0	2.25976	0	0.330592	0.0664511
WBGene00023306	0	0	0.112278	0	0	0	0.0861475	0	0
WBGene00019095	3.11028	2.26186	3.59291	2.03022	2.97263	5.62102	2.06754	1.98931	1.59946
WBGene00019094	0.500889	0	0.151541	0.0761159	0.297196	0.0669411	0.465091	0.0856903	0.413383
WBGene00044519	0	0	0	0	0	0	0	0	0.106955
WBGene00019090	34.9159	27.2557	26.8388	44.6171	23.3675	25.0403	99.8649	94.997	78.6116
WBGene00174154	0	0	0	0	0	0	0	0	0
WBGene00019092	4.6076	4.83183	5.39562	5.44904	4.0244	4.20904	9.09454	8.37402	8.87284
WBGene00019091	0	0.0395514	0	0	0	0	0	0.0414466	0
WBGene00044520	0	0.173102	0.320795	0.483385	0	0	0.123068	0	0
WBGene00001857	0	0	0.0646629	0	0	0	0.148841	0	0.117594
WBGene00021488	0	0	0	0	0	0	0	0	0
WBGene00021489	0.0573148	0	0.197246	0	0.014878	0.509377	0	0	0.0551854
WBGene00021490	0.145794	0.0833052	0.231574	0.232629	0.302768	0.204589	0.177679	0.218242	0.070189
WBGene00021491	0.527498	0.502343	0.698213	0.654635	0.228217	0.657974	0.285715	0.36849	0.42325
WBGene00198913	0	0	0	0	0	0	0	0	0
WBGene00021492	4.04132	5.6706	3.68352	5.60487	6.69277	5.21641	6.77467	4.65584	6.10767
WBGene00021487	31.7892	29.32	27.0727	36.2614	22.0053	26.6598	30.5901	28.997	25.4417
WBGene00003676	18.9294	19.124	17.2715	16.7665	17.7906	18.9219	17.9933	19.1145	15.4406
WBGene00021486	128.01	133.052	138.764	132.15	147.001	175.49	206.699	186.151	181.632
WBGene00021493	4.11503	3.81528	3.80932	3.30361	2.71416	3.29279	9.50426	8.74003	8.52235
WBGene00018094	0	0	0	0	0	0	0	0	0
WBGene00018095	0	0	0	0	0	0	0	0	0.06216
WBGene00018099	0.759346	0.72892	0.578935	0.904669	1.32461	1.39234	0.789686	1.05484	0.906608
WBGene00018093	0	0.0273132	0	0	0	0.0223594	0	0	0
WBGene00018096	0.0492133	0	0	0.0523498	0	0.184159	0	0	0
WBGene00018097	0	0	0.102922	0	0	0.363713	0	0	0
WBGene00018098	0.509573	0	1.7087	0	0	1.82739	0.0690017	0.508526	0.163547
WBGene00018092	0.259832	0.0494882	0.0229281	0.138196	0	0.283588	0.070368	0.0777894	0.145937
WBGene00017722	0.109209	0.124802	0.115642	0.162637	0.090717	0.143033	0.0532372	0.0523128	0
WBGene00199577	0	0	0	0	0	0	0	0	0
WBGene00200886	0	0	0	0	0	0	0	0	0
WBGene00000514	25.3453	20.8768	21.3985	23.3919	14.6689	18.341	18.4201	17.2632	16.2775
WBGene00017721	0	0.0726587	0.157094	0.135266	0.440123	0.178442	0.654325	0.609123	0.428531
WBGene00017723	0.155652	0.0355752	0	0.0331145	0.129296	0.0582459	0.151755	0.11184	0.0599479
WBGene00235326	0.208278	0.119007	0.66164	0	0	0.779386	0	0	0
WBGene00194908	14.943	30.8649	8.94355	12.736	13.6848	14.6739	7.9178	9.00294	9.56208
WBGene00017720	2.9141	3.37914	2.72273	3.87478	3.15932	2.88654	3.20323	3.20748	3.8374
WBGene00017719	377.346	305.407	327.422	366.493	189.081	279.407	232.341	319.557	297.417
WBGene00017724	5.10016	8.78601	6.71716	5.69511	9.82734	6.12431	97.2842	97.2662	97.5052
WBGene00006117	0	0	0	0	0	0	0	0	0
WBGene00016693	0	0	0	0	0	0	0.0319783	0.0471345	0.0378973
WBGene00016694	0	0	0.0294999	0	0.0289269	0	0	0	0
WBGene00023255	0	0	0	0	0	0	0	0	0
WBGene00166784	0	0	0	0	0	0	0	0	0
WBGene00016692	0	0	0	0	0	0	0	0	0
WBGene00016691	0	0	0	0	0	0	0	0	0
WBGene00016689	0	0.0925613	0	0	0	0	0	0	0
WBGene00016690	0	0	0	0	0	0	0	0	0
WBGene00172926	0	0	0	0	0	0	0	0	0
WBGene00016695	0	0	0	0	0	0	0	0	0
WBGene00006281	0	0.03682	0	0	0	0	0	0	0
WBGene00016696	0	0.132406	0	0	0.0802035	0	0.125513	0	0.111559
WBGene00016688	0	0	0	0.0522762	0	0	0.0798559	0	0
WBGene00005709	0.724445	0.662302	0.306848	0.770614	0.639386	0.37275	1.11831	1.12781	1.01142
WBGene00044087	0.222163	0.253882	0.0784166	0.157548	0.153787	0.277115	0.601665	0.221707	0.499122
WBGene00016687	0	0	0	0	0	0.0389693	0	0	0
WBGene00016686	0	0	0.0249004	0.100056	0.0488336	0.0219988	0.0382106	0.0281603	0.113208
WBGene00016685	0	0	0	0	0.0432526	0	0	0	0
WBGene00016697	0.282183	0.241854	0.149403	0.175097	0.122084	0.329982	0.343895	0.478725	0.475474
WBGene00021165	0.0472209	0	0	0.0502303	0	0	0.0767306	0.0565487	0.0454665
WBGene00021166	0	0	0	0	0	0	0	0	0
WBGene00003612	6.00196	7.65578	7.59497	5.51025	4.08575	5.87119	5.05848	4.14552	4.98766
WBGene00021167	4.31332	4.09924	6.68797	3.37093	1.96514	3.23224	1.75221	1.58123	3.03004
WBGene00021168	0.290983	0.387949	0.462185	0.309527	0.42803	0.362957	1.00476	0.551732	0.443606
WBGene00197292	0	0	0	0	0	0	0	0	0
WBGene00021169	0	0.159627	0	0.0371464	0	0.0653377	0	0	0.0336235
WBGene00021164	0.0958649	0.0730347	0.169186	0.101974	0.0663601	0.0298942	0.0778868	0.114802	0.0307678
WBGene00003723	9.55284	8.51506	10.0578	7.78092	4.13767	7.07283	5.87644	7.15808	6.62251
WBGene00018415	3.1097	2.71753	2.62877	3.00212	1.73656	1.95574	2.31421	2.69128	2.54127
WBGene00018414	0.463892	1.02238	0.561392	0.986912	1.41062	0.495973	1.72295	1.70626	1.40378
WBGene00003646	2.74437	2.90388	3.36346	2.73006	1.89972	2.6387	2.20906	1.88668	2.98494
WBGene00003718	2.01517	2.90478	2.13388	1.80257	1.90221	2.22798	2.32564	2.08416	2.42538
WBGene00003693	3.6058	4.68102	4.82621	4.20382	3.05514	3.93998	3.72643	4.21444	3.88846
WBGene00003617	4.93644	4.44663	6.02669	4.91128	3.97996	5.05275	3.79836	3.30352	4.50141
WBGene00003716	4.5567	4.65915	4.46958	3.97973	3.41159	4.12823	3.79958	3.44641	3.74085
WBGene00003724	8.63307	7.36287	8.49442	6.90777	4.52169	7.00426	5.44159	6.6483	6.25264
WBGene00003686	6.54085	5.92025	5.76158	4.92581	4.1471	4.33207	4.04444	4.64429	4.09639
WBGene00018413	2.97492	2.914	3.22516	2.33571	2.20641	2.3634	2.34028	2.91226	2.54613
WBGene00023039	3.27572	2.04186	3.38985	2.37579	2.24177	1.67153	1.20973	0.802389	1.36196
WBGene00018262	3.53421	1.80743	2.81197	2.36783	1.07456	1.97282	1.22154	0.771643	2.03047
WBGene00018261	3.17687	6.74595	5.2011	4.02645	1.73122	3.05632	6.59004	7.50091	7.24578
WBGene00018264	0.402192	0.344711	0.239559	0.481302	0.0522014	0.282191	1.2458	0.75256	1.47639
WBGene00018260	4.13868	4.86395	4.78088	4.22735	4.95661	4.46575	6.97343	5.6039	6.04531
WBGene00006279	0.13142	0	0	0.069898	0.102344	0	0.0533872	0.0786902	0.221441
WBGene00023284	1.51846	1.81071	1.11855	1.75569	2.6735	2.96461	2.25284	3.16246	1.97059
WBGene00018265	7.02591	7.0135	8.67484	6.70563	4.98846	7.04045	8.23529	7.08353	8.10181
WBGene00202502	0.126778	0	0.0671229	0.269715	0.131638	0.296505	0.0515012	0.151821	0
WBGene00018266	3.74202	5.68044	3.96245	4.12903	2.75463	3.05658	4.62845	5.08315	3.92565
WBGene00021163	1.91655	0.907362	1.36263	2.15519	0.824439	0.947704	2.091	1.96726	1.47628
WBGene00021162	0	0.157118	0.145587	0.585001	0.428277	0.385865	0	0.164647	0.06619
WBGene00044521	0.0215992	0.0987321	0.137229	0.114879	0.112136	0.0606189	0.12284	0.206926	0.12478
WBGene00000027	0.0686092	0.0392024	0.290603	0	0.0712395	0.128369	0.139356	0.0821619	0.231211
WBGene00196324	0	0	0	0	0	0	0	0	0
WBGene00003649	2.27721	1.93077	1.78907	1.53675	1.55092	1.44315	2.10878	1.87667	2.07473
WBGene00020853	0.395375	0	0.209332	0.210286	0.273689	0.400701	0.321228	0.157825	0.348962
WBGene00020852	8.30424	8.19999	9.16336	8.40467	6.94832	7.44188	10.7426	11.1354	7.65933
WBGene00020851	0.305063	0.488065	0.710672	0.811262	0.190055	0.627857	0.198282	0.292258	0.20561
WBGene00020849	1.10034	0.810348	1.0098	0.806318	0.482398	1.21238	0.417192	0.351384	0.470869
WBGene00003705	3.55878	4.12147	2.83263	4.72563	3.96802	2.74833	4.4244	4.29036	2.69066
WBGene00174687	1.66622	0	0	0	0	0	0	0	1.60432
WBGene00020850	5.69375	5.35322	6.13877	5.31331	3.84283	4.33389	3.59564	3.34725	3.41393
WBGene00235117	0	0	0	0	0	0	0	0	0
WBGene00021232	0.123751	0.42426	0.196562	0.131638	0.16062	0.347312	0.125679	0.0370491	0.208519
WBGene00021233	0	0.106875	0.0141473	0.0426354	0.0277451	0	0	0.0639978	0
WBGene00021230	0	0	0	0	0	0	0.0277083	0	0
WBGene00021234	0.101246	0.231403	0.021442	0.129238	0.0420511	0.132604	0.0987107	0.218242	0.214466
WBGene00021235	4.88637	3.98165	4.27435	4.49722	3.00011	3.65701	4.69496	5.97881	6.46403
WBGene00021236	0	0	0	0	0.0752219	0	0	0.17351	0
WBGene00017500	0	0.257977	0	0	0.0781337	0	0	0	0
WBGene00017501	21.6331	17.0636	18.9545	9.90319	4.10955	8.28874	2.26552	12.2799	1.47234
WBGene00017498	8.94063	10.5847	7.56021	4.10522	3.33935	4.51299	1.98583	6.08511	1.11477
WBGene00017490	0	0.0859924	0.159363	0.0800445	0.0781337	0	0.061137	0.090113	0
WBGene00017499	0	0	0	0	0	0.0717855	0	0	0
WBGene00017497	0.0698417	0	0	0	0	0	0.0567439	0.0836378	0.10087
WBGene00017491	0.0387494	0.0442818	0	0	0	0	0	0	0.0373098
WBGene00017492	0	0	0	0	0	0	0	0	0
WBGene00017493	0.142008	0.389479	0.120298	0.422962	0.265414	0.23913	0.276903	0.510177	0.273464
WBGene00017494	0	0	0	0.142064	0	0	0.108506	0	0.0428635
WBGene00017496	0	0	0	0	0	0	0	0	0
WBGene00021222	0	0	0	0.0308629	0	0	0	0	0
WBGene00021224	0	0	0	0	0	0	0	0	0
WBGene00021223	0.230391	0.164553	0.121981	0.183806	0.059806	0.16165	0.280777	0.413852	0.27729
WBGene00021221	0	0	0	0	0	0	0	0	0
WBGene00021225	0	0	0	0	0	0	0	0	0
WBGene00021226	0.0954074	0.109029	0	0.025372	0.0495326	0.0446274	0.0968939	0	0.206691
WBGene00021227	0	0	0	0	0	0	0	0	0
WBGene00021220	0	0	0	0	0	0	0	0	0
WBGene00021219	0	0	0	0	0	0	0	0	0
WBGene00044734	0	0	0	0	0	0	0	0	0
WBGene00044099	0	0	0	0	0	0	0	0	0
WBGene00021218	0	0	0	0	0	0	0	0.0898233	0
WBGene00021217	0	0	0	0	0	0	0	0	0
WBGene00021228	0	0	0	0	0	0	0	0	0
WBGene00044902	0	0	0	0	0	0	0	0	0
WBGene00021216	0	0	0	0	0	0	0	0	0
WBGene00044735	0	0	0	0	0	0	0	0	0
WBGene00005137	0	0	0	0	0	0	0	0	0
WBGene00015731	2.5251	3.50397	2.2282	2.81393	3.43345	2.75597	3.22387	3.16789	2.95228
WBGene00005148	0	0	0	0	0	0	0	0	0
WBGene00006170	0	0	0	0	0	0	0	0	0
WBGene00006171	0.0344058	0	0.0364325	0	0	0	0	0	0.0331275
WBGene00015730	0	0	0	0	0	0	0	0	0
WBGene00018913	0	0	0	0	0	0	0	0	0
WBGene00018914	0	0	0	0	0	0	0	0	0
WBGene00018912	0	0	0	0	0	0	0	0	0
WBGene00195293	0	0	0	0	0	0	0	0	0
WBGene00018915	0	0	0	0	0	0	0	0	0
WBGene00018911	0	0	0	0	0	0	0	0	0.0855094
WBGene00018917	0	0	0	0	0	0	0	0	0
WBGene00018910	0	0	0	0	0	0	0	0	0
WBGene00018918	0.386211	0.0588469	0.0817921	0.109553	0.160407	0.0722609	0.292864	0.246667	0.148745
WBGene00003521	0	0	0	0	0	0	0	0	0
WBGene00018919	0	0	0	0	0	0	0	0	0
WBGene00018920	0	0	0	0	0	0	0	0	0.0237426
WBGene00015273	0	0	0	0	0	0	0	0	0
WBGene00015272	0	0	0	0	0	0	0	0	0
WBGene00015271	0	0	0	0	0	0	0.019908	0	0
WBGene00015270	0	0	0	0	0	0	0	0	0
WBGene00005138	0	0	0	0	0	0	0	0	0
WBGene00005139	0.0391395	0	0	0	0	0	0.0635988	0	0
WBGene00006284	0	0	0	0	0	0	0	0	0
WBGene00006136	0	0	0	0	0	0	0	0	0
WBGene00015269	0	0	0	0	0	0	0	0	0
WBGene00006283	0	0	0	0	0	0	0	0	0
WBGene00021571	0	0	0	0	0	0	0	0	0
WBGene00021570	0	0	0	0	0	0	0	0	0
WBGene00044131	0	0	0	0	0	0	0	0	0
WBGene00021572	0	0	0	0	0	0	0	0	0
WBGene00021573	0	0	0	0	0	0	0	0	0
WBGene00021569	0	0	0	0	0	0	0	0	0
WBGene00021568	0	0	0	0	0	0	0	0	0
WBGene00021567	0	0	0	0	0	0	0	0	0
WBGene00021574	0	0	0	0	0	0	0	0	0
WBGene00021566	0	0	0	0	0	0	0	0	0
WBGene00006200	0	0	0	0	0	0	0	0	0
WBGene00001758	217.64	160.099	256.757	168.731	86.1379	134.997	62.0923	91.4676	67.8553
WBGene00021565	8.66356	9.5801	11.6381	8.47009	5.50223	7.73765	6.44657	8.96473	10.0424
WBGene00172849	3.33245	0	0	0	0	0	0	0	0
WBGene00005607	0	0.0394344	0	0.0734136	0	0	0	0	0.0332255
WBGene00005608	0	0	0	0	0	0	0	0	0
WBGene00016233	0	0	0	0	0	0	0.113262	0	0.044742
WBGene00016232	0	0	0	0.034949	0.0341147	0	0	0	0
WBGene00016231	0	0	0	0	0	0	0	0	0
WBGene00016234	13.4503	15.1438	20.2865	12.5125	18.0372	17.3189	18.2266	17.2959	14.0975
WBGene00016230	0	0.134635	0	0	0	0	0	0	0
WBGene00016229	0	0.0673173	0	0	0.0611653	0.0551081	0	0	0
WBGene00018760	62.4084	42.2804	55.6985	53.4289	21.2214	28.0823	52.5208	61.7885	44.672
WBGene00018761	0.354208	0.260216	0.187536	0.161478	0.288976	0.307697	0.164446	0.121193	0.170524
WBGene00018762	33.5349	44.3238	34.7395	33.847	33.363	35.1175	31.3011	32.3142	24.9802
WBGene00018759	0	0	0	0	0	0	0	0	0
WBGene00000056	0.237591	0.543026	0.617531	0.48249	0.426118	0.282888	0.912526	0.724242	1.08143
WBGene00173048	0	0	0	0	0	0	0	0	0
WBGene00018758	24.2887	29.1391	23.2888	22.537	26.2506	20.4008	33.5448	33.0243	28.3743
WBGene00020960	0	0.0865508	0	0	0	0	0.0615339	0	0.0729236
WBGene00005477	0.128288	0.0733025	0.169807	0.102348	0.133207	0.0300038	0.833839	0.883372	0.710253
WBGene00197330	0	0	0	0	0	0	0	0	0
WBGene00020961	0.0255034	0	0	0.0271288	0.0264812	0	0	0.0305412	0
WBGene00195346	0	0	0	0	0	0	0	0	0
WBGene00196357	0	0	0	0	0	0	0	0	0
WBGene00194904	0	0	0	0	0	0	0	0	0
WBGene00020959	0	0	0	0	0	0	0	0	0
WBGene00206511	0	0	0	0	0	0	0	0	0
WBGene00044522	0	0	0	0	0	0	0	0	0
WBGene00194896	0	0.16321	0.100821	0.151921	0.0494315	0.178145	0.154714	0.0570103	0.137513
WBGene00020957	18.6388	16.9877	18.1454	18.2107	17.6912	17.0701	18.9126	18.4473	16.4207
WBGene00220114	14.996	17.1371	19.0552	14.8883	12.1107	11.5349	12.996	10.3759	10.5885
WBGene00220115	0	0	0	0	0	0	0	0	0
WBGene00020962	15.9974	15.6974	22.2072	13.9703	16.3368	16.658	5.32751	8.64226	6.73088
WBGene00219305	4.05155	3.01652	3.12016	3.13437	3.69696	3.56056	4.28924	2.35242	3.84192
WBGene00020955	16.5223	13.7978	15.4768	14.5756	15.5061	14.4907	12.5848	13.9834	12.9638
WBGene00201661	0	0	0	0	0	0	0	0	0
WBGene00003579	16.7787	17.1027	22.0079	17.7583	10.1993	19.0489	13.9403	15.5999	12.9892
WBGene00202271	0	0	0	0	0	0	0	0	0
WBGene00023157	0	0	0	0	0	0	0	0	0
WBGene00020954	4.22052	8.28586	2.75024	6.56158	11.5739	6.37811	2.49117	2.54871	1.8061
WBGene00020953	13.7536	13.4059	18.3474	16.0644	16.591	17.597	14.3787	13.8464	12.918
WBGene00201453	0.692885	0.395906	1.4674	0.368522	0.719449	0.648202	0	0	0
WBGene00023158	0	0	0	0	0	0	0	0	0
WBGene00200238	0	0	0	0	0	0	0	0	0
WBGene00020952	51.811	49.1364	54.8137	41.1161	31.3375	38.7149	24.9239	29.8614	29.358
WBGene00021564	33.5483	33.9122	31.6496	39.2096	43.9314	38.2565	32.6387	32.1466	32.2762
WBGene00021563	34.3624	29.1062	34.0836	33.9305	35.3034	35.3565	31.943	29.6327	30.9219
WBGene00021562	176.054	157.119	159.689	175.942	162.892	173.981	136.806	131.959	142.297
WBGene00016048	100.716	80.5465	91.4286	112.068	57.6562	89.1317	28.0209	45.0519	38.7743
WBGene00199406	0.853431	1.46292	0	0.453911	0.443075	0	0	0.511007	0
WBGene00016049	0	0.037546	0.0347905	0.034949	0.136459	0	0.0533872	0.0393451	0.0316345
WBGene00016047	0	0	0	0	0	0	0	0	0
WBGene00016050	0	0	0	0	0	0	0	0	0
WBGene00016051	0	0	0	0	0	0	0	0	0
WBGene00005217	0	0	0	0	0	0	0.0297995	0	0
WBGene00005216	0	0	0	0	0	0	0	0	0
WBGene00006081	0	0	0	0	0	0	0	0	0
WBGene00006099	0	0	0	0	0	0	0	0	0
WBGene00016052	11.2682	5.4972	17.235	4.48611	5.74746	6.78109	3.90827	6.313	6.09098
WBGene00005214	0	0	0	0	0	0	0	0	0
WBGene00005213	0.0362222	0.0413939	0	0	0.0376109	0.0338863	0.0294293	0	0
WBGene00005218	0	0	0	0	0	0	0	0	0
WBGene00005219	0	0.0791028	0.0732974	0.110447	0.0359369	0.0647561	0.0843581	0.207233	0.0999724
WBGene00005916	0	0	0	0	0	0	0	0	0
WBGene00005915	0	0	0	0	0	0	0	0	0
WBGene00005917	0	0	0	0	0	0	0	0	0
WBGene00005918	0	0	0	0	0	0	0	0	0
WBGene00005919	0	0	0	0	0	0	0	0	0
WBGene00005215	0	0	0	0	0	0	0	0	0
WBGene00019885	0.384513	0.834883	0.285014	0.65443	0.678733	0.611518	0.905969	0.690701	0.814501
WBGene00000977	22.0298	17.4023	24.6079	22.7906	13.4186	21.705	8.68825	14.9781	13.68
WBGene00019886	0.330881	0.61445	0.656948	0.395965	0.343567	0.232157	0.134415	0.0495302	0.119471
WBGene00000978	1.16385	1.15841	0.516818	1.35784	2.57288	0.983431	2.34872	1.34879	1.19291
WBGene00005279	0.0338074	0.0772686	0.107397	0.107886	0.0351035	0	0.219739	0.121457	0.22786
WBGene00005606	0	0.0798134	0	0	0.217558	0.0653377	0	0.0418189	0.0672469
WBGene00005605	0	0	0	0	0	0.0657313	0	0	0
WBGene00019887	0	0.0509382	0	0.0474149	0.046283	0	0	0	0
WBGene00004130	26.3482	20.3193	22.3972	23.0828	31.6954	33.6204	23.7052	12.5789	39.7743
WBGene00219966	0	0	0	0	0	1.30937	0	0	0.673814
WBGene00018824	0	0	0.0611417	0	0	0	0	0	0
WBGene00236799	0	0	0	0	0	0	0	0	0
WBGene00018823	102.329	85.1011	89.9331	100.856	60.4869	86.922	55.4482	68.2112	62.2655
WBGene00018825	0.108667	0.0709609	0.0328765	0.115592	0.0483569	0.0290454	0.0882878	0.167313	0.0896824
WBGene00018826	0	0	0	0	0	0	0	0	0
WBGene00005259	0	0	0	0	0	0	0	0	0.0323638
WBGene00020183	2.84967	3.13128	2.52428	3.29361	4.66599	4.69096	3.85134	4.03603	3.93102
WBGene00005749	0	0	0	0	0	0	0	0	0
WBGene00005629	0	0	0	0	0	0	0	0	0
WBGene00005627	0	0	0	0	0	0.0331653	0	0	0
WBGene00023335	0	0	0	0	0	0	0	0	0
WBGene00023336	0	0	0	0	0	0	0	0	0
WBGene00023337	0	0	0	0	0	0	0	0	0
WBGene00023338	0	0	0	0	0	0	0	0	0
WBGene00005626	0	0	0	0	0	0	0	0	0
WBGene00005628	0	0	0	0	0	0	0	0.0421979	0
WBGene00020182	9.65413	6.07551	8.00866	6.95669	3.41841	6.15977	2.42177	3.19663	2.82719
WBGene00023339	0	0	0	0	0	0	0	0	0
WBGene00005635	0	0	0	0	0	0	0	0	0
WBGene00005634	0	0	0	0	0	0	0	0	0
WBGene00005633	0	0	0	0	0	0	0	0	0
WBGene00005476	0	0	0	0	0	0.0303939	0.0263962	0	0
WBGene00005478	0.106032	0.201952	0	0	0	0.0661297	0.172295	0.0846516	0.170155
WBGene00005447	0.0704747	0.0805367	0.223878	0.112449	0.0731766	0	0.0572582	0.168792	0.101785
WBGene00005448	0.034713	0	0.0735156	0	0	0.0324744	0	0	0.0334233
WBGene00005449	0	0	0	0	0	0	0	0	0
WBGene00018138	188.72	193.013	139.794	231.482	174.69	206.641	54.3718	76.427	48.9916
WBGene00018140	5.24522	5.02731	5.80503	5.6155	3.44347	5.12857	3.84914	5.34926	3.71445
WBGene00006104	0.176721	0	0.0374261	0	0	0	0	0	0
WBGene00002055	145.354	133.994	136.415	135.398	58.983	93.6264	90.4441	101.154	100.311
WBGene00018139	0	0	0	0	0	0	0	0	0
WBGene00005751	0.0633889	0	0.0671229	0.0337144	0	0.0296505	0	0.0379552	0.0305169
WBGene00044523	0	0.0925613	0	0	0.0841022	0.0757736	0.197421	0	0
WBGene00235329	0	0.214981	0	0	0.390668	0	0.305685	0	0
WBGene00005344	0	0.160588	0.0744013	0	0	0	0.0570857	0	0.101478
WBGene00016281	1.16329	0.73466	1.06974	0.358204	0.19072	0.572777	1.26847	1.31977	1.03165
WBGene00006111	0	0	0	0	0	0	0	0	0
WBGene00016282	6.01594	6.81875	6.55233	5.82471	4.18139	5.00776	3.31169	3.52864	2.95533
WBGene00016283	12.7534	6.79172	5.47074	12.029	5.66459	10.7142	30.4981	25.7862	21.9155
WBGene00016284	0.0481965	0	0	0	0.0500443	0	0	0	0
WBGene00005362	0.210787	0.481765	0.260405	0.224221	0.547171	0.0328657	0.256886	0.50485	0.304434
WBGene00016280	0.205525	0.117435	0.326448	0.0546559	0.213405	0	0.250473	0.246124	0.0989448
WBGene00005630	0	0	0	0	0	0	0	0	0
WBGene00005261	0	0	0	0	0.0350021	0	0	0	0
WBGene00194830	0	0	0	0	0	0	0	0	0
WBGene00016285	1.46167	2.24988	2.40063	0.825011	0.929211	1.06044	0.121179	0.535838	0.172331
WBGene00044602	0	0	0.139293	0	0	0.0820406	0	0	0.0422189
WBGene00016279	0	0	0.0358682	0.0360316	0	0.158442	0	0	0.0652289
WBGene00005453	0	0	0	0	0	0	0	0	0
WBGene00005455	0	0	0	0	0	0	0	0	0
WBGene00005888	0	0	0	0	0	0	0	0	0
WBGene00005890	0	0	0	0	0	0	0	0	0
WBGene00005884	0	0	0	0	0	0	0	0	0
WBGene00005308	0	0	0	0	0	0	0	0	0
WBGene00005875	0	0	0	0	0	0	0	0	0
WBGene00005869	0	0	0	0	0	0	0	0	0
WBGene00005873	0	0	0	0	0	0	0	0	0
WBGene00005454	0	0	0	0	0	0	0	0	0
WBGene00005889	0	0	0	0	0	0	0	0	0
WBGene00005891	0	0	0	0	0	0.0609575	0	0	0
WBGene00005885	0	0	0	0	0	0	0	0	0
WBGene00005309	0	0	0	0	0	0	0	0	0
WBGene00005863	0	0	0	0	0	0	0	0	0
WBGene00005307	0	0	0	0	0	0	0	0	0
WBGene00165274	0	0	0	0	0	0	0	0	0
WBGene00005876	0	0	0.0325874	0.0982076	0	0	0	0	0
WBGene00005870	0	0	0	0	0	0	0	0	0
WBGene00005871	0	0	0	0	0	0	0.0255424	0	0
WBGene00005865	0	0	0	0	0	0	0	0	0
WBGene00005864	0	0	0	0	0	0	0	0	0
WBGene00005886	0	0.035355	0	0	0	0	0	0	0
WBGene00005306	0	0	0	0	0	0	0	0	0
WBGene00005305	0	0	0	0	0.0363322	0	0	0	0
WBGene00005868	0	0	0	0	0	0	0	0.038478	0
WBGene00005862	0	0	0	0	0	0	0	0	0
WBGene00005867	0	0	0	0	0	0	0	0	0
WBGene00005872	0	0	0	0	0	0	0.038837	0	0.0460256
WBGene00005866	0	0	0	0	0	0	0	0	0
WBGene00005861	0	0	0	0	0	0	0	0	0
WBGene00005859	0.0930603	0	0	0	0.0322094	0	0.0252027	0	0.0896029
WBGene00005878	0	0	0	0	0	0.0292531	0.0254054	0	0
WBGene00005883	0	0.0351684	0	0	0	0	0.0250032	0	0
WBGene00005882	0.0740543	0	0	0	0	0	0	0	0
WBGene00219714	0	0	0	0	0	0	0	0	0
WBGene00169108	0	0	0	0	0	0	0	0	0
WBGene00019675	0	0.0340021	0	0	0.0308947	0.0556704	0.024174	0.0712629	0
WBGene00077758	0	0	0	0	0.045961	0	0	0	0
WBGene00019676	0.14915	0.170445	0.126349	0	0	0.0279064	0.0969435	0.214335	0.143609
WBGene00019105	105.661	113.766	132.4	96.3641	46.4272	74.9862	122.425	155.768	177.242
WBGene00019104	0.214291	0.104951	0.162082	0.16282	0.222507	0.0286388	0.24872	0.329941	0.0589514
WBGene00019106	0.089205	0.0509707	0	0	0	0	0	0	0.0429455
WBGene00005755	0	0	0	0	0	0	0.0246991	0	0
WBGene00019107	0	0	0	0	0.0674066	0	0	0	0
WBGene00019108	1.4519	2.71001	0.819958	2.11072	3.06537	2.35433	4.67913	3.94104	3.1687
WBGene00045353	0	0	0	0	0	0	0	0	0
WBGene00077727	0	0	0	0	0	0	0	0	0
WBGene00201230	0	0	0	0	0	0	0	0	0
WBGene00202047	0	0	0	0	0	0	0	0	0
WBGene00019103	0	0.332298	0	0	0.100643	0.0906764	0.472499	0	1.21324
WBGene00016855	0.148056	0.225594	0.0522593	0.0524974	0.563687	0.0923391	0.721744	0	0.142556
WBGene00255566	0	0	0	0	0	0	0	0	0
WBGene00006271	0.0349208	0.0399067	0	0.0371464	0.108779	0.0326689	0	0.0836378	0
WBGene00016856	0	0	0	0	0	0	0	0	0
WBGene00016857	0	0	0	0	0	0	0	0	0
WBGene00005400	0	0.0387466	0	0	0.0352056	0.0317192	0	0	0
WBGene00006105	0	0	0	0	0	0	0	0	0
WBGene00016858	0.0323988	0.222147	0.0343073	0.103391	0.0672818	0	0.0789686	0.116396	0.0311951
WBGene00174961	0	0	0	0	0	0	0	0	0
WBGene00016854	0.165676	0.113598	0.035087	0	0	0.0929949	0.107684	0.119041	0.127616
WBGene00016853	0	0	0	0	0.0344055	0	0	0	0.0319041
WBGene00016859	0	0	0	0	0	0	0	0	0
WBGene00016852	0	0.0376521	0	0.0350477	0.102633	0.0308232	0.080307	0	0.126895
WBGene00016851	0	0	0	0	0	0	0	0	0
WBGene00016850	0	0	0	0	0	0	0	0	0
WBGene00016849	3.59479	3.11141	3.6714	2.85095	2.23073	3.26347	3.31812	3.71901	3.19498
WBGene00016860	7.20993	6.74595	7.73007	6.56695	6.92487	7.14546	7.39548	6.71844	7.41933
WBGene00006132	0	0	0	0	0	0	0	0	0
WBGene00016861	0.151968	0	0.08046	0	0.0394486	0	0	0.0454968	0.0731611
WBGene00022263	0.0980131	0.336021	0.276764	0.139013	0.0339236	0.0611283	0.159264	0.117374	0.251658
WBGene00006128	0	0	0	0	0	0	0	0	0
WBGene00006131	0	0	0	0	0	0	0	0	0
WBGene00006130	0	0	0.219242	0	0	0	0.0280362	0	0
WBGene00022264	0	0	0	0	0	0	0	0	0
WBGene00022265	0	0	0	0	0	0	0	0	0
WBGene00022262	0	0	0	0	0	0	0	0	0.027159
WBGene00022261	2.87149	1.01489	4.38854	2.96002	1.50616	3.35096	2.83806	4.07681	2.33726
WBGene00022266	0	0	0	0	0	0	0	0	0
WBGene00006269	0	0	0.11615	0.0388931	0	0	0	0	0.0352045
WBGene00044524	0	0	0	0	0	0	0	0	0
WBGene00022267	0.157616	0.0300199	0.0834501	0.195604	0.436422	0.122876	0.0426857	0	0.101173
WBGene00017174	0.156581	0.27437	0.0994829	0.155456	0.227618	0.126952	0.30532	0.100006	0.351782
WBGene00017173	0	0	0	0	0.0150071	0	0	0.017308	0.013916
WBGene00017175	1.10555	0	4.44856	0.0588004	0.0573968	5.42984	0	0.661968	0.425791
WBGene00017172	0.851125	0	1.70238	0	0	1.68095	0	0.33975	0.091056
WBGene00016475	0.0485308	0	0	0.154871	0	0.0454011	0	0	0.140183
WBGene00016476	0	0.0401471	0	0	0	0	0.0285429	0	0.033826
WBGene00016477	0.0956029	0.109253	0.202469	0.25424	0.198536	0.134157	0.466044	0.28622	0.41423
WBGene00016478	0	0.148925	0	0.0693123	0.0676577	0	0.211759	0.0780308	0.250955
WBGene00016479	0	0	0	0	0	0	0	0	0
WBGene00016480	0	0	0.037313	0	0	0	0.0572582	0.0421979	0
WBGene00016474	11.9392	17.3058	12.752	13.4698	12.1286	12.088	21.332	26.1814	18.4129
WBGene00016481	1.80099	3.41061	1.58015	1.8063	2.24405	1.34788	5.01683	6.16214	4.45906
WBGene00016483	2.13639	2.77134	1.77311	1.59693	2.09839	1.35042	4.87885	6.77632	3.4469
WBGene00016473	0	0.0625767	0	0	0.113716	0.0512272	0.222447	0.0655752	0.210896
WBGene00016484	1.48653	2.80951	0.484338	0.912272	0.534297	0.58836	2.41551	3.21801	1.92676
WBGene00016472	0	0	0	0	0	0	0	0.0471876	0
WBGene00016471	0	0.0402684	0	0.112449	0.0365883	0.0659299	0.31492	0.21099	0.101785
WBGene00016470	0	0	0	0	0	0	0	0	0.0678564
WBGene00219768	0	0	0	0.080739	0	0	0	0	0
WBGene00002246	0.434127	0.297666	0.27582	0.677299	1.65283	0.64981	0.870026	0.415906	0.445865
WBGene00022260	32.9681	26.7787	34.543	32.303	19.5912	26.6523	24.5552	28.5117	17.7495
WBGene00022259	10.2216	9.04978	10.3065	10.6133	12.2435	9.49716	13.4632	13.7865	12.0252
WBGene00235321	0	0	0	0	0	0	0	0	0
WBGene00022258	6.92562	9.98626	6.94962	8.13841	11.8974	7.49664	13.9934	11.2464	11.1371
WBGene00044525	0.12408	0	0.0656948	0.131988	0.450931	0.174118	0.55446	0.817248	0.298676
WBGene00019525	1.98881	2.27277	1.97434	1.95028	2.22639	1.9187	3.58514	3.16316	3.14167
WBGene00174280	0	0	0	0	0	0	0	0	0
WBGene00171579	0	0	0	0	0	0	0	0	0
WBGene00202009	0	0	0	0	0	0	0	0	0
WBGene00195611	0	0	0	0	0	0	0	0	0
WBGene00000168	1.49717	1.3758	1.66709	1.28064	2.45206	4.173	1.1537	1.34931	1.51586
WBGene00019526	0	0	0	0	0	0	0	0	0
WBGene00019524	0	0	0	0	0	0	0.0612687	0	0
WBGene00019527	0.144675	0.118094	0.109427	0.241835	0.107301	0.11601	0.151127	0.123752	0.0796
WBGene00235094	0	0	0.205844	0	0	0	0	0	0
WBGene00006084	0	0	0	0	0	0.0240516	0	0	0
WBGene00005599	0	0	0	0	0	0	0.0559069	0	0
WBGene00001771	2.2094	3.0533	2.99244	2.02227	1.70724	2.01885	2.71346	3.07655	2.52309
WBGene00005595	0.066459	0	0.0351869	0	0.10351	0.0621732	0.134989	0	0.031995
WBGene00202284	0	0	0	0	0	0	0	0	0
WBGene00005596	0.0676148	0	0	0	0.0351035	0.158136	0	0	0
WBGene00020875	0	0	0	0	0	0.177421	0	0.113557	0.365211
WBGene00006123	0	0	0	0	0	0	0.0283719	0.125457	0
WBGene00020877	0	0	0	0.199575	0.0974053	0	0	0.0748929	0.0602157
WBGene00044526	0	0.311785	0.144452	0	0	0.127619	0.0554165	0.0816814	0.0656739
WBGene00020878	3.84897	8.86367	5.74304	7.3821	8.05363	5.72848	17.7679	14.0374	12.5217
WBGene00020874	0	0	0	0	0	0	0	0	0
WBGene00020873	3.25495	3.71967	1.06052	3.3958	2.98977	2.81081	4.52621	6.14671	3.91752
WBGene00020879	0.232848	0.483805	0.336224	0.495375	0.549488	0.376255	0.791119	0.735133	0.937551
WBGene00020880	0	0.263937	0.0611417	0.0614203	0.0599541	0.0540168	0.328384	0.276585	0.277976
WBGene00020881	0.240983	0.165233	0.510356	0.102536	0.400354	0.315619	2.97601	3.52074	1.99546
WBGene00020872	0.0598131	0	0	0.0636251	0	0	0.24298	0.0716283	0.172773
WBGene00020882	0.0262299	0.0299749	0	0.0279016	0.24512	0.0736151	0.426217	0.219878	0.176788
WBGene00020871	0	0	0	0	0	0.119905	0	0	0
WBGene00167221	0	0	0	0	0	0	0	0	0
WBGene00020870	0.0512309	0.0585454	0	0.0544959	0.31917	0.191708	0.416233	0.368104	0.443948
WBGene00020883	10.2512	9.21564	9.58861	9.55961	8.12506	10.3253	14.603	14.7314	12.0089
WBGene00020869	30.2814	35.5068	27.1063	36.0173	26.2247	22.6678	67.78	67.7372	52.4612
WBGene00006127	0	0	0	0	0	0	0	0	0
WBGene00018055	6.5824	10.8214	6.05302	8.476	8.21371	4.59143	17.7797	21.2279	14.7883
WBGene00018057	0.276606	0.316099	0.0488167	0.686547	0.909501	0.431281	1.83532	1.60102	1.1541
WBGene00018056	5.36869	6.02757	3.78996	6.2118	6.01461	5.24276	11.0195	11.1101	7.52713
WBGene00018054	1.31785	1.15847	1.48494	1.24009	1.49118	1.09061	2.23751	1.69957	2.21243
WBGene00170353	0	0	0	0	0	0	0	0	0
WBGene00006013	0	0	0	0	0	0	0	0	0
WBGene00018058	0	0	0	0	0	0	0.0320143	0	0
WBGene00018059	0	0	0	0	0	0	0.0136545	0	0
WBGene00219257	0	0	0	0	0	0	0	0	0
WBGene00018053	0.0387494	0	0	0.0824378	0.0804699	0	0	0	0.0373098
WBGene00018060	8.96839	8.17785	8.83241	8.79851	9.7706	7.49887	17.4045	12.0755	15.078
WBGene00018061	4.75923	6.07719	5.25869	5.10656	6.38123	4.99434	11.2134	9.06939	10.8583
WBGene00018052	4.98826	4.28575	3.93266	7.04908	4.68802	7.08503	18.7552	20.2318	19.8078
WBGene00018062	0.0565277	0.258394	0.658433	0.601303	0.528254	0.581706	0.734829	0.812327	0.544276
WBGene00018063	3.20176	1.82945	0.968676	0.97309	2.13719	1.49764	2.60132	1.64324	3.30301
WBGene00194898	1.07251	1.68525	1.13569	1.7113	0.835222	1.25418	2.28737	1.76601	3.098
WBGene00015882	0.869195	1.12064	1.1564	0.995712	0.879377	1.02164	1.79264	1.30779	1.75964
WBGene00015883	0.0580277	0	0.0614458	0	0.120505	0.108571	0.0942908	0.0694901	0.111744
WBGene00015879	2.11621	2.175	2.3959	2.44929	1.3958	1.89258	4.14157	4.19185	5.53609
WBGene00015878	0.646977	1.17064	0.456725	0.917613	0.783745	0.554817	3.59191	4.26128	3.42617
WBGene00015884	0.0813264	0.255579	0.107646	0.259528	0.295555	0.0760818	1.68491	1.24174	1.01796
WBGene00015877	0.142239	0.48764	0.150617	0.252173	0.246153	0.177421	1.11712	0.965235	0.456514
WBGene00015885	11.4486	10.0243	9.86911	11.5264	7.36689	9.05093	15.3017	17.8424	13.3831
WBGene00015876	0.951012	2.06116	1.14593	1.22092	1.25988	1.19647	5.14221	4.63402	3.53642
WBGene00006126	0	0	0	0	0	0	0.0281194	0	0
WBGene00015886	2.10215	3.33221	1.29251	3.60666	3.09809	0.76126	7.43774	8.93272	4.24398
WBGene00015436	0.320427	0.219706	0.407163	0.272679	0.399255	0.539575	0.416537	0.460468	0.555341
WBGene00015437	1.57365	2.75039	2.30349	2.36322	1.44175	2.07836	6.05426	5.04383	5.97163
WBGene00015435	0.610576	0.509895	0.447606	0.574547	0.902208	0.790893	1.06846	1.04053	0.655725
WBGene00015434	3.90843	5.12267	2.00068	4.39397	5.69313	5.25064	6.32083	5.78961	6.20665
WBGene00015433	10.3972	13.0242	8.89244	12.2297	8.20069	7.01447	23.9613	23.645	20.3107
WBGene00006012	0	0	0	0	0	0	0	0.0397935	0
WBGene00015438	0.032489	0.0371277	0	0.0691192	0.0337346	0	0	0	0
WBGene00015439	0.417197	0.353727	0.384769	0.257682	0.125765	0.327342	0.229616	0.209513	0.375781
WBGene00219256	0	0	0	0	0	0	0	0	0
WBGene00015432	0	0	0	0	0	0	0	0	0
WBGene00015440	0.991533	1.1331	1.32624	0.61063	1.02955	0.82995	1.58997	1.34363	1.53254
WBGene00015441	1.02517	1.5415	1.11413	1.1766	1.48466	1.00954	2.71793	2.32612	2.93527
WBGene00020619	0.347067	0.39662	0.167051	0.335624	0.294851	0.265652	0.743401	0.377841	0.546828
WBGene00020620	1.50125	1.45165	0.978266	1.35125	2.39816	2.10666	3.04928	3.5956	3.16893
WBGene00020622	0.0637353	0.509846	0.134979	0.406783	0.926503	0.178875	1.65705	0.915903	0.613674
WBGene00020618	3.28734	7.13135	2.89099	5.33417	5.90108	2.50198	20.3709	22.6194	11.9634
WBGene00020617	15.8624	24.1918	15.8088	19.9131	17.1367	15.0032	42.0271	43.0898	29.1425
WBGene00020616	8.11378	17.6752	8.91392	10.5728	13.6377	8.87144	35.1032	37.8945	24.6089
WBGene00044718	0.41905	0.798134	1.18329	0.594342	0.652674	0.0653377	0.851158	0.585465	0.537975
WBGene00020615	0.52367	0.571236	0.781365	0.430443	0.617894	0.512168	0.928284	1.14021	1.26054
WBGene00020614	0.177104	0.20239	0.187536	0.188391	0.157623	0.165683	0.267226	0.151492	0.316688
WBGene00020613	1.05844	0.782654	0.329643	0.993435	0.452536	0.524213	5.51375	4.32446	3.47698
WBGene00020612	9.0924	10.3906	6.59359	9.25933	9.61997	6.97416	21.6016	13.9331	18.0486
WBGene00020611	2.14284	0.898921	0.947838	1.26954	0.591454	1.39564	1.93932	2.33875	2.42886
WBGene00020610	1.07114	1.22408	0.810171	0.542576	0.370736	0.477175	1.36756	0.977319	1.52247
WBGene00020609	1.92657	1.80495	2.22385	1.49547	0.702854	1.67243	2.86261	2.66048	3.22535
WBGene00020623	0	0	0	0	0	0	0	0	0
WBGene00020608	0	0	0	0	0	0	0	0	0
WBGene00020607	0.140949	0.24161	0.0746261	0.187415	0.146353	0.0988948	0.229033	0.464177	0.407138
WBGene00020624	0.0833111	0.0952059	0.176437	0	0	0.0779386	0.135375	0	0.080216
WBGene00005597	0.0340045	0	0	0	0	0	0	0	0.0982236
WBGene00000478	0.791416	1.65488	0.909357	2.14941	2.77999	1.03968	4.21368	3.18605	2.77243
WBGene00174026	0	0	0	0	0	0	0	0	0
WBGene00195825	0	0	0	0	0	0	0	0	0
WBGene00023017	0	0	0	0	0	0	0	0	0
WBGene00017868	0.788522	1.21649	1.04371	0.901684	0.941566	0.645463	1.76178	1.84135	1.36661
WBGene00167632	0	0	0	0	0	0	0	0	0
WBGene00017867	4.99292	4.8085	5.94791	6.18917	2.09046	4.06823	1.12864	1.32603	1.86094
WBGene00001781	2.90794	2.50597	2.9278	2.83972	1.23747	2.27445	2.82738	2.96857	2.20321
WBGene00015315	0	0	0	0	0	0	0	0	0
WBGene00044088	0	0	0	0	0	0	0	0	0
WBGene00044089	0	0	0	0	0	0	0	0	0
WBGene00015316	0	0	0	0	0	0	0	0	0
WBGene00003096	13.1167	20.4958	11.2168	8.09499	14.2152	13.523	13.3599	12.0441	10.862
WBGene00044090	0.150175	0	0.119266	0.0399364	0.116949	0.0351225	0.0915086	0	0
WBGene00015317	0	0	0	0	0	0	0	0	0
WBGene00015318	0	0	0	0	0	0	0	0	0
WBGene00015575	0	0	0	0	0	0.0374962	0.0325644	0	0
WBGene00015576	0.325596	0.22325	0.32179	0.230898	0.0901543	0.203066	0.634884	0.75383	0.397099
WBGene00015578	0.196853	0.0562398	0	0	0.306601	0.0460397	0.19992	0.176804	0.047385
WBGene00015577	29.3165	44.2624	31.1087	29.1948	26.2565	29.08	13.9471	17.4553	15.1232
WBGene00006256	0	0.114904	0.0354903	0.035652	0.0696019	0.0313546	0	0.12041	0.0645416
WBGene00006259	0	0	0	0	0	0	0	0	0
WBGene00006257	0	0	0	0	0.0353082	0	0	0	0
WBGene00168557	0	0	0	0	0	0	0	0	0
WBGene00006258	0	0.18933	0	0	0.0344055	0	0.0538422	0	0.0319041
WBGene00196310	0	0	0	0	0	0	0	0	0
WBGene00044119	0	0	0	0.0537095	0	0	0	0	0
WBGene00015574	3.73739	4.3329	4.70318	4.09082	1.74349	4.25646	5.98499	5.83782	6.04972
WBGene00020747	0.136327	0.0519305	0.0481193	0.0966771	0.0471846	0.127536	0.701487	0.326513	0.175017
WBGene00006286	0.033516	0	0	0	0	0	0	0.0802731	0
WBGene00020746	0	0	0	0	0.0843953	0	0.0330182	0	0
WBGene00020748	0	0	0	0	0.0297805	0.0536626	0.0699066	0	0.138077
WBGene00003683	0.148517	0.203666	0.534704	0.315965	0.55516	0.416819	0.72399	0.640277	0.486199
WBGene00020749	0.123642	0.0470983	0.0436417	0.0438406	0	0	0.0334849	0.148066	0
WBGene00173848	0	0	1.76437	0	1.7301	0	0	0	1.60432
WBGene00020750	0.128642	0	0	0.0684204	0.100181	0.120346	0.0522586	0	0.0619314
WBGene00020751	0	0	0	0	0	0.0411751	0	0.0527076	0
WBGene00020752	0	0	0	0	0	0	0	0	0
WBGene00005877	0	0	0	0	0	0	0	0	0.0248457
WBGene00005533	0.404907	0.424158	0.428758	0.610175	0.105108	0.378795	0.712773	0.525297	0.584795
WBGene00001737	0.666489	0.952059	0.705749	0.797586	0.17301	0.389693	0.473811	0.798144	0.962592
WBGene00020756	15.4094	15.3794	17.3146	17.7872	10.0961	12.4642	13.6403	15.9149	12.796
WBGene00001738	0	0	0	0	0	0	0	0	0
WBGene00001739	0	0.0854412	0	0	0	0	0	0	0
WBGene00020755	0	0	0.0711168	0	0	0.0628295	0	0	0
WBGene00197325	0	0	0	0	0	0	0	0	0
WBGene00020745	0	0	0	0	0	0	0	0	0
WBGene00020744	1.14724	1.31103	1.41728	0.813567	0.992682	2.68313	1.24278	2.74771	0.920511
WBGene00044279	0.194393	0	0.205844	0.413563	0	0	0	0	0
WBGene00020753	0	0	0	0	0	0	0	0	0
WBGene00020754	0	0	0	0	0	0	0	0	0
WBGene00018229	0	0	0	0	0	0	0	0.0851678	0
WBGene00018228	0	0	0	0	0	0	0	0	0
WBGene00001736	0.633315	1.08561	1.92804	0.168419	1.47959	1.18495	0.321591	0.189604	0.762233
WBGene00020696	169.694	135.258	169.5	158.017	186.623	155.72	132.765	121.435	145.363
WBGene00023146	0	0	0.514609	0	0	0	0	0	0.467926
WBGene00023143	0	0	0	0	0	0	0	0	0
WBGene00004422	329.805	373.33	410.075	278.212	371.972	589.165	230.792	274.587	212.495
WBGene00020695	17.5428	16.9049	14.886	18.2069	18.8799	19.4276	16.3908	17.9988	17.416
WBGene00023145	0	0	0	1.55086	0	0	0.394843	0	0
WBGene00023144	0	0	0	0	0	0	0	0	0
WBGene00044705	0.180986	0.137884	0.0638825	0.256694	0.438492	0.169315	0.58818	0.433475	0.406612
WBGene00197317	0	0	0	0	0	0	0	0	0
WBGene00005423	0	0	0	0	0	0.0659299	0	0.0421979	0.0678564
WBGene00005422	0	0.239919	0.0370518	0.0744414	0.0726643	0.0982026	0.199001	0.0419026	0.0673814
WBGene00020697	0.70028	0.613535	0.346048	0.397285	0.654415	0.458584	1.02412	1.1461	0.98892
WBGene00020698	0.351547	0.267826	0.42189	0.373952	0.38936	0.328877	0.418909	0.224528	0.564144
WBGene00020699	0.156608	0.102267	0.0710713	0.261782	0.325224	0.0627894	0.127238	0.482254	0.236955
WBGene00170102	0	0	0	0	0	0	0	0	0
WBGene00020700	0.414827	0.26073	0.614968	0.617771	0.581487	0.698536	0.62351	0.571286	3.73454
WBGene00005984	0	0	0	0	0	0	0	0	0
WBGene00005985	0	0	0	0	0	0	0.0296132	0	0
WBGene00019098	0.0873675	0.149762	0.138771	0	0	0.0817333	0.24844	0.209251	0.336486
WBGene00167403	0	0	0	0	0	0	0	0	0
WBGene00019099	0	0	0.0343073	0.0344636	0	0	0	0.0775973	0.0623902
WBGene00019097	372.796	343.483	448.855	347.044	226.522	369.195	139.919	217.841	203.357
WBGene00005932	0.354515	0.243079	0.11262	0.0754218	0.404918	0.099496	0.633669	0.76418	0.580286
WBGene00019100	11.8756	12.4806	15.8593	12.6607	6.71595	12.5977	12.7283	12.8882	11.0005
WBGene00019101	0.439322	0.295321	0.328377	0.439831	0.482998	0.241759	0.629882	0.495156	0.398118
WBGene00006165	0	0	0	0	0.0694024	0	0.10861	0	0
WBGene00000062	2.24038	2.49043	2.00572	1.94986	1.45921	1.88631	3.78939	3.97562	3.51027
WBGene00006164	0	0	0	0.0362775	0	0	0	0	0
WBGene00044527	12.8051	5.87036	20.6544	7.36494	2.16447	9.33273	2.78238	4.41314	4.2651
WBGene00194902	0	0.255914	0.533547	0.178659	0.174394	0.0523747	0.0909718	0.134088	0.10781
WBGene00021081	0	0.143321	0.0996017	0.0333519	0.0325557	0.0879951	0.152842	0.112641	0.0603776
WBGene00021080	4.40679	5.03597	5.78312	4.56745	2.77673	3.17124	7.19132	7.1717	7.54324
WBGene00021079	5.54398	3.94672	8.66147	4.44715	2.83108	6.88693	5.83342	8.9247	7.43821
WBGene00021078	18.9718	18.2878	14.4912	17.9011	28.7987	28.338	20.7411	17.5671	20.6363
WBGene00003025	31.6406	30.2981	29.8918	32.2142	36.5562	33.311	39.6165	31.8115	38.3906
WBGene00220102	0	0	0	0	0	0.314752	0	0	0
WBGene00020854	36.4611	47.0167	34.6686	44.7861	46.2409	36.6645	89.5772	88.1535	86.4227
WBGene00219739	0	0	0	0	0.12192	0	0	0.0468709	0.0376854
WBGene00006096	0	0	0	0	0.0716611	0.0645645	0.0280362	0	0.0332255
WBGene00020855	14.7987	10.897	11.955	14.7742	13.7806	13.039	21.4337	16.7494	20.6148
WBGene00023351	0	0	0	0	0	0.0319982	0	0	0
WBGene00021480	10.3634	7.38548	7.61284	9.64077	9.41063	10.2317	15.5659	10.6703	14.5073
WBGene00198265	0.672898	0	0.712535	0.715782	0	0	0	0	0.647898
WBGene00021481	0	0	0	0.102536	0.100089	0.180354	0.234948	0.230868	0.0928119
WBGene00003479	13.8209	12.6183	11.3763	13.928	14.5058	12.4236	17.6997	15.3449	15.4266
WBGene00021482	12.8897	13.0735	13.9625	13.0645	10.4546	11.9418	16.3227	15.1932	15.8774
WBGene00000498	10.47	10.7194	9.97391	11.779	15.1754	12.7623	9.59745	9.18221	7.66379
WBGene00021479	0.0314806	0.0899381	0.116672	0.0167434	0.0817188	0.0589009	0.0639422	0.131947	0.0606221
WBGene00197747	0	0	0	0	0	0	0	0	0
WBGene00021478	0.623442	0.623397	0.0825208	0.746072	0.080918	0.947761	2.53262	2.23978	2.62622
WBGene00019964	0.261124	0.0994689	0	0.185178	0	0.0814283	1.20221	1.772	1.00569
WBGene00019961	2.54757	2.13963	3.64018	2.67728	1.65726	2.26842	1.29675	1.32324	1.24124
WBGene00019963	74.2263	77.3767	89.4879	88.7668	81.1227	84.5552	24.7005	32.3801	32.5394
WBGene00019962	17.6724	12.0701	20.6816	16.6332	10.2012	16.1739	7.93414	8.72676	11.5901
WBGene00019965	18.0778	12.3825	18.7117	15.4078	11.7901	15.2313	10.8218	9.71507	12.3519
WBGene00019970	0.0735407	0.0672324	0.0311491	0.0782276	0.320713	0.0687982	0.167298	0.0880676	0.0283234
WBGene00019969	0	0	0	0	0	0	0	0	0
WBGene00019966	0.0349208	0	0	0.0371464	0	0	0.0283719	0	0.0336235
WBGene00019967	4.76845	5.82768	4.4883	7.46762	3.27792	6.03053	11.8557	9.43799	9.6077
WBGene00019968	0.83862	1.02445	1.22485	1.19967	0.600532	0.649273	2.79588	2.00855	2.97926
WBGene00005754	0	0.0348922	0	0.0974363	0	0.0285639	0	0.0365642	0.058797
WBGene00005753	0.0892619	0	0	0	0	0	0.0483481	0	0
WBGene00019179	0.048938	0	0	0	0	0.0915642	0	0.058605	0
WBGene00019178	0.199661	0.114084	0.211423	0.212386	0.0518291	0.140089	0	0	0
WBGene00019180	10.7225	9.15129	7.84729	11.7813	7.97673	6.22178	20.6654	18.1068	19.1062
WBGene00019177	1.14613	1.61795	1.14225	1.00403	0.980058	1.00915	1.64328	0.968845	1.49304
WBGene00019181	0.121495	0.208263	0.0643261	0.193858	0.094615	0.11366	0.0246777	0.145495	0.116982
WBGene00018543	1.45794	1.13598	0.818696	1.59786	1.21566	0.97128	1.18453	1.37559	1.10601
WBGene00018539	0.0274007	0.0313128	0.0580295	0.0582939	0.0853536	0.128168	0.200359	0.0984398	0.237444
WBGene00018540	3.31808	5.90318	4.55163	3.7702	3.24954	3.56267	2.57329	3.38652	2.90437
WBGene00018541	0	0.177718	0	0.13234	0.129181	0.0872912	0.20216	0.11174	0.0598946
WBGene00018544	0.197687	0.414173	0.0697775	0.175239	0.171055	0.0924695	0.588918	0.473475	0.253791
WBGene00018545	0.0578837	0.033074	0	0.0307863	0	0.0270754	0.164599	0.173294	0.0835998
WBGene00018542	0.0651595	0.0372314	0.0689978	0.242593	0.135315	0.0914363	0.10588	0.0780308	0.125477
WBGene00015900	0.540274	0.762685	0.437488	0.608512	0.692984	0.386507	1.05865	0.646997	0.703802
WBGene00015901	0.594021	1.19604	0.389389	0.902684	0.704909	0.423401	1.81557	1.42272	1.08943
WBGene00015902	0.201592	0.164553	0.0304953	0.21444	0.179418	0.0269417	0.11699	0.137951	0.166374
WBGene00003714	0.113312	0.362572	0.143984	0.3616	0.258843	0.296813	0.662845	0.189973	0.283665
WBGene00174095	0	0	0	0	0	0	0	0	0
WBGene00171486	0	0	0	0	0	0	0	0	0
WBGene00015906	1.22774	4.63001	0.996716	1.87192	2.93207	1.072	3.59099	3.3326	3.86162
WBGene00015903	0	0.0396691	0.0735156	0	0	0.0649488	0.0564061	0	0
WBGene00015905	0.0888088	0	0	0	0	0	0	0.106352	0
WBGene00015899	0	0	0	0	0	0	0	0	0
WBGene00015898	0.107333	0.081772	0	0	0.0371495	0.0669411	0.0581364	0.0428451	0.0344486
WBGene00015904	0	0.0379739	0	0	0	0	0.107991	0.0397935	0
WBGene00006260	0	0.0363183	0.0336529	0	0	0	0.154925	0.0380586	0
WBGene00005404	0	0	0	0	0	0	0	0	0
WBGene00015897	10.219	13.7568	12.8038	9.95966	5.33316	8.05842	3.60792	4.74127	4.1727
WBGene00020606	11.1596	11.601	12.0457	8.65419	6.35439	8.35193	2.86627	4.31096	2.91154
WBGene00005952	0	0.130675	0	0	0	0	0	0	0.0367001
WBGene00005959	0.243474	0.278236	0.0368309	0.147995	0.433386	0.292851	0.0847774	0.291568	0.0334898
WBGene00005958	0	0	0	0	0	0.219693	0	0	0
WBGene00005957	0	0	0	0	0	0	0.0313436	0	0
WBGene00005956	0	0	0	0	0	0	0	0	0
WBGene00005960	0	0	0	0	0	0	0	0	0
WBGene00005955	0	0.0441352	0	0	0	0.0361305	0	0	0
WBGene00005954	0	0	0	0	0	0	0	0	0
WBGene00005961	0	0	0	0	0	0	0	0	0
WBGene00019473	4.45699	4.15576	4.64909	3.20787	6.49282	4.37701	1.3872	1.64636	1.43047
WBGene00019472	1.68977	0.894868	1.5711	1.00833	0.342353	0.636177	0.703183	1.33259	0.694449
WBGene00196242	0	0	0	0	0	0	0	0	0
WBGene00019471	0.134407	0.0767986	0.0711623	0.0714866	0.0930401	0.0628698	0	0.0268262	0
WBGene00019470	0	0.0533153	0.0494025	0	0	0	0.0379049	0.027935	0
WBGene00202154	0	0	0	0	0	0	0	0	0
WBGene00019469	0	0	0	0	0	0	0	0	0
WBGene00020386	1.0835	2.20933	1.05734	1.10735	3.15452	1.17263	0.258913	0.457951	0.204558
WBGene00235198	0	0	0	0	0	0	0	0	0
WBGene00006274	0	0	0.0335919	0	0	0.0296774	0	0.0379896	0
WBGene00015040	0.13695	0.156503	0.096678	0.121398	0.1659	0.128118	0.1669	0.273337	0.241747
WBGene00194988	0	0	0	0	0	0	0	0	0
WBGene00015041	0.253097	0.385644	0.536012	0.179485	0.284701	0.374894	0.445537	0.429381	0.548312
WBGene00194989	0	0	0	0	0	0	0	0	0
WBGene00174624	0	0	0	0	0	0	0	0	0
WBGene00015042	0	0.079973	0.0741037	0.0496276	0.121107	0.0436456	0.0947623	0	0.0673814
WBGene00194990	0	0	0	0	0	0	0	0	0
WBGene00015043	3.35062	4.48333	2.44767	3.58672	4.27178	3.80907	4.53136	4.24105	4.45126
WBGene00201444	0	0	0	0	0	0	0	0	0
WBGene00022895	0	0	0	0	0	0	0	0	0
WBGene00015044	3.53651	2.73392	4.42772	2.52269	4.14731	4.37883	1.60566	2.19229	3.04458
WBGene00194991	0	0	0	0	0	0	0	0	0
WBGene00015045	0.0890915	0.0254529	0.165094	0.142154	0.138761	0.166692	0.126671	0.186708	0.214454
WBGene00165500	0	0	0	0	0	0	0	0	0
WBGene00006141	0	0	0	0	0	0	0	0	0
WBGene00006142	0	0	0	0	0	0	0	0.0418189	0
WBGene00015046	12.5159	20.4546	12.8256	11.1662	10.7599	12.5901	204.03	187.917	169.361
WBGene00003769	40.7963	33.2623	31.0704	40.1416	37.717	42.7893	133.538	113.306	110.212
WBGene00003768	20.4681	18.601	24.8216	18.0919	22.6697	22.7498	72.9722	73.9423	65.9737
WBGene00003767	34.3251	33.6843	22.2512	40.1538	34.0614	29.8877	359.839	361.296	263.758
WBGene00003766	7.77571	7.44493	2.55914	6.92998	3.27317	3.83373	25.0138	24.7892	23.7757
WBGene00003765	26.4026	14.0583	10.3229	22.5917	10.5442	19.8142	160.954	152.392	130.572
WBGene00019567	0	0	0	0	0	0	0.0661132	0	0.0391752
WBGene00005953	0	0	0	0	0	0	0	0	0
WBGene00019568	0.0541232	0.0309254	0.186262	0.0143931	0.0421487	0.240506	0.0329799	0	0.0130281
WBGene00019569	0	0	0.0210283	0	0.0206198	0.0185779	0.048403	0.0475625	0
WBGene00005234	0	0	0	0	0	0	0	0	0.0668466
WBGene00005233	0	0	0	0	0	0	0	0	0
WBGene00005230	0	0	0	0	0	0.0983009	0	0	0
WBGene00006107	0	0	0	0	0	0	0	0	0
WBGene00005232	0.113729	0.0866446	0.0802857	0.0403258	0	0.035465	0.123201	0	0
WBGene00005836	0.0966593	0	0	0.0342732	0.0669101	0.090426	0.0523548	0	0.0930683
WBGene00019566	0.0373832	0	0.0395853	0	0.0388164	0.0349724	0	0.0447677	0.0359943
WBGene00019565	4.88709	4.46278	6.47462	4.15409	5.8391	7.59901	2.1938	3.07321	2.85769
WBGene00019564	2.29129	1.73082	2.83749	2.68518	1.3307	2.94281	4.73286	4.60417	3.06619
WBGene00016786	1.50802	0.673173	1.7216	1.07777	1.63923	2.57906	0.229727	1.04404	0.453747
WBGene00016785	0.0712641	0.203597	0.0943275	0.265321	0.166492	0.133337	0.144749	0.426706	0.0857706
WBGene00077593	0.93458	0.384485	1.0688	1.74969	0.388164	1.3989	1.60974	1.79071	1.54776
WBGene00016788	3.10281	2.13603	4.0377	4.53329	1.16449	4.79122	6.7427	6.22271	5.57912
WBGene00016784	0	0	0	0	0	0	0	0	0
WBGene00016783	0.521693	1.0646	1.06539	1.07024	0.851233	1.1504	2.90645	3.30222	2.11688
WBGene00016782	1.40703	1.60792	0.588124	1.18161	3.19108	1.24702	1.41391	1.01985	0.962592
WBGene00016781	16.7086	25.9441	7.29929	29.4498	57.1434	31.1571	40.6037	27.7705	19.5868
WBGene00005385	0	0	0	0	0.0731766	0	0	0	0
WBGene00016789	0.674076	0.350144	0.389336	0.195555	0.445403	0.114656	0.3983	0.587076	0.708036
WBGene00016780	0.285872	0	0.665964	0	0.0395775	1.28369	0	0.136936	0.0550502
WBGene00017035	0.141254	0.0230603	0.363253	0.0429304	0.0628584	1.00053	0	0.0483305	0.174865
WBGene00023264	0	0	0	0	0	0	0	0	0
WBGene00005420	0.636194	0.242342	0.299409	0.33837	0.146797	0.198389	0.775328	0.465584	0.34031
WBGene00017034	0.238844	0.523145	0.316142	0.29641	0.103334	0.260682	0.355763	0.262189	0.287463
WBGene00005421	0	0.0411384	0.0381192	0.0382929	0.0373788	0	0	0.301767	0.103984
WBGene00169422	0	0	0	0	0	0	0	0	0
WBGene00018190	0	0	0	0	0	0	0	0	0
WBGene00018189	1.46596	1.53794	1.09425	1.32931	1.8216	1.05667	1.24961	2.01455	1.20324
WBGene00005624	0	0	0	0	0	0.0328657	0	0	0
WBGene00005623	0	0	0	0	0	0	0	0	0
WBGene00005879	0	0	0	0	0	0	0	0	0
WBGene00194894	0.259575	0	1.15443	0	0	1.45701	0	0.12434	0
WBGene00005881	0	0	0	0	0	0	0	0	0
WBGene00005880	0	0	0	0	0	0	0	0	0
WBGene00020239	0	0.159309	0	0	0.0482499	0	0.0755078	0.0556475	0
WBGene00201049	0	0	0	0	0	0	0	0	0
WBGene00199418	0	0	0	0	0	0	0	0	0
WBGene00020240	0	0	0	0	0	0	0	0	0.0894839
WBGene00020241	0	0	0	0.0494299	0.0482499	0.0434717	0	0	0.0894839
WBGene00020242	0	0.347709	0.0805475	0.161829	0.236949	0.106742	1.20513	0.637648	0.512685
WBGene00020243	0.142819	0.380824	0.151232	0.303842	0.64261	0.222682	0.193392	0.570103	0.733403
WBGene00198140	0	0	0	0	0	0	0	0	0
WBGene00020244	0.043359	0.346847	0.0918261	0.0922446	0.225106	0.0405628	0.281821	0.363467	0.166992
WBGene00197368	0	0	0	0	0	0	0	0	0
WBGene00020238	0.236104	0.539629	0.150007	0.200921	0.39225	0.397581	0.191826	0.565487	0.409199
WBGene00196382	0	0	0	0	0	0	0	0	0
WBGene00020237	27.9925	51.2636	11.6984	42.1556	94.7494	45.4601	53.0562	37.4769	25.9305
WBGene00003647	5.32801	6.29363	7.40494	4.30517	5.79825	7.26095	4.26638	3.71172	5.1054
WBGene00020236	0.0613872	0.0350759	0.422521	0.261198	0.254963	0.287142	0.249374	0.11027	0.265979
WBGene00044528	0.0286105	0	0	0.0304339	0	0.053531	0.0464901	0	0.11019
WBGene00021554	40.8528	33.7733	36.6337	40.2578	29.8037	35.5757	32.9694	36.8102	32.6964
WBGene00021558	11.5254	11.5601	9.95073	13.5829	16.3294	10.7304	17.5602	15.4569	14.5301
WBGene00196458	0	0	0	0	0	0	0	0	0
WBGene00021557	0.138852	0.0793383	0	0	0	0	0	0	0
WBGene00196319	0	0	0	0	0	0	0	0	0
WBGene00043666	0	0	0	0	0	0	0	0	0
WBGene00021556	14.6149	13.5883	13.793	14.1276	5.86383	10.8848	16.3701	16.3464	13.8807
WBGene00021559	4.25562	4.89024	6.73442	3.82266	4.56607	6.76802	4.51401	3.90713	4.05199
WBGene00021560	2.18265	2.84504	2.5279	1.57807	3.62968	4.61023	1.56552	1.28648	1.46124
WBGene00021555	1.61276	1.5514	1.59967	1.66125	3.04181	4.73634	1.16932	1.24681	1.14989
WBGene00021561	14.0985	11.4834	12.7046	10.0651	12.34	13.4017	12.0234	12.2603	10.4407
WBGene00003704	357.332	326.127	343.69	297.387	254.621	265.025	113.985	138.122	135.151
WBGene00019276	37.5659	34.1918	33.088	31.2055	26.0224	30.9957	29.7013	30.6162	26.5589
WBGene00019275	22.6625	30.7761	24.9788	24.9432	30.442	29.0825	25.5082	23.2045	22.2532
WBGene00019274	28.3143	27.1632	24.5309	27.2952	22.384	27.0151	25.8472	30.1987	25.5585
WBGene00003747	12.8149	16.8756	13.5698	14.9628	18.6079	13.3934	39.2877	36.9869	38.0768
WBGene00165854	0	0	0	0	0	0	0	0	0
WBGene00168939	0	0	0	0	0	0	0	0	0
WBGene00172257	0	0	0	0	0	0	1.35375	0	0
WBGene00003751	30.4652	31.0295	28.7522	36.377	29.647	23.8741	69.9725	70.0052	65.899
WBGene00005415	0	0	0	0.0747403	0.109434	0	0	0	0
WBGene00017107	0	0.037866	0	0	0.0344055	0	0.0269211	0	0
WBGene00172315	0	0	0	0	0	0	0	0	0
WBGene00022528	0.0325798	0	0.0344989	0	0.0338288	0.0304788	0	0	0
WBGene00022529	0	0	0	0	0	0	0	0	0
WBGene00018554	0	0	0	0	0	0	0	0	0
WBGene00018555	0	0	0	0	0	0	0	0	0
WBGene00018556	0	0	0	0	0	0	0.0577819	0	0
WBGene00018557	0.0355596	0.0812734	0	0.189129	0	0.0332665	0	0.0425839	0.0342385
WBGene00018553	0.125866	0	0	0	0	0	0	0.0502429	0
WBGene00018558	0	0	0	0	0	0.032378	0	0.0828933	0
WBGene00018559	0	0	0	0.0395124	0	0	0	0	0
WBGene00018552	0	0	0	0.0361015	0	0.0634999	0	0	0
WBGene00005406	0.0678114	0	0	0	0.0352056	0	0.0275472	0.0406033	0
WBGene00005407	0	0	0	0	0	0	0	0	0
WBGene00206392	0	0	0.0633365	0	0	0	0	0	0
WBGene00022522	0.173699	0.374942	0.224804	0.205299	0.440876	0.252774	0.376331	0.485358	0.52032
WBGene00022523	0.714954	0.336425	0.341423	0.357891	0.422129	0.432784	0.592264	0.520424	0.553413
WBGene00195266	0	0	0	0	0	0	0	0	0
WBGene00023207	0	0	0	0	0	0	0	0	0
WBGene00022521	0	0.128162	0	0	0	0.104917	0.182235	0	0
WBGene00005405	0	0	0	0	0.0352056	0	0.0275472	0	0.032646
WBGene00022526	0	0.23944	0	0.371464	0	0	0	0.0836378	0
WBGene00022527	0.222466	1.12587	0.673058	0.473287	0.296993	0.356776	0.67134	0.723114	0.673202
WBGene00235310	0.940984	0.916025	0.774989	1.14924	1.23037	1.07592	1.4724	1.12686	0.973138
WBGene00003715	2.45824	2.06208	2.04921	1.69691	1.43917	2.15292	1.8485	2.44275	2.03957
WBGene00017060	1.9636	2.42788	2.11335	2.84206	1.90518	1.6864	6.06758	6.24491	4.99007
WBGene00017061	0.0724445	0.0206969	0.728763	0.192654	0	0.508295	0.0147146	0.17351	0.226697
WBGene00044529	0.713186	0.203753	1.55759	0.237074	0.138849	2.41858	0.14486	0.480411	0.128754
WBGene00017062	49.5078	54.5239	50.4907	51.8033	48.36	49.0873	53.5257	51.258	45.0458
WBGene00017981	11.103	12.1391	10.3396	11.7376	12.7581	12.3616	14.5141	13.3168	13.1359
WBGene00017982	703.689	690.451	716.899	765.024	449.122	617.365	519.402	770.898	483.961
WBGene00003159	18.4214	17.1766	14.7242	19.9894	32.0569	22.1382	16.7377	14.8433	15.4873
WBGene00017983	2.15083	2.12799	1.88011	2.21113	1.52883	1.85008	4.16344	3.42273	4.12795
WBGene00235179	0	0	0.363253	0.364909	0.712395	0	0.557425	0.821619	0.660602
WBGene00001722	0.0811849	0.695821	0.214918	0.129538	0.0842974	0.151899	0.758538	0.58333	0.508096
WBGene00044530	54.2055	18.5273	35.2599	60.7376	43.5873	45.7053	39.6494	45.5633	34.4265
WBGene00017984	212.54	220.964	199.555	225.595	253.756	214.783	198.227	204.538	191.173
WBGene00017988	24.5344	24.8553	21.8352	24.2338	27.5372	27.3058	24.094	19.5405	23.6416
WBGene00017985	0.66808	0.986143	1.26749	1.00676	1.18506	2.60415	0.384477	1.10007	0.589654
WBGene00017986	0.905489	1.14564	0.787608	0.756798	1.30957	2.48078	0.630581	0.851993	0.435924
WBGene00017987	0	0.122283	0	0	0.222215	0.100105	0	0	0
WBGene00017410	0	0	0.0863679	0	0.0846904	0.0763035	0.0662673	0.097675	0.0785331
WBGene00017411	0.0389651	0.0445284	0.0412604	0	0.040459	0.0364523	0.158289	0	0.15007
WBGene00195154	0	0	0	0.170737	0	0.150157	0.260814	0	0
WBGene00200469	0	0	0	0	0	0	0	0	0
WBGene00201536	0	0	0	0	0	0	0	0	0
WBGene00044531	0	0.286642	0	0	0	0.117327	0	0	0
WBGene00017412	0	0	0	0	0.0359369	0.032378	0	0	0
WBGene00017413	0.0868255	0	0.73552	0	0	1.5433	0	0.207953	0
WBGene00017414	0	0	0	0	0	0	0	0	0
WBGene00017415	0.0361101	0	0.0382372	0	0	0.168907	0	0	0.0347685
WBGene00003708	0.0353441	0	0	0	0	0.0330648	0	0	0
WBGene00021617	0	0	0.0390842	0	0	0.0690595	0	0	0
WBGene00195160	0	0	0	0	0	0.250837	0	0	0
WBGene00001714	227.812	167.225	253.056	216.769	361.862	277.08	208.947	177.467	155.71
WBGene00235165	0	0	0	0	0	0.0439976	0	0	0
WBGene00021619	0	0	0	0	0	0	0	0	0
WBGene00021620	0	0	0	0	0	0	0	0	0
WBGene00021616	0	0	0	0	0	0	0	0	0
WBGene00004820	0	0	0	0	0	0	0.0425579	0	0
WBGene00004813	0	0	0	0	0.0550487	0	0	0.0634887	0
WBGene00021621	0	0	0	0.134858	0	0	0	0	0
WBGene00021622	0	0	0	0	0	0	0	0	0
WBGene00021623	0	0	0	0	0	0	0	0	0
WBGene00021624	0.222871	0.0636728	0	0.355612	0.115708	0.0521245	0.905372	0.266895	0.643771
WBGene00021627	47.4719	17.1763	186.94	6.2674	11.1369	123.063	12.9932	18.345	21.2796
WBGene00021625	771.334	2589.76	646.636	915.572	1604.94	780.301	2046.46	2031.79	2057.65
WBGene00044637	10.4232	8.86312	10.7287	9.7284	4.79464	8.40898	7.57613	9.771	7.27339
WBGene00021626	11.7934	10.6164	14.3731	9.90184	12.2262	12.3512	8.51203	9.06001	8.56997
WBGene00019224	1.66292	1.87395	1.41849	2.13743	1.75066	1.31801	3.58408	3.45731	2.75752
WBGene00020370	0.0616033	0	0.848018	0	0	1.78655	0	0	0
WBGene00006101	0	0	0	0	0	0	0	0	0
WBGene00006100	0	0	0	0	0	0	0	0	0
WBGene00020371	0.0572679	0.130889	0	0	0	0	0	0	0
WBGene00020369	279.834	238.67	342.4	242.08	175.359	244.584	122.566	179.53	160.126
WBGene00006796	36.0415	29.1514	34.8904	34.8695	31.7797	32.237	33.1194	25.3701	29.8064
WBGene00020904	3.39354	3.52335	3.63726	3.21361	4.38306	3.98773	6.11948	5.07985	6.8537
WBGene00004947	14.412	13.1509	11.6828	13.3345	19.3464	16.1704	20.5656	14.0608	23.2326
WBGene00197125	0	0	0.521857	0	0	0	0	0.590177	0.474517
WBGene00044586	1.56316	1.37411	1.08227	1.47092	1.81037	2.08104	2.63771	2.15993	3.24172
WBGene00022017	2.84563	2.10772	1.17182	2.6346	1.86038	1.77475	3.21107	2.96599	4.1606
WBGene00022018	1.49161	4.75861	0.987172	1.65278	5.74345	1.62799	3.83762	2.08396	2.4535
WBGene00022016	0	0	0.0617531	0	0.181661	0	0	0	0.0561512
WBGene00022019	26.3804	26.3486	23.9437	24.6932	28.7641	33.1259	26.0579	21.1863	25.7279
WBGene00022015	15.0063	15.335	14.9863	15.8092	17.7666	17.8519	20.7695	18.849	19.9018
WBGene00022020	0	0	0.0467826	0	0.0458739	0	0.107684	0	0.0850775
WBGene00022014	5.81502	5.47708	3.76197	4.99128	7.81281	5.78492	8.53677	7.40519	8.79379
WBGene00199991	0	0	0	0	0	0	0.384171	0	0
WBGene00022022	21.8748	27.9024	21.097	23.8965	23.0434	23.0116	18.7312	20.0002	18.9647
WBGene00022021	18.9964	22.0314	17.8004	16.8022	26.22	25.6981	18.723	13.504	15.39
WBGene00018814	19.5169	17.3408	15.9624	17.1502	20.006	26.3368	20.0339	17.8131	18.936
WBGene00018812	14.1578	12.572	11.4921	11.8209	16.9563	17.1705	14.4067	11.3512	16.0811
WBGene00018811	971.285	836.09	965.251	883.147	671.465	862.09	352.375	514.681	435.01
WBGene00018813	0.160067	0.146337	0.101698	0.136215	0.0997223	0.179694	0.182068	0.345035	0.215768
WBGene00004928	11.7839	11.9341	11.1674	11.6297	9.15667	9.45601	12.067	14.266	12.364
WBGene00018297	2149.19	5266.38	2748.92	2606.99	4262.81	2707.08	4753.71	4326.49	3976.14
WBGene00044533	23.9729	45.936	29.103	27.8833	67.5099	35.5659	49.037	41.6126	38.2372
WBGene00000712	1.65636	1.10416	40.6693	0.660722	0.429966	7.39263	0.58876	0.867804	1.39547
WBGene00018296	0	0	0.53312	0.10711	0.104553	0.470996	0	0.0602914	0
WBGene00005966	0	0	0	0	0	0	0	0	0
WBGene00005965	0.0370272	0	0.0392083	0.039387	0.0768935	0.0346394	0.0300833	0	0
WBGene00005964	0	0	0.0384754	0	0.113184	0	0	0.0435125	0
WBGene00005968	0.0371451	0	0	0	0.154277	0.0347497	0.0301791	0.0444825	0.0357651
WBGene00219236	1.18612	1.51494	1.14517	1.1875	0.869364	1.14227	1.53056	2.21419	1.41078
WBGene00219235	0	0.0943078	0	0	0.0428445	0	0	0.0494134	0.0397296
WBGene00019356	0	0	0.226386	0	0	0.400011	0	0.0853413	0.0686165
WBGene00019355	3.52062	6.48651	3.72801	4.35642	7.3858	3.22637	6.30451	6.71129	4.21999
WBGene00006392	11.1878	11.4172	13.6019	13.1742	12.5728	15.0319	14.4762	14.0594	14.9835
WBGene00019354	37.6562	42.3073	43.2346	31.4148	38.0455	37.5236	43.7946	44.3346	47.2974
WBGene00019353	20.8461	23.1055	21.6815	20.8096	19.0692	22.3297	21.3389	21.8904	20.9228
WBGene00019357	22.1524	22.4864	23.946	20.6186	30.3639	29.398	25.1222	23.2625	24.6419
WBGene00022584	0.333734	0.528068	0.543681	0.600774	0.879649	0.408277	1.87717	1.38343	0.741542
WBGene00018211	0.148756	0.0566648	0.420049	0.0527454	0.205945	0.201013	0.161145	0.11876	0.190972
WBGene00004195	7.48587	7.77858	8.92382	6.18976	6.55485	7.98501	4.89069	4.58396	5.15689
WBGene00018210	13.4367	20.0919	17.5201	16.5344	12.1585	13.1842	15.9122	19.5242	14.8665
WBGene00018209	0.082428	0	0.0872835	0.0438406	0	0.115669	0.0669698	0.0987104	0.158731
WBGene00006570	3.99242	3.97584	3.74444	5.27824	4.97458	4.34855	8.71164	6.28368	7.08411
WBGene00018208	8.53364	8.39495	7.99817	8.00524	10.2086	9.79184	11.1852	9.95475	12.0457
WBGene00018207	1.10935	0.581045	1.49284	0.540855	0.28797	2.1621	0.225326	0.581211	0.40055
WBGene00018206	9.51222	8.7825	8.66365	8.74538	8.37166	8.3043	6.77642	6.89656	7.87774
WBGene00015985	0.0257474	0.147117	0.027264	0	0.0802035	0.024087	0	0	0.0495816
WBGene00015984	0.676036	0.799197	0.469011	0.644729	1.08924	0.719672	0.397736	0.558329	0.740702
WBGene00001855	30.9353	30.7588	24.5112	30.0056	54.6287	61.406	23.1803	22.434	20.2144
WBGene00003994	9.08236	6.60646	7.37815	5.32418	10.3942	23.0705	3.4238	4.80968	4.23331
WBGene00219652	0	0	0	0	0	0.138704	0	0	0
WBGene00015982	0.076959	0.0293156	0.271641	0.0272879	0.0266365	0.35998	0	0.0614407	0
WBGene00015986	0	0.112638	0.0347905	0	0.0341147	0.0614727	0.0533872	0	0
WBGene00015987	0.0325798	0	0.275991	0.0346561	0	0.883884	0	0	0.156847
WBGene00015981	13.3751	15.1901	15.7416	10.7918	13.6729	11.1567	8.57907	9.91776	9.17025
WBGene00015980	1.47449	2.91636	2.04175	2.29236	3.53311	1.59161	6.31237	6.38386	5.46041
WBGene00023384	0	0	0	0	0	0	0	0	0
WBGene00022013	0.193675	0.18444	0	0.171682	0.335168	0.301976	0.262257	0.347899	0.37296
WBGene00202498	0	0.138842	0	0	0	0	0	0	0
WBGene00202496	0.0593062	0	0	0	0	0.0554817	0	0.284085	0
WBGene00202497	0	0	0.0653472	0	0	0	0	0	0
WBGene00235320	0	0.175379	0	0	0.159352	0	0.498749	0.183783	0
WBGene00019840	3.78576	6.13238	3.38604	5.59092	5.38113	3.19777	8.77945	6.11813	7.25483
WBGene00172207	0	0	0	0	1.7301	0	1.35375	0	0
WBGene00200515	0	0	0	0	0	0	0.130407	0	0
WBGene00019839	14.7699	46.1151	11.7765	24.9229	85.5814	26.6068	72.4646	33.6905	31.2359
WBGene00019841	6.19716	6.17453	3.87518	6.13306	7.22342	5.11926	9.2004	8.12418	8.50994
WBGene00199714	0	0	0	0	0	0	0	0	0
WBGene00201217	0	0	0	0	0	0	0	0	0
WBGene00019842	4.64852	4.86792	4.00947	5.0167	6.68722	6.40452	6.59216	6.23478	5.72905
WBGene00016509	70.2258	61.6159	56.8905	72.9184	85.5909	78.1602	94.436	88.1543	89.6906
WBGene00002010	313.714	321.2	256.227	343.325	480.503	382.653	284.415	256.006	296.908
WBGene00201966	0	0	0	0	0	0.120346	0	0.154054	0
WBGene00199132	0	0	0	0	0	0	0	0	0
WBGene00016508	19.585	25.0163	21.7153	17.7365	24.5107	25.1573	22.5041	20.0193	19.1071
WBGene00045308	1.85292	1.87197	2.13268	1.25688	1.67301	2.91417	0.872715	0.546695	0.542981
WBGene00003528	4.10396	3.13402	1.77124	4.38621	2.90819	4.65812	18.0306	14.8371	17.6787
WBGene00000859	0.0923237	0	0.293286	0	0	0	0.0750097	0	0
WBGene00000860	0	0	0	0	0.0995402	0	0.311547	0	0
WBGene00000861	0	0	0.0776768	0	0	0	0	0	0.0706304
WBGene00016507	7.8735	7.09482	9.24407	6.50287	8.84223	10.0139	7.40189	7.77661	10.3981
WBGene00016506	1.77272	1.62065	1.53059	1.85668	2.83181	2.65343	1.83911	1.53501	2.10075
WBGene00003591	1.7582	2.12243	0.917774	1.79123	3.23981	1.29732	2.93743	2.40206	2.55124
WBGene00016511	19.694	20.5053	18.9121	24.5404	25.5991	18.5019	23.7385	23.7589	20.5475
WBGene00005110	1.21531	1.35989	1.34052	1.40049	1.05158	1.04219	2.8799	2.72882	2.29155
WBGene00005111	0.442059	0.466315	0.216046	0.651091	0.282466	0.349928	0.88408	1.42526	0.360153
WBGene00020590	0.760264	1.35619	0.687236	1.00596	2.02166	1.12757	0.903933	0.643971	0.571332
WBGene00199861	0	0	0	0	0	0	0	0	0
WBGene00006098	0	0	0	0.0368157	0	0	0	0.0414466	0
WBGene00020591	0.622364	0.790247	1.02515	0.882704	0.78983	0.840997	0.524376	0.910925	0.488271
WBGene00044282	0.136416	0	0	0	0.0708229	0.0638093	0.16625	0	0.0656739
WBGene00020589	15.1964	17.7223	15.5139	17.0767	16.5073	13.4145	17.4118	20.5313	13.5063
WBGene00020592	58.7985	44.2145	53.3644	53.9188	39.8048	49.9421	30.993	34.4182	29.3435
WBGene00020588	30.5923	30.1582	24.2854	28.5317	45.8739	56.945	23.0046	26.195	19.0952
WBGene00020593	1.70686	1.17941	0.714556	1.33006	0.947975	1.29971	3.24116	2.68576	2.77093
WBGene00020587	3.51168	4.66189	2.00401	5.07758	11.9215	6.3934	2.80187	2.03973	2.06518
WBGene00020594	0.0651595	0.173746	0.0229993	0.11552	0.270631	0.0812767	0.10588	0.182072	0.0209129
WBGene00201371	0	0	0	0	0	0	0	0	0
WBGene00019235	0	0.332298	0.179614	0.283537	0.301929	0.317368	0.0984373	0.0870552	0.116658
WBGene00019234	6.79511	15.2228	5.5501	9.25559	28.7173	13.082	11.1762	7.79006	9.056
WBGene00019233	0.40538	0.414494	0.361481	0.544693	1.06338	0.798395	0.346691	0.383255	0.32869
WBGene00019232	9.56357	7.64795	5.00878	8.06375	12.8471	11.9227	10.8579	9.15227	9.90435
WBGene00019236	171.066	344.271	202.149	219.613	369.843	200.229	297.894	298.809	245.241
WBGene00044534	0.78972	0.555368	0.771913	0.775431	1.19846	0.568302	0.64162	0.436485	0.350945
WBGene00015340	224.591	730.916	291.368	260.297	423.674	245.561	476.771	473.736	481.296
WBGene00015339	763.652	1653.36	860.671	937.984	1682.56	939.851	1375.54	1197.44	1246.34
WBGene00202099	0	0	0	0	0	0	0	0	0
WBGene00015341	0	0.153205	0	0	0	0	0	0	0
WBGene00005248	0	0.0736399	0.0341177	0.0342732	0.13382	0.120568	0.0261774	0.0771686	0.0620455
WBGene00005247	0	0	0	0.0375966	0	0.0330648	0	0	0
WBGene00005245	0.0349208	0	0	0.0371464	0.0725193	0	0	0	0
WBGene00005246	0.229447	0.163879	0.121481	0.518649	0.178683	0.21465	0.535951	0.480849	0.331384
WBGene00006238	0	0	0	0	0	0	0	0	0
WBGene00015342	0.068408	0.117262	0.108656	0.181919	0	0.0319982	0.305685	0.368644	0.131733
WBGene00015338	0.0769026	0.138101	0.0465329	0.046745	0.0342218	0.0205552	0.249922	0.10525	0.0952014
WBGene00198871	0	0	0	0	0	0	0	0	0
WBGene00006246	0	0	0	0	0	0	0	0	0
WBGene00006245	0	0	0	0	0	0	0.0275472	0	0.032646
WBGene00006244	0.0666489	0	0	0	0	0	0	0	0
WBGene00171485	0	0	0	0	0	0	0	0	0
WBGene00006243	0	0	0	0	0	0	0	0	0
WBGene00006242	0	0	0	0	0	0	0	0	0
WBGene00006240	0	0	0	0.0715095	0	0	0	0	0
WBGene00005100	0	0	0	0	0	0	0	0	0
WBGene00006241	0.033516	0	0.0354903	0.035652	0	0	0	0	0
WBGene00006523	21.815	20.9177	22.1818	19.8083	23.5956	25.8985	27.3462	22.9584	30.6668
WBGene00017845	0	0	0	0	0.0411929	0	0	0	0
WBGene00044117	0	0	0	0.0427824	0	0	0.130707	0.240819	0.038725
WBGene00017843	0	0.0448028	0	0	0.0203542	0	0	0.0938993	0.0377487
WBGene00015736	0	0	0	0	0	0	0	0	0
WBGene00015737	0	0	0	0	0	0	0	0	0
WBGene00015738	0	0	0	0	0	0.112103	0	0	0
WBGene00003573	0.393154	0.311044	0.224168	0.73991	0.737948	0.325361	1.16712	0.41649	0.436785
WBGene00174787	0	0	0	0	0	0	0	0	0
WBGene00003574	0.0715556	0.061329	0.113656	0.038058	0.0742989	0.0836764	0.130807	0.0856903	0.155019
WBGene00200520	0	0	0	0	0	0	0	0	0
WBGene00015739	5.48073	4.42111	5.91737	4.77833	2.99049	4.64472	2.56696	3.60341	3.00071
WBGene00005659	0	0	0	0	0	0.0241403	0.0209651	0	0.074537
WBGene00005656	0.0624276	0.0356704	0.0330525	0.0332031	0.0324105	0.0584018	0.10144	0.0747592	0.0901625
WBGene00168743	1.66622	0	0	0	0	0	0	0	0
WBGene00005657	0.656391	0.461604	0.507926	0.778788	0.550487	0.968328	0.840964	0.786051	0.583389
WBGene00173173	0	0	0	0	0	0	0	0	0
WBGene00005655	26.2067	40.9267	27.1611	26.7186	38.8196	29.1122	38.652	34.0205	38.4205
WBGene00019644	17.8387	30.0117	15.6254	25.8905	61.4304	29.7363	45.7487	33.8071	40.0086
WBGene00019645	48.0684	58.5802	52.4284	48.4799	41.6912	47.4237	48.8263	53.6877	49.1463
WBGene00044535	0.154144	0.117435	0	0	0	0.0480678	0.125236	0	0.0494724
WBGene00019646	0	0	0	0	0	0	0	0	0.112678
WBGene00019647	57.5909	53.7495	61.5082	63.001	29.5392	44.5111	75.2595	103.925	70.3401
WBGene00019650	17.0788	15.2329	17.0766	17.1544	7.53831	9.68665	24.1257	28.8615	22.4605
WBGene00019648	2.33271	1.25448	2.17952	1.97051	1.42479	1.6688	3.28881	2.62918	2.77453
WBGene00019649	3.52619	4.83558	2.24034	4.29913	2.90094	3.29879	5.44332	4.74246	4.85773
WBGene00004136	27.9392	27.311	26.013	26.9424	26.7544	26.387	25.9512	26.4516	22.8458
WBGene00019651	3.20789	3.5531	4.7556	3.51733	4.61198	4.20143	3.44833	4.31437	4.65683
WBGene00000862	0.232239	0.147443	0.245919	0.219591	0.643047	0.168982	0.9015	0.370819	0.496913
WBGene00003374	13.5714	11.1856	11.659	11.8669	13.2959	13.5402	14.904	11.7564	16.2429
WBGene00197301	0	0	0	0	0	0	0	0	0.464699
WBGene00198104	0	0	0	0	0	0	0	0	0
WBGene00198478	0	0	0	0	0	0	0	0	0
WBGene00021975	17.9486	35.5838	23.9013	18.4175	28.3316	25.7803	32.9213	28.0617	31.3777
WBGene00021976	9.63511	4.13939	6.21366	12.4069	3.76109	10.1659	20.1885	26.8072	13.2531
WBGene00021977	3.57532	2.52862	4.52723	4.05584	2.69993	3.9412	4.26583	4.55105	5.03134
WBGene00021978	0.0634579	0.0435109	0.0940743	0.0405013	0.0658908	0.0474925	0.536196	0.273575	0.378822
WBGene00195625	0	0	0	0	0	0	0	0	0
WBGene00021979	1.1447	0.459615	0.622445	1.34929	0.89947	1.50502	1.63383	1.77836	1.60857
WBGene00196200	0	0	0	0	0	0	0	0	0
WBGene00021980	1.81657	2.12536	1.96938	1.84033	2.15568	1.09249	3.26807	2.95234	2.83185
WBGene00015444	0.194393	0.0740491	0.0686145	0.206782	0.134564	0.181857	0.315874	0	0.0623902
WBGene00006782	1.044	1.57791	0.713221	1.43294	0.6644	0.504088	4.37785	3.71033	3.43717
WBGene00015446	0	0	0	0	0	0	0	0	0
WBGene00015447	0	0	0	0.0361717	0	0	0	0	0
WBGene00015448	0.0620953	0	0	0.0660527	0.0644759	0.0290454	0.0504502	0.148722	0
WBGene00172275	0	0	0	0	0	0	0	0	0
WBGene00015449	4.07954	6.16961	2.04172	4.81451	12.181	7.38608	4.55123	2.98957	3.18537
WBGene00015450	21.0505	25.5529	22.1585	23.2878	23.0557	24.6528	19.9406	20.0176	15.6743
WBGene00015451	2.61401	2.91666	3.22569	2.84629	4.06065	3.79332	2.92648	2.61275	3.15107
WBGene00004795	5.46029	4.76281	5.6702	4.48949	5.24509	6.34202	4.57559	4.01178	4.60977
WBGene00017468	6.0526	6.435	5.42067	6.6946	3.18923	4.53546	8.92984	8.36609	7.04547
WBGene00044536	11.9796	12.6066	6.66203	12.2847	3.22157	6.93384	53.4263	61.2025	55.9299
WBGene00017467	4.46585	3.29482	4.23524	4.00657	3.17206	3.97126	5.0737	3.86409	5.89469
WBGene00197212	0	0	0	0	0	0	0	0	0
WBGene00017466	0.121168	0.46156	0.142562	0.300744	0.363461	0.176329	1.18134	0.709393	0.79074
WBGene00005346	0.626699	0.358088	0.516145	0.407391	0.397666	0.48857	0.650607	0.500329	0.569893
WBGene00017465	0.165833	0	0	0	0.129143	0	0.0336833	0.0496476	0.119754
WBGene00017469	0	0	0	0	0	0	0.421166	0.155195	0
WBGene00005347	0.20766	0.158206	0.109946	0.25771	0.179684	0.129512	0.618626	0.290127	0.366566
WBGene00005929	0.434912	1.35547	0.795463	1.64023	0.780013	0.776744	1.95949	1.8939	1.44661
WBGene00005930	0	0	0	0	0	0	0	0	0.0385919
WBGene00004099	1.22524	2.31192	0.663795	0.9093	1.5385	1.54608	4.05132	2.08148	2.74354
WBGene00199455	0	0	0	0	0	0	0	0	0
WBGene00000029	0.655703	1.94142	0.631207	0.507267	1.60926	1.03166	2.2278	2.03445	2.181
WBGene00000030	0.69078	1.39664	0.281335	0.565234	1.15866	0.695943	2.50397	1.08177	1.17674
WBGene00005887	0.0613872	0	0.0325016	0.0652994	0	0	0.0748123	0.0735133	0.236426
WBGene00015367	0.0659579	0.0376875	0	0	0.10273	0.0925566	0	0.0394935	0.0317537
WBGene00015368	0	0.211793	0	0.118286	0.115462	0.346761	0.150576	0	0.0356893
WBGene00015369	3.39982	5.40554	6.39519	2.58321	4.62649	4.68196	3.01958	3.94496	3.59883
WBGene00015370	2.89368	1.47937	4.03176	2.34907	1.97672	3.34822	0.185606	0.775129	0.843184
WBGene00015366	3.48484	2.4382	4.21728	3.40433	2.14153	4.89017	0.635601	0.809094	1.40378
WBGene00015371	2.09064	1.04786	2.36914	1.09243	0.723597	2.16169	0.119198	0.790614	1.05946
WBGene00000031	2.47803	5.76854	1.65215	2.29426	5.21754	2.83339	10.2903	5.49542	6.8486
WBGene00021614	21.5843	27.3215	21.0102	27.048	17.3077	17.0569	55.8045	54.7463	44.7488
WBGene00021613	13.7983	12.2957	11.9069	10.6661	13.2276	14.3345	10.3019	9.83851	11.4177
WBGene00200202	0	0	0	0	0	0	0	0	0
WBGene00197436	0	0	0	0	0.271136	0	0	0	0
WBGene00198537	0	0	0	0	0	0	0	0	0
WBGene00021732	5.74817	9.19641	3.91767	6.93719	8.89856	6.88318	12.2614	9.93746	10.1032
WBGene00199504	0	0	0	0	0	0	0	0	0
WBGene00200569	0	0	0	0	0	0	0	0	0
WBGene00016862	17.4137	12.3412	14.2457	16.5908	7.24948	14.2663	13.4182	12.6392	11.5382
WBGene00016863	0.040173	0	0.0638091	0.0213666	0.0417132	0.0751646	0.0326391	0.0721628	0.077361
WBGene00201414	0	0	0	0	0	0	0	0	0
WBGene00016864	0.0632171	0	0	0.067246	0	0.0295702	0.0770425	0.0757047	0.152171
WBGene00044537	0	0.30408	0.422645	0	0.138145	0	0	0.159325	0
WBGene00015067	7.4258	4.86502	7.14277	5.1075	3.22953	4.67372	7.23352	6.56473	6.75686
WBGene00015077	0	0	0	0	0	0	0.0447168	0.0988656	0.132484
WBGene00199827	0	0	0	0	0	0	0	0	0
WBGene00015078	0	0	0	0	0	0	0	0	0
WBGene00015068	0	0	0	0	0.0430987	0.0388306	0	0	0
WBGene00015069	0.0720714	0.0411807	0.114475	0.0766646	0.0374173	0.0674237	0.117111	0.086308	0.0346969
WBGene00165546	0	0	0	0	0	0	0	0	0
WBGene00015070	0.143995	0.164553	0.266834	0.153172	0.112136	0.0673543	0.146238	0.129329	0.173306
WBGene00015071	0	0	0.0213309	0	0	0	0	0.048247	0
WBGene00172308	0	0	0	0	0	0	0	0	0
WBGene00015072	0.0316945	0.144879	0.134246	0	0	0	0.128753	0.189776	0.152585
WBGene00015076	1.74953	1.35248	0.599368	1.97051	3.52636	1.54043	6.89814	3.69728	4.55815
WBGene00015075	35.8037	43.9172	34.6678	39.6156	38.6374	40.3692	44.5103	48.2685	33.3896
WBGene00015074	75.3439	66.2994	77.4398	74.2274	63.4421	69.7953	57.2658	57.6762	59.8946
WBGene00015073	1.99437	1.27853	2.09468	1.44881	2.4749	4.70232	0.816765	0.873779	0.843048
WBGene00021731	5.36562	4.30523	2.90129	4.25032	3.43763	3.5244	6.2608	4.51153	3.95715
WBGene00003567	38.2409	29.9558	29.5754	41.4789	34.7401	30.0457	79.1169	59.011	74.7013
WBGene00015683	0	0	0.111267	0.111774	0.109106	0.196602	0.0853714	0	0
WBGene00015682	0.368323	0.491062	0.520026	0.0652994	0.318703	0.287142	0.249374	0.147027	0.0591065
WBGene00015681	0	0	0	0	0	0	0	0	0
WBGene00000455	0.640269	1.06094	0.610186	1.19188	2.06093	1.13806	2.05477	0.95843	1.20214
WBGene00000454	0.213358	0.585168	0.135556	0.272346	1.152	0.0798395	0.589375	0.613208	0.493035
WBGene00015684	98.1287	77.6611	119.275	79.1172	52.3847	83.4827	53.5904	63.7062	55.4057
WBGene00198526	0	0	0	0	0	0	0	0	0
WBGene00022921	0	0	0	0	0	0	0	0	0
WBGene00005183	0.103523	0.0788688	0	0	0.0716611	0.0322822	0	0	0
WBGene00005185	0	0	0	0	0	0	0	0	0
WBGene00005186	0	0	0	0	0	0	0	0	0
WBGene00005184	0	0	0.0348232	0	0	0	0.0267187	0	0
WBGene00005182	0.286027	0.181592	0.100959	0.574706	0.0659985	0.208119	0.490595	0.380586	0.153
WBGene00020384	0.0196687	0.112385	0.166619	0	0	0	0.0799007	0.023554	0.018938
WBGene00005087	0	0	0	0	0	0	0.0277083	0.0408407	0
WBGene00020385	0.400351	0.427011	0.141311	0.53943	1.16396	0.324595	0.932443	0.479434	0.411176
WBGene00195934	0	0	0	0	0	0	0	0	0
WBGene00196478	0	0	0	0	0	0	0	0	0
WBGene00202071	0	0	0	0	0	0	0	0	0
WBGene00044538	7.02256	6.35038	8.92348	6.36584	10.906	10.1116	1.7861	2.99826	1.82271
WBGene00195171	0	0	0	0	0	0	0	0	0
WBGene00016430	0	0	0.0741779	0	0	0	0	0	0.0674489
WBGene00201292	0	0	0	0	0	0	0	0	0
WBGene00200505	0	0	0	0	0	0	0	0	0
WBGene00197938	0	0	0	0	0	0	0	0	0
WBGene00016429	6.04006	3.09419	5.82873	6.83645	6.36431	6.81962	10.975	10.3687	8.73781
WBGene00198778	0	0	0	0	0.242214	0	0	0	0
WBGene00195918	0	0	0	0	0	0	0	0	0
WBGene00016431	20.4523	19.5005	16.0254	22.979	17.2493	19.191	7.85793	11.8035	8.95651
WBGene00196868	0	0	0	0	0	0	0	0	0
WBGene00198112	0	0	0	0	0	0	0	0	0
WBGene00016428	2.15992	1.83751	2.05844	2.5018	2.01845	1.77366	5.01109	3.70743	4.41353
WBGene00016081	1.04623	0.575664	0.820639	0.74194	1.12658	1.81252	1.51116	1.99536	0.895434
WBGene00017262	27.3976	34.8061	24.7812	25.4668	42.4807	26.7175	47.8108	32.7756	37.9191
WBGene00017266	1.72733	1.69195	1.88133	1.62742	1.38359	1.0619	3.24785	2.89595	1.94826
WBGene00017263	0.0524991	0.0299974	0	0	0.0272559	0.0245568	0.0426537	0.0314348	0.0252743
WBGene00000373	9.26483	10.7134	10.5796	6.88231	9.93993	10.1702	27.5526	21.5574	24.0073
WBGene00219673	0.287201	0.0547011	0	0.254587	0.099404	0.04478	0.466682	0.286611	0.0460885
WBGene00195684	0	0	0	0	0	0	0	0	0
WBGene00004358	134.952	92.3556	113.446	122.277	64.0371	98.9839	108.026	123.502	121.691
WBGene00017264	0.673486	0.244887	0.421412	0.195384	0.19072	0.48686	0.198976	0.476582	0.265281
WBGene00017261	20.1664	27.9853	20.3874	18.3432	20.7025	19.5067	17.3243	17.4245	16.8087
WBGene00017265	1.12722	2.33478	1.24335	1.24902	2.36525	1.82345	1.60269	1.51862	1.37928
WBGene00196469	1.12873	0	0	0	0	1.05594	0.458527	0	0
WBGene00003349	0	0	0	0	0	0	0	0	0
WBGene00199970	0	0	0	0	0	0	0	0	0
WBGene00201208	0	0	0	0	0	0	0	0	0
WBGene00198840	0	0	0	0	0	0	0	0	0
WBGene00017260	1.71944	2.06318	1.45658	1.23459	1.51756	1.40749	4.88945	3.70637	2.81446
WBGene00001593	0.241443	0.530606	0.255666	0.375368	0.771384	0.347497	0.845014	0.733962	0.518594
WBGene00199626	0	0	0	0	0	0	0	0	0
WBGene00022588	0.0730494	0.166958	0.0773525	0.15541	0.83435	0.0683386	0.3561	0.349917	0.281342
WBGene00005224	0	0	0	0	0	0	0	0	0
WBGene00005225	0	0	0	0	0	0	0	0	0
WBGene00022589	0.030856	0	0.653472	0.0328225	0.0320389	1.03918	0.0501388	0	0
WBGene00022590	0.594953	0.233715	0.433125	0.435098	0.617763	1.21753	0.241689	0.378503	0.196917
WBGene00022587	0	0.078175	0	0	0.142061	0.191989	0	0	0
WBGene00005223	0.0352373	0.0402684	0	0	0	0.0659299	0	0	0
WBGene00005222	0.0367936	0.0420468	0.0389609	0.0782769	0.0382042	0.0688416	0	0.0440616	0.10628
WBGene00001727	0.52303	0.298853	0.609223	0.333818	0.923239	0.856276	0.59492	0.46976	0.276979
WBGene00020256	17.2955	16.3505	18.2029	15.2195	13.5017	16.2392	5.11135	7.68508	7.39453
WBGene00020254	0.13653	0.193171	0.0550752	0.1314	0.29703	0.13989	0.0686683	0.0700712	0.100158
WBGene00001037	188.355	178.58	161.163	183.695	167.484	191.805	206.192	200.913	193.424
WBGene00219829	0	0.481765	0	0	0	0.394388	0	0	0
WBGene00195993	0	0	0	0.269715	0	0	0	0	0
WBGene00003637	6.93571	6.45966	7.12394	6.38174	6.94956	6.79664	8.38209	8.34729	7.83
WBGene00016061	41.7096	18.4077	37.865	24.6158	11.3074	21.0936	22.3743	19.8541	20.8698
WBGene00016060	13.7455	14.3706	13.1768	12.3476	14.0617	13.5517	14.0397	10.826	12.0505
WBGene00197249	0	0	0	0	0	0	0	0	0
WBGene00016059	9.65184	10.5023	10.0923	9.19116	11.2318	11.5284	19.0864	13.9017	17.1258
WBGene00166594	0	0	0	0	0	0	0	0	0
WBGene00001710	3.47877	13.7153	4.11346	4.10137	5.47842	3.20019	18.0182	16.0042	15.1287
WBGene00016062	53.2807	59.1275	55.6166	56.3382	52.9622	57.485	58.0891	54.4353	51.0893
WBGene00006376	6.01091	4.36713	7.75602	3.85334	6.24136	9.08662	2.61971	4.52872	3.18126
WBGene00000477	1.30603	1.87599	1.07564	2.00671	3.75753	1.98543	2.8296	1.84641	2.17444
WBGene00015965	34.0078	34.8946	37.7457	32.7365	23.2236	26.829	22.4484	26.3133	22.818
WBGene00023239	0	0	0	0	0	0	0	0	0
WBGene00015966	31.8992	38.2598	45.6517	26.6043	41.173	35.7193	27.3868	23.2369	25.8614
WBGene00198248	0	0.533153	0	0.248138	0	0.218228	0.947623	0	0.224605
WBGene00015964	0.0928135	0.132581	0.221132	0.172775	0.120465	0.0651211	0.433594	0.389016	0.268096
WBGene00197384	0	0.434636	0	0	0	0	0	0	0
WBGene00196191	0	0	0	0	0	0	0	0	0
WBGene00195318	0	0	0	0	0	0	0	0	0
WBGene00015968	2.84042	4.37499	2.92056	1.79535	6.11235	4.19768	4.44825	2.76064	2.21962
WBGene00199472	0	0	0	0	0	0	0	0	0
WBGene00015969	1.41267	2.08004	0.776708	1.79168	1.21295	1.24532	3.50944	2.11465	2.51111
WBGene00202325	0	0	0	0	0	0	0	0	0
WBGene00002215	25.8827	27.5901	24.1179	26.6466	29.4038	24.2833	38.3929	33.2423	34.0855
WBGene00219824	2.07182	1.05228	7.0691	4.40771	3.82444	2.36892	2.4314	2.75675	2.88144
WBGene00196854	0.316658	0.361869	0.838277	0	0	0.296237	0.514546	0	0.304893
WBGene00003927	157.995	157.957	161.577	157.115	169.435	158.891	140.729	144.021	138.827
WBGene00044542	0.263583	0	0.209332	0.0700954	0.0684222	0.123293	0.160614	0	0.253791
WBGene00197622	0	0	0	0	0	0	0	0	0
WBGene00235161	0	0.908784	1.12278	0.56395	1.10097	2.47986	0.646106	0.317444	1.5314
WBGene00235160	3.91687	2.98407	2.48856	2.4999	3.52476	4.15285	2.54585	2.18894	10.3084
WBGene00235159	0	0	0	0	0	0.661297	0	0	0
WBGene00016991	0.101422	0.193171	0	0.071924	0.0351035	0.0948817	0.192271	0.0809711	0.0976542
WBGene00016990	26.8584	27.4782	27.6027	26.653	25.5603	26.6479	27.8215	32.2165	25.7336
WBGene00016989	30.644	31.9147	28.9971	31.0365	28.039	30.2435	31.298	32.0776	27.0467
WBGene00000795	13.0407	14.6562	13.2382	12.9928	14.2494	10.6873	14.8565	13.4226	11.8298
WBGene00016992	5.17013	5.27526	4.10601	4.76307	4.07419	4.3185	4.01302	3.42739	3.15573
WBGene00022970	3.94767	4.61383	5.32026	4.10382	8.9433	9.98813	3.93628	5.80189	2.41882
WBGene00016993	1.41879	1.76875	1.46334	1.31321	2.52546	2.55116	1.39224	1.14741	1.02899
WBGene00173588	0	0	0	0	0	0	0	0	0
WBGene00200710	0	0	0	0	0	0	0	0	0
WBGene00016988	9.32166	6.92679	9.28727	8.5969	7.53344	7.86136	9.812	11.163	10.6555
WBGene00201695	0	0	0	0	0.370736	0	0	0	0
WBGene00019756	1.75356	3.98483	0.811043	1.35075	4.96009	2.1496	4.45426	1.90686	2.42589
WBGene00201822	0	0	0	0	0	0	0	0	0
WBGene00201036	0	0	0	0	0	0	0	0	0
WBGene00199802	0	0	0	0	0	0	0	0	0
WBGene00019755	0	0	0.220547	0	0	0.194846	0	0	0
WBGene00199066	0	0	0	0	0	0	0	0	0
WBGene00019754	4.904	19.6146	7.50861	7.47233	5.84893	4.95973	20.0831	25.6336	17.4196
WBGene00019757	4.40237	3.57754	3.93654	3.98917	3.45376	5.30825	5.16644	6.67785	3.95622
WBGene00019753	10.5527	11.4247	8.23374	10.1281	4.20168	7.27427	14.2466	16.0579	15.3556
WBGene00000071	4.57052	3.75523	3.67231	3.44994	2.48957	3.86522	3.33944	3.24299	3.31857
WBGene00196110	0	0	0	0	0	0	0	0	0
WBGene00220056	0	0	0	0	0	0	0	0	0
WBGene00197999	0	0	0	0	0	0	0	0	0
WBGene00201325	0	0	0	0	0	0	0	0	0
WBGene00169503	0	0	0	0	0	0	0	0	0
WBGene00006008	0.433321	0.536454	0.535321	0.652994	0.299956	0.439158	0.909483	0.951348	1.00829
WBGene00015768	1.11178	1.70942	1.09165	1.37615	2.05693	1.4372	1.24817	0.774628	1.18725
WBGene00015767	60.0848	62.7296	61.3252	48.1906	35.4868	43.9051	42.2167	41.3826	43.0628
WBGene00003507	9.13668	7.15836	9.2524	7.72425	6.2556	8.64078	5.25136	5.39908	4.43703
WBGene00015766	1.35732	1.08779	1.71726	0.862545	1.15311	1.99538	0.615835	0.886603	0.644961
WBGene00015765	0.123533	0.0352926	0.588644	0.0328514	0.0320672	1.09788	0.0250915	0.0739674	0.0892075
WBGene00015769	10.2074	9.6486	8.4512	10.4111	8.4179	7.54498	14.2997	12.4752	15.45
WBGene00004104	4.34787	10.5308	2.35699	5.91932	29.3831	8.82907	15.1065	6.91268	8.37267
WBGene00196898	0	0	0	0	0	0	0	0	0
WBGene00198770	0	0	0	0	0	0	0	0	0
WBGene00197914	0	0	0	0	0	0	0	0	0
WBGene00017768	22.4411	20.6987	18.9335	24.0413	27.7204	26.8912	23.5903	21.4296	22.1388
WBGene00017769	46.6466	47.6501	42.8729	47.7269	39.4112	41.6753	40.345	40.4275	31.9557
WBGene00017767	4.51013	3.45492	2.99144	4.21764	3.19064	3.2456	3.70459	4.39205	2.76779
WBGene00219681	0	0	0	0	0	0	0	0	0
WBGene00017770	14.2141	14.781	13.7539	17.3214	16.6251	15.5901	15.0218	17.3154	12.6635
WBGene00023276	0.241315	0	0	0	0	0	0.078424	0	0.0464699
WBGene00017771	19.2424	16.3658	17.7182	18.0083	9.19802	13.1673	8.0368	14.0854	9.61915
WBGene00167025	0	0	0	0	0	0	0	1.99536	0
WBGene00200570	0	0	0.24867	0	0	0	0	0	0
WBGene00199370	0	0.283592	0.262779	0	0	0.232157	0.403244	0	1.19471
WBGene00198520	0	0	0	0	0	0	0	0	0
WBGene00197313	0	0	0	0	0	0	0	0	0
WBGene00017772	88.1261	85.4297	92.1847	100.894	99.8341	97.8095	212.129	262.806	196.149
WBGene00196509	0	0	0	0	0	0	0	0	0
WBGene00200664	0	0	0	0	0	0	0	0	0
WBGene00017766	6.80045	6.30296	6.9289	5.88802	5.99378	6.58383	8.9462	7.24417	8.27992
WBGene00017765	195.367	168.545	199.486	184.545	124.597	158.978	78.6278	98.7639	92.0337
WBGene00044539	0.0606424	0.138601	0.513717	0.0645072	0	0.113463	0.246349	0.0726214	0.175168
WBGene00044540	0	0	0	0.506404	0.247158	0.890726	0.193392	0	0.458377
WBGene00019600	2.02509	1.66963	2.03668	1.4066	2.93807	5.17311	1.17952	0.863742	1.04171
WBGene00019601	1.34935	0.0211233	2.21176	0.0983114	0	2.24799	0.0150178	0.154949	0.106785
WBGene00201743	0	0	0	0	0	0	0	0	0
WBGene00006015	0	0	0	0	0.0417611	0	0.0326766	0	0
WBGene00019602	0	0	0	0	0	0	0	0	0
WBGene00202500	0	0	0	0	0.214349	0	0	0	0
WBGene00006014	0.0388785	0.0444294	0.0823374	0.0413563	0	0	0	0	0.0374341
WBGene00200655	0	0	0	0	0	0	0	0	0
WBGene00019603	0.977783	3.43197	1.40516	1.41156	2.90077	1.11074	2.66696	2.84369	1.81567
WBGene00200074	0	0	0	0	0	0	0	0	0
WBGene00019599	34.4035	28.4866	36.6373	28.9657	18.5188	24.7095	12.3574	14.3122	14.2567
WBGene00019604	0	0.0412657	0	0	0	0	0	0	0
WBGene00044541	0.182243	0.277684	0.0643261	0	0.315383	0.227321	0.0493554	0.218242	0
WBGene00044543	0	0	0	0	0	0	0	0	0
WBGene00016891	1.41293	2.12122	2.93364	0.943042	0.345199	1.11447	0.0225089	0.530832	0.213401
WBGene00016892	45.4482	63.1231	58.1494	41.5965	38.0047	33.221	26.6569	36.7983	20.8062
WBGene00018424	12.8761	15.8692	8.25412	11.9462	13.1599	4.32135	15.1291	17.5285	8.50607
WBGene00018425	0.523813	0.11972	1.10934	0.334317	0	0.882059	0.0851158	1.25457	0.201741
WBGene00018426	82.1395	87.391	80.399	77.8171	98.0519	87.6189	70.469	60.3367	73.8199
WBGene00235319	10.1809	11.4086	11.1993	9.14746	7.80013	11.8361	11.0021	12.5471	11.5157
WBGene00018427	3.24475	2.80607	2.34476	2.54201	3.16427	3.69183	1.65656	1.44401	1.58321
WBGene00199147	0	0	0	0	0	0	0	0	0
WBGene00200575	0	0	0	0	0	0	0	0	0
WBGene00003347	0	0	0	0	0	0	0	0	0
WBGene00197078	0	0	0.252053	0	0.741473	0	0	0	0
WBGene00018428	0.191206	0	0.573662	0.0677972	0.0992682	0.536626	0	0.190813	0.0613674
WBGene00018429	0.565953	1.34975	0.729572	0.968471	1.40525	1.12797	1.19952	1.2671	0.758159
WBGene00018430	2.11991	1.78213	1.54813	1.99582	1.26505	1.25375	2.23708	2.01342	2.11153
WBGene00219698	0.368323	0.105228	0.487524	0.195898	0.478055	0.430713	0.224437	0.11027	0.354639
WBGene00195249	0	0	0	0	0.183496	0	0.143579	0	0
WBGene00018431	83.2331	88.3957	83.5637	82.7566	76.6841	78.6317	73.6121	83.5377	70.0337
WBGene00022576	3.30332	4.19439	3.4979	3.33164	3.30292	3.27342	4.09532	4.21956	3.27483
WBGene00022577	12.0016	13.0584	14.248	19.4554	24.0459	16.7308	26.2313	20.5667	19.2053
WBGene00201948	0	0.188616	0	0.175569	0	0	0	0.197654	0.317837
WBGene00199133	0	0	0	0	0	0	0	0.205405	0
WBGene00000893	4.29414	10.2431	3.11744	6.80185	25.7596	9.38521	13.3764	6.37745	6.31926
WBGene00195849	0	0	0	0	0	0	0	0	0
WBGene00196655	0	0	0	0	0	0	0	0	0
WBGene00045306	0.485308	0	1.74724	0.309742	0	3.40508	0	0.0581173	0.186911
WBGene00045305	22.9585	17.036	20.6572	18.0692	11.5289	17.4224	19.1561	18.1172	14.1407
WBGene00197756	0	0	0.463148	0.465258	0	0	0.355359	0	0
WBGene00198490	0	0	0	0	0	0	0	0	0
WBGene00002637	36.8064	32.5167	31.0427	34.6542	44.0396	39.6438	38.485	26.623	36.5649
WBGene00005297	0	0	0	0	0.0302516	0	0.0473417	0.104669	0
WBGene00000713	2.23107	3.82443	40.7925	1.70084	1.35136	10.4012	5.28695	4.45298	7.30383
WBGene00017833	0.414581	0.236887	0.658504	0.176401	0.129143	0.736907	0.303149	0.19859	0.119754
WBGene00017834	21.1988	20.0254	26.6869	18.002	23.9294	23.5244	37.8364	25.3077	43.9099
WBGene00197775	0.253556	0	0.268492	0	0.526553	0.237204	0.41201	0.607283	0.244136
WBGene00198767	0	0.270179	0	0	0.736463	0.442354	0	0.283125	0.22764
WBGene00197108	0	0	0	0	0	0	0	0	0
WBGene00198142	0	0	0	0	0	0	0	0	0
WBGene00198852	0	0	0	0	0	0	0	0	0
WBGene00198951	0	0	0	0	0	0	0	0	0
WBGene00200261	0	0	0	0	0	0	0	0	0
WBGene00044544	11.1413	12.2347	8.29519	14.5364	5.60347	8.38712	18.6696	21.3682	14.2473
WBGene00201210	0	0	0	0	0	0	0	0	0
WBGene00017836	0.914568	1.35482	0.645627	1.22508	0.281372	0.8239	3.05478	2.88004	2.54393
WBGene00196928	0	0	0	0	0	0	0	0	0.226112
WBGene00017835	1.72621	5.43816	1.53148	3.4243	6.58823	3.05519	6.1785	2.96111	2.65034
WBGene00197905	0	0	0	0	0	0	0	0	0
WBGene00198410	0	0	0	0	0	0	0	0	0
WBGene00199454	0	0	0	0	0	0	0	0	0
WBGene00015360	0.0856565	0.0652574	0.55933	0	0.0148234	0.600995	0.0115988	0.0854805	0.0549828
WBGene00201137	0	0	0	0	0	0	0	0	0
WBGene00015359	2.36268	2.37074	2.89239	2.42744	2.59686	2.17797	3.04325	2.81559	4.01714
WBGene00170861	0	0	0	0	0	0	0	0	0
WBGene00044803	1.24411	2.39919	0.823374	1.57154	2.50288	1.74582	0.947623	0.744934	1.04816
WBGene00015424	0.617937	1.67714	0.572545	1.23247	2.2457	0.79487	1.50616	0.555001	0.446235
WBGene00202161	0	0	0	0	0	0	0	0	0
WBGene00015423	3.37066	2.86142	3.73918	2.32202	2.86657	2.91304	3.9122	5.42042	4.48179
WBGene00001698	0.181675	0.103807	0.0384754	0.0386508	0.150912	0.135968	0.103323	0.17405	0.157433
WBGene00005094	0	0	0	0	0	0	0	0	0
WBGene00015422	0.213749	0	0.656386	0.0682114	0.0221944	1.23978	0.0347327	0.153583	0.123485
WBGene00005093	0	0.0718535	0.0998702	0.0334418	0.0326435	0	0.0766272	0.112945	0.0908105
WBGene00015421	0.145693	0	1.28563	0.0516595	0.0252132	1.47656	0.0789138	0.174473	0.0233801
WBGene00015427	3.87621	7.30292	3.10614	6.46347	5.33017	4.80232	24.8538	23.084	16.341
WBGene00015425	8.90833	10.4968	8.60006	8.15602	10.8375	10.1893	6.85961	6.02399	5.32352
WBGene00015426	0.527257	2.9579	0.862851	1.42764	4.08115	1.39008	1.55774	1.09061	0.461517
WBGene00015420	0	0	0	0	0	0	0	0	0
WBGene00015419	0.675061	0.21429	0.714827	0.67819	0.194706	0.596443	0.304702	0.134735	0.433321
WBGene00019032	0.111435	0.212243	0.196666	0.15805	0.347123	0.243248	0.694119	0.311378	0.357651
WBGene00167678	0	0	0	0	0	0	0	0	0
WBGene00019763	3.15744	3.75613	3.01457	2.89066	1.96172	2.95383	2.56531	2.60341	3.06506
WBGene00195470	0	0	0	0	0	0	0	0	0
WBGene00019764	0.607543	1.04143	1.14593	0.70685	0.749117	0.586125	1.18774	1.11407	1.09682
WBGene00189957	0.0971963	0.0555368	0.102922	0.155086	0.100923	0.0909283	0.0394843	0	0.0467926
WBGene00019762	25.2535	29.8096	25.2378	24.5443	28.9168	28.951	29.1744	25.2102	25.268
WBGene00004206	24.5498	24.6617	30.1676	31.523	46.8308	35.5846	35.3664	30.445	34.5316
WBGene00219717	2.77704	1.26941	1.37229	1.18161	1.92234	0.346394	2.85791	2.21707	1.60432
WBGene00019761	7.84926	14.6257	12.5509	6.63936	17.4787	10.4101	25.0224	18.9883	19.0914
WBGene00019765	3.84367	4.74587	2.4327	3.85366	3.53229	2.10788	6.17391	6.19015	5.06211
WBGene00196491	0	0	0	0	0	0	0	0	0
WBGene00197110	0	0	0	0	0	0	0	0	0
WBGene00003954	10.7549	7.76685	10.0044	10.6061	7.98765	10.8998	11.4079	13.5501	10.4991
WBGene00015678	3.62667	3.60723	4.00625	3.57204	4.50956	3.28808	5.31105	4.63797	5.38879
WBGene00198110	0	0	0	0	0	0	0	0	0
WBGene00198675	0	0	0	0	0	0	0	0	0
WBGene00199677	0	0	0	0	0	0	0	0	0
WBGene00202186	0	0	0	0	0	0	0	0	0
WBGene00195714	0	0	0	0	0	0	0	0	0
WBGene00196902	0	0	0	0	0	0	0	0	0
WBGene00195637	0	0	0	0	0	0	0	0	0
WBGene00000069	0.512876	0.598063	0.432253	0.56783	0.967264	0.763765	1.09701	0.739531	0.856629
WBGene00170602	0	0	0	0	0	0	0	0	0
WBGene00000979	7.2691	3.45378	4.93841	7.48294	7.30431	6.8247	12.5315	8.9546	8.90559
WBGene00015679	0.104139	0	0.16541	0	0.0540657	0.29227	0.0846092	0.062355	0.050135
WBGene00001508	13.7018	17.6772	16.6	12.2349	9.7845	10.7115	12.1033	12.3841	10.8911
WBGene00202080	0	0	0	0	0.254071	0	0.397604	0	0
WBGene00219649	0.996176	1.28071	0.131857	1.05966	0.905072	0.349475	0.505848	1.34207	0.359687
WBGene00015677	1.42363	1.37169	1.46316	1.12835	2.2608	3.81268	1.27005	1.287	1.45137
WBGene00201301	0	0.272017	0.252053	0	0.741473	0	0	0.570103	1.37513
WBGene00219683	0	0.129658	0.0720853	0.0965517	0.259179	0.191056	1.08774	0.65218	0.808402
WBGene00001345	18.8469	21.2395	18.0028	20.2265	23.2472	20.9276	34.0175	28.4187	37.0831
WBGene00200503	0	0.727027	0	0	1.32117	1.19033	10.8546	8.38051	11.6386
WBGene00199636	0.284477	0	0.602469	0	0	0	0.462255	0	0.547816
WBGene00219925	0	0	0	0	0	0	0	0	0
WBGene00004502	140.222	132.947	152.077	124.153	137.519	135.569	123.6	115.006	121.323
WBGene00197222	0	0	0	0	0	0	0	0	0
WBGene00000159	53.3708	52.4456	62.1963	53.8577	45.8153	55.9632	53.1936	46.6192	45.8369
WBGene00017931	6.5464	11.856	6.64825	6.71927	10.0371	8.16564	14.6031	12.9971	13.5647
WBGene00196575	0	0	0	0	0	0	0	0	0
WBGene00202122	0	0	0	0	0	0	0.189525	0	0.449209
WBGene00201242	0	0	0	0	0	0	0	0	0.230758
WBGene00000980	2.37225	2.79228	2.56223	1.79164	1.40402	1.57568	5.83993	5.19876	3.58606
WBGene00200643	0	0	0	0	0	0	0	0	0
WBGene00198050	0	0	0	0	0	0	0	0	0
WBGene00197226	0	0	0	0	0	0	0	0	0
WBGene00017933	0	0.0435583	0	0	0.0395775	0	0	0	0
WBGene00017930	0	0.0420026	0	0	0	0	0	0.0440153	0
WBGene00019804	0	0	0	0	0	0	0	0	0
WBGene00171576	0	0	0	0	0	0	0	0	0
WBGene00000534	127.151	123.528	169.651	120.015	81.9619	118.522	112.969	126.423	116.149
WBGene00019805	58.6881	44.5352	65.0858	55.4371	26.8166	45.0312	26.6989	41.0157	30.1256
WBGene00019806	11.5933	10.1515	17.0273	10.186	9.19248	11.4654	8.73411	9.41185	8.81409
WBGene00019807	11.2758	11.5562	12.4612	11.0663	11.6848	12.3486	9.88824	10.7704	10.1029
WBGene00019808	12.2644	14.8233	14.409	12.5949	12.5878	14.0856	15.0471	14.941	12.4213
WBGene00196192	0	0	0	0	0	0	0	0	0
WBGene00005098	0.0343046	0	0.0363253	0	0	0.256739	0	0.0821619	0.0330301
WBGene00021389	19.4083	25.6375	26.8681	27.786	41.912	24.2253	37.076	28.8236	28.0477
WBGene00196561	0	0	0	0	0	0	0	0	0
WBGene00005236	0.0653421	0.0373357	0	0	0.0339236	0.0305641	0.0265441	0	0
WBGene00021390	0	0.0324566	0.0300745	0	0.0294904	0.0797099	0.0461505	0	0
WBGene00021392	20.6277	20.5462	21.0338	18.9625	17.7166	19.4404	20.318	23.3605	16.2323
WBGene00021391	8.08574	8.21608	9.16591	7.34448	7.90933	8.74563	7.49604	7.14636	7.1578
WBGene00000802	2481.34	1888.07	2024.38	2311.45	1452.54	1964.21	1564.79	1759.49	1711.73
WBGene00195561	0	0	0	0	0	0	0	0	0
WBGene00202143	0	0	0	0	0	0	0	0	0
WBGene00219449	1.68989	0.340794	0.526305	1.48037	1.65146	1.20893	0.888396	1.4285	0.86141
WBGene00201125	0.96393	0.220311	1.12278	2.05073	1.30115	1.89371	1.01811	0.57717	0.928119
WBGene00017535	25.3682	9.86623	16.1498	29.1292	22.8656	22.7716	28.3669	25.7336	25.7075
WBGene00017534	12.534	12.4668	11.941	10.6374	12.6128	13.3181	11.0006	10.7015	11.1744
WBGene00017536	36.9614	33.3304	32.6001	40.4583	28.1699	35.1718	29.4961	32.3316	26.6911
WBGene00017537	17.1363	9.62739	9.52906	18.0757	10.0895	11.5085	19.4062	19.6902	17.8132
WBGene00017533	0.0294287	0.100891	0.373946	0	0	0.495556	0	0.140967	0.0283353
WBGene00017538	0	0	0	0	0.0323528	0	0.0253149	0.0746261	0
WBGene00006436	4.00415	2.30593	2.31934	2.21549	2.78782	5.98527	2.91369	1.68351	4.58753
WBGene00198143	0	0	0	0.181564	0.17723	0	0.277353	0	0
WBGene00173333	0	0	0	0	0	0	0	0	0
WBGene00198766	1.03676	1.18478	1.37229	1.10283	2.15302	0.727427	2.31641	2.48311	1.99649
WBGene00200249	0.174083	0.994689	0.368675	0.74071	0.180757	0.325713	1.98011	1.25082	1.00569
WBGene00001374	6.61114	6.61323	5.36901	6.00334	5.74841	5.1959	13.6539	10.6634	12.4033
WBGene00197882	2.10592	0.740491	1.54383	1.20623	1.68204	1.21238	3.94843	4.07386	4.52329
WBGene00197477	0	0	0	0	0	0	0.209034	0.154054	0.123863
WBGene00198162	0.210787	0	0	0.224221	0	0	0	0.252425	0
WBGene00195543	0	0	0	0	0	0	0	0	0
WBGene00196588	0	0	0	0	0	0	0	0	0
WBGene00021067	0.0993113	0	0.701076	0	0.0687458	0.495503	0.0268956	0.158572	0
WBGene00021066	0.728972	0.456835	0.522909	0.675375	0.488336	0.659964	14.0806	12.3342	15.351
WBGene00004373	92.3438	83.443	97.3191	83.2801	81.4401	82.1636	98.9482	87.3364	94.6548
WBGene00201372	0	0	0	0	0	0.151547	0.131614	0.193993	0.155975
WBGene00006239	0	0	0	0.0339915	0.0331801	0	0	0	0
WBGene00023159	152.504	137.807	137.011	130.751	175.948	155.426	175.335	133.026	198.742
WBGene00021068	182.034	163.064	163.716	171.847	206.946	183.512	197.064	130.837	238.762
WBGene00220123	5.6235	5.71236	5.29312	3.98793	5.8391	3.50724	10.1531	2.99304	9.0243
WBGene00199016	0	0	0	0	0	0	0.100101	0	0
WBGene00220124	0	0	0	0	0	0	0	0	0
WBGene00199488	0	0.108659	0	0	0.0987287	0	0	0	0
WBGene00200573	0	0	0	0	0	0	0	0	0
WBGene00199229	0	0	0	0	0	0	0	0	0
WBGene00019522	9.41898	8.45051	8.7927	8.9646	8.19297	10.3188	8.08892	6.97551	8.39284
WBGene00023322	0.668612	0.509382	0.275332	0.711223	0.617107	0.590744	0.935551	0.489308	0.643771
WBGene00019521	38.7491	35.372	39.568	34.2139	33.1392	35.7272	33.9807	27.8048	34.8571
WBGene00200003	0	0	0	0	0	0	0	0	0
WBGene00197591	0	0	0	0	0	0	0	0	0
WBGene00197382	0	0	0	0	0	0	0	0	0
WBGene00195983	0	0	0	0	0	0	0	0	0
WBGene00196751	0	0	0.184338	0	0	0	0	0	0
WBGene00200627	0	0	0	0	0	0	0	0	0
WBGene00006437	17.463	16.0227	15.9224	16.9517	21.8678	17.0813	21.8209	15.512	21.798
WBGene00201419	0.466542	0.266577	0	0	0	0	0	0	0
WBGene00019520	80.7219	41.329	59.2652	112.822	98.1927	76.9816	83.8771	75.3308	67.7315
WBGene00235334	0	0	0	0	0	0	0	0	0
WBGene00198174	0	0	0	0	0	0	0	0	0
WBGene00198940	0	0	0	0	0	0	0	0	0
WBGene00196635	0	0	0	0	0	0	0	0	0
WBGene00017966	0	0	0.0540114	0	0	0.0477175	0	0.24433	0
WBGene00195979	0	0	0	0	0	0	0	0	0
WBGene00198718	0	0	0	0	0	0	0	0	0
WBGene00017965	0.852276	0.703416	0.802205	0.335775	0.360536	0.590603	0.461629	0.207906	0.288734
WBGene00017964	70.5934	39.5202	50.0794	62.0923	36.7559	35.4827	33.4016	43.7595	31.8245
WBGene00165826	0	0	0	0	0	0	0	0	0
WBGene00019668	0.068408	0.078175	0.181094	0.291071	0.390668	0.223988	0.0277895	0	0.0329332
WBGene00019669	0.101717	0.406839	0.107709	0.324599	0.686509	0	1.07434	0.852668	0.342783
WBGene00019667	0.409064	0.0539386	1.14954	0.0836796	0	1.32468	0.115044	0.0753643	0.0757435
WBGene00005640	0	0	0.0682354	0	0	0	0.0261774	0	0
WBGene00195164	6.10686	6.22431	5.41796	8.51511	4.96997	7.41152	1.60917	2.07536	0.715133
WBGene00023432	15.2977	17.0252	23.0894	17.6692	10.3129	19.6512	7.93035	15.8587	10.2776
WBGene00019670	0	0	0	0	0	0	0	0	0
WBGene00019666	17.7517	13.7108	20.9812	13.829	11.6059	18.0566	15.2095	13.5764	16.6095
WBGene00019672	0.582369	0.314272	0.633804	0.120455	0.302348	1.37717	0.0525727	0.290586	0.202487
WBGene00020892	0.0647975	0.024683	0.0228715	0.0689272	0.0897091	0.121238	0.0526457	0.0775973	0.12478
WBGene00020891	12.0126	11.8829	8.82407	9.66871	10.1627	14.5576	35.1046	29.2064	40.426
WBGene00199776	0	0	0	0	0	0	0	0	0
WBGene00199026	0	0	0	0	0	0	0	0	0
WBGene00020890	0.487109	0.0927761	2.06321	0.0575726	0	2.63291	0	0.35648	0.104225
WBGene00020889	2.52485	3.75639	1.4629	3.57258	6.90039	2.25062	3.6189	1.74	2.01823
WBGene00020888	0.0719479	0.0274068	0.0253954	0.0765333	0.174315	0.0897442	0.19485	0.11488	0.13855
WBGene00020893	0.676366	5.46207	0.668461	1.05523	4.44788	1.68733	4.10311	3.34788	1.6498
WBGene00023155	0	0	0	0	0	0	0	0	0
WBGene00201847	0	0	0	0	0	0	0	0	0
WBGene00198977	0	0	0	0	0	0	0	0	0
WBGene00201857	0	0	0	0	0	0	0	0	0
WBGene00201041	0	0	0	0	0	0	0	0	0
WBGene00196625	0	0	0	0	0	0	0	0	0
WBGene00196149	0	0.634706	0	0	0	0	0	0	0
WBGene00196893	0	0	0	0	0	0	0	0	0
WBGene00197679	0	0	0	0	0	0	0	0	0
WBGene00197375	0	0	0	0	0	0	0	0	0
WBGene00198287	0	0	0	0	0	0	0	0	0
WBGene00199073	0	0	0	0	0	0	0	0	0
WBGene00198831	0	0	0	0	0	0	0	0	0
WBGene00199456	0	0	0	0	0	0	0	0	0
WBGene00199093	0	0	0	0	0	0	0	0	0
WBGene00200088	0	0	0	0	0	0	0	0	0
WBGene00200379	0	0	0	0	0	0	0	0	0
WBGene00199421	0	0	0	0.770083	0	0	0	0	0
WBGene00196113	0	0	0	0	0	0	0	0	0
WBGene00202058	0	0	0	0	0	0	0	0	0
WBGene00197066	0	0	0	0	0	0	0.106077	0	0
WBGene00196935	0	0	0	0	0	0	0	0	0
WBGene00017430	15.3365	53.5742	18.7337	16.7213	36.8192	18.2434	50.3783	33.1666	50.5407
WBGene00197643	0	0	0	0.262117	0.25586	0	0	0	0
WBGene00197288	0	0	0	0	0	0	0	0	0
WBGene00199728	0	0	0	0	0	0	0	0	0
WBGene00198466	0	0	0	0	0	0	0	0	0
WBGene00197663	0	0.112007	0.207573	0	0.101771	0	0	0	0
WBGene00017431	19.9017	20.399	18.6304	17.4983	27.1365	23.0283	14.9355	17.6444	14.4524
WBGene00017432	0.814263	0.568651	0.215557	0.842097	0.915937	0.867551	0.44104	0.243777	0.370228
WBGene00017433	1.95176	2.01545	1.26992	1.27571	1.51384	1.09994	3.84016	2.11202	2.5585
WBGene00198689	0	0	0	0	0	0	0	0	0
WBGene00199269	0	0	0	0	0	0	0	0	0.259159
WBGene00200228	0	0	0	0	0	0	0	0	0
WBGene00200805	0	0	0	0	0	0	0	0	0
WBGene00019016	0.177798	0.203183	0.451852	0.453911	0.110769	0.199599	0.3178	0.255503	0.342385
WBGene00019015	0.418019	0.196701	2.29133	0.052313	0.0765963	2.25436	0.019978	0.530039	0.142055
[truncated: 44,749 more rows]

## Sheet: GO Enrichment
GO Term Enrichment
For analysis used https://david.ncifcrf.gov
List 1: 200 Top upregulated ATF4 overexpression vs wild typ genes
Background: All measured ATF4 RNA seq transcripts (14218 genes).
192 DAVID ID
		Cluster Enrichment Score:	9.6954
Category	Term	Name	Count	PValue	Pop	Total	Fold	Enrichment	Bonferroni	Benjamini	FDR	Gene list
GOTERM_CC_DIRECT	GO:0005581	collagen trimer	16	1.28803e-10	111	123	7807	9.14905	1.00466e-08	1.00466e-08	1.36245e-07	WBGENE00000733,	WBGENE00000732,	WBGENE00004397,	WBGENE00013489,	WBGENE00000599,	WBGENE00000739,	WBGENE00000602,	WBGENE00000692,	WBGENE00000656,	WBGENE00000673,	WBGENE00000667,	WBGENE00000715,	WBGENE00000677,	WBGENE00000719,	WBGENE00000669,	WBGENE00000720
GOTERM_BP_DIRECT	GO:0040011	locomotion	39	8.61409e-08	111	1236	8564	2.43444	1.74864e-05	8.74326e-06	0.000108232	WBGENE00003369,	WBGENE00006914,	WBGENE00006819,	WBGENE00000063,	WBGENE00000065,	WBGENE00000673,	WBGENE00003171,	WBGENE00006584,	WBGENE00003495,	WBGENE00004897,	WBGENE00001911,	WBGENE00000677,	WBGENE00007999,	WBGENE00001692,	WBGENE00002135,	WBGENE00002134,	WBGENE00007934,	WBGENE00003371,	WBGENE00006959,	WBGENE00000822,	WBGENE00003370,	WBGENE00001699,	WBGENE00000282,	WBGENE00003891,	WBGENE00004357,	WBGENE00013481,	WBGENE00004397,	WBGENE00000739,	WBGENE00003989,	WBGENE00002978,	WBGENE00011831,	WBGENE00000667,	WBGENE00004164,	WBGENE00000066,	WBGENE00009881,	WBGENE00017772,	WBGENE00000669,	WBGENE00001702,
[truncated: 1 more columns]

## Sheet: ATF4RNAseq_Most_regulated_genes
Wikigene	N2_rep1	N2_rep2	N2_rep3	atf-4mut_rep1	atf-4mut_rep2	atf-4mut_rep3	ATF4OE_rep1	ATF4OE_rep2	ATF4OE_rep3
ZK6.11	0.0763071	-0.0410012	0.0770392	-0.0314623	-0.404336	-0.0818078	-0.676263	-0.696612	-0.621273
F16B4.4	-0.889131	-0.929845	-0.934981	-0.86341	-0.698663	-0.901857	-0.324064	-0.565303	-0.498824
pmt-2	-0.16358	-0.167449	-0.197896	-0.138661	-0.0462322	-0.0849472	-0.5834	-0.594991	-0.563978
cpr-4	-0.43025	-0.623188	-0.437716	-0.464536	-0.52185	-0.304059	-0.890428	-0.974109	-0.89587
npa-1	-0.371164	-0.376234	-0.214835	-0.507186	-0.313625	-0.393573	-0.607099	-0.776168	-0.501769
asp-2	-0.3991	-0.345174	-0.289608	-0.492094	-0.435926	-0.407424	-0.594011	-0.661627	-0.500624
col-160	-0.58621	-0.550172	-0.780482	-0.629426	-0.632711	-0.669552	-0.0365471	-0.0995869	-0.0425748
col-42	-0.508105	-0.774565	-0.814755	-0.440268	-0.71294	-0.638432	0.697785	0.859064	0.629355
clec-50	-0.414256	-0.443069	-0.384746	-0.473598	-0.535408	-0.522551	-0.752055	-0.862894	-0.729316
dct-16	2.13313	1.68152	2.20127	1.785	0.75393	1.70811	-0.271162	0.177417	-0.0766396
C45B2.2	-0.952611	-0.947528	-0.968947	-0.902396	-0.717726	-0.975198	0.0439637	-0.00072573	-0.200898
asp-14	-0.63896	-0.746736	-0.571581	-0.765549	-0.768087	-0.798293	-0.863886	-1.0407	-0.896645
ilys-5	0.244266	0.0408443	0.52492	0.0947844	-0.225727	0.380229	-0.818281	-0.778241	-0.780388
cpr-6	-0.246263	-0.304815	0.176657	-0.367165	-0.0505975	-0.120174	-0.683801	-0.778345	-0.69326
asp-3	0.412629	0.372082	0.494752	0.299258	0.305999	0.603042	-0.370729	-0.245155	-0.197577
spp-5	0.766595	0.646595	0.992406	0.682777	-0.0471793	0.547214	-0.250221	0.0921743	-0.0530272
atf-4	-0.950928	-0.909467	-0.897025	-1.09446	-0.875739	-1.12382	3.27102	2.6778	3.95183
mlc-2	-0.322105	-0.172111	-0.229399	-0.152051	-0.019881	-0.24388	0.341401	0.364423	0.254927
col-103	-0.653584	-0.842987	-0.870455	-0.671823	-0.749491	-0.755796	0.160778	0.0202875	0.234989
elo-6	-0.354425	-0.316536	-0.37592	-0.294749	-0.434398	-0.482091	-0.590555	-0.535485	-0.651394
C42D4.3	-1.02603	-0.849074	-0.982419	-1.03889	-0.821957	-1.0668	-0.323848	-0.537741	-0.481867
C17F4.7	3.40265	2.90242	3.63097	2.82848	1.11926	2.71134	0.718616	1.81514	1.14871
col-73	0.462354	1.01409	0.559937	0.433015	2.18188	1.26942	0.121648	-0.141043	-0.0660916
nlp-77	0.261065	0.148231	-0.0528562	0.396908	0.327164	0.189475	1.2982	1.41588	0.99216
rol-6	-0.657646	-0.270369	-0.661124	-0.475794	0.321684	-0.551192	2.59974	1.60082	1.85588
alh-8	-0.104618	-0.184907	-0.19846	0.0877856	0.213744	0.0607248	-0.415194	-0.505918	-0.365571
clec-63	0.181743	0.148264	0.378126	0.0761928	0.156433	0.388768	-0.526141	-0.375084	-0.25355
dct-18	-0.209488	-0.11924	-0.328224	-0.179849	-0.332791	-0.306896	-0.541631	-0.536023	-0.504327
hphd-1	-0.221562	-0.132223	-0.203761	-0.15845	-0.024415	-0.141451	-0.681403	-0.752967	-0.665772
acdh-1	0.983484	1.42056	1.17168	1.27645	1.5096	1.41858	-0.248889	0.00144912	-0.133545
lbp-6	0.0623136	0.243899	0.0331812	0.125071	0.0814045	0.111078	-0.332537	-0.229427	-0.375702
ahcy-1	3.2042	3.57628	2.4352	3.67333	4.45641	3.47841	1.5698	2.06185	1.66156
F55H12.4	-0.885018	-0.809846	-0.932746	-0.907508	-0.793661	-0.976882	-0.404037	-0.502476	-0.484053
Y119D3B.21	-0.4915	-0.585038	-0.454005	-0.541423	-0.669801	-0.598994	-0.782509	-0.862079	-0.798128
mel-32	-0.296281	-0.355596	-0.224372	-0.318683	-0.238084	-0.260112	-0.663816	-0.729985	-0.660035
far-1	0.796398	0.934887	0.852001	1.16505	0.828428	0.735433	2.58935	2.79984	2.30208
ech-6	0.252461	0.348216	0.209936	0.42509	0.304332	0.394666	-0.524712	-0.463178	-0.490041
ttr-15	-0.803438	-0.830354	-0.862441	-0.77661	-0.724463	-0.801567	0.168675	0.208423	0.0015148
col-98	-0.663332	-0.850373	-0.869327	-0.663142	-0.764581	-0.789143	0.176253	0.151307	0.149729
