# Supplementary material for: ATF-4 and hydrogen sulfide signalling mediate longevity in response to inhibition of translation or mTORC1
Source: Nat Commun. 2022 Feb 18;13:967. doi: 10.1038/s41467-022-28599-9 (PMC8857226; doi:10.1038/s41467-022-28599-9)
Supplement: Supplementary file 7 — Supplementary Data 4 [file 41467_2022_28599_MOESM7_ESM.xlsx]

## Sheet: Summary
Supplementary Data 4: Summary of potential shared direct ATF4 target genes between mammals and C. elegans
Tab #	Title	Description	Results
1	PromotorAnalysis3kbpUpstream	All C. elegans genes quantified in our RNAseq with ATF4 binding seq (TGATG) in 3kp promoter	We found 13272 genes that have the motif at least once in the 3 kbp upstream flank sequence
2	200UpDownCeATF4Promotor3kp	200 top up and 200 top down of C. elegans ATF4oe vs wild type RNAseq with ATF4 binding seq (TGATG) in 3kp promoter	193 out of 200 upregulated genes (in red) have at least one ATF4 binding sequnence and 185 of down regulated genes (in blue) have at least one ATF4 binding sequence
3	Ortholist_mATF4_targets	Direct ATF4 targets are from (PMID: 23624402; https://www.nature.com/articles/ncb2738#supplementary-information Table S2) including targets genes for ATF4 as well as genes co-targeted by ATF4 and CHOP	Out of 152 unique mammalian targets of ATF4 exclusivly there are 302 orthologs in C. elegans (by wormbase ID). Out of the 284 shared mammalian targets (ATF4 and CHOP regulation) there are 502 orthologs in C. elegans (by wormbase ID).
4	SharedATF4targets	Genes that are orthologues to the mammalian ATF4 direct targets (Tab3) and from the 200 C. elegans genes up regulated by ATF-4oe vs wild type in RNAseq (Tab2)	Fig.3a
5	H2S gene expression levels	From the ATF4oe vs wild type RNA seq the expression levels of known H2S genes

## Sheet: 1-PromotorAnalysis3kbpUpstream
Start_position	End_position	Chromosome	Wikigene_name	WormBase ID	# occurences of TGATG
12562756	12564210	I	C49G9.2	WBGene00045474	31
12564356	12565893	I	mec-19	WBGene00008216	31
8716495	8720893	V	glr-5	WBGene00001616	19
12023861	12025932	II	Y17G7B.12	WBGene00012465	19
7454012	7455980	III	alh-12	WBGene00000118	18
13502813	13503578	III	T28A8.8	WBGene00194852	16
13176711	13180189	V	him-17	WBGene00001874	16
11626910	11627947	IV	lys-6	WBGene00003095	15
16677340	16677738	X	F22H10.3	WBGene00017727	15
13503679	13505536	III	T28A8.4	WBGene00012110	15
9001913	9003963	I	syx-7	WBGene00009478	14
16428729	16428854	IV		WBGene00220129	14
9159015	9159757	I	mrpl-54	WBGene00009128	14
13787536	13796254	V	F53C11.5	WBGene00009975	14
6879185	6880180	II	C44B7.7	WBGene00016629	14
5003960	5004849	II	F59A6.10	WBGene00044385	13
1771647	1774955	II	math-26	WBGene00018100	13
4242672	4243561	III	mrpl-21	WBGene00023422	13
8047564	8049105	II	apn-1	WBGene00000151	13
10634572	10636028	I	B0511.13	WBGene00015238	13
5270261	5271035	III	ZC395.4	WBGene00022596	13
7255380	7258700	I	ztf-15	WBGene00011066	13
12154486	12156812	II	Y57A10A.5	WBGene00013250	13
6848060	6851531	II	tbc-6	WBGene00015410	13
10733931	10736892	V	mre-11	WBGene00003405	13
4757201	4759728	III	B0393.3	WBGene00007168	13
7608253	7610986	II	lips-17	WBGene00019939	12
287305	288127	IV	T21D12.14	WBGene00045177	12
7745979	7748225	IV	klo-1	WBGene00016848	12
9249048	9250522	II	T26C5.4	WBGene00012034	12
8169573	8169862	II	T05C12.15	WBGene00219289	12
10958928	10960919	V	vps-36	WBGene00008919	12
6344122	6345519	II	C32D5.1	WBGene00016310	12
4241477	4242593	III	F43C1.7	WBGene00023423	12
11329466	11332969	IV	sart-3	WBGene00007111	12
8801624	8806113	X	R04E5.8	WBGene00019871	12
10581062	10589538	X	F57C7.4	WBGene00010200	12
4243674	4244385	III	zhit-2	WBGene00009648	12
5582005	5583471	I	M01E11.1	WBGene00019710	12
4830135	4835619	I	F57C9.4	WBGene00019011	12
8204341	8207491	II	col-76	WBGene00000652	12
7493724	7495591	X	F48E3.4	WBGene00018605	12
5005081	5008068	II	F59A6.4	WBGene00019086	12
10579366	10579955	II	rpb-6	WBGene00007355	12
1775547	1776350	II	F36H5.14	WBGene00219271	12
5649737	5654422	II	zyg-1	WBGene00006988	12
5393293	5395694	II	pink-1	WBGene00017137	12
4697987	4699453	III	dnj-18	WBGene00001036	12
10185780	10187550	I	rsa-1	WBGene00007710	12
8901646	8903177	IV	C27B7.5	WBGene00007762	12
13501609	13502715	III	T28A8.5	WBGene00012111	12
12374126	12377248	III	pph-4.2	WBGene00004086	12
9467464	9468058	III	baf-1	WBGene00000235	11
7149937	7151887	I	fecl-1	WBGene00010645	11
15586812	15590397	X	gas-1	WBGene00001520	11
10896658	10897143	V	emo-1	WBGene00001303	11
14678457	14681145	II	hhat-1	WBGene00013852	11
7140504	7143641	X	alh-10	WBGene00000116	11
12592568	12596296	V	mma-1	WBGene00007587	11
9864179	9864954	IV	K07F5.16	WBGene00010640	11
8566508	8566857	II	F54C9.3	WBGene00010041	11
7852821	7853779	II	T09A5.5	WBGene00011634	11
1772085	1778526	II	math-3	WBGene00015608	11
7933535	7937708	III	ran-2	WBGene00004303	11
13622107	13624525	V	F53F4.11	WBGene00009993	11
6135714	6135914	V		WBGene00200249	11
5346607	5347013	II	F09E5.9	WBGene00017287	11
9004513	9008708	I	fcp-1	WBGene00009479	11
7055287	7056185	II	ZK1127.3	WBGene00022850	11
877435	879734	III	T24C4.5	WBGene00020761	11
6003642	6003662	IV		WBGene00168905	11
5990741	5992658	I	sir-2.4	WBGene00004803	11
12343609	12344043	X	nspc-10	WBGene00009640	11
5544860	5548459	IV	cec-6	WBGene00020463	11
5023264	5024064	III	R144.13	WBGene00044648	11
10382746	10384222	I	maf-1	WBGene00077521	11
8285175	8286566	IV	K07H8.9	WBGene00019509	11
8564303	8565175	V	F25G6.8	WBGene00017799	11
1626973	1630756	IV	nhr-146	WBGene00045255	11
6466752	6467515	I	K06A5.3	WBGene00019431	11
10560717	10560934	II		WBGene00045148	11
8465617	8467159	V	mrps-2	WBGene00020718	11
6431331	6433496	V	gad-1	WBGene00001513	11
2297280	2304393	I	tpxl-1	WBGene00021470	11
8398918	8400472	I	nepr-1	WBGene00011828	11
9953409	9955873	I	T24D1.2	WBGene00011985	11
11468395	11468900	IV		WBGene00045175	11
4581795	4583893	III	F35G12.12	WBGene00009445	11
11320320	11320697	IV	B0035.18	WBGene00044290	11
10564880	10566445	V	cat-4	WBGene00000298	10
6346960	6347719	II	lgg-1	WBGene00002980	10
6497436	6499560	I	acdh-1	WBGene00016943	10
12757591	12760227	V	papl-1	WBGene00008936	10
11131279	11133785	IV	ard-1	WBGene00000181	10
8066111	8068184	II	pdha-1	WBGene00011510	10
13565863	13566968	V	slrp-1	WBGene00008224	10
17420211	17421582	X	osm-11	WBGene00003891	10
11183132	11184310	IV	prx-14	WBGene00004199	10
5744336	5747110	IV	C45E5.1	WBGene00016664	10
14351207	14354421	V	vha-13	WBGene00013025	10
4594543	4595944	III	asb-1	WBGene00000206	10
6436608	6439959	III	C05D11.1	WBGene00015481	10
9970037	9973177	I	tsp-7	WBGene00006633	10
5981472	5981492	IV		WBGene00047205	10
8964238	8964901	II	C18E9.4	WBGene00007684	10
7134738	7139973	I	K10D3.4	WBGene00010738	10
12256703	12258804	V	ugt-55	WBGene00011452	10
13624625	13625567	V	F53F4.10	WBGene00009992	10
5474373	5475475	II	mrps-16	WBGene00018961	10
11578757	11584066	IV	rib-1	WBGene00004360	10
7153702	7153794	I		WBGene00220010	10
11943314	11945721	IV	ZK829.3	WBGene00014094	10
7139060	7139384	I		WBGene00220019	10
8288959	8291077	I	kin-10	WBGene00002196	10
8280855	8283208	II	nst-1	WBGene00003821	10
12985790	12987219	X	mff-1	WBGene00008691	10
10221635	10222778	I	Y106G6E.4	WBGene00013708	10
14683706	14685528	V	C47E8.4	WBGene00008143	10
8740140	8741388	IV	F21D5.6	WBGene00009011	10
7398824	7401023	I	C15A11.4	WBGene00007598	10
9837089	9838305	II	arrd-4	WBGene00014159	10
10360800	10363331	IV	ugt-59	WBGene00011238	10
6389833	6390841	III	C16A3.2	WBGene00015807	10
8829920	8831262	X	C28G1.6	WBGene00016191	10
5908700	5914734	III	C28H8.3	WBGene00016194	10
12232689	12235193	I	F14B6.6	WBGene00008787	10
12098149	12100111	V	nhr-209	WBGene00011100	10
5791703	5797328	X	F46G11.1	WBGene00018514	10
12451356	12454328	X	T18D3.9	WBGene00011826	10
7855135	7855719	II	mdmh-35	WBGene00011635	10
5801382	5803680	II	K05F1.1	WBGene00019405	10
7853880	7855042	II	mdt-10	WBGene00007014	10
5981878	5981898	IV		WBGene00168666	10
13139847	13140886	X	ttr-34	WBGene00045245	10
6762716	6765200	IV	spd-3	WBGene00004954	10
11592392	11596590	II	gfat-1	WBGene00008546	10
10632728	10633084	III	Y39A1A.10	WBGene00012649	10
6827777	6829490	IV	H20E11.2	WBGene00019214	10
3844893	3848341	III	maph-1.3	WBGene00007966	10
14365705	14373899	II	imb-2	WBGene00002076	10
9544733	9558096	I	swah-1	WBGene00007985	10
8640596	8641344	V	F28A12.3	WBGene00017880	10
8739504	8740026	IV	mrps-33	WBGene00009013	10
13466924	13468361	V	F25H9.6	WBGene00009138	10
14996536	14998121	V	irld-14	WBGene00011322	10
5811583	5814142	IV	C31H1.8	WBGene00016291	10
13506018	13508650	III	T28A8.3	WBGene00012109	10
16929914	16944683	X		WBGene00022951	10
5212270	5212789	II	C34F11.2	WBGene00016414	10
5236258	5238514	II	pho-4	WBGene00004023	10
8997027	8997662	II	F44G4.3	WBGene00009713	10
11731120	11733472	V	npp-22	WBGene00007118	10
12915417	12919018	II	F58G1.2	WBGene00010264	10
7969319	7970283	III	F54H12.7	WBGene00044633	10
5596547	5598449	II	C17G10.1	WBGene00015915	10
14283528	14285327	V	F40G12.10	WBGene00009605	10
9944844	9949060	X	nas-37	WBGene00003553	10
11112719	11120788	II	mat-2	WBGene00003133	10
6375379	6379190	III	nfx-1	WBGene00007048	10
11320800	11323634	IV	B0035.6	WBGene00007109	10
8491291	8495855	I	cdc-5L	WBGene00008386	10
8035111	8039506	V	ZC513.5	WBGene00022629	10
6594194	6599208	V	hcp-1	WBGene00001829	10
7774859	7776689	X	mec-7	WBGene00003171	9
9450225	9451994	X	ZK899.2	WBGene00014141	9
4914096	4917129	III	rars-1	WBGene00004679	9
12794118	12794870	X	abf-6	WBGene00000017	9
4677342	4678129	X	flp-11	WBGene00001454	9
15259579	15260290	X	F46F2.3	WBGene00009787	9
10366333	10367790	IV	pges-2	WBGene00011239	9
8269254	8272058	V	asp-12	WBGene00017678	9
8446608	8448009	V	T23B12.5	WBGene00020720	9
10704902	10706019	II	col-39	WBGene00000616	9
9711064	9712719	I	fce-1	WBGene00001405	9
6972210	6973717	III	rfc-4	WBGene00004340	9
10452178	10452895	I	Y106G6H.8	WBGene00013720	9
14604139	14605697	II	F19H8.2	WBGene00008963	9
297234	299287	X	R57.2	WBGene00020083	9
2163384	2164069	X	nlp-37	WBGene00018590	9
7300062	7300913	I	dylt-1	WBGene00008764	9
171340	175989	I	F56C11.6	WBGene00018958	9
4040409	4042004	V	C49G7.10	WBGene00016788	9
9762403	9767873	I	F26E4.3	WBGene00009158	9
12383170	12384019	IV	thn-2	WBGene00009215	9
6317701	6320365	I	hrpk-1	WBGene00017816	9
9830792	9832430	III	ZK632.12	WBGene00014019	9
10155775	10156771	IV	ttr-54	WBGene00011774	9
14246276	14246909	V	K02E11.3	WBGene00010512	9
9292017	9294050	II	acs-7	WBGene00007228	9
17147531	17149927	X	T23C6.4	WBGene00020726	9
2713893	2713953	IV		WBGene00220216	9
977386	988446	III	tbc-10	WBGene00019915	9
9861646	9862960	X	gst-36	WBGene00001784	9
7152566	7155474	II	fust-1	WBGene00016173	9
6366331	6368078	I	K04F10.7	WBGene00019399	9
12792727	12793386	X	abf-5	WBGene00000016	9
10187515	10190896	I	dao-5	WBGene00000931	9
13264546	13269820	V	zip-5	WBGene00007932	9
12279659	12281917	IV	ltah-1.1	WBGene00016589	9
7161157	7162115	III	syf-2	WBGene00019402	9
8876319	8893051	I	F55H12.3	WBGene00010134	9
10558323	10560006	I	F25H2.7	WBGene00009121	9
6334215	6335168	IV	blos-2	WBGene00022251	9
13561861	13574440	IV	qui-1	WBGene00004265	9
9773172	9774012	I	cox-7C	WBGene00009161	9
11774144	11774559	II	F44E5.1	WBGene00009688	9
7613495	7613718	X		WBGene00201281	9
6562699	6563660	I	F57B10.5	WBGene00019003	9
3573585	3578771	III	nhr-6	WBGene00003605	9
7224656	7227767	I	swsn-9	WBGene00007256	9
10112100	10113046	III	vps-29	WBGene00014234	9
9774222	9774302	III		WBGene00220040	9
7559839	7562349	I	T25G3.3	WBGene00012030	9
1815852	1821323	V	gly-7	WBGene00001632	9
3867852	3869587	III	rpl-3	WBGene00004414	9
8563714	8566139	II	stc-1	WBGene00006059	9
12552211	12553301	V	F45D3.4	WBGene00009724	9
12340378	12341438	X	zig-2	WBGene00006979	9
8664833	8669154	II	etc-1	WBGene00008429	9
10664412	10665685	IV	K08C7.7	WBGene00010649	9
8930985	8933833	II	enol-1	WBGene00011884	9
3902860	3904794	II	F53C3.3	WBGene00018747	9
7616528	7617590	III	T04A6.1	WBGene00020200	9
9233223	9236202	II	T26C5.2	WBGene00012032	9
4809364	4809504	X		WBGene00197507	9
4644677	4645657	I	lmd-2	WBGene00015008	9
8270304	8275701	I	cutl-8	WBGene00013960	9
7857963	7859909	V	C37C3.1	WBGene00016495	9
6495450	6495470	IV		WBGene00167676	9
10507000	10515506	I	che-13	WBGene00000492	9
6383552	6389401	III	let-716	WBGene00002850	9
4593176	4593832	III	F35G12.11	WBGene00009444	9
12109168	12110978	V	C13C4.4	WBGene00007548	9
9665194	9668664	I	cel-1	WBGene00000466	9
11850950	11855159	IV	tag-30	WBGene00006415	9
7562172	7564529	III	lgc-12	WBGene00020048	9
5669028	5669680	II	C25H3.17	WBGene00194642	9
7577723	7580244	II	F35D2.6	WBGene00194916	9
7237381	7239658	V	hyls-1	WBGene00015466	9
10015045	10018025	X	F19C6.4	WBGene00008953	9
11875360	11879141	V	sulp-4	WBGene00010788	9
7553532	7554488	IV	F49E8.6	WBGene00018637	9
7053036	7053844	II	ZK1127.13	WBGene00195239	9
7490408	7493120	X	F48E3.2	WBGene00018603	9
7827866	7828074	II		WBGene00220058	9
6887948	6897777	IV	T05A12.4	WBGene00020235	9
12048745	12052182	V	dars-2	WBGene00001095	9
9814364	9817137	III	cnx-1	WBGene00000567	9
10802336	10804474	V	secs-1	WBGene00008379	9
6230920	6233048	X	C14F11.4	WBGene00015780	9
5771945	5772497	V	F44E7.3	WBGene00018425	9
5182736	5186234	I	slx-1	WBGene00018909	9
8534677	8535106	X	nspc-1	WBGene00023477	9
9918860	9918952	IV		WBGene00198652	9
4041224	4042811	III		WBGene00011369	9
5582041	5582262	IV		WBGene00219682	9
12410467	12412219	IV	acl-13	WBGene00008581	9
3453708	3454688	II	C16C8.11	WBGene00015849	9
8112262	8124910	II	ire-1	WBGene00002147	9
8143863	8144671	II	rpl-10	WBGene00004421	9
9209463	9213654	V	mdt-27	WBGene00007023	9
9742982	9746074	II	Y53C12B.1	WBGene00013143	9
9126140	9127101	I	clec-91	WBGene00014117	9
5156434	5156886	III		WBGene00050920	9
5866514	5868139	I	F33D11.10	WBGene00018007	9
8616006	8617147	IV	F42A9.7	WBGene00018336	9
4475918	4476887	III	rps-1	WBGene00004470	9
966654	972269	III		WBGene00019912	9
7343675	7345855	III	F08F8.6	WBGene00017271	9
59239	63509	V	cyp-29A3	WBGene00021412	9
7699543	7700958	I	gna-2	WBGene00001647	9
6847511	6849923	I	syp-4	WBGene00019247	9
8014149	8015722	IV	C26B2.8	WBGene00016130	9
7676204	7676965	V	C12D5.3	WBGene00015706	9
6362395	6373087	IV	smg-3	WBGene00004881	9
8749616	8751397	I	gska-3	WBGene00007977	9
9468157	9469899	III	tag-342	WBGene00007187	9
9526540	9527441	I	C41G7.6	WBGene00008063	9
10547088	10555442	IV	zim-1	WBGene00011597	9
4712572	4715188	III	him-18	WBGene00011415	9
14348886	14349406	II	Y54G11A.17	WBGene00185067	9
7733334	7736271	X	set-12	WBGene00019584	9
1921452	1922744	II	bath-2	WBGene00018668	9
7564584	7567719	I	T25G3.4	WBGene00012031	9
8829549	8830727	IV	T28C6.8	WBGene00012122	9
4578855	4581696	III	wdr-48	WBGene00009441	9
8006179	8007510	V	Y97E10AR.3	WBGene00022398	9
17725789	17725842	V		WBGene00198082	9
5015276	5016281	IV	T28H11.7	WBGene00020905	9
15036373	15040487	I	F31C3.2	WBGene00009284	9
9465767	9467177	III	B0464.9	WBGene00007188	9
9863588	9869055	I	K10C3.5	WBGene00010732	9
10937454	10939935	IV	fic-1	WBGene00014004	9
6035452	6037745	I	C27A12.4	WBGene00016155	9
4369468	4369766	III		WBGene00045168	9
13963734	13965797	V	sao-1	WBGene00011195	9
13533486	13541056	II	Y48E1B.2	WBGene00013001	9
2414119	2415531	II	fbxa-4	WBGene00044672	9
7835814	7836967	I	gras-1	WBGene00009272	9
6024150	6025014	I	B0025.5	WBGene00194700	9
7772499	7773914	II	C06A8.6	WBGene00015516	9
10906812	10912203	I	F49D11.6	WBGene00018630	9
11079167	11082497	V	act-1	WBGene00000063	8
10481240	10483446	X	elt-2	WBGene00001250	8
3771425	3773394	III	lec-4	WBGene00002267	8
8804835	8807021	II	pho-13	WBGene00008560	8
17380626	17382225	IV	dlat-2	WBGene00007824	8
9181819	9220766	I	lim-9	WBGene00006407	8
14346877	14348792	II	lin-7	WBGene00002996	8
9455485	9458348	X	tba-8	WBGene00006534	8
8969980	8971967	II	C18E9.5	WBGene00007685	8
5186921	5189077	X	zig-6	WBGene00006983	8
10240277	10242490	II	mrps-14	WBGene00011334	8
9258913	9259764	IV	Y11D7A.10	WBGene00012434	8
7435413	7436962	V	F25E5.8	WBGene00017789	8
10534332	10537671	II	R166.2	WBGene00011302	8
2986104	2995573	IV	Y54G2A.26	WBGene00021890	8
4413457	4414748	III	mpc-1	WBGene00011119	8
9583545	9590523	V	K09G1.1	WBGene00010727	8
6493720	6498633	II	twk-49	WBGene00019904	8
2839375	2841434	IV	clec-83	WBGene00021879	8
10769653	10777755	IV	T25B9.9	WBGene00012015	8
4822661	4834905	X	R08E3.1	WBGene00019957	8
1902323	1917841	IV	egl-18	WBGene00001186	8
12981775	12985852	X	scav-4	WBGene00008692	8
9969620	9970515	II	R53.5	WBGene00011274	8
7725019	7727112	I	F27D4.4	WBGene00009189	8
3506328	3509527	IV	ced-10	WBGene00000424	8
8695205	8696376	I	pbs-7	WBGene00003953	8
10145905	10148977	V	C51E3.9	WBGene00008254	8
8946686	8947201	I	fipr-26	WBGene00009963	8
10242325	10252879	X	C14H10.2	WBGene00007592	8
12922608	12924156	V	dhrs-4	WBGene00010063	8
6631105	6637099	II	T19D12.4	WBGene00020579	8
975525	978445	X	abhd-3.2	WBGene00016644	8
9338859	9344218	V	tos-1	WBGene00019466	8
7920416	7922012	IV	C49H3.16	WBGene00219436	8
5597947	5600058	III	C05D2.10	WBGene00015470	8
8763291	8767342	III	mig-22	WBGene00003253	8
11246451	11248081	IV	C05C12.4	WBGene00007336	8
13553374	13556408	V	C56A3.6	WBGene00008345	8
13292506	13297555	I	top-1	WBGene00006595	8
10593068	10593575	IV	C43F9.7	WBGene00008075	8
12738882	12744057	X	pgp-13	WBGene00004007	8
8417424	8418524	X	spp-13	WBGene00004998	8
8525685	8526804	II	mrps-18B	WBGene00011759	8
6830145	6833464	IV	H20E11.1	WBGene00019213	8
5651394	5652449	II	bli-2	WBGene00000252	8
7682198	7684760	II	lin-26	WBGene00003012	8
10954134	10958236	X	pbo-4	WBGene00003943	8
9321801	9322528	IV	vha-17	WBGene00009882	8
7377854	7379045	III	T20B12.7	WBGene00020604	8
6868946	6871039	II	clhm-1	WBGene00016626	8
8568035	8569089	II	col-38	WBGene00000615	8
11727900	11730160	V	rhr-2	WBGene00004359	8
14063450	14066170	II	lem-2	WBGene00002275	8
8228300	8238409	V	rol-3	WBGene00004395	8
9488488	9492620	I	sac-1	WBGene00009264	8
9236583	9249123	II	T26C5.3	WBGene00012033	8
8743725	8747234	II	mak-1	WBGene00010681	8
8037316	8038167	II	C08B11.9	WBGene00007436	8
8173910	8180865	X	C17H11.1	WBGene00015921	8
7376811	7378906	IV	T12B3.2	WBGene00020445	8
8539728	8545566	V	slc-17.8	WBGene00017798	8
6276439	6278160	V	F31F7.1	WBGene00017964	8
7575622	7577325	IV	cec-4	WBGene00017990	8
5127828	5129611	I	prp-31	WBGene00022458	8
7327110	7329108	IV	sqst-2	WBGene00021495	8
13498786	13511718	V	avr-15	WBGene00000233	8
4739490	4744269	IV	hoe-1	WBGene00001983	8
17402463	17405630	IV	pmp-4	WBGene00004061	8
13576188	13580662	III	osm-7	WBGene00003887	8
9725972	9729510	V	aagr-3	WBGene00009583	8
13529088	13532032	X	F18H3.4	WBGene00008940	8
7133448	7134083	IV	mutd-1	WBGene00016404	8
4727280	4730366	I	ugt-28	WBGene00015693	8
5786493	5787353	X	F46G11.6	WBGene00045269	8
7808367	7810027	V	ZK742.3	WBGene00022813	8
7568893	7573761	IV	clec-180	WBGene00017991	8
8683220	8687217	I	hot-5	WBGene00001990	8
5695383	5696358	II	C25H3.14	WBGene00016123	8
5052529	5053341	III	C45G9.8	WBGene00016679	8
823222	826408	III	clec-149	WBGene00019328	8
9168393	9173024	V	gad-3	WBGene00015057	8
3164675	3165515	V	C36C5.14	WBGene00016483	8
309479	312210	II	mps-2	WBGene00019282	8
4626906	4627805	II	F35D11.1	WBGene00018043	8
5338922	5342012	I	F55A12.6	WBGene00018865	8
14629377	14635180	V	F43D2.6	WBGene00044191	8
6910031	6912697	II	asm-1	WBGene00000211	8
6272529	6275713	IV	aat-4	WBGene00000005	8
11493231	11495321	II	ooc-3	WBGene00003868	8
10485350	10486757	X	C33D3.3	WBGene00007894	8
3822883	3826514	I	unc-108	WBGene00006833	8
859948	862459	X	F56F10.2	WBGene00018985	8
2787481	2793471	II	srpa-72	WBGene00017245	8
11579861	11581986	I	pals-1	WBGene00008858	8
9950381	9951964	III	K03H1.11	WBGene00010546	8
6978775	6986935	IV	prkl-1	WBGene00022727	8
9747432	9748852	III	cdk-1	WBGene00000405	8
2883546	2893718	I	arx-1	WBGene00000199	8
12329407	12331054	IV	ufd-1	WBGene00006733	8
13952159	13953194	I	rps-6	WBGene00004475	8
7643431	7649777	I	rrf-1	WBGene00004508	8
14163099	14164506	X	vha-20	WBGene00010993	8
1211760	1230758	X	C46H3.2	WBGene00016725	8
5907044	5908457	III	C28H8.4	WBGene00016195	8
5878521	5879415	III	F01F1.2	WBGene00017159	8
11875145	11880588	II	top-2	WBGene00010785	8
2634102	2634223	X		WBGene00219971	8
7053949	7055208	II	ZK1127.4	WBGene00022851	8
6727812	6730262	V	ZC487.1	WBGene00022623	8
4891573	4893573	II	gst-9	WBGene00001757	8
7684363	7686335	V	nhr-94	WBGene00003684	8
9056499	9057111	II	rpl-32	WBGene00004446	8
15064301	15064453	I		WBGene00004567	8
8693638	8699497	III	B0303.7	WBGene00015128	8
10596805	10600030	IV	C43F9.11	WBGene00045024	8
853436	855082	V	K09C6.9	WBGene00019563	8
12252623	12255450	V	lrx-1	WBGene00003075	8
12357427	12357919	X	nspc-13	WBGene00009637	8
9865738	9866086	IV	K07F5.15	WBGene00010639	8
5022047	5023200	III	R144.3	WBGene00020093	8
6974338	6978025	III	F31E3.2	WBGene00017950	8
5469257	5469308	II		WBGene00219980	8
8293809	8294900	V	W02D7.3	WBGene00020939	8
4254380	4264699	I	met-1	WBGene00016603	8
7958844	7960237	II	C04H4.1	WBGene00007311	8
16407963	16410270	V	F26D2.3	WBGene00009148	8
11799037	11802412	II	hda-5	WBGene00009663	8
19716147	19717103	V	Y43F8C.17	WBGene00012838	8
6236134	6249762	I	C48E7.6	WBGene00016751	8
6674268	6679363	II	H43E16.1	WBGene00019273	8
5345252	5346117	III	glrx-21	WBGene00022663	8
9919961	9920083	IV		WBGene00195348	8
4191141	4193427	III	dnj-16	WBGene00001034	8
10824294	10841424	II	mix-1	WBGene00003367	8
12358614	12359097	X	nspc-14	WBGene00009638	8
12444450	12445884	IV	C25G4.3	WBGene00007731	8
8697923	8701971	I	tlf-1	WBGene00006577	8
8735695	8739394	IV	F21D5.5	WBGene00009010	8
4340151	4350984	II	athp-2	WBGene00019217	8
10504193	10505401	V	C35A5.10	WBGene00044016	8
8026691	8028789	V	F43H9.4	WBGene00018400	8
8375300	8380833	III	met-2	WBGene00019883	8
7130525	7132055	II	T07F8.4	WBGene00020320	8
14053972	14053992	IV		WBGene00171479	8
8380943	8387529	III	R05D3.12	WBGene00019884	8
7457153	7460756	I	lars-2	WBGene00003074	8
8840725	8842805	IV	T11B7.1	WBGene00011706	8
6363408	6365671	V	F13H6.3	WBGene00017431	8
12503801	12505146	V	T28H10.1	WBGene00012142	8
9761483	9764922	X	slc-17.9	WBGene00011643	8
13610443	13611349	II	gst-24	WBGene00001772	8
9504764	9507081	III		WBGene00003067	8
9989670	9995034	IV	uba-1	WBGene00006699	8
7301007	7303227	I	ttx-7	WBGene00008765	8
11191283	11193638	V	lgc-49	WBGene00010741	8
9960370	9961973	I	tag-179	WBGene00007043	8
1024809	1024901	III		WBGene00220140	8
5862644	5866431	I	dhhc-3	WBGene00018009	8
10545199	10545329	II		WBGene00045074	8
13055860	13058381	X	K03A11.6	WBGene00045497	8
3807458	3816809	I	ubr-1	WBGene00016326	8
8601535	8602366	X	F18E9.1	WBGene00017568	8
6947855	6951300	II	malt-1	WBGene00017702	8
9165820	9168041	V	B0222.11	WBGene00044582	8
12177088	12179438	V	clec-224	WBGene00044790	8
7226820	7229787	III	R151.8	WBGene00020111	8
5752061	5752081	IV		WBGene00170169	8
5917422	5918564	II	frh-1	WBGene00001486	8
14820381	14821651	I	let-49	WBGene00002324	8
14468321	14469354	I	rps-20	WBGene00004489	8
12647376	12652087	I	mcrs-1	WBGene00010420	8
8330552	8332783	I	C34B7.1	WBGene00007911	8
10938197	10941355	X	pho-7	WBGene00011879	8
9399653	9401293	IV	F56D5.3	WBGene00010148	8
13399068	13400506	IV	memi-2	WBGene00013380	8
10579955	10581045	II	dohh-1	WBGene00007555	8
5782893	5785471	V	F44E7.7	WBGene00018429	8
6289433	6293855	I	C10G11.6	WBGene00015686	8
10108702	10109081	II	ZK945.8	WBGene00014170	8
7324940	7329649	III	F56C9.11	WBGene00018954	8
6057379	6061520	II		WBGene00020028	8
11840444	11840500	II		WBGene00255575	8
13764030	13768092	III	K08E3.5	WBGene00010665	8
14742765	14747789	I	K05C4.5	WBGene00010582	8
15648263	15650905	X	F59D12.3	WBGene00010331	8
9557646	9559516	II	zfp-2	WBGene00009448	8
8971139	8973063	I	thoc-3	WBGene00009341	8
9710093	9710767	I	rnh-1.3	WBGene00007303	8
7692886	7692906	IV		WBGene00171393	8
8265804	8267371	V		WBGene00017680	8
2280046	2280580	II	K09F6.11	WBGene00044361	8
6363149	6363208	IV		WBGene00201568	8
5100412	5101801	II	C04G6.7	WBGene00015457	8
16939804	16946910	IV	Y116A8C.9	WBGene00013789	8
108971	112054	IV	B0545.4	WBGene00015247	8
8654604	8656829	IV	C49C8.1	WBGene00016765	8
19773401	19774975	V		WBGene00014811	8
6181314	6183913	I	chn-1	WBGene00000500	8
3694296	3697549	I	msh-2	WBGene00003418	8
5816203	5820200	III	sma-4	WBGene00004858	8
13474432	13476225	IV	Y38H8A.2	WBGene00012636	8
10030895	10033213	II	mtcu-2	WBGene00009944	8
4248155	4263048	III	T08A11.1	WBGene00011604	8
3321060	3323279	II	Y46D2A.2	WBGene00021590	8
757536	757618	I		WBGene00197162	8
1112279	1116374	III	F58B6.1	WBGene00019029	8
7967363	7969600	IV	F57H12.5	WBGene00019020	8
5794932	5796825	IV	C31H1.5	WBGene00016288	8
15381097	15382305	V	dhs-23	WBGene00000986	8
9512428	9514755	I	klp-16	WBGene00002226	8
7470860	7473340	IV	plk-3	WBGene00004044	8
9513824	9517585	V	eif-2Bdelta	WBGene00008670	8
10672737	10674864	I	C34B2.3	WBGene00016388	8
3449562	3450994	II	C16C8.14	WBGene00015852	8
2688947	2703977	IV	Y94H6A.5	WBGene00022378	8
4938004	4938602	II	ZK546.4	WBGene00022761	8
9400327	9401855	V	trpp-4	WBGene00018088	8
10881553	10892189	I	mop-25.3	WBGene00020858	8
7945252	7945391	X		WBGene00197025	8
1919926	1921111	II	bath-7	WBGene00018667	8
7777031	7782537	X	ZK154.4	WBGene00022666	8
596314	599553	X	F13C5.3	WBGene00017424	8
5653949	5655004	IV	clec-178	WBGene00020585	8
1860646	1861335	II	C16C4.18	WBGene00194998	8
7546842	7548365	X	col-174	WBGene00000747	8
13981087	13982525	IV	gei-18	WBGene00001575	8
9294029	9295753	II	C01G6.9	WBGene00007229	8
4423711	4429499	III	C28A5.6	WBGene00007791	8
7783829	7784654	II	skr-17	WBGene00004823	8
4736050	4737258	III	F17C8.7	WBGene00008912	8
11782987	11784086	II		WBGene00009656	8
14137838	14140069	II	K09E4.1	WBGene00010719	8
14782658	14784065	V	Y50E8A.12	WBGene00013055	8
4899859	4902100	II	R05F9.9	WBGene00019892	8
7987121	7990613	III	C06G4.1	WBGene00015557	8
5848838	5853269	III	ddx-23	WBGene00017162	8
6536179	6537671	IV	C01G5.3	WBGene00015305	8
5134709	5137971	I	mtm-1	WBGene00003475	8
3257010	3258155	X	lbp-3	WBGene00002255	8
13890679	13891364	V	lbp-8	WBGene00002260	8
6554977	6559267	II	wrn-1	WBGene00006944	8
13593539	13593878	IV	Y45F10B.3	WBGene00012871	8
13091131	13094424	X	R03G8.3	WBGene00010998	8
8035869	8037346	II	arp-6	WBGene00007434	8
1023221	1024561	III	Y34F4.4	WBGene00021339	8
2422207	2425837	II	F42G2.2	WBGene00018351	8
2026277	2033966	I	crtc-1	WBGene00021237	8
178876	178895	III		WBGene00195034	8
10468351	10470297	II	clec-143	WBGene00014063	8
6723389	6725711	III	F37A4.1	WBGene00018131	8
758756	760429	I	Y18H1A.8	WBGene00021212	8
2416101	2417971	II	F42G2.5	WBGene00018354	8
4274341	4277875	IV	nhr-78	WBGene00003668	8
9322489	9324145	IV	F49C12.14	WBGene00009883	8
3729493	3735039	III	evl-18	WBGene00009372	8
13685076	13687016	IV	nyn-1	WBGene00011959	8
11296952	11298388	IV	B0035.15	WBGene00007113	8
6722454	6723284	III	F37A4.2	WBGene00018132	8
396545	399095	IV	rrp-8	WBGene00020296	8
6660436	6662315	I	ZC581.7	WBGene00022634	8
8164590	8166050	IV	B0218.7	WBGene00015051	8
8236126	8236908	III	C02F5.5	WBGene00015348	8
8739048	8740171	X	M02D8.2	WBGene00019728	8
5924394	5925754	III	dnc-2	WBGene00001018	8
6078265	6080843	II	fbf-1	WBGene00001401	8
10387413	10388345	IV	lpd-8	WBGene00003064	8
8807133	8808582	II	F07H5.10	WBGene00008561	8
11788157	11789121	V	F55A11.8	WBGene00010081	8
10913361	10914582	IV	ZK593.2	WBGene00014002	8
7879720	7880464	II	T01H3.5	WBGene00011351	8
5368967	5371274	III	szy-2	WBGene00021312	8
5576222	5576373	V		WBGene00219824	8
8847122	8848482	X	C28G1.10	WBGene00219376	8
5094245	5095370	II	C04G6.13	WBGene00077489	8
9616508	9618107	I	rba-1	WBGene00004312	8
11108159	11109583	II	apc-17	WBGene00007501	8
14183124	14185667	V	trm-1	WBGene00006613	8
12105858	12108388	IV	M18.3	WBGene00010889	8
9753423	9754581	V	F58E6.5	WBGene00010254	8
14346059	14346967	V		WBGene00006057	8
7009139	7015212	I	chd-1	WBGene00010369	8
9669415	9670098	I	rpl-24.2	WBGene00004437	8
7110457	7111403	IV	ZC477.7	WBGene00022621	8
12270490	12275992	IV	vps-8	WBGene00016582	8
6460120	6462222	III	algn-1	WBGene00020820	8
5216363	5219095	X	H28G03.1	WBGene00019249	8
18993940	18998200	V	gtf-2F2	WBGene00012694	8
12792795	12793274	IV	F07C6.6	WBGene00045067	8
10855642	10857177	II	M106.7	WBGene00044924	8
7491399	7493699	II	nas-23	WBGene00003542	8
8533379	8533869	V	his-7	WBGene00001881	8
10951818	10953472	V	F17C11.4	WBGene00008915	8
8930442	8932791	IV	slc-25A26	WBGene00008364	8
4793086	4795423	III	C38D4.4	WBGene00008005	8
12946937	12950991	I	acox-1.3	WBGene00008566	8
5836777	5838553	II	ZK1248.15	WBGene00022883	8
232473	237450	IV	R02D3.4	WBGene00019822	8
8606504	8609783	III	C06E1.9	WBGene00015524	8
6793912	6795629	IV	C17H12.3	WBGene00015929	8
2610408	2612435	IV	Y69A2AR.32	WBGene00022101	8
9512307	9512416	I		WBGene00219227	8
6088866	6091480	II	fbf-2	WBGene00001402	8
8417618	8419758	II	F14E5.1	WBGene00008799	8
11558737	11561891	IV	F12F6.7	WBGene00008722	8
7779297	7781301	II	snpc-1.1	WBGene00015513	8
4706777	4710755	IV	cif-1	WBGene00019543	8
4214294	4215768	I	C18E3.9	WBGene00015976	8
9328970	9331527	V	K07B1.4	WBGene00019464	8
5165420	5165777	IV	nspd-6	WBGene00043147	8
9258913	9261994	II	aqp-2	WBGene00000170	7
3412876	3414708	X	dhs-27	WBGene00000990	7
6713577	6716381	X	nas-11	WBGene00003530	7
12938555	12942224	I	acox-1.1	WBGene00008564	7
9431432	9432745	X	B0272.3	WBGene00007129	7
8917421	8919423	X	nlp-14	WBGene00003752	7
12942280	12946562	I	acox-1.2	WBGene00008565	7
10948212	10949129	V	F17C11.2	WBGene00008914	7
12435802	12438274	IV	irg-4	WBGene00008584	7
8012816	8015264	II	DH11.2	WBGene00008436	7
11193733	11196010	V	K10D6.2	WBGene00010742	7
5695777	5703468	IV	perm-5	WBGene00016955	7
10429629	10432336	I	Y106G6H.1	WBGene00013716	7
7210731	7211380	II	E04F6.8	WBGene00017127	7
8076012	8079914	V	catp-3	WBGene00015660	7
6146214	6148066	III	Y42G9A.3	WBGene00021533	7
4964413	4969459	X	M03F4.6	WBGene00019759	7
11119813	11122579	V	mboa-2	WBGene00010408	7
4914494	4925248	II	aagr-2	WBGene00019895	7
7585587	7595414	X	adt-2	WBGene00000083	7
8208748	8211149	X	cdd-1	WBGene00000391	7
6979884	6981785	III	ceh-20	WBGene00000443	7
10694590	10698861	III	fmo-3	WBGene00001478	7
11282572	11286039	V	gly-20	WBGene00001645	7
11305070	11308446	V	snf-11	WBGene00004910	7
61302	64340	II	C23H3.2	WBGene00016018	7
14214939	14219089	X	K06G5.1	WBGene00010605	7
12349946	12355724	IV	best-22	WBGene00013921	7
4935578	4937223	III	mrps-18C	WBGene00016142	7
6850409	6851356	I	rpb-5	WBGene00019246	7
11206922	11211842	I	ztf-6	WBGene00012317	7
11424830	11430607	II	C05D12.3	WBGene00014666	7
10388483	10393294	IV	R10H10.3	WBGene00011222	7
8945533	8946205	I	fip-6	WBGene00009964	7
13487026	13489626	V	T10G3.3	WBGene00011694	7
12866109	12869080	IV	clec-186	WBGene00014138	7
9074784	9076322	V	T27E4.7	WBGene00020865	7
2429862	2439158	X	T07D1.2	WBGene00020301	7
4101687	4102125	X	R02E4.3	WBGene00044724	7
4734356	4736065	III	F17C8.9	WBGene00185014	7
4960553	4964416	X	act-4	WBGene00000066	7
11854828	11856376	IV	ech-2	WBGene00001151	7
9451338	9453372	IV	cpin-1	WBGene00000775	7
7485864	7490707	X	gly-12	WBGene00001637	7
11726271	11727936	X	gst-42	WBGene00001790	7
13749181	13751972	V	cld-9	WBGene00009432	7
13416078	13418220	X	C29F7.2	WBGene00007811	7
13734118	13736247	V	F35E12.6	WBGene00009430	7
16315356	16317729	X	T01B4.3	WBGene00011310	7
12805931	12830112	IV	F07C6.4	WBGene00008555	7
13108141	13109799	IV	best-1	WBGene00007203	7
5854261	5855047	I	nlp-62	WBGene00018005	7
6252274	6253785	X		WBGene00021050	7
5790726	5794402	II	lect-2	WBGene00019407	7
1035548	1037046	X	sec-22	WBGene00018853	7
14850054	14855827	I	aex-5	WBGene00000088	7
6594382	6598080	II	dnj-8	WBGene00001026	7
10581133	10582519	II	dap-3	WBGene00000933	7
12302484	12306978	V	frm-7	WBGene00001493	7
7983854	7987183	IV	mec-17	WBGene00003178	7
8464752	8472605	IV	oat-1	WBGene00003837	7
10920336	10926041	III	vab-7	WBGene00006873	7
9161379	9163448	II	rhy-1	WBGene00012324	7
8388051	8389891	II	drd-1	WBGene00009902	7
8691039	8692622	I	mrps-15	WBGene00010624	7
13873153	13875891	V	cpt-5	WBGene00008629	7
10218943	10222465	III	cox-14	WBGene00011875	7
12893065	12895098	II	clec-62	WBGene00009393	7
3460406	3461590	III	C34C12.8	WBGene00007927	7
7435602	7438000	X	C01C10.2	WBGene00015294	7
12638461	12640559	X	R09A8.5	WBGene00011154	7
13582120	13582757	X	F54B11.10	WBGene00010033	7
17339640	17342314	IV	C49C3.9	WBGene00008199	7
11139407	11140275	II	F40F8.4	WBGene00009577	7
3050365	3054585	X	twk-26	WBGene00006679	7
3310123	3312117	V	arrd-18	WBGene00018060	7
7319910	7323200	II	F21D12.3	WBGene00017663	7
17213144	17214929	X	acdh-10	WBGene00020366	7
6164645	6171165	III	F42A10.9	WBGene00023489	7
5592135	5594785	III	ucr-1	WBGene00018963	7
4742128	4745280	II	acs-11	WBGene00018269	7
1821579	1823096	V	mrpl-39	WBGene00044344	7
8826627	8828540	X	C28G1.5	WBGene00016190	7
8221410	8223587	V	air-1	WBGene00000098	7
11602294	11604563	V	dhs-20	WBGene00000983	7
9358531	9369098	II	mel-11	WBGene00003196	7
13828208	13831040	V	nrf-5	WBGene00003812	7
10770321	10771351	V	pas-2	WBGene00003923	7
7404950	7408511	I	C15A11.7	WBGene00007599	7
4648591	4653929	III	ppm-2	WBGene00011953	7
4541326	4542452	III	mrps-34	WBGene00010905	7
11650079	11650774	V	zip-10	WBGene00012101	7
13134965	13138101	V	clec-41	WBGene00007153	7
9869836	9870792	X	R07B1.13	WBGene00138711	7
5278137	5282525	II	pmt-1	WBGene00022781	7
1773826	1774918	V	F36H9.7	WBGene00018115	7
8718567	8718905	X	F53A9.8	WBGene00018731	7
9976393	9979662	I	eif-3.C	WBGene00001226	7
9745864	9747193	III	iff-1	WBGene00002064	7
15537662	15546323	X	olrn-1	WBGene00007260	7
9177949	9181719	V	ptr-1	WBGene00004216	7
13514945	13524110	III	pod-1	WBGene00004075	7
6990168	7002310	III	prk-1	WBGene00004182	7
13727763	13730776	V	dct-17	WBGene00009431	7
10516036	10516432	I	F59C6.18	WBGene00206464	7
2805839	2809504	IV	Y54G2A.45	WBGene00044488	7
10209840	10211093	III	T20G5.9	WBGene00011871	7
7279658	7280501	I	hint-1	WBGene00009002	7
14788125	14789517	I	F39B2.3	WBGene00009554	7
13152894	13176111	V	noca-1	WBGene00011647	7
10849222	10854561	III	hex-3	WBGene00012663	7
8927741	8929820	II	cct-2	WBGene00000378	7
7857315	7858457	III	coq-5	WBGene00000765	7
13098910	13110337	V	max-1	WBGene00003143	7
8947799	8956294	V	gck-1	WBGene00001526	7
2684669	2686977	II	sup-9	WBGene00006318	7
10523274	10524474	II	F59B10.6	WBGene00010322	7
9823752	9831249	X	rrc-1	WBGene00009800	7
7188465	7190581	I	M05B5.4	WBGene00010872	7
17245584	17249750	IV	ZK550.2	WBGene00013996	7
6788449	6792665	V	gck-2	WBGene00022603	7
10542425	10544215	II		WBGene00014492	7
10118081	10119436	I	Y106G6D.6	WBGene00013702	7
10298140	10300598	I	T20F10.2	WBGene00011864	7
5803959	5807291	I	vps-51	WBGene00015176	7
8855296	8856063	IV	T11B7.5	WBGene00011708	7
14707059	14707875	I	Y54E5A.5	WBGene00013200	7
11572565	11585126	X	frm-3	WBGene00001490	7
7816509	7820301	II	cki-2	WBGene00000517	7
6880701	6883754	II	pmp-1	WBGene00004058	7
6524051	6525660	III	oig-1	WBGene00003859	7
15497555	15500279	X	suox-1	WBGene00010397	7
9511181	9512236	I	smn-1	WBGene00004887	7
11455759	11459356	II	W02B12.4	WBGene00012202	7
17329192	17330737	IV	ceh-88	WBGene00008195	7
10844772	10845922	I	C35E7.11	WBGene00016463	7
7017626	7020210	IV	C06G3.6	WBGene00015552	7
3353263	3353921	V	C17B7.12	WBGene00015886	7
6360331	6360959	II	K10B2.4	WBGene00019607	7
468374	470475	II	tomm-22	WBGene00021133	7
4740412	4741616	II	eas-1	WBGene00018270	7
7349291	7354090	III	F08F8.9	WBGene00017274	7
10432815	10435882	I	pab-1	WBGene00003902	7
9568828	9580071	IV	npr-2	WBGene00003808	7
6251411	6252797	II	phb-2	WBGene00004015	7
11177286	11178200	IV	rap-3	WBGene00004309	7
8268609	8270680	III	crn-7	WBGene00007056	7
13896663	13898488	V	cyp-35C1	WBGene00007362	7
6101158	6105526	X	C15H9.4	WBGene00015800	7
9615195	9616474	I	K07A1.10	WBGene00010616	7
14737702	14738796	I	K05C4.7	WBGene00010583	7
7942719	7945588	I	T22C1.6	WBGene00011917	7
8449701	8452739	II	F22B5.4	WBGene00009042	7
12906131	12906746	V	ttr-29	WBGene00011286	7
11676306	11679197	II	C47D12.2	WBGene00008136	7
5352087	5353759	II	F09E5.7	WBGene00017285	7
10122765	10125015	II	F27E5.7	WBGene00044035	7
6426193	6427112	V	atp-4	WBGene00020275	7
4937322	4939453	III	fsn-1	WBGene00001499	7
8085705	8088449	III	grp-1	WBGene00001743	7
8438061	8439412	III	pqn-96	WBGene00004175	7
16803368	16807125	X	mec-4	WBGene00003168	7
10363318	10366249	IV	sir-2.1	WBGene00004800	7
1862607	1872306	I	scm-1	WBGene00004743	7
11509068	11512318	V	ttll-5	WBGene00008331	7
13250648	13252311	IV	ttr-51	WBGene00010440	7
7835369	7837070	V	C37C3.7	WBGene00016499	7
13784095	13787712	V	F53C11.4	WBGene00009974	7
9522075	9525437	III	ZK1098.1	WBGene00014218	7
12207097	12212206	I	C15C6.3	WBGene00007602	7
12750030	12751545	V	C15C8.6	WBGene00007608	7
11594244	11601695	IV	mig-38	WBGene00009587	7
10560018	10563407	II	cdc-48.1	WBGene00007352	7
11412232	11415820	II	C05D12.1	WBGene00007339	7
9928946	9930885	I	strl-1	WBGene00009940	7
9033567	9035605	V	C25E10.4	WBGene00016094	7
5205760	5216230	X	H28G03.2	WBGene00019250	7
1628106	1629432	V	nhr-238	WBGene00021611	7
2308976	2312129	I	nsun-4	WBGene00021476	7
5770185	5774703	III	cutl-23	WBGene00021343	7
6539129	6541084	I	T10E9.8	WBGene00020418	7
6499119	6500261	II	R05G9.5	WBGene00206514	7
9055052	9058882	III	cls-2	WBGene00000549	7
9870804	9872654	X	R07B1.8	WBGene00001608	7
2662964	2665003	V	ndx-2	WBGene00003579	7
8473723	8476176	X	nhr-14	WBGene00003613	7
15064838	15068346	I		WBGene00004622	7
7081537	7084662	V	mys-1	WBGene00007029	7
13133750	13134886	V	clec-225	WBGene00007152	7
9781243	9782057	III	vha-1	WBGene00006910	7
8487571	8509055	II	T13H5.1	WBGene00011755	7
5355638	5364322	X	chtl-1	WBGene00018037	7
12563487	12565785	V	mrps-5	WBGene00008452	7
10589092	10589898	V	ttr-23	WBGene00011894	7
13623279	13624172	III	mlc-5	WBGene00011734	7
11605254	11607457	IV	Y24F12A.1	WBGene00012496	7
8573355	8575045	II	F54C9.7	WBGene00010043	7
14469506	14476790	I	ekl-4	WBGene00013676	7
5953831	5954840	V	M03F8.6	WBGene00019765	7
4696982	4704011	IV	ogdh-1	WBGene00020679	7
7535006	7536989	II	ZK1290.13	WBGene00022893	7
7712239	7713168	V	ZK105.13	WBGene00235114	7
2100240	2102893	IV	C23H5.15	WBGene00219423	7
425972	427204	IV	Y66H1A.4	WBGene00022046	7
7465193	7475014	X	coh-1	WBGene00000591	7
8236984	8237881	III	tsp-2	WBGene00006628	7
7050577	7055667	X	ubc-17	WBGene00006712	7
8966130	8967004	I	mdt-31	WBGene00007026	7
2314589	2315990	IV	vha-3	WBGene00006912	7
4705413	4706949	III	tag-189	WBGene00007045	7
10493406	10496477	V	ugt-33	WBGene00007946	7
11628757	11631850	IV	F58B3.4	WBGene00010231	7
10893567	10896598	X	haly-1	WBGene00009813	7
8104287	8107600	IV	rabs-5	WBGene00021538	7
7276961	7283086	IV	C06E4.2	WBGene00015531	7
13605567	13608369	X	F54B11.9	WBGene00010032	7
12168244	12169216	IV	F20B10.3	WBGene00008967	7
2464456	2465401	IV	ilys-3	WBGene00016670	7
10537799	10539332	II	R166.3	WBGene00011303	7
7826442	7831629	I	glna-3	WBGene00009271	7
8467265	8468943	V	mrpl-4	WBGene00020717	7
8840200	8844515	II	F46C5.6	WBGene00009781	7
6102881	6103432	X	C15H9.11	WBGene00015805	7
10628712	10631674	I	cutl-14	WBGene00015231	7
7810228	7811785	V	ZK742.4	WBGene00022814	7
14621524	14621580	IV		WBGene00199603	7
8598739	8600742	IV	Y59H11AR.4	WBGene00022012	7
8075760	8076836	II	K02C4.2	WBGene00010501	7
11749154	11751074	IV	T12A7.6	WBGene00011727	7
16230203	16231043	V	F21H7.12	WBGene00009033	7
14528717	14529074	X	nspc-19	WBGene00008360	7
10937633	10938849	V	F17C11.11	WBGene00008922	7
16481580	16482000	V	F57E7.1	WBGene00010202	7
4610147	4633377	I	ubr-4	WBGene00016650	7
9862221	9864076	IV	K07F5.14	WBGene00010638	7
11312460	11313346	II	T24F1.7	WBGene00011999	7
4952124	4955171	III	flh-2	WBGene00016138	7
10205683	10206602	V	rpc-25	WBGene00014111	7
7837063	7840022	I	F30F8.9	WBGene00009276	7
8819812	8820154	II		WBGene00219590	7
10319535	10320158	V	gna-1	WBGene00001646	7
5833328	5836203	II	fzo-1	WBGene00001509	7
7105556	7106462	II	rpl-33	WBGene00004447	7
4297860	4307574	X	pqn-15	WBGene00004106	7
14327409	14330195	X	C11H1.7	WBGene00007531	7
13472401	13473995	II	E01G4.5	WBGene00008447	7
14463588	14464428	V	F08H9.4	WBGene00008592	7
15080134	15082533	V	C01G10.10	WBGene00007237	7
8707155	8708860	II	cup-16	WBGene00007919	7
12526260	12527339	IV	F53B2.8	WBGene00009957	7
13523340	13523414	III		WBGene00014951	7
12077107	12078162	IV	K08E4.6	WBGene00010670	7
14508068	14510162	II	K10H10.10	WBGene00010765	7
14743903	14743923	IV		WBGene00047162	7
9653109	9653952	II	ZK1307.2	WBGene00014245	7
4646507	4647854	III	T23F11.6	WBGene00011957	7
7185277	7187210	II	C27H5.6	WBGene00016175	7
10717336	10719579	II	C09G5.13	WBGene00206538	7
11107376	11109316	X	R08B4.4	WBGene00011140	7
10510542	10512991	II	F59B10.3	WBGene00010319	7
9058401	9059594	V	C25E10.16	WBGene00202512	7
13469066	13473679	V	T10G3.1	WBGene00011692	7
1391163	1392103	V	Y75B7AR.1	WBGene00022287	7
11789550	11800544	V	D2023.1	WBGene00014300	7
2255852	2258101	X	crn-4	WBGene00000797	7
6281847	6291732	X	lev-9	WBGene00002976	7
6820532	6823093	I	ser-3	WBGene00004778	7
6742538	6748424	IV	lin-45	WBGene00003030	7
8894081	8901386	IV	rad-26	WBGene00007761	7
8929841	8930937	II	mrpl-50	WBGene00011883	7
1502860	1503278	X	F09E10.1	WBGene00017294	7
5567020	5574133	IV	T12E12.6	WBGene00020465	7
1616912	1619004	II	fbxa-166	WBGene00015601	7
9274416	9283113	IV	nmy-3	WBGene00012437	7
16678488	16679823	X	F22H10.2	WBGene00017726	7
8075509	8075643	II		WBGene00045157	7
12425730	12426631	X	T24D3.2	WBGene00023492	7
14743352	14743372	IV		WBGene00169111	7
15360461	15360551	X		WBGene00195798	7
6610054	6615343	X	C25B8.8	WBGene00044297	7
8444307	8445177	II	evl-20	WBGene00001358	7
11916513	11917643	II	hmg-12	WBGene00001977	7
11521290	11522214	IV	gfl-1	WBGene00001585	7
7190207	7192992	III	mec-14	WBGene00003176	7
4793202	4799378	IV	eor-1	WBGene00001324	7
14522810	14523177	V	C53A5.2	WBGene00008263	7
14485127	14485955	X	M163.8	WBGene00010940	7
12118828	12120814	V	C13C4.7	WBGene00007551	7
9689185	9690084	I	rpl-14	WBGene00004426	7
8984866	8986774	IV	nstp-1	WBGene00008275	7
9265951	9270919	I	F14B4.1	WBGene00008779	7
9699876	9710268	III	tlk-1	WBGene00006579	7
5973534	5973668	X		WBGene00195877	7
8624101	8626854	V	F41E6.17	WBGene00194909	7
7900647	7904636	II	rev-1	WBGene00014066	7
9958899	9964747	X	ZC506.1	WBGene00013919	7
12224335	12225071	IV		WBGene00014883	7
9877251	9881044	III	ZK757.10	WBGene00206488	7
4972019	4972123	X		WBGene00220030	7
7852286	7853975	V	C37C3.9	WBGene00016501	7
9074673	9076571	IV	mppb-1	WBGene00013880	7
5390184	5391557	IV	htp-1	WBGene00002032	7
10156858	10160438	X	erd-2	WBGene00001331	7
4949902	4953488	II	zyg-12	WBGene00006997	7
9764645	9769361	V	unc-42	WBGene00006778	7
10146746	10152445	II	pax-3	WBGene00003939	7
16227127	16229893	V	F21H7.2	WBGene00009028	7
10505850	10507829	V	C35A5.5	WBGene00007949	7
11488302	11489619	II	B0334.13	WBGene00007149	7
8927265	8927393	IV		WBGene00045136	7
213169	216621	II	F48A11.4	WBGene00018585	7
9343333	9347430	X	oga-1	WBGene00020596	7
11324517	11326901	X	ZK455.5	WBGene00013975	7
2318114	2318134	IV		WBGene00165356	7
5784414	5785134	III	Y37B11A.3	WBGene00021345	7
14050415	14050435	IV		WBGene00172714	7
7507885	7517694	X	F48E3.8	WBGene00018607	7
8909074	8909217	III		WBGene00201389	7
4828560	4832469	II	tbck-1	WBGene00016352	7
10793161	10798059	I	F55A3.2	WBGene00018848	7
15861294	15865918	X	csb-1	WBGene00000803	7
13882705	13888031	II	hda-10	WBGene00001838	7
20820366	20825028	V	gcy-22	WBGene00001547	7
4571753	4578437	III	sel-5	WBGene00004762	7
13996307	13999351	X	C31E10.6	WBGene00007847	7
17347168	17351076	IV	clec-198	WBGene00008203	7
13504082	13506905	II	F54F11.1	WBGene00010069	7
7185695	7188298	I	M05B5.3	WBGene00010871	7
10362261	10366014	V	cash-1	WBGene00010631	7
9882034	9885960	V	clp-9	WBGene00011705	7
8641381	8648227	II	D2085.7	WBGene00008432	7
8601339	8602034	I	snrp-27	WBGene00011035	7
7918443	7926338	I	smgl-1	WBGene00008990	7
6634902	6636163	II	T19D12.5	WBGene00020580	7
3742465	3743819	II	F12E12.11	WBGene00044811	7
6248717	6248855	II		WBGene00044936	7
5973796	5973911	X		WBGene00196914	7
13131873	13133565	V	B0365.9	WBGene00219208	7
8043760	8044165	I	K04G2.12	WBGene00077768	7
8682239	8686610	IV	pole-2	WBGene00017237	7
8912144	8913632	III	tpk-1	WBGene00014027	7
5838663	5839414	II	ZK1248.19	WBGene00022885	7
8957616	8961170	X	aexr-3	WBGene00016748	7
9345022	9346962	V	K07B1.7	WBGene00019467	7
6093286	6097574	X	C15H9.5	WBGene00015801	7
3183677	3185237	III	lmtr-5	WBGene00020101	7
5196027	5196709	III	K10D2.7	WBGene00019633	7
7265652	7267893	X	F46H5.2	WBGene00018518	7
9539031	9542380	III	mut-7	WBGene00003504	7
4796095	4800128	X	mig-13	WBGene00003245	7
8892858	8893854	IV	C27B7.2	WBGene00007760	7
10895654	10896543	V	F32D8.13	WBGene00009335	7
13141601	13152474	X	F09A5.3	WBGene00008600	7
13463163	13464657	III	ant-1.1	WBGene00006439	7
8768325	8771248	I	trt-1	WBGene00006618	7
9536771	9537769	V	C50F4.4	WBGene00008232	7
17457834	17461272	IV	F11E6.7	WBGene00008710	7
11302074	11305873	X	F08G12.1	WBGene00008585	7
13068751	13070290	IV	scl-6	WBGene00008028	7
5694195	5695237	II	C25H3.3	WBGene00016112	7
630926	631035	I		WBGene00220189	7
8387626	8389239	IV	D2096.10	WBGene00017077	7
10029667	10029772	IV	F44D12.16	WBGene00194914	7
11665310	11667989	IV	ZK809.9	WBGene00194934	7
4917104	4918008	III	rpb-8	WBGene00017830	7
773403	774159	III	cyn-6	WBGene00000882	7
7797192	7800252	IV		WBGene00002221	7
7206246	7218000	IV	kcc-1	WBGene00006504	7
14580254	14581043	II	nspb-8	WBGene00007250	7
9869120	9869574	X	R07B1.7	WBGene00011079	7
3443488	3444380	II	C16C8.4	WBGene00015842	7
12853088	12858272	I	Y18D10A.9	WBGene00012479	7
10528002	10529264	X	F14F3.5	WBGene00045480	7
4911712	4912381	V	H23N18.5	WBGene00019236	7
10087223	10088673	III	hal-2	WBGene00011819	7
11088154	11097970	V	Y42A5A.1	WBGene00012776	7
14256273	14257411	X	E02H4.7	WBGene00077757	7
10505480	10505899	III	urm-1	WBGene00185048	7
2711939	2713035	IV	Y94H6A.12	WBGene00050885	7
4867062	4867469	III	C35D10.17	WBGene00016452	7
16973227	16976130	X	F52G3.5	WBGene00018713	7
9808544	9812639	III	ZK632.5	WBGene00014014	7
2098871	2104149	II	math-42	WBGene00020532	7
6004347	6004367	X		WBGene00166158	7
6053785	6055821	I	ari-1.3	WBGene00016156	7
10592752	10593591	II	crn-5	WBGene00000798	7
10188263	10189469	II	cdc-25.4	WBGene00000389	7
8581945	8583080	II	arl-1	WBGene00000187	7
8258345	8265805	III	ncr-2	WBGene00003562	7
5316487	5316944	IV	msp-65	WBGene00003458	7
2781943	2807934	V	ketn-1	WBGene00004130	7
7855118	7855680	III	rpl-35	WBGene00004449	7
4291475	4297630	X	paf-2	WBGene00003907	7
5918626	5921617	II	ptp-2	WBGene00004214	7
3433157	3438543	I	2001-09-01	WBGene00004775	7
7032716	7036982	IV	ufl-1	WBGene00015555	7
11903734	11905148	I		WBGene00012954	7
8602125	8605165	I	edc-3	WBGene00011036	7
10570079	10571916	I	F25H2.12	WBGene00009123	7
11783340	11784616	V	F55A11.11	WBGene00010082	7
9317736	9327279	I	uggt-2	WBGene00009178	7
20473022	20476061	V	B0250.7	WBGene00007124	7
8840634	8841163	I	F29D10.1	WBGene00009250	7
3598656	3599299	IV	Y37E11B.6	WBGene00021378	7
3479473	3481685	II	Y49F6B.8	WBGene00021720	7
5823816	5827443	II	tbc-2	WBGene00022880	7
6562048	6564183	V		WBGene00019374	7
7757513	7759627	IV	dsb-3	WBGene00016701	7
5050107	5052068	III	C45G9.15	WBGene00050919	7
5232576	5235222	I	C32E12.1	WBGene00016327	7
4182221	4184992	I	kel-20	WBGene00020030	7
5649756	5653648	I	F55F8.3	WBGene00018891	7
7455192	7456284	II	D1022.3	WBGene00017022	7
8127734	8128909	IV	F42G8.19	WBGene00249817	7
6274115	6279699	II	bpl-1	WBGene00000259	7
10778389	10783962	II	ect-2	WBGene00002297	7
11336693	11337837	II	sqt-1	WBGene00005016	7
8659135	8659800	II	atg-10	WBGene00008427	7
8948778	8954394	I	F53B6.7	WBGene00009962	7
10021702	10022872	I	F10G8.2	WBGene00008662	7
8144762	8147236	II	F10B5.2	WBGene00008639	7
12337577	12340436	IV	wht-5	WBGene00008950	7
11535165	11538841	II	Y62F5A.9	WBGene00013387	7
9101367	9103095	III	ZK507.3	WBGene00013979	7
4071799	4073088	I	clec-89	WBGene00015631	7
4202253	4204269	III	pelo-1	WBGene00011280	7
10752398	10754785	IV	T25B9.5	WBGene00012011	7
4652145	4652906	I	ptps-1	WBGene00015010	7
8686756	8687810	IV	F08B4.7	WBGene00017238	7
4390848	4393403	IV	set-21	WBGene00021282	7
4524046	4524172	X		WBGene00219805	7
3524904	3525115	I		WBGene00220167	7
5029942	5031712	II	F33G12.2	WBGene00018014	7
6281359	6284863	V	spe-49	WBGene00019667	7
10098260	10098396	X		WBGene00197930	7
7801518	7803727	V	uvs-1	WBGene00022812	7
5666291	5666850	II	C25H3.16	WBGene00044392	7
5842709	5844050	I	col-54	WBGene00000631	7
7226376	7230848	V	gei-6	WBGene00001563	7
8715132	8716281	II	cyn-11	WBGene00000887	7
10436912	10441149	V	set-22	WBGene00012527	7
10321711	10323398	I	Y106G6G.4	WBGene00013713	7
13336369	13337957	V	C50B6.9	WBGene00008222	7
16133781	16137143	V	F44G3.7	WBGene00009708	7
8728139	8730510	IV	otub-3	WBGene00009007	7
5269545	5270941	I	B0261.7	WBGene00015095	7
15591368	15595387	X	usp-33	WBGene00010702	7
4295224	4296599	III	R10E4.7	WBGene00011203	7
825848	827500	II	F28A10.1	WBGene00017869	7
1963566	1969902	III	moa-1	WBGene00020116	7
4538702	4538916	IV		WBGene00220238	7
7278802	7279609	I	F21C3.7	WBGene00077548	7
8469040	8470072	V	phf-30	WBGene00020716	7
8754576	8761580	X	M02D8.5	WBGene00019731	7
6016229	6016561	II	ZK84.5	WBGene00022652	7
8181881	8189372	III	C50C3.2	WBGene00016800	7
8307942	8310766	V	clec-218	WBGene00020938	7
4320836	4321654	II	Y52E8A.2	WBGene00021795	7
5815609	5818132	I	hmg-3	WBGene00001973	7
10621541	10626398	III	hpr-9	WBGene00001997	7
7695661	7698227	I	gld-1	WBGene00001595	7
8329758	8333481	II	C26D10.4	WBGene00007745	7
12114971	12130968	II	set-24	WBGene00012845	7
12034252	12037051	IV	sqst-1	WBGene00011737	7
10738204	10738658	IV	ssp-34	WBGene00013858	7
9376455	9378242	II	C06C3.9	WBGene00014668	7
17243357	17244762	X	T25G12.13	WBGene00219274	7
6814511	6834687	I	teg-4	WBGene00019323	7
9469119	9470082	II	T19H5.6	WBGene00044807	7
2429675	2432601	I	F23C8.8	WBGene00017737	7
2233744	2234957	I	dct-9	WBGene00021006	7
13214095	13216230	I	ZK1225.4	WBGene00014238	7
11901243	11901373	IV		WBGene00196079	7
14942137	14945704	V	C30G7.3	WBGene00044177	7
45040	47479	II	rpoa-49	WBGene00017749	7
5611663	5611817	I		WBGene00045082	7
13190578	13191921	I	F17B5.8	WBGene00045458	7
13699915	13699935	IV		WBGene00046338	7
5594615	5595842	V	crn-2	WBGene00000795	7
5078235	5081161	II	dsh-2	WBGene00001102	7
9739219	9740908	IV	gln-6	WBGene00001607	7
13771448	13773348	III	pdr-1	WBGene00003967	7
7479248	7481010	X	mek-1	WBGene00003185	7
8995572	8997290	I	F32H2.7	WBGene00009344	7
10597174	10598100	II	C14A4.8	WBGene00007559	7
9466960	9468477	II	chil-23	WBGene00011167	7
4944513	4947317	III	ntl-9	WBGene00016139	7
4604175	4605385	I	D1007.8	WBGene00017005	7
4605655	4610202	I	C44E4.5	WBGene00016654	7
5004820	5006981	III	R144.12	WBGene00043060	7
4994002	4995607	II	vps-24	WBGene00020866	7
8091708	8093042	III	idi-1	WBGene00019460	7
106824	107899	III		WBGene00016224	7
6661335	6665206	II	T19D12.2	WBGene00020577	7
4435300	4436995	II	nhr-273	WBGene00020460	7
5375267	5377111	II	algn-2	WBGene00017282	7
9799107	9802333	III	ZK632.2	WBGene00014011	7
6896999	6898497	V	K11C4.1	WBGene00019642	7
13368368	13369417	IV	agt-1	WBGene00000093	7
15922939	15924471	V	nhr-108	WBGene00003698	7
9841443	9841961	IV	msp-56	WBGene00003449	7
8749763	8757069	III	sma-2	WBGene00004856	7
11307360	11308400	X	vhl-1	WBGene00006922	7
4710861	4712624	IV	yars-2	WBGene00006968	7
11957547	11959804	IV	tgt-1	WBGene00006566	7
12219609	12222889	IV	F35G2.5	WBGene00009438	7
11582849	11588536	II	D1043.1	WBGene00008361	7
11542636	11544875	II	F54D5.9	WBGene00010053	7
10554366	10557838	I	F25H2.6	WBGene00009120	7
13216092	13216764	II	F15D4.2	WBGene00008859	7
13519663	13521537	X	F18H3.1	WBGene00008939	7
10333861	10338200	X	cut-5	WBGene00011104	7
6095060	6096589	I	ZK484.7	WBGene00022753	7
7574355	7578381	IV	F32E10.5	WBGene00017992	7
8411775	8413513	V	vha-18	WBGene00018698	7
7972382	7973386	III	eef-1B.1	WBGene00018846	7
9947788	9950344	III	K03H1.13	WBGene00044903	7
2169062	2169511	II	C33C12.12	WBGene00219322	7
4188978	4194458	II	mth-2	WBGene00017947	7
5302141	5303078	IV	ZK354.7	WBGene00022708	7
7036960	7039580	IV	cogc-2	WBGene00000585	7
7132643	7137522	II	gld-3	WBGene00001597	7
9169910	9172565	II	dpl-1	WBGene00001061	7
8713992	8715013	II	rab-21	WBGene00004279	7
9710312	9713928	III	ncx-6	WBGene00003571	7
4185197	4189956	I	ppw-1	WBGene00004093	7
8034250	8035767	II	sap-49	WBGene00004723	7
8429931	8435864	I	dpt-1	WBGene00008532	7
1601789	1604618	II	bath-47	WBGene00006464	7
7479064	7480713	II	ubc-6	WBGene00006703	7
9331514	9332284	III	ufc-1	WBGene00008041	7
13818132	13822980	V	sel-10	WBGene00004767	7
11689413	11691691	V	W05E10.1	WBGene00012280	7
7096349	7098593	II	mct-5	WBGene00020168	7
5800067	5801175	II	K05F1.9	WBGene00019410	7
2592487	2595062	V	irg-3	WBGene00018760	7
5896618	5897405	I	C34G6.3	WBGene00016420	7
10810648	10812923	I	C35E7.10	WBGene00016462	7
7982656	7983431	V	natb-1	WBGene00022394	7
2798175	2800878	I	W03D8.2	WBGene00020985	7
12181501	12184194	V	usip-1	WBGene00014124	7
5376044	5376064	IV		WBGene00170143	7
12060271	12064897	I	hrp-2	WBGene00002000	7
10086137	10088437	IV	ndc-80	WBGene00003576	7
8358254	8363858	I	rsd-6	WBGene00004684	7
9596701	9597528	II	E02H1.6	WBGene00008458	7
10105712	10106694	V	C08B6.2	WBGene00007423	7
5173710	5174470	II	C27D6.3	WBGene00016161	7
4414732	4415235	III	R07E5.11	WBGene00011117	7
4827360	4836025	V	C37H5.5	WBGene00016508	7
5114119	5118852	I	elpc-1	WBGene00022463	7
9631388	9632402	I	T05F1.4	WBGene00011490	7
4142282	4144583	I	poml-2	WBGene00017089	7
9371620	9373613	V	E02C12.8	WBGene00017093	7
12103331	12107857	II	Y17G7B.18	WBGene00012469	7
6468113	6469392	I	K06A5.2	WBGene00019430	7
9758927	9760389	III	rmd-1	WBGene00011501	7
652130	653421	IV	K11H12.1	WBGene00019658	7
12361542	12371852	IV	ccr-4	WBGene00000376	7
10248907	10252895	V	akt-1	WBGene00000102	7
8049744	8050893	V	col-43	WBGene00000620	7
5797893	5798341	II	msp-142	WBGene00003469	7
12843311	12845384	X	C52G5.2	WBGene00008260	7
17379247	17380188	IV	C30H6.9	WBGene00007826	7
9319380	9320143	IV	F49C12.11	WBGene00009880	7
11585224	11588321	IV	F12F6.1	WBGene00008720	7
9774897	9775834	V	F46B6.12	WBGene00009776	7
8599508	8600506	II	F28C6.5	WBGene00009205	7
11770456	11773495	V	F55A11.4	WBGene00010077	7
14163260	14166730	V	cest-1	WBGene00011362	7
9595224	9596598	II	E02H1.5	WBGene00008457	7
10804721	10806034	V	prp-38	WBGene00008380	7
6027194	6028370	I	B0025.4	WBGene00015001	7
7794871	7796376	IV	sgo-1	WBGene00016381	7
16698131	16698298	X		WBGene00219912	7
7745690	7745852	II		WBGene00219780	7
5110919	5113752	I	Y110A7A.15	WBGene00022462	7
5794495	5796185	II	acdh-8	WBGene00019406	7
3376874	3379234	X	sorf-1	WBGene00022769	7
7689710	7690572	II	pid-1	WBGene00017549	7
7031298	7032559	IV	C06G3.8	WBGene00015554	7
9774563	9777634	IV	sna-2	WBGene00011747	7
7855840	7857242	III	tag-307	WBGene00022787	7
8161944	8165448	V	F20D6.5	WBGene00017635	7
1448004	1448790	V	cnc-3	WBGene00000557	6
6818438	6820080	X	dhs-28	WBGene00000991	6
5617122	5619319	II	dhs-6	WBGene00000970	6
4836027	4840010	V	nas-9	WBGene00003528	6
4882062	4883358	II	gst-7	WBGene00001755	6
5755496	5765815	III	ida-1	WBGene00002048	6
9080371	9081179	III	far-1	WBGene00001385	6
9231457	9232340	II	gst-13	WBGene00001761	6
7309838	7310760	IV	grl-4	WBGene00001713	6
7159036	7166021	X	pgp-10	WBGene00004004	6
10695312	10697894	X	plpp-1.3	WBGene00008749	6
8294829	8295396	II	nlp-55	WBGene00008820	6
3981980	3982741	V	nlp-30	WBGene00003768	6
9847406	9850082	I	zig-1	WBGene00006978	6
10888572	10891030	V	F32D8.12	WBGene00009334	6
12497438	12499817	I	T27F6.8	WBGene00012107	6
2946667	2949025	X	Y41G9A.5	WBGene00021529	6
17019616	17020958	X	F35B3.4	WBGene00018031	6
8048424	8051155	III	K12H4.7	WBGene00019682	6
8586147	8590290	X	F18E9.3	WBGene00017569	6
7179239	7180484	IV	C42D4.3	WBGene00016596	6
6940253	6943713	X	C16E9.1	WBGene00015865	6
6596425	6597121	X	ttr-6	WBGene00020886	6
3601800	3604360	X	C18B2.3	WBGene00015954	6
873164	882713	I	pde-6	WBGene00022389	6
6685807	6688492	V	K11G9.5	WBGene00019655	6
8366539	8375371	IV	aagr-1	WBGene00017071	6
7627651	7628233	X	nlp-61	WBGene00017813	6
9034554	9038547	X	nep-22	WBGene00020788	6
11188206	11189437	II	F37H8.5	WBGene00009514	6
7197415	7199565	II	E04F6.6	WBGene00017126	6
6836375	6838140	I	ahcy-1	WBGene00019322	6
12903785	12906659	IV	K08D8.3	WBGene00010657	6
7211625	7212159	II	E04F6.9	WBGene00017128	6
8161967	8163795	IV	clec-51	WBGene00015050	6
3031723	3033203	X	clec-265	WBGene00019738	6
8552555	8553839	III	C02D5.4	WBGene00043097	6
6791064	6792715	X	asp-3	WBGene00000216	6
13542574	13544599	X	cah-4	WBGene00000282	6
15171163	15171912	II	gst-39	WBGene00001787	6
813852	815929	X	ifd-2	WBGene00002058	6
2561690	2564701	V	gst-10	WBGene00001758	6
11570500	11578699	IV	srgp-1	WBGene00006406	6
6338508	6340228	III	let-767	WBGene00002891	6
15067465	15068581	V	C25D7.10	WBGene00007720	6
3198477	3199516	III	heh-1	WBGene00006452	6
12226203	12229861	X	C23H4.3	WBGene00007692	6
12951025	12954015	I	acox-1.4	WBGene00008567	6
5373997	5375177	II	F09E5.3	WBGene00017283	6
13344917	13346866	III	acaa-2	WBGene00009952	6
7345861	7347149	III	F08F8.7	WBGene00017272	6
12510645	12512201	V	T28H10.2	WBGene00012143	6
4635722	4637328	I	acbp-1	WBGene00016655	6
5424141	5425733	II	F07F6.8	WBGene00017220	6
5549137	5550505	I	ostd-1	WBGene00019693	6
8478382	8480455	III	F42H10.6	WBGene00018370	6
14895647	14899013	V	mpst-3	WBGene00010383	6
11836320	11838020	V	R13H4.2	WBGene00014826	6
9401922	9412653	IV	F56D5.6	WBGene00010150	6
13782399	13784102	V	F53C11.3	WBGene00009973	6
12895638	12897462	II	clec-63	WBGene00009394	6
10916597	10917718	IV	ZK593.3	WBGene00014003	6
6010693	6010747	V		WBGene00200503	6
2149987	2150003	I		WBGene00195032	6
3112428	3127124	III	nipa-1	WBGene00021820	6
13604339	13606067	III	act-5	WBGene00000067	6
9788749	9790050	I	cox-5B	WBGene00000371	6
14738882	14742657	I	hmp-2	WBGene00001979	6
15066298	15067464	V	otub-1	WBGene00007718	6
7075877	7081569	V	npa-1	WBGene00003786	6
1340678	1341258	I	smo-1	WBGene00004888	6
11827306	11829370	V	D2023.6	WBGene00008410	6
6761228	6767797	I	unc-87	WBGene00006819	6
6655562	6656501	V	snb-1	WBGene00004897	6
20773743	20775369	V	F38A6.4	WBGene00009528	6
3908929	3914149	III	pat-3	WBGene00003930	6
10842658	10844674	X	C05A9.2	WBGene00007317	6
8481664	8483710	IV	spp-8	WBGene00004993	6
7543984	7550812	IV	pam-1	WBGene00003914	6
6791074	6792629	IV	vha-8	WBGene00006917	6
3840869	3842468	X	ttr-48	WBGene00022515	6
7832344	7834675	IV	erp-44.2	WBGene00015510	6
5274074	5275615	V	natc-2	WBGene00015074	6
11738247	11738567	IV	K01A6.7	WBGene00045096	6
5546987	5551231	III	F09F7.5	WBGene00017302	6
11020498	11021438	IV	F13H10.8	WBGene00044784	6
13091587	13094241	II	Y81G3A.4	WBGene00013592	6
493211	497510	X	B0310.1	WBGene00015137	6
7862583	7865306	III	slc-17.3	WBGene00015333	6
5435724	5436933	II	dct-5	WBGene00017218	6
2495735	2497683	IV	Y69A2AR.18	WBGene00022089	6
11221302	11222834	V	T19B10.2	WBGene00011831	6
10269883	10272691	IV	Y43C5A.2	WBGene00012782	6
1824481	1834029	IV	cmk-1	WBGene00000553	6
6279801	6281015	X	col-166	WBGene00000739	6
10250646	10255844	IV	daf-14	WBGene00000910	6
5364512	5368045	III	dhs-9	WBGene00000973	6
3680178	3680944	I	ftn-2	WBGene00001501	6
6488203	6489120	V	lec-10	WBGene00002273	6
7842353	7845653	II	klp-3	WBGene00002216	6
7070183	7072415	II	kars-1	WBGene00002238	6
12907832	12920176	X	pqn-18	WBGene00004108	6
10566350	10567300	I	pas-5	WBGene00003926	6
8424993	8426093	I	F02E9.5	WBGene00008530	6
15173904	15178145	X	ucr-2.2	WBGene00011679	6
4152054	4152915	III	har-1	WBGene00007630	6
10748385	10750141	IV	T25B9.1	WBGene00012007	6
7912093	7928694	II	spv-1	WBGene00014051	6
11967048	11967533	II	W03C9.5	WBGene00012221	6
11470185	11473419	IV	wht-2	WBGene00007513	6
10712165	10732507	V	T28B11.1	WBGene00012117	6
10621111	10621832	IV	R09H10.7	WBGene00011184	6
3916933	3918809	III	ccdc-47	WBGene00014204	6
13611337	13611888	V	F53F4.13	WBGene00009995	6
15076696	15077607	X	H40L08.2	WBGene00014793	6
10889041	10890556	X	F47B10.5	WBGene00009816	6
3559923	3562851	I	Y47G6A.22	WBGene00021647	6
3109368	3111247	II	Y25C1A.13	WBGene00021296	6
3284929	3285792	V	F35F10.5	WBGene00018055	6
7223233	7226924	III	hsp-75	WBGene00020110	6
5566343	5570081	I	pqn-52	WBGene00019713	6
3800782	3803531	V	cyp-33C8	WBGene00019967	6
210148	212787	V	DC2.5	WBGene00017082	6
7290373	7291882	II	C30G12.2	WBGene00016274	6
8267511	8268937	V	asp-6	WBGene00000219	6
5714861	5717585	III	arf-1.2	WBGene00000182	6
909957	910589	III	F23H11.5	WBGene00000263	6
3481987	3484499	I	crn-1	WBGene00000794	6
8262355	8263664	III	col-91	WBGene00000666	6
15357696	15360738	V	ech-1.1	WBGene00001150	6
7823652	7825769	X	eef-1A.2	WBGene00001169	6
9799429	9802638	IV	fat-4	WBGene00001396	6
9923174	9925443	III	cbp-2	WBGene00010545	6
7079868	7081520	I	F22D6.2	WBGene00009050	6
396644	399421	II	C03H5.6	WBGene00015408	6
10300293	10303423	III	vglu-3	WBGene00011556	6
11163958	11189591	X	F13D2.1	WBGene00008735	6
9373291	9374889	II	C06C3.4	WBGene00007375	6
8482376	8483872	II	M05D6.6	WBGene00010879	6
11917564	11924654	V	R31.2	WBGene00011270	6
6619468	6621352	IV	C01B10.3	WBGene00015278	6
11604482	11606524	V	F35B12.3	WBGene00009383	6
11545091	11546495	X	selt-1.1	WBGene00007955	6
9597622	9598201	II	mrpl-53	WBGene00008459	6
15330964	15333960	X	Y15E3A.4	WBGene00012443	6
9983924	9986277	V	rmd-2	WBGene00007786	6
15704960	15709528	V	twk-34	WBGene00006686	6
9030548	9032593	V	C25E10.5	WBGene00016095	6
8022463	8025195	III	F44B9.2	WBGene00018407	6
8493878	8518879	III	pac-1	WBGene00015418	6
1439261	1440261	X	sedl-1	WBGene00021046	6
7308702	7310115	II	mrpl-14	WBGene00018475	6
3141704	3143197	I	K09H9.5	WBGene00019597	6
17442827	17443738	IV	F11E6.11	WBGene00023501	6
7059698	7060470	V	Y57E12AL.6	WBGene00021959	6
10521422	10530597	IV	cal-4	WBGene00000288	6
6323297	6324539	X	col-167	WBGene00000740	6
12731772	12733645	V	dhs-21	WBGene00000984	6
1288841	1299332	V	egl-2	WBGene00001171	6
4271169	4274229	X	mec-18	WBGene00003179	6
5609310	5610270	I	vha-10	WBGene00006919	6
5637835	5640190	IV		WBGene00005092	6
14176050	14178608	X	C37E2.2	WBGene00007994	6
2710918	2763526	X	unc-2	WBGene00006742	6
7158912	7161157	III	rnp-7	WBGene00004390	6
13347085	13355683	III	mtm-6	WBGene00003478	6
10291870	10297927	I	wts-1	WBGene00007047	6
4958603	4963098	V	tam-1	WBGene00006523	6
10466852	10468344	II	tnc-2	WBGene00006583	6
5768919	5773627	I	lron-8	WBGene00020693	6
5714279	5717601	X	cyp-43A1	WBGene00017108	6
12605700	12614723	IV	efa-6	WBGene00013223	6
12866991	12869556	I	Y18D10A.23	WBGene00012487	6
12505028	12508064	I	asah-1	WBGene00010769	6
11311456	11313445	V	T03F7.7	WBGene00011404	6
5706718	5709324	III	hpo-28	WBGene00015148	6
6904721	6905849	X	sid-5	WBGene00017445	6
5627244	5630048	II	F59E12.6	WBGene00019122	6
5993219	6006360	III	T04C9.1	WBGene00020209	6
6872829	6877089	II	slc-36.5	WBGene00016628	6
14083318	14084695	IV	F52B11.2	WBGene00009925	6
8605263	8606584	I	F43G9.13	WBGene00009673	6
11025234	11026566	III	Y48A6B.7	WBGene00012968	6
10636692	10638977	I	mrps-30	WBGene00044321	6
12555884	12557129	II	F49C5.11	WBGene00044163	6
13117483	13122085	II	gfm-1	WBGene00009246	6
8725323	8731373	III	ZK370.4	WBGene00022718	6
902151	907539	III	F23H11.4	WBGene00017760	6
12903551	12904160	V	ttr-27	WBGene00011284	6
10145249	10146222	IV	dhs-12	WBGene00000975	6
10157537	10169346	II	daf-19	WBGene00000914	6
10398944	10400195	I	cup-2	WBGene00000843	6
10094430	10095245	X	flp-2	WBGene00001445	6
6451800	6455179	X	nas-33	WBGene00003551	6
9132538	9135753	I	mel-26	WBGene00003209	6
11930872	11935718	IV	nhx-9	WBGene00003736	6
6574004	6585510	I	let-607	WBGene00002783	6
6432178	6433145	III	txdc-9	WBGene00006515	6
8305745	8321471	II	shw-1	WBGene00008819	6
8307294	8312946	IV	F35H10.10	WBGene00018073	6
5267822	5268823	V	B0238.12	WBGene00015076	6
2483263	2488296	X	K02E10.4	WBGene00019318	6
7507319	7519231	II	glb-9	WBGene00016184	6
6926262	6929664	I	ztf-4	WBGene00020399	6
3599497	3600164	IV	Y37E11B.7	WBGene00021379	6
6898016	6900605	III	T07E3.4	WBGene00020315	6
2323376	2325215	II	ZK1240.2	WBGene00022867	6
9951233	9952182	V	ttr-46	WBGene00011571	6
8118264	8120351	V	D1014.7	WBGene00017020	6
6245932	6248234	III	gen-1	WBGene00020442	6
7785417	7787712	V	C26F1.1	WBGene00016146	6
10380095	10380767	I	F45H11.8	WBGene00189958	6
3408912	3409519	V	T20D4.7	WBGene00020613	6
128237	131754	V	sftb-2	WBGene00021004	6
3826872	3835895	IV	F28F9.3	WBGene00017907	6
9660839	9663007	II	cyp-13A10	WBGene00014254	6
6651220	6655430	I	ZC581.3	WBGene00022633	6
6377065	6378195	IV	bli-6	WBGene00000256	6
5746633	5754278	I	che-14	WBGene00000493	6
7536204	7542157	I	dcp-66	WBGene00000938	6
12877480	12880328	X	bcat-1	WBGene00001149	6
12992405	12993707	III	col-97	WBGene00000672	6
4907217	4908968	III	rom-1	WBGene00004400	6
1427653	1432137	V	ges-1	WBGene00001578	6
14155280	14155660	II	rpl-43	WBGene00004456	6
12226816	12234343	V	myo-3	WBGene00003515	6
14342660	14343856	IV	Y67A10A.10	WBGene00013459	6
7786205	7793539	I	D2005.6	WBGene00008401	6
7682896	7686040	X	unc-18	WBGene00006757	6
7491816	7492934	I	T28F4.5	WBGene00012140	6
8351249	8355174	III	unc-116	WBGene00006840	6
9631244	9632256	V	T06E4.5	WBGene00011533	6
13346278	13356101	V	twk-43	WBGene00006693	6
10595266	10596562	II	C14A4.7	WBGene00007558	6
10872879	10873796	II	copz-1	WBGene00010333	6
7384232	7386173	V	srp-6	WBGene00005647	6
11462999	11466770	V	zipt-16	WBGene00006486	6
12903059	12904072	I	coa-5	WBGene00012483	6
11756381	11761064	IV	T12A7.2	WBGene00011723	6
11677515	11680980	X	T04F8.7	WBGene00011445	6
20476748	20479089	V	calf-1	WBGene00007119	6
9501268	9505173	I	stn-1	WBGene00006062	6
14247476	14248137	V	K02E11.4	WBGene00010513	6
5619590	5622483	II	eif-3.L	WBGene00015920	6
6154558	6155396	IV	C11D2.7	WBGene00015703	6
6943941	6944018	II		WBGene00199918	6
6835506	6835631	I		WBGene00220000	6
3152722	3153471	III	C44B11.6	WBGene00016635	6
4585874	4585983	I		WBGene00023452	6
7298348	7299600	III	B0361.9	WBGene00015163	6
2803589	2804916	IV	Y54G2A.32	WBGene00021894	6
5897342	5902152	X	tbc-16	WBGene00018639	6
7765545	7772017	II	C06A8.8	WBGene00015517	6
9262027	9264331	X	F18G5.6	WBGene00017582	6
4346089	4346425	V	hpo-18	WBGene00017982	6
5829531	5829551	IV		WBGene00049392	6
3749494	3757074	V	Y39H10A.6	WBGene00021482	6
7664582	7667110	II	rpa-1	WBGene00017546	6
5112422	5116866	X	apl-1	WBGene00000149	6
10785452	10787272	II	cdl-1	WBGene00000411	6
6044028	6045671	V	cpi-2	WBGene00000534	6
8498114	8502412	I	ceh-6	WBGene00000431	6
5676827	5677646	I	dnj-21	WBGene00001039	6
14621135	14629384	V	hot-1	WBGene00001986	6
9737823	9744190	I	gfi-2	WBGene00001582	6
8635820	8637006	V	grl-12	WBGene00001721	6
14164634	14169779	X	sym-4	WBGene00006369	6
2071352	2072547	I	phb-1	WBGene00004014	6
10493071	10501599	IV	tax-6	WBGene00006527	6
5943474	5950991	V	pst-1	WBGene00004206	6
14646739	14653464	V	pmp-3	WBGene00004060	6
14465380	14468214	I	Y105E8A.14	WBGene00013674	6
11409467	11411019	V	K03B8.8	WBGene00010525	6
14379953	14383701	IV	paqr-3	WBGene00013457	6
9730110	9734022	V	drap-1	WBGene00009584	6
10642912	10654147	IV	glb-19	WBGene00010146	6
13512313	13514320	I	Y87G2A.18	WBGene00013604	6
12284060	12288615	V	rskd-1	WBGene00010096	6
8249879	8251980	II	F35C11.4	WBGene00009403	6
10934228	10936920	V	F17C11.12	WBGene00008923	6
10120781	10122928	III	ham-3	WBGene00044072	6
7575930	7577582	II	F35D2.1	WBGene00018039	6
5364559	5366751	IV	F41H10.4	WBGene00018317	6
4341443	4346050	V	figl-1	WBGene00017981	6
11495	16837	I	nlp-40	WBGene00022276	6
2809410	2812848	IV	Y54G2A.76	WBGene00235268	6
7024632	7027083	V	F20A1.6	WBGene00017618	6
1157571	1162939	I	Y48G8AL.7	WBGene00021687	6
4599954	4602778	IV	F19C7.2	WBGene00017592	6
6509699	6514768	III	acr-5	WBGene00000044	6
13930648	13931997	II	hot-3	WBGene00001988	6
6165721	6169231	II	hst-3.1	WBGene00002030	6
16729559	16744698	X	hda-4	WBGene00001837	6
7672010	7682359	II	lir-1	WBGene00003044	6
19207684	19211895	V	nhr-79	WBGene00003669	6
4600737	4603052	III	mab-21	WBGene00003112	6
5907794	5911222	II	vps-35	WBGene00006933	6
3092395	3094448	X	wrt-2	WBGene00006948	6
9670028	9673630	V	sulp-8	WBGene00013963	6
15488106	15491987	X	H13N06.2	WBGene00010396	6
183231	184915	III	F40G9.5	WBGene00018241	6
15479398	15481677	V	nhr-150	WBGene00007367	6
5571074	5571969	II	C17C3.15	WBGene00015896	6
15002034	15003941	X	slc-25A18.1	WBGene00008979	6
3227489	3235408	X	F28B4.3	WBGene00017892	6
9000872	9001793	II	F44G4.6	WBGene00009715	6
9234174	9245924	I	tat-5	WBGene00009498	6
9319865	9321888	II	wdfy-2	WBGene00008402	6
7357180	7359100	I	F07A5.4	WBGene00008543	6
5845777	5850308	II	H41C03.3	WBGene00019270	6
14534300	14535365	II	C04H5.1	WBGene00007312	6
13408242	13409832	V	F53F1.3	WBGene00009981	6
9501401	9504580	V	swt-5	WBGene00010594	6
8225097	8226386	III	mob-4	WBGene00016238	6
12559365	12560719	IV	ZK795.3	WBGene00014083	6
9314810	9316215	IV	F49C12.9	WBGene00009878	6
6215669	6219911	I	rbm-5	WBGene00020346	6
5163766	5165311	III	T10F2.2	WBGene00020422	6
17465454	17466894	X	ZK54.3	WBGene00022648	6
9994731	9999928	I	cfi-1	WBGene00000476	6
12866448	12878116	II	gsy-1	WBGene00001793	6
16017263	16021776	X	nhx-1	WBGene00003729	6
8756735	8762057	IV	klp-11	WBGene00002222	6
2755540	2758204	I	plk-2	WBGene00004043	6
13177856	13178447	X	nlp-3	WBGene00003741	6
5311246	5321732	III	pqe-1	WBGene00004095	6
852801	853909	III	rnp-5	WBGene00004388	6
9775935	9777743	V	smg-4	WBGene00004882	6
12734183	12736041	V	xbx-9	WBGene00007604	6
7979883	7982005	IV	unc-24	WBGene00006761	6
12975183	12978749	I	gale-1	WBGene00008132	6
11350192	11351373	II	B0491.7	WBGene00007194	6
12607413	12608107	V	erg-28	WBGene00007589	6
7945544	7947018	III	gsto-1	WBGene00016204	6
7340436	7341484	V	nhr-263	WBGene00017367	6
13932575	13934645	V	R10D12.1	WBGene00011185	6
6592440	6594251	II	aipr-1	WBGene00016966	6
4810934	4811983	IV	eif-1.A	WBGene00019162	6
8174888	8208740	I	kcnl-2	WBGene00008570	6
9608926	9609705	I	K07A1.15	WBGene00010619	6
6450889	6453391	II	atg-16.2	WBGene00019427	6
11313400	11316901	V	cutl-18	WBGene00009830	6
763597	770720	I	T06A4.3	WBGene00020283	6
11776838	11783422	V	F55A11.6	WBGene00010079	6
8970868	8973707	IV	C53B4.3	WBGene00008273	6
11761893	11763152	V	T04F3.4	WBGene00011439	6
1482042	1484015	V	C38C3.4	WBGene00016513	6
12498213	12503738	V	rbm-25	WBGene00012245	6
13408606	13412895	IV	gcl-1	WBGene00013382	6
4991439	4998161	III	tmem-131	WBGene00016170	6
6624528	6627992	IV	C01B10.10	WBGene00015284	6
2245015	2247015	V	cyp-33C5	WBGene00018261	6
1680450	1685063	I	drag-1	WBGene00022154	6
5017989	5020654	IV	T28H11.8	WBGene00020906	6
4892588	4895071	V	ugt-11	WBGene00020593	6
9772510	9773470	IV	cav-1	WBGene00000301	6
13532871	13536433	X	acr-12	WBGene00000051	6
7336587	7338765	III	gsp-2	WBGene00001748	6
7667993	7671905	II	lir-2	WBGene00003045	6
11702525	11704500	X	C44C10.3	WBGene00008084	6
12370456	12372625	III	rpt-6	WBGene00004506	6
11965962	11969784	X	sams-1	WBGene00008205	6
15168722	15173621	X	ocr-3	WBGene00003840	6
11315142	11315877	IV	pfd-4	WBGene00007107	6
8699045	8702193	II	sphk-1	WBGene00007918	6
8413253	8416195	I	F02E9.7	WBGene00008531	6
13651149	13651844	X		WBGene00008037	6
5338273	5340182	X	C26B9.3	WBGene00016133	6
4178812	4182158	I	suco-1	WBGene00020031	6
10261799	10267381	III	R01H10.7	WBGene00010975	6
4891609	4893409	III	F26F4.6	WBGene00017828	6
11651261	11652906	II	rad-23	WBGene00013924	6
9039575	9040504	IV	Y73F4A.3	WBGene00013516	6
1577471	1579986	II	math-38	WBGene00020326	6
6259391	6260780	V	K08B12.1	WBGene00019520	6
924964	932255	X	tbc-11	WBGene00018075	6
5864500	5866541	III	rabn-5	WBGene00017161	6
952419	953803	III	fbxa-10	WBGene00020450	6
11739456	11742876	II	F13D12.6	WBGene00008741	6
7347237	7349175	III	gos-28	WBGene00017273	6
4301620	4302393	III	R10E4.9	WBGene00011205	6
10804741	10805433	X	F31B12.4	WBGene00009283	6
7907093	7909474	IV	C49H3.9	WBGene00016794	6
2318525	2321052	V	Y19D10B.6	WBGene00021235	6
13925268	13930516	II	mltn-5	WBGene00044074	6
6725789	6728058	III	wdr-4	WBGene00022420	6
2619936	2622709	III	ppfr-4	WBGene00022193	6
4556055	4557114	V		WBGene00022017	6
9414456	9416703	I	C17E4.20	WBGene00219313	6
5626316	5627263	II	F59E12.15	WBGene00235269	6
9563360	9564441	IV	col-122	WBGene00000696	6
10661857	10664404	IV	fmo-1	WBGene00001476	6
14815828	14818507	X	epn-1	WBGene00001329	6
9094541	9095653	IV	icln-1	WBGene00002046	6
9791945	9796592	IV	pis-1	WBGene00004031	6
6785457	6787866	V	spe-39	WBGene00004975	6
11267391	11269023	X	C03A3.3	WBGene00007268	6
8358625	8362496	III	rfp-1	WBGene00007008	6
11442693	11444009	II	ebp-2	WBGene00012156	6
12582179	12603680	II	ceh-100	WBGene00012584	6
6560736	6565261	IV	best-9	WBGene00016613	6
9513348	9516248	III	F55H2.7	WBGene00010132	6
13908414	13909950	X	Y26E6A.3	WBGene00012514	6
4238159	4244830	II	C16A11.2	WBGene00015815	6
8771558	8773206	IV	F20C5.6	WBGene00008971	6
10754469	10756664	V	irld-6	WBGene00009239	6
12566016	12567951	V	E02A10.4	WBGene00008454	6
15060249	15061530	V	C25D7.15	WBGene00007722	6
3832591	3834522	III	cyp-25A1	WBGene00007963	6
17380668	17382005	X	F10D7.4	WBGene00017341	6
6738727	6740374	IV	Y73B6A.3	WBGene00022230	6
13588206	13588479	V	F53F4.17	WBGene00045195	6
14744186	14744206	IV		WBGene00170079	6
6434130	6436401	V	erfa-1	WBGene00020269	6
7658324	7662522	II	alfa-1	WBGene00017547	6
10939245	10939612	V		WBGene00050890	6
653902	654030	IV		WBGene00044948	6
7202242	7203533	I	col-61	WBGene00000637	6
3113434	3114771	X	gpd-2	WBGene00001684	6
6898540	6900223	V	odc-1	WBGene00003844	6
13418841	13419934	X	C29F7.3	WBGene00007812	6
12079463	12084362	IV	lex-1	WBGene00008682	6
12218433	12222298	I	F14B6.2	WBGene00008783	6
8738087	8739101	IV	F21D5.4	WBGene00009009	6
8353410	8357828	I	tba-5	WBGene00006531	6
14925031	14928934	X	ntr-2	WBGene00008808	6
10769288	10782973	X	sma-9	WBGene00004862	6
12265707	12269549	V	twk-24	WBGene00006677	6
15042956	15045353	X		WBGene00007667	6
10578667	10581786	IV	lgc-43	WBGene00008076	6
14587957	14588241	II	nspb-10	WBGene00007246	6
13087005	13089619	IV	spin-2	WBGene00008033	6
11528052	11530715	IV	M04B2.2	WBGene00010846	6
4027728	4027811	IV		WBGene00219934	6
12937654	12939506	V	T16G1.5	WBGene00011799	6
5487642	5498943	III	osg-1	WBGene00019832	6
10727755	10728808	I	B0205.13	WBGene00044644	6
176997	179093	II	T01D1.4	WBGene00020149	6
17401571	17402581	X	F11C7.6	WBGene00017378	6
6629717	6637429	I	mctp-1	WBGene00017063	6
109165	111429	II	C50D2.2	WBGene00016806	6
4038821	4039934	V	C49G7.12	WBGene00077593	6
5339210	5339230	IV		WBGene00050477	6
8133432	8134985	V	D1014.4	WBGene00017017	6
10565266	10565443	I		WBGene00045162	6
4524155	4526536	X	pdi-2	WBGene00003963	6
4471407	4475150	III	ifet-1	WBGene00004132	6
11433671	11436018	I	nhr-73	WBGene00003663	6
8997827	8999722	II	tdp-1	WBGene00006514	6
11558715	11564227	II	F54D5.15	WBGene00010057	6
13763077	13765980	V	F20G2.6	WBGene00008989	6
12965387	12967318	IV	dod-22	WBGene00010125	6
8520905	8523490	II	cht-2	WBGene00011757	6
9051592	9053793	III	R107.5	WBGene00011300	6
4344215	4345644	X	F14H12.3	WBGene00017471	6
6528933	6531610	II	abch-1	WBGene00016973	6
1667501	1669792	I	Y71G12B.17	WBGene00022155	6
8248123	8250289	V	C16D9.6	WBGene00015861	6
10647480	10648676	II	M28.10	WBGene00010901	6
111621	114454	II	C50D2.1	WBGene00016805	6
8665338	8666880	III	F22B7.1	WBGene00017692	6
6462029	6463228	X	K04E7.1	WBGene00019383	6
8281969	8284460	I	dma-1	WBGene00011345	6
6963716	6964654	IV	B0478.3	WBGene00015202	6
4094179	4098330	I	acd-2	WBGene00016066	6
10789130	10793152	I	spt-16	WBGene00018849	6
1603934	1607846	V	nhr-178	WBGene00017510	6
11636648	11638208	IV	F58B3.6	WBGene00010232	6
17198696	17198716	IV		WBGene00172941	6
15824925	15824945	IV		WBGene00050515	6
9136202	9137554	II	nlp-78	WBGene00195143	6
11077772	11078243	X	W04G3.10	WBGene00044152	6
5551759	5551841	I		WBGene00197900	6
5842537	5842557	IV		WBGene00172972	6
9522578	9531130	I	ahr-1	WBGene00000096	6
5371980	5373433	II	agt-2	WBGene00000094	6
11711307	11712280	X	col-180	WBGene00000753	6
7370131	7374731	III	mml-1	WBGene00003378	6
6189580	6191402	II	fkh-8	WBGene00001440	6
12795216	12813947	X	nhr-27	WBGene00001560	6
16100627	16102750	V	cth-1	WBGene00009048	6
4796839	4802907	III	tag-325	WBGene00008006	6
11759198	11764535	X	lact-7	WBGene00008047	6
11222305	11226548	II	plpr-1	WBGene00011524	6
4274786	4279344	X	twk-28	WBGene00006680	6
8966985	8970158	I	spd-2	WBGene00004953	6
11171446	11175479	II	F37H8.2	WBGene00009511	6
12647117	12651487	X	zmp-5	WBGene00010423	6
12714566	12743929	III	ssl-1	WBGene00007027	6
7169997	7172189	I	K07G5.5	WBGene00010644	6
11278401	11279376	X	F38B2.2	WBGene00009529	6
8537108	8537458	X	nspc-3	WBGene00044338	6
18070021	18081957	V	nova-1	WBGene00013347	6
6257628	6260021	II	F13H8.11	WBGene00017443	6
11008222	11008934	III	Y48A6B.3	WBGene00012964	6
5530618	5533710	I	pup-3	WBGene00019082	6
5655950	5658118	I	wdr-12	WBGene00018893	6
6490998	6491018	IV		WBGene00050387	6
10530709	10532915	IV	T07G12.2	WBGene00011593	6
1895797	1906560	V	nphp-2	WBGene00021304	6
393880	396554	IV	nog-1	WBGene00020297	6
7854250	7854959	V		WBGene00219659	6
7577531	7580541	V	ets-6	WBGene00017606	6
6360844	6364172	I	K04F10.2	WBGene00019395	6
5240768	5243136	V	B0238.1	WBGene00015067	6
6559570	6562366	X	T14E8.4	WBGene00043981	6
3320720	3324279	V	C17B7.8	WBGene00015882	6
9671608	9673263	II	ZK1320.7	WBGene00014256	6
16477068	16477088	IV		WBGene00049059	6
8474056	8475278	IV	C28C12.11	WBGene00016181	6
14765629	14766665	IV	vti-1	WBGene00013302	6
3989102	4014195	IV	clec-78	WBGene00018547	6
10933810	10935553	I		WBGene00018632	6
640799	642893	V	nhr-190	WBGene00018622	6
908328	909902	III	crls-1	WBGene00017763	6
14004412	14008484	I	Y71A12B.12	WBGene00013509	6
5503966	5506115	II	cyp-44A1	WBGene00000375	6
10299473	10307354	V	che-12	WBGene00000491	6
7824377	7828626	III	egl-45	WBGene00001209	6
7058547	7059624	V	mdt-6	WBGene00003164	6
8159865	8162170	II	emb-27	WBGene00001281	6
10746581	10747728	III	ran-1	WBGene00004302	6
11661583	11675927	II	trr-1	WBGene00007028	6
9658931	9661614	V	pitr-4	WBGene00007141	6
10381082	10382040	I	cox-19	WBGene00009745	6
10204185	10206073	IV	K04D7.6	WBGene00010559	6
12241627	12244637	X	E01G6.3	WBGene00008451	6
9364099	9389982	I	ppfr-1	WBGene00008878	6
11563923	11569531	X	trpp-9	WBGene00007956	6
13262495	13264589	X	K09A11.1	WBGene00010704	6
13991458	13995834	X	C31E10.5	WBGene00007846	6
10761597	10764496	IV	ugt-54	WBGene00012013	6
6980784	6983132	X	F01E11.17	WBGene00219372	6
173180	177000	X		WBGene00011608	6
5231424	5233273	II	EGAP2.1	WBGene00017147	6
9337044	9338567	IV	T20D3.5	WBGene00011858	6
880629	883049	X	ZC13.2	WBGene00022503	6
10256360	10258654	V	nhr-232	WBGene00012494	6
6069424	6069444	IV		WBGene00172557	6
6463412	6465861	X	C15B12.2	WBGene00015784	6
1181990	1184942	III	Y119D3B.13	WBGene00022490	6
2890612	2891491	X	B0410.3	WBGene00015172	6
12810289	12811158	V	ZC443.2	WBGene00013897	6
11098950	11107288	V	cdkl-1	WBGene00012779	6
7709192	7709736	IV	emc-6	WBGene00017999	6
9057543	9058332	V	C25E10.11	WBGene00016100	6
6386767	6387568	II	F58F12.4	WBGene00044756	6
10102975	10105704	II	ZK945.4	WBGene00014166	6
877239	879881	X	ZC13.1	WBGene00022502	6
8379474	8383747	V	F52E1.5	WBGene00018694	6
7518628	7520845	III	cux-7	WBGene00000854	6
6951550	6953897	V	srg-31	WBGene00005188	6
6446079	6449819	II	nhr-22	WBGene00003621	6
13225818	13226678	X	skr-21	WBGene00004827	6
8154096	8156937	II	tub-1	WBGene00006655	6
6100060	6110122	II	rgs-3	WBGene00004346	6
15852935	15860608	X	F53H4.6	WBGene00010011	6
3456435	3460106	III	C34C12.2	WBGene00007921	6
10992483	10997846	X	ver-3	WBGene00006896	6
17275581	17276864	IV	lhfp-4	WBGene00009155	6
10184478	10185470	I	clec-87	WBGene00007709	6
12961474	12963336	V	R186.1	WBGene00011305	6
14857259	14866636	II	rbm-28	WBGene00011043	6
9796688	9797354	IV	T13F2.2	WBGene00011743	6
11509446	11511451	X	ccdc-149	WBGene00009258	6
11104743	11105820	IV	T05E11.8	WBGene00011484	6
4653189	4655934	II	fut-6	WBGene00020222	6
8784535	8785513	II		WBGene00014307	6
5317491	5318124	I	F48C1.5	WBGene00018598	6
9375107	9375848	II	C06C3.12	WBGene00175031	6
7245703	7247937	III	zmp-6	WBGene00020646	6
2858022	2862472	X	comt-1	WBGene00018741	6
10772125	10772230	V		WBGene00023430	6
6983411	6986043	V	nhr-163	WBGene00016368	6
20281391	20289417	V	mlt-4	WBGene00013835	6
7555617	7558208	III	ceh-13	WBGene00000437	6
6613918	6618498	IV		WBGene00001091	6
5990103	5990818	II	ins-3	WBGene00002086	6
10567894	10569019	I	rla-0	WBGene00004408	6
7422641	7424881	X	mnm-2	WBGene00003380	6
14825679	14826448	IV	rps-18	WBGene00004487	6
13265041	13267338	X	cyp-14A1	WBGene00010705	6
14755979	14757811	II	Y54E2A.5	WBGene00013190	6
12091571	12094740	I	Y47H10A.4	WBGene00012960	6
9318153	9319286	IV	F49C12.10	WBGene00009879	6
11585675	11589757	X	abts-2	WBGene00009929	6
7913937	7918341	I	F20G4.2	WBGene00008991	6
10699316	10706114	IV	R102.6	WBGene00011293	6
14102359	14107905	X	F16B12.6	WBGene00008882	6
7246075	7246811	I	R06C7.6	WBGene00011065	6
13951906	13957543	II	zip-3	WBGene00012330	6
10203772	10205587	V	ZK856.11	WBGene00014112	6
5475409	5478524	II	ilcr-2	WBGene00018960	6
8108094	8109210	X	K07E3.9	WBGene00194670	6
13010107	13010289	X		WBGene00200717	6
6587864	6589398	III	ddo-3	WBGene00017648	6
5018645	5021118	III	wip-1	WBGene00020094	6
2720323	2725858	IV	ubxn-2	WBGene00022381	6
4731603	4735276	I	ugt-25	WBGene00015692	6
5394508	5397400	X	C03F11.2	WBGene00015388	6
4890429	4891422	V	T19H12.2	WBGene00020588	6
13646884	13648397	V	H37A05.4	WBGene00044200	6
7567607	7568507	IV	F32E10.8	WBGene00017995	6
6335279	6338035	X	C03B1.13	WBGene00015381	6
7601470	7604324	III		WBGene00206459	6
10345736	10348061	I	coa-6	WBGene00013893	6
1207889	1219874	V	Y50D4A.1	WBGene00021735	6
8467035	8478377	III	mig-39	WBGene00018369	6
7503622	7506447	IV	glt-6	WBGene00001624	6
454009	456772	V	nhr-98	WBGene00003688	6
9996205	9997955	III	pqn-8	WBGene00004100	6
7317341	7317681	X	spp-6	WBGene00004991	6
9539844	9541606	V	C50F4.16	WBGene00008238	6
10317490	10319534	V	B0024.11	WBGene00007101	6
13002317	13006987	V	inft-2	WBGene00008848	6
17334193	17335094	IV	C49C3.15	WBGene00008204	6
3713463	3718745	III	nrde-1	WBGene00007577	6
12065960	12067957	V	kmo-2	WBGene00011088	6
8767185	8769307	II	K08F8.5	WBGene00010682	6
8019578	8020901	I	dod-18	WBGene00008316	6
4404938	4405171	IV	Y24D9A.7	WBGene00021285	6
8537956	8538374	X	nspc-4	WBGene00044339	6
4164692	4166230	IV	scrm-8	WBGene00019530	6
11619929	11620215	II		WBGene00198431	6
7219054	7221039	V	C13F10.6	WBGene00015745	6
13621371	13621820	V	F53F4.16	WBGene00023419	6
8023195	8024940	V	F43H9.3	WBGene00018399	6
12217377	12217444	IV		WBGene00196985	6
8363463	8366376	IV	D2096.12	WBGene00017079	6
12150892	12151877	II	Y57A10A.3	WBGene00013248	6
7679293	7682292	III		WBGene00015989	6
5119223	5123985	I	Y110A7A.9	WBGene00022459	6
13469387	13470471	X	col-184	WBGene00000757	6
7973717	7977355	III	aco-2	WBGene00000041	6
9320325	9322534	I	hsp-70	WBGene00002026	6
9618207	9619760	I	lin-53	WBGene00003036	6
13509301	13514570	III	mlh-1	WBGene00003373	6
9612254	9614281	III	pri-1	WBGene00004180	6
11602641	11603283	IV	rps-11	WBGene00004480	6
11861029	11863420	II	K12D12.5	WBGene00010787	6
16917196	16918478	V	fbxa-206	WBGene00013610	6
296291	297010	II	clec-117	WBGene00015193	6
11142971	11152820	X	C05C9.3	WBGene00007327	6
6522874	6524568	IV	ddi-1	WBGene00015308	6
9844989	9846674	IV	K07F5.6	WBGene00010634	6
8598658	8600923	I	ddx-52	WBGene00011032	6
9706926	9708563	X	F15G9.1	WBGene00008865	6
6006264	6007295	I	C06A5.2	WBGene00015500	6
10007966	10010177	III	fbxa-155	WBGene00007323	6
13731506	13733387	V		WBGene00009428	6
8541862	8542284	X	nspc-7	WBGene00015392	6
4145315	4147182	I	poml-3	WBGene00077701	6
7926999	7928734	III	C29E4.13	WBGene00043051	6
7648788	7650005	III	ZK783.6	WBGene00044448	6
6097494	6097837	I	nspd-1	WBGene00022754	6
4935563	4937956	II	ZK546.5	WBGene00022762	6
4856193	4859240	III	C35D10.7	WBGene00016444	6
3523972	3524590	I	Y47G6A.30	WBGene00021653	6
881443	886789	III	zer-1	WBGene00020762	6
604003	605515	III	Y55B1AR.4	WBGene00021908	6
14383693	14383713	IV		WBGene00049424	6
6737271	6737783	III	K07E12.2	WBGene00019501	6
8159929	8161643	V	F20D6.6	WBGene00017636	6
2325256	2326245	II	ZK1240.11	WBGene00206413	6
3917679	3918056	IV	F56D6.14	WBGene00044476	6
2525220	2529255	II	K02F6.7	WBGene00019341	6
1575872	1575944	III		WBGene00023385	6
11554635	11558127	V	duo-1	WBGene00001110	6
20199262	20200640	V	fog-2	WBGene00001482	6
10608466	10621433	I	lam-3	WBGene00002248	6
5358522	5365170	I	ppk-1	WBGene00004087	6
4050049	4051639	IV	wrt-5	WBGene00006951	6
14003020	14012595	X	tbc-19	WBGene00007849	6
10048087	10050770	I	F10G8.9	WBGene00008667	6
9505615	9506326	IV	ttr-9	WBGene00007888	6
16071325	16072738	V	nhr-176	WBGene00008830	6
4870762	4872046	III	gipc-1	WBGene00016440	6
9099681	9101258	III	ZK507.1	WBGene00013978	6
19490761	19491231	V	Y43F8B.7	WBGene00012818	6
9167933	9172991	II	T23G7.2	WBGene00011965	6
15607969	15610631	X	nipi-3	WBGene00010700	6
6999557	7001493	IV	C25A8.5	WBGene00016085	6
11118721	11119730	V	H19N07.3	WBGene00010407	6
5064602	5066663	X	C24H10.2	WBGene00016068	6
10966590	10968166	IV	Y69E1A.8	WBGene00013478	6
14423871	14424751	X	F23D12.11	WBGene00194674	6
5770456	5771767	V	F44E7.2	WBGene00018424	6
7122242	7124386	II	F10E7.2	WBGene00017344	6
13101357	13101901	I	Y26D4A.21	WBGene00077684	6
5274503	5276115	IV	F36H12.2	WBGene00018118	6
6615414	6620051	III	Y40D12A.1	WBGene00021502	6
7630718	7632672	IV	F45E4.6	WBGene00018471	6
5674304	5676609	I	T19B4.5	WBGene00020558	6
4489359	4491392	III	cpg-1	WBGene00000465	6
9104966	9107609	IV	fem-3	WBGene00001413	6
8442765	8444239	II	eif-3.G	WBGene00001230	6
2996401	3001382	I	dnj-28	WBGene00001046	6
8355953	8358185	V	mom-2	WBGene00003395	6
1490653	1496022	IV	npp-20	WBGene00003806	6
11624991	11628238	III	gly-8	WBGene00001633	6
2225430	2227042	V	nhr-103	WBGene00003693	6
9578526	9581267	I	lem-3	WBGene00002276	6
15105327	15105943	V	C01G10.14	WBGene00007239	6
653436	654576	IV	rpl-15	WBGene00004427	6
6853113	6856804	III	zak-1	WBGene00006971	6
4702069	4703219	II	unc-85	WBGene00006817	6
10116967	10118918	III	ZK1128.3	WBGene00014229	6
12790698	12792965	V	ugt-5	WBGene00013906	6
9199450	9206285	III	ZC84.1	WBGene00013846	6
12932941	12935112	V	T16G1.7	WBGene00011801	6
9529166	9531888	III	ZK1098.2	WBGene00014219	6
4584583	4586753	III	F35G12.5	WBGene00009442	6
9353000	9354327	II	cup-15	WBGene00009627	6
8970293	8971031	I	F32H2.10	WBGene00009346	6
8999727	9000431	II	F44G4.5	WBGene00009714	6
12557072	12558975	IV	ZK795.2	WBGene00014082	6
10849749	10851933	IV	T11G6.4	WBGene00011719	6
10446534	10453781	V	Y32F6A.5	WBGene00012530	6
11901608	11903305	I	fbxa-216	WBGene00012953	6
10023291	10025226	IV	F44D12.8	WBGene00009685	6
10658194	10659658	V	tut-2	WBGene00009256	6
10555247	10558221	IV	zim-2	WBGene00011600	6
5111839	5112917	IV	AC7.3	WBGene00014997	6
10571954	10577135	I	rtel-1	WBGene00009124	6
5730118	5731030	III	B0244.9	WBGene00015084	6
16919780	16921323	V		WBGene00013612	6
10106080	10106970	II	ZK945.6	WBGene00014168	6
6410033	6412014	III	C05D11.5	WBGene00015483	6
5653804	5655857	I	cir-1	WBGene00018892	6
4229551	4230686	II	C16A11.3	WBGene00015816	6
5930847	5933435	V	galt-1	WBGene00019763	6
5514651	5516025	I	F59A3.12	WBGene00185086	6
6390946	6393843	III	smrc-1	WBGene00015806	6
1869410	1870803	II	math-14	WBGene00015828	6
4855250	4856101	III	C35D10.8	WBGene00016445	6
6805022	6807262	II	F31E8.5	WBGene00017955	6
10671460	10672589	I	C34B2.4	WBGene00016389	6
6214268	6214288	IV		WBGene00166033	6
4987702	4988642	IV	E03H12.7	WBGene00017114	6
6329197	6331074	V	T28C12.2	WBGene00020889	6
7554489	7556447	IV	F49E8.7	WBGene00018638	6
5715153	5715796	II	C18A3.10	WBGene00015946	6
970583	974816	X	vps-45	WBGene00016643	6
5259023	5260512	III	gop-2	WBGene00001661	6
11460215	11464129	II	aars-1	WBGene00000196	6
8162465	8168644	II	rrf-3	WBGene00004510	6
8815554	8816193	I	rps-15	WBGene00004484	6
5308600	5311140	III	mog-3	WBGene00003391	6
12924441	12928173	V	pqn-67	WBGene00004150	6
2219004	2221305	V	nhr-56	WBGene00003646	6
5294922	5295375	IV	msp-51	WBGene00003444	6
19746152	19748540	V	W04E12.5	WBGene00012250	6
3725075	3726500	III	C14B1.9	WBGene00007580	6
11759640	11761853	II	F44E5.5	WBGene00009692	6
12919952	12921692	V	lipl-1	WBGene00010062	6
10227987	10231060	IV	F01G10.5	WBGene00008508	6
11683479	11685289	II	C47D12.5	WBGene00008139	6
10052051	10054302	III	T16G12.3	WBGene00011804	6
9776532	9778850	III	usp-46	WBGene00011216	6
10418234	10421858	I	maph-1.2	WBGene00009113	6
12898242	12900435	II	clec-64	WBGene00009395	6
10844313	10855554	II	M106.2	WBGene00010910	6
7582	9933	X		WBGene00008350	6
4586273	4589463	I	D1007.10	WBGene00017007	6
10206619	10210344	V	tftc-3	WBGene00014114	6
3431286	3436512	II	skpo-2	WBGene00015841	6
3176419	3192857	I	Y54E10A.11	WBGene00021831	6
9682984	9683533	IV	htas-1	WBGene00014240	6
3444689	3445381	II	C16C8.5	WBGene00015843	6
14884585	14884880	V	nspa-4	WBGene00044272	6
8631871	8635675	V	oac-29	WBGene00018295	6
5085785	5086121	II	C04G6.5	WBGene00015455	6
6195984	6198414	III	C23G10.7	WBGene00016014	6
6851372	6854140	I	sacy-1	WBGene00019245	6
6787952	6788460	V	ZC404.2	WBGene00043952	6
4227046	4229157	II	C16A11.4	WBGene00015817	6
9369549	9371086	V	E02C12.6	WBGene00017092	6
4807430	4809487	IV	ubxn-6	WBGene00019163	6
7232434	7234826	V	C05C8.5	WBGene00015462	6
11905957	11907484	I		WBGene00014820	6
17184635	17184655	IV		WBGene00047270	6
5660928	5663473	V	C14C11.2	WBGene00015766	6
5269090	5269626	IV	F36H12.4	WBGene00018120	6
1843165	1846234	II	C52E2.4	WBGene00016883	6
6195813	6196959	II	rbmx-2	WBGene00016245	6
14793119	14796375	IV	coq-3	WBGene00000763	6
572177	575120	I	grl-16	WBGene00001725	6
10561905	10563947	IV	him-8	WBGene00001867	6
69073	69817	III	spt-4	WBGene00005014	6
11239675	11241780	V	ima-1	WBGene00002072	6
5387411	5388830	II	rsp-4	WBGene00004701	6
9706603	9709877	V	tag-120	WBGene00006470	6
14141946	14144889	X	ceh-89	WBGene00009231	6
11162768	11164622	IV	C08F8.6	WBGene00007448	6
13310186	13312260	V	nasp-2	WBGene00008218	6
8172229	8173562	II	decr-1.3	WBGene00011467	6
8032863	8035696	I	cdc-48.3	WBGene00010562	6
8733413	8735717	I	prp-4	WBGene00007972	6
12868026	12870035	V	T07F10.3	WBGene00011589	6
9753672	9757514	III	vps-53	WBGene00011502	6
15005100	15006400	V	hrde-2	WBGene00011324	6
14422720	14423383	V	rpoa-12	WBGene00007616	6
8047712	8048461	III	K12H4.2	WBGene00019677	6
[truncated: 12,118 more rows]

## Sheet: 2-200UpDownCeATF4Promotor3kp
WormBase ID	logFC	adj.P.Val	Start_position	End_position	Chromosome	Wikigene_name	TGATG occurences
WBGene00000221	12.1851	0.00366729	14808846	14810849	X	atf-4	5
WBGene00004397	7.16009	0.0051282	8733050	8734314	II	rol-6	4
WBGene00001385	3.93086	0.0080504	9080371	9081179	III	far-1	6
WBGene00013489	3.82753	0.0025609	18638484	18639591	V	col-42	2
WBGene00165933	3.59006	0.00323797	14812353	14812373	X		3
WBGene00015514	2.57917	0.00970676	7790560	7791375	II	nlp-77	4
WBGene00011561	2.55596	0.000247	10337840	10339440	III	ttr-15	5
WBGene00000673	2.54583	0.00366729	13018935	13020226	III	col-98	1
WBGene00000677	2.5035	0.00772561	762416	763680	IV	col-103	2
WBGene00016659	2.45901	0.000114	6084739	6085189	X	C45B2.2	5
WBGene00000066	2.03429	0.0526387	4960553	4964416	X	act-4	7
WBGene00000739	1.90817	0.0893135	6279801	6281015	X	col-166	6
WBGene00000928	1.83568	0.0808756	4562853	4563546	II	dao-2	3
WBGene00000733	1.44291	0.0151007	13200982	13202192	V	col-160	2
WBGene00016596	1.36997	0.000994	7179239	7180484	IV	C42D4.3	6
WBGene00000599	1.26487	0.0736363	9164297	9165307	V	col-10	3
WBGene00017506	1.1935	0.0025609	1594019	1594665	V	F16B4.4	1
WBGene00003370	1.18457	0.00577022	17455779	17456586	X	mlc-2	2
WBGene00008707	1.15653	0.0892263	17470510	17472025	IV	F11E6.3	5
WBGene00010135	1.05472	0.00125584	8893308	8894137	I	F55H12.4	4
WBGene00000720	1.03668	0.0364057	9632029	9633338	V	col-147	5
WBGene00003771	1.00367	0.0038471	11147336	11147737	V	nlp-33	2
WBGene00007142	0.988161	0.00259005	11485510	11486774	II	ttr-18	0
WBGene00003758	0.93344	0.00226585	7642052	7643096	IV	nlp-20	3
WBGene00018519	0.903095	0.0428326	7230330	7238662	X	F46H5.3	3
WBGene00003767	0.900147	0.000512	3984413	3984847	V	nlp-29	5
WBGene00003369	0.893035	0.00896809	17459115	17460778	X	mlc-1	3
WBGene00023209	0.883986	0.0174746	8039469	8040387	V		1
WBGene00197819	0.866766	0.0544466	8732700	8732843	II		2
WBGene00009787	0.85611	0.0735033	15259579	15260290	X	F46F2.3	9
WBGene00014173	0.847741	0.00156595	10312293	10312943	II	ZK970.7	5
WBGene00003891	0.842042	0.0474143	17420211	17421582	X	osm-11	10
WBGene00043097	0.795687	0.000512	8552555	8553839	III	C02D5.4	6
WBGene00012382	0.764954	0.0158073	11063512	11064152	IV	ttr-16	4
WBGene00011446	0.761502	0.000512	11647423	11648196	X	T04F8.8	4
WBGene00003893	0.745959	0.0083183	1107396	1110856	IV	ost-1	5
WBGene00000273	0.715452	0.0104922	12020552	12025325	III	brp-1	1
WBGene00011831	0.682487	0.0464561	11221302	11222834	V	T19B10.2	6
WBGene00003371	0.660647	0.0040442	5565025	5567382	III	mlc-3	2
WBGene00018031	0.650619	0.0037577	17019616	17020958	X	F35B3.4	6
WBGene00000732	0.642919	0.0300733	13198230	13199315	V	col-159	0
WBGene00020808	0.567091	0.0739467	6765560	6768732	V	clik-1	3
WBGene00003762	0.554213	0.0501767	11616283	11616829	V	nlp-24	5
WBGene00044724	0.546945	0.0221186	4101687	4102125	X	R02E4.3	7
WBGene00007999	0.544953	0.0366393	14627630	14630121	II	tag-297	4
WBGene00002978	0.531528	0.0378075	14621173	14631254	I	lev-11	0
WBGene00015046	0.524799	0.000225	3978836	3979134	V	nlp-34	3
WBGene00001713	0.520917	0.00741035	7309838	7310760	IV	grl-4	6
WBGene00020561	0.515844	0.0673185	610881	614547	III	T19C3.3	0
WBGene00002267	0.482371	0.00126955	3771425	3773394	III	lec-4	8
WBGene00008032	0.480117	0.00112452	13079446	13082781	IV	C39E9.8	2
WBGene00000656	0.464644	0.0076406	10707201	10708286	II	col-80	4
WBGene00001699	0.450208	0.00292017	3441055	3441770	IV	grd-10	2
WBGene00003750	0.44614	0.00243907	1843384	1843899	I	nlp-12	3
WBGene00003495	0.434505	0.0515802	6408470	6410359	X	mup-2	4
WBGene00000558	0.423884	0.000512	1447195	1447707	V	cnc-4	5
WBGene00000692	0.418222	0.0367782	8848182	8849673	IV	col-118	3
WBGene00001702	0.406073	0.0015664	3438312	3439503	IV	grd-13	3
WBGene00003765	0.399346	0.000247	3989377	3989770	V	nlp-27	2
WBGene00002980	0.398976	0.00408698	6346960	6347719	II	lgg-1	10
WBGene00017772	0.39821	0.000225	5700010	5701080	V	clec-1	5
WBGene00001387	0.395914	0.00138342	12996787	12997524	V	far-3	5
WBGene00018885	0.387957	0.0101604	8344700	8346408	X	drd-5	4
WBGene00000170	0.38724	0.00499011	9258913	9261994	II	aqp-2	7
WBGene00007934	0.381402	0.0709675	12932205	12934978	X	C34E7.4	5
WBGene00001730	0.377727	0.000225	10737474	10738189	IV	grl-21	3
WBGene00000472	0.375417	0.084604	11039348	11041206	II	cey-1	4
WBGene00009624	0.374751	0.00366729	10306595	10306951	X	cnc-8	1
WBGene00017127	0.361569	0.00356201	7210731	7211380	II	E04F6.8	7
WBGene00013481	0.35571	0.000734	18656094	18664116	V	Y69H2.3	2
WBGene00000719	0.340558	0.0122538	9629943	9631012	V	col-146	3
WBGene00019780	0.331659	0.0012236	8232254	8236316	X	M60.4	1
WBGene00006528	0.327497	0.0497921	9785778	9787624	I	tba-1	3
WBGene00006452	0.327445	0.0188617	3198477	3199516	III	heh-1	6
WBGene00012759	0.321245	0.00296925	11733346	11737627	III	sup-1	1
WBGene00044206	0.315765	0.0181934	15444916	15445420	V	T26H5.9	1
WBGene00010539	0.311002	0.0181934	9927732	9929004	III	ttr-2	3
WBGene00000535	0.309619	0.0129569	6092603	6093680	IV	cpi-1	1
WBGene00022383	0.307336	0.0341297	938464	941773	I	Y95B8A.2	2
WBGene00018532	0.301827	0.00277153	3788026	3788532	X	F47B7.1	2
WBGene00009620	0.299743	0.000882	10302622	10303143	X	fip-5	4
WBGene00013077	0.297475	0.0103707	18555387	18556643	V	ttr-24	1
WBGene00006584	0.296001	0.0025609	11375887	11377470	X	tni-1	5
WBGene00014148	0.291361	0.0141992	14953490	14955492	I	ZK909.3	4
WBGene00016419	0.290264	0.00326638	5898303	5902112	I	tyr-4	2
WBGene00001502	0.287066	0.0861174	11603709	11605451	X	ftt-2	5
WBGene00017724	0.279364	0.000114	2131476	2140042	V	F22F7.7	2
WBGene00014505	0.277108	0.000889	11106418	11107579	IV		4
WBGene00002268	0.273989	0.00772561	5839639	5841134	II	lec-5	5
WBGene00017841	0.270196	0.024951	4770534	4771382	II	F26G1.5	4
WBGene00006650	0.269816	0.0569109	1504131	1504841	X		2
WBGene00008739	0.264221	3.19e-05	11720444	11722308	II	F13D12.3	2
WBGene00011398	0.261661	0.0356583	13393910	13394979	III	qdpr-1	1
WBGene00003769	0.256412	0.00114577	3980055	3980622	V	nlp-31	2
WBGene00003588	0.254977	0.0471936	5225621	5226801	III	nex-1	1
WBGene00000282	0.252179	0.0140562	13542574	13544599	X	cah-4	6
WBGene00017128	0.251156	0.00818674	7211625	7212159	II	E04F6.9	6
WBGene00019727	0.248671	0.0071562	8763907	8766280	X	zig-12	4
WBGene00000065	0.246084	0.00772561	11071690	11074498	V	act-3	1
WBGene00010661	0.241862	0.00919119	13744222	13747287	III	tyr-2	1
WBGene00016505	0.238931	0.00026	7836935	7837935	V	ttr-33	2
WBGene00011474	0.230108	0.00397384	13563346	13564990	III	aldo-1	2
WBGene00006959	0.229473	0.00501937	4193809	4195358	III	xbp-1	4
WBGene00011392	0.222438	0.00408698	20827715	20828939	V	sbt-1	4
WBGene00020049	0.221843	0.00113116	7564500	7565347	III	ttr-8	5
WBGene00000602	0.218928	0.0488012	10420890	10421892	V	col-13	5
WBGene00002135	0.218307	0.00679836	3748523	3753958	I	inx-13	4
WBGene00002134	0.215954	0.00991214	3755457	3759077	I	inx-12	2
WBGene00022856	0.213906	0.0908821	7056173	7058014	II	cth-2	3
WBGene00001189	0.208417	0.00326638	10478450	10481844	IV	egl-21	3
WBGene00015605	0.20764	0.000221	1631995	1633850	II	C08E3.13	2
WBGene00012085	0.20752	0.00397384	11842617	11846026	II	T27D12.1	4
WBGene00003175	0.204938	0.0257042	3131574	3139234	III	mec-12	1
WBGene00018271	0.204514	0.079191	4737617	4739906	II	F41C3.5	4
WBGene00012118	0.204125	0.00403071	8816335	8818525	IV	grsp-2	4
WBGene00007804	0.203256	0.000589	15346674	15347411	V	C29F3.3	5
WBGene00000669	0.20196	0.00851944	10986826	10987873	III	col-94	2
WBGene00000667	0.201457	0.0368063	10982166	10983253	III	col-92	3
WBGene00009995	0.199411	0.0788525	13611337	13611888	V	F53F4.13	6
WBGene00000240	0.198424	0.081949	8762668	8766922	II	pah-1	3
WBGene00001458	0.198243	0.00156811	13663400	13667839	III	flp-15	0
WBGene00014308	0.193687	0.00411085	8786457	8787119	II		5
WBGene00001000	0.189319	0.0064647	8050476	8058220	X	dim-1	2
WBGene00006649	0.188597	0.0040491	8422480	8423731	X	tth-1	2
WBGene00019090	0.187406	0.0018798	2015836	2016541	V	F59A7.2	1
WBGene00020229	0.187287	0.00289587	2714647	2717435	II	T05A8.3	1
WBGene00001946	0.184655	0.0380468	12367474	12369050	III	his-72	5
WBGene00006651	0.184612	0.0800956	10201125	10202230	II		2
WBGene00015687	0.184073	0.0112498	6284973	6289340	I	chdp-1	1
WBGene00000822	0.183951	0.0291286	14684877	14688322	X	csq-1	4
WBGene00008975	0.18328	0.00460259	14976117	14978714	X	F20D1.3	5
WBGene00006819	0.181792	0.0442599	6761228	6767797	I	unc-87	6
WBGene00001692	0.180493	0.0649829	3439655	3440453	IV	grd-3	4
WBGene00020339	0.179768	0.000247	7329818	7330669	X	ttr-59	1
WBGene00020047	0.179062	0.00246971	7566411	7567486	III	ttr-32	3
WBGene00001172	0.178777	0.0221186	10169197	10173753	V	egl-3	2
WBGene00020886	0.178606	0.000828	6596425	6597121	X	ttr-6	6
WBGene00013081	0.178021	0.0193716	18582658	18582963	V	Y51A2D.14	1
WBGene00009915	0.177511	0.00741035	7317646	7318337	I	F52A8.1	2
WBGene00017671	0.174283	0.0128267	4906786	4911829	I	pgal-1	2
WBGene00001911	0.173036	0.0353081	9547083	9547607	V	his-37	1
WBGene00015781	0.17278	0.084604	6238021	6239115	X	C14F11.6	2
WBGene00012152	0.17106	0.000486	11183224	11183643	V	cnc-10	3
WBGene00021486	0.167178	0.0692819	2068449	2069143	V	lbp-9	2
WBGene00013882	0.164969	0.00036	9088594	9092193	IV	msa-1	4
WBGene00002048	0.161677	0.0066033	5755496	5765815	III	ida-1	6
WBGene00003755	0.160422	0.0341297	13505270	13505762	IV	nlp-17	3
WBGene00000715	0.156875	0.0222431	6831163	6832256	V	col-142	3
WBGene00003171	0.155925	0.0262963	7774859	7776689	X	mec-7	9
WBGene00021835	0.153647	0.0148189	3206730	3210226	I	Y54E10A.17	2
WBGene00003768	0.153196	0.000247	3981980	3982741	V	nlp-30	6
WBGene00016658	0.152021	0.000504	6086124	6086567	X	C45B2.1	3
WBGene00019478	0.149672	0.000426	8201808	8202546	V	cri-2	3
WBGene00019663	0.149117	0.00863942	665525	666917	IV	K11H12.7	3
WBGene00020854	0.148863	0.00122558	3712779	3715969	V	T27C4.1	2
WBGene00019489	0.147014	0.00120817	4550894	4552177	II	K07E1.1	4
WBGene00044536	0.144504	0.000225	5130318	5131538	V	F14F9.8	4
WBGene00010742	0.144352	0.00411085	11193733	11196010	V	K10D6.2	7
WBGene00007637	0.143585	0.00165668	11611672	11616244	I	dhhc-7	1
WBGene00008914	0.142826	0.00112135	10948212	10949129	V	F17C11.2	7
WBGene00018470	0.142496	0.00772561	7628206	7629042	IV	F45E4.5	3
WBGene00006861	0.141159	0.00408698	5074399	5078120	X	cal-5	3
WBGene00006914	0.141152	0.0266594	8303968	8307369	IV	vha-5	0
WBGene00010001	0.139072	0.000114	20690582	20691685	V	F53F8.4	3
WBGene00010491	0.138692	0.00845947	14694192	14695299	II	K02B7.3	5
WBGene00017613	0.138628	0.0206904	7051679	7052179	V	F20A1.1	3
WBGene00004357	0.137196	0.0329066	16482784	16489021	IV	rho-1	1
WBGene00004897	0.136672	0.0572375	6655562	6656501	V	snb-1	6
WBGene00000063	0.135587	0.00544142	11079167	11082497	V	act-1	8
WBGene00003989	0.135554	0.00996824	12922004	12923548	I	pfn-1	3
WBGene00010727	0.134612	0.0497921	9583545	9590523	V	K09G1.1	8
WBGene00000557	0.132878	0.00790915	1448004	1448790	V	cnc-3	6
WBGene00003554	0.132834	0.00968976	558141	563657	X	nas-38	4
WBGene00009881	0.132414	0.0212166	9320122	9321089	IV	F49C12.12	4
WBGene00001620	0.131761	0.0242024	3496026	3499165	X	glt-1	1
WBGene00012907	0.13157	0.0672851	12788252	12796452	II	cpt-1	2
WBGene00018744	0.130656	0.0225353	2864211	2865683	X	F53B3.6	3
WBGene00004164	0.130311	0.00499011	13087479	13099455	III	pqn-83	2
WBGene00009340	0.12998	0.0199926	10557976	10560793	V	best-14	5
WBGene00012591	0.129341	0.0441555	12620548	12620888	II	nspe-1	3
WBGene00012853	0.128169	0.0180569	20789471	20790784	V	Y44A6D.2	0
WBGene00013104	0.12679	0.0219087	16575102	16578549	IV	Y51H4A.8	2
WBGene00002024	0.126566	0.00305582	6233149	6235541	X	hsp-43	4
WBGene00000277	0.126549	0.0194261	12199655	12213049	X	cab-1	3
WBGene00007330	0.126203	0.0832116	9934403	9936893	II	C05C10.3	4
WBGene00015660	0.124506	0.00708177	8076012	8079914	V	catp-3	7
WBGene00002265	0.123274	0.00320963	10009608	10016183	II	lec-2	3
WBGene00010348	0.123221	0.00408698	11803273	11804152	IV	H01G02.1	1
WBGene00022144	0.122744	0.00388729	1808091	1811835	I	pghm-1	3
WBGene00018730	0.122487	0.00221627	8716532	8716929	X	F53A9.7	2
WBGene00021533	0.12192	0.012704	6146214	6148066	III	Y42G9A.3	7
WBGene00019280	0.121221	0.0861174	302405	303659	II	K01A2.5	3
WBGene00006762	0.120885	0.00108379	12942617	12949899	III	unc-25	2
WBGene00044901	0.120684	0.00411085	2945803	2946570	X	Y41G9A.10	5
WBGene00008803	0.120114	0.00782626	8439118	8442151	II	lips-10	3
WBGene00003567	0.119475	0.0109941	5303689	5311246	V	ncx-2	1
WBGene00000370	0.119448	0.00470556	15270160	15275835	IV	ccg-1	1
WBGene00003751	0.118693	0.000924	4236418	4238056	V	nlp-13	1
WBGene00016316	0.118226	0.00731766	6343058	6345925	II	C32D5.8	2
WBGene00007516	0.117876	0.000828	9584664	9586344	X	gpx-5	1
WBGene00000214	-8.25355	0.0556574	19049461	19050825	V	asp-1	2
WBGene00015913	-8.18264	0.0344696	3245087	3246015	II	C17F4.7	2
WBGene00012615	-7.44715	0.0128936	20497922	20499103	V	dct-16	4
WBGene00019322	-5.57267	0.00221627	6836375	6838140	I	ahcy-1	6
WBGene00016943	-4.82222	0.000734	6497436	6499560	I	acdh-1	10
WBGene00017691	-3.75549	0.0220929	6533493	6536840	X	ilys-5	2
WBGene00004990	-3.45637	0.0436919	7319935	7320384	X	spp-5	5
WBGene00000067	-3.05289	0.0526387	13604339	13606067	III	act-5	6
WBGene00001155	-2.82943	0.00411085	9751440	9752922	III	ech-6	3
WBGene00000649	-2.76589	0.0397496	4872098	4873127	II	col-73	5
WBGene00000216	-2.73325	0.0197839	6791064	6792715	X	asp-3	6
WBGene00022645	-2.57057	0.0196888	415713	417708	V	ZK6.11	2
WBGene00020662	-2.47917	0.05329	1176724	1178864	V	T21H3.1	2
WBGene00009394	-2.43165	0.0310206	12895638	12897462	II	clec-63	6
WBGene00000786	-2.21252	0.0344098	6607203	6609045	X	cpr-6	3
WBGene00000776	-2.03883	0.0665818	16592572	16595346	V	cpl-1	3
WBGene00012608	-1.90268	0.00126955	12994358	12996571	II	hphd-1	4
WBGene00002258	-1.79917	0.00831943	6728290	6729376	I	lbp-6	5
WBGene00018811	-1.61001	0.00809663	4628580	4635263	V	pmt-2	2
WBGene00000784	-1.54369	0.0442599	6614674	6615845	V	cpr-4	2
WBGene00003214	-1.53488	0.0152849	6440145	6443000	III	mel-32	4
WBGene00002273	-1.50394	0.0883046	6488203	6489120	V	lec-10	6
WBGene00010204	-1.44868	0.0830174	12003028	12004600	V	F57F5.1	2
WBGene00012253	-1.39167	0.0154876	19752400	19755368	V	clec-50	4
WBGene00018237	-1.37081	0.0671822	3235768	3243624	X	irg-7	1
WBGene00010266	-1.29566	0.0324632	12931873	12933515	II	dct-18	0
WBGene00003786	-1.24715	0.0358528	7075877	7081569	V	npa-1	6
WBGene00000114	-1.20601	0.0327675	11728949	11731226	II	alh-8	2
WBGene00022497	-1.18817	0.0454781	1214951	1215293	III	Y119D3B.21	1
WBGene00001244	-1.09021	0.0457168	5386629	5388559	IV	elo-6	5
WBGene00000215	-1.05216	0.0425421	9203077	9204734	V	asp-2	3
WBGene00019619	-1.05079	0.0317972	6444189	6446664	X	asp-14	2
WBGene00017591	-1.03089	0.0383044	4605786	4608216	IV	F19C7.1	3
WBGene00011856	-1.01919	0.0996041	9328973	9330855	IV	T20D3.2	0
WBGene00011668	-0.949992	0.0234559	15175673	15176324	V	clec-47	4
WBGene00001501	-0.930208	0.097156	3680178	3680944	I	ftn-2	6
WBGene00000781	-0.916507	0.0293067	11975515	11976756	V	cpr-1	2
WBGene00017881	-0.909587	0.00876768	8641491	8643225	V	asp-13	5
WBGene00021322	-0.856018	0.0544466	5253001	5255068	X	Y34B4A.6	3
WBGene00011128	-0.82653	0.0270283	11209309	11210831	IV	R07H5.8	1
WBGene00001394	-0.82101	0.0219713	13323850	13326394	IV	fat-2	5
WBGene00015933	-0.762281	0.00568015	6818606	6820643	IV	C17H12.8	5
WBGene00000785	-0.747375	0.0116747	1132598	1134036	V	cpr-5	1
WBGene00003964	-0.747269	0.0746101	7015912	7021743	I	pdi-3	4
WBGene00017301	-0.727465	0.000512	5555404	5557318	III	hach-1	5
WBGene00021768	-0.702461	0.0255257	1911684	1913966	I	Y51F10.7	3
WBGene00012018	-0.691927	0.0203742	11491087	11499999	X	T25C12.3	3
WBGene00003704	-0.685043	0.000603	4187185	4190008	V	nhr-114	1
WBGene00022642	-0.673253	0.0051282	385713	388090	V	lipl-5	1
WBGene00017166	-0.669167	0.0768811	5874672	5876625	III	aldo-2	2
WBGene00021325	-0.665462	0.0630206	5255194	5256855	X	Y34B4A.9	3
WBGene00004988	-0.663253	0.0761652	7314969	7315353	X	spp-3	4
WBGene00008506	-0.657088	0.0285084	10243591	10245752	IV	tkt-1	2
WBGene00019097	-0.656275	0.027942	3633341	3634683	V	F59B1.2	0
WBGene00011487	-0.653996	0.00562109	17085002	17090023	V	T05E12.6	4
WBGene00001239	-0.594231	0.0110328	9526359	9528350	IV	elo-1	2
WBGene00010793	-0.578437	0.0471344	14456900	14464098	IV	LLC1.2	1
WBGene00010605	-0.574116	0.0235569	14214939	14219089	X	K06G5.1	7
WBGene00007565	-0.566547	0.0428236	18157878	18159614	V	clec-48	0
WBGene00017734	-0.561979	0.0472865	2418450	2420801	I	F23C8.5	3
WBGene00002891	-0.555568	0.0293919	6338508	6340228	III	let-767	6
WBGene00008262	-0.553031	0.0452337	14523329	14524129	V	ril-1	5
WBGene00010049	-0.536177	0.0627148	11571805	11573025	II	F54D5.3	3
WBGene00016655	-0.510633	0.0296693	4635722	4637328	I	acbp-1	6
WBGene00006510	-0.508889	0.00138342	9285932	9289136	II	mtrr-1	4
WBGene00020516	-0.503782	0.031725	6842737	6846652	V	T15B7.1	1
WBGene00003057	-0.499004	0.0338655	12197437	12198645	V	lon-3	4
WBGene00010988	-0.48345	0.00517888	10926561	10931075	II	metr-1	0
WBGene00012553	-0.467321	0.0530795	12905491	12906619	III	cox-5A	3
WBGene00003474	-0.461685	0.0370194	14018270	14018673	V	mtl-2	5
WBGene00000991	-0.449586	0.0013196	6818438	6820080	X	dhs-28	6
WBGene00001758	-0.441742	0.0193716	2561690	2564701	V	gst-10	6
WBGene00020369	-0.436453	0.0305148	4483459	4486543	V	T08H10.1	0
WBGene00020158	-0.433111	0.0158728	2694908	2698273	X	T02C5.1	3
WBGene00014244	-0.429959	0.00120817	9654345	9655616	II	ZK1307.1	3
WBGene00018951	-0.428226	0.0352541	7313149	7314977	III	F56C9.7	2
WBGene00019495	-0.426281	0.0344356	658669	659867	II	sdz-24	2
WBGene00001240	-0.416254	0.050781	17466060	17467408	IV	elo-2	2
WBGene00010597	-0.408973	0.0149885	9490028	9491715	V	K06A4.7	4
WBGene00021852	-0.406635	0.00665562	2503448	2507972	III	Y54F10AM.8	4
WBGene00019682	-0.398035	0.00655655	8048424	8051155	III	K12H4.7	6
WBGene00004062	-0.396213	0.000512	6662191	6665813	V	pmp-5	2
WBGene00017926	-0.393013	0.0569236	126731	127640	IV	cox-6C	0
WBGene00022089	-0.392279	0.0408782	2495735	2497683	IV	Y69A2AR.18	6
WBGene00004875	-0.391998	0.030434	14048085	14051003	I	smd-1	3
WBGene00015248	-0.389608	0.0810982	3385903	3386904	IV	mai-2	1
WBGene00007185	-0.383366	0.0934282	9488731	9489188	III	nlp-36	5
WBGene00008341	-0.381585	0.00991214	13529562	13530744	V	ttr-44	4
WBGene00008565	-0.377769	0.0123866	12942280	12946562	I	acox-1.2	7
WBGene00010070	-0.377739	0.00418179	13507806	13516479	II	nep-17	1
WBGene00019914	-0.377592	0.0648233	1002707	1006298	III	clec-150	2
WBGene00001243	-0.376071	0.0436919	5374598	5377137	IV	elo-5	0
WBGene00013238	-0.374571	0.0224346	11920716	11921590	III	trap-4	5
WBGene00011102	-0.368368	0.0151007	10339225	10341161	X	R07E3.1	2
WBGene00000198	-0.365133	0.00790915	6970668	6972235	II	art-1	2
WBGene00006530	-0.364264	0.0144265	10918706	10920202	II	tba-4	4
WBGene00018138	-0.363781	0.00896809	2872465	2875600	V	folt-2	4
WBGene00020557	-0.358516	0.0122199	5678638	5679862	I	T19B4.3	4
WBGene00001399	-0.357449	0.019444	7151353	7153146	V	fat-7	5
WBGene00011232	-0.353289	0.0783008	7866136	7872080	I	pck-2	5
WBGene00013025	-0.351745	0.0668488	14351207	14354421	V	vha-13	10
WBGene00006915	-0.350658	0.0185147	11435212	11438464	II	vha-6	2
WBGene00003090	-0.346164	0.0371455	10277827	10279127	V	lys-1	3
WBGene00007848	-0.345077	0.0285067	14001902	14003080	X	cytb-5.1	0
WBGene00016274	-0.341508	0.0776639	7290373	7291882	II	C30G12.2	6
WBGene00000081	-0.339252	0.0150631	295651	298556	III	ads-1	5
WBGene00000789	-0.3375	0.0320426	13381189	13383077	V	cpz-2	4
WBGene00008607	-0.336257	0.00185982	15095343	15097954	X	F09B12.3	4
WBGene00001604	-0.330246	0.0185316	16167785	16170859	IV	gln-3	0
WBGene00007875	-0.323998	0.0169969	12940106	12941405	IV	dod-24	1
WBGene00020107	-0.322737	0.0090854	7209967	7215226	III	R151.2	4
WBGene00006434	-0.322111	0.0912204	5378068	5379632	II	prdx-2	5
WBGene00009430	-0.321466	0.0433774	13734118	13736247	V	F35E12.6	7
WBGene00001398	-0.32134	0.00896809	11913691	11915796	IV	fat-6	3
WBGene00003982	-0.318987	0.0399636	14595268	14597067	V	pes-9	2
WBGene00014003	-0.31727	0.0268618	10916597	10917718	IV	ZK593.3	6
WBGene00017765	-0.316399	0.00772561	5712818	5714756	V	gcst-1	3
WBGene00017658	-0.310947	0.00665562	9097121	9098696	V	F21C10.9	4
WBGene00000107	-0.310389	0.00259147	5077765	5080665	III	alh-1	2
WBGene00009187	-0.309907	0.00125584	7702429	7704584	I	F27D4.1	5
WBGene00015116	-0.30918	0.0303996	4369625	4372597	II	pacs-1	4
WBGene00001775	-0.308409	0.0897373	15164890	15165731	II	gst-27	3
WBGene00006921	-0.298132	0.0327675	4191094	4193144	X	vha-12	2
WBGene00015956	-0.298048	0.00483504	3606668	3611092	X	C18B2.5	5
WBGene00000967	-0.295586	0.00120817	8212362	8218361	I	dhs-3	3
WBGene00006917	-0.294776	0.044498	6791074	6792629	IV	vha-8	6
WBGene00020181	-0.293456	0.0793378	700482	701125	II	T02H6.11	0
WBGene00022644	-0.291458	0.0320979	411782	414760	V	dod-19	2
WBGene00001393	-0.291058	0.0267773	13315644	13318811	IV	fat-1	3
WBGene00020517	-0.283001	0.0526387	6839256	6840254	V	hpo-8	1
WBGene00014252	-0.279705	0.053022	9657876	9659002	II	ZK1320.2	4
WBGene00019017	-0.279429	0.00737914	6401369	6408783	V	F57F4.4	1
WBGene00010957	-0.278315	0.0965443	113	549	MtDNA		1
WBGene00003053	-0.278284	0.0228701	6376459	6377684	X	lmp-1	1
WBGene00015814	-0.277377	0.00483504	6394223	6396182	III	oatr-1	1
WBGene00021895	-0.275765	0.0811474	2842474	2845604	IV	clec-84	3
WBGene00017075	-0.275332	0.0696793	8377703	8379319	IV	nap-1	3
WBGene00020788	-0.275136	0.00119673	9034554	9038547	X	nep-22	6
WBGene00000181	-0.274666	0.0420202	11131279	11133785	IV	ard-1	10
WBGene00003564	-0.271826	0.00944415	10033461	10034816	I	ncs-2	3
WBGene00001819	-0.271368	0.00118392	6081782	6085962	I	haf-9	1
WBGene00019895	-0.270173	0.00326638	4914494	4925248	II	aagr-2	7
WBGene00015512	-0.268806	0.0204716	7773880	7777827	II	mthf-1	3
WBGene00018488	-0.26846	0.0266594	6524989	6532089	V	acs-1	3
WBGene00016027	-0.267685	0.0173163	2111894	2113422	IV	C23H5.8	4
WBGene00009259	-0.26222	0.00944415	11511558	11519062	X	hpo-34	1
WBGene00004989	-0.257862	0.00122959	7318239	7318798	X	spp-4	3
WBGene00003091	-0.255091	0.0584901	10280310	10281474	V	lys-2	4
WBGene00001774	-0.254237	0.0177381	15163808	15164646	II	gst-26	5
WBGene00013690	-0.25132	0.0183125	14657355	14661414	I	hprt-1	4
WBGene00019978	-0.251195	0.0304408	1460369	1461613	V	hacd-1	4
WBGene00219838	-0.250736	0.0922605	5916268	5916938	III		3
WBGene00001814	-0.249684	0.00342282	489969	496150	I	haf-4	3
WBGene00000929	-0.248516	0.0469946	8084210	8086550	X	dao-3	1
WBGene00000371	-0.243841	0.053787	9788749	9790050	I	cox-5B	6
WBGene00017775	-0.242591	0.0185289	5948890	5953534	III	F25B5.3	3
WBGene00015713	-0.240124	0.0296422	3499253	3505251	X	C12D12.1	3
WBGene00012782	-0.234123	0.0350465	10269883	10272691	IV	Y43C5A.2	6
WBGene00003877	-0.233395	0.000734	6456687	6461767	X	pept-1	4
WBGene00009796	-0.226782	0.0687791	13310227	13311830	X	F46G10.1	0
WBGene00016957	-0.225273	0.0953587	7882028	7900247	IV	atic-1	1
WBGene00016746	-0.224263	0.0486707	6923076	6923688	I	C48B6.10	3
WBGene00001761	-0.222651	0.0061892	9231457	9232340	II	gst-13	6
WBGene00022515	-0.222384	0.0491745	3840869	3842468	X	ttr-48	6
WBGene00001581	-0.221438	0.00772561	6392541	6399921	V	gfi-1	1
WBGene00012407	-0.22004	0.0071897	15767437	15771509	X	Y7A5A.1	0
WBGene00019673	-0.218415	0.0431913	1341218	1344692	I	K12C11.1	1
WBGene00010055	-0.214034	0.00117996	11538904	11540630	II	F54D5.12	2
WBGene00008584	-0.211152	0.00771167	12435802	12438274	IV	irg-4	7
WBGene00013284	-0.207717	0.00408698	12423514	12425694	II	daf-22	4
WBGene00000210	-0.207581	0.0627148	6841258	6842129	X	asg-2	5
WBGene00009952	-0.207158	0.0203651	13344917	13346866	III	acaa-2	6
WBGene00000941	-0.206566	0.0503956	1859888	1860381	III	ddp-1	4
WBGene00001333	-0.206014	0.0100553	5284062	5291604	I	erm-1	1
WBGene00007630	-0.205408	0.0647827	4152054	4152915	III	har-1	6
WBGene00015064	-0.201207	0.0180046	7757190	7758922	II	B0228.7	3
WBGene00015413	-0.200356	0.0083828	3399672	3403904	IV	pdhb-1	4
WBGene00018342	-0.198901	0.0572375	6176148	6176861	III	F42A10.6	5
WBGene00017678	-0.198642	0.0720093	8269254	8272058	V	asp-12	9
WBGene00012015	-0.197274	0.0490997	10769653	10777755	IV	T25B9.9	8
WBGene00016020	-0.195757	0.01135	51072	57576	II	sptl-1	2
WBGene00014253	-0.195465	0.0291286	9659246	9660442	II	ZK1320.3	2
WBGene00003773	-0.195338	0.00499011	10000335	10001198	II	nlt-1	4
WBGene00019680	-0.194536	0.0784613	8044481	8044916	III	K12H4.5	3
WBGene00021286	-0.193622	0.0147519	4386630	4388878	IV	tald-1	2
WBGene00017565	-0.191161	0.0118067	7433401	7435650	V	ddo-2	5
WBGene00000209	-0.190676	0.0959676	8692946	8693468	I	asg-1	5
WBGene00003941	-0.190258	0.060328	2681451	2686463	III	pbo-1	1
WBGene00012834	-0.188363	0.0263554	19693896	19697398	V	Y43F8C.13	0
WBGene00003958	-0.184646	0.00544142	9155079	9159019	IV	pcp-3	3
WBGene00015810	-0.180521	0.0392757	6380695	6381517	III	C16A3.5	5
WBGene00008654	-0.179447	0.0327732	4618853	4643305	III	pfas-1	2
WBGene00012251	-0.178754	0.0224346	19748987	19751212	V	clec-49	0
WBGene00011222	-0.178177	0.0178145	10388483	10393294	IV	R10H10.3	7
WBGene00010778	-0.175443	0.00431388	9854077	9859183	III	gpdh-2	1
WBGene00001099	-0.175068	0.0503418	315056	320605	IV	dsc-4	3
WBGene00020022	-0.173875	0.00433519	6050332	6054307	II	gldc-1	3
WBGene00021879	-0.172963	0.047027	2839375	2841434	IV	clec-83	8
WBGene00016048	-0.169907	0.0282906	2706781	2711599	V	C24B9.3	5
WBGene00017163	-0.16989	0.0252336	5861855	5863708	III	dnpp-1	1

## Sheet: 3-Ortholist_mATF4_targets
Target	WormBase ID	Common Name	Locus ID	Entrezgene	Ensembl ID	HGNC Symbol	No. of Databases	Matched Databases
ATF4only	WBGene00000205	arx-7	M01B12.3	171882	ENSG00000136950	ARPC5L	5	Ensembl Compara 87-89|InParanoid|OMA|OrthoInspector|OrthoMCL
ATF4only	WBGene00016729	None	C46H11.3	183522	ENSG00000136950	ARPC5L	5	Ensembl Compara 87-89|InParanoid|OMA|OrthoInspector|OrthoMCL
ATF4only	WBGene00000224	atgp-1	F26D10.9	178504	ENSG00000168003	SLC3A2	2	Ensembl Compara 87-89|OMA
ATF4only	WBGene00000225	atgp-2	C38C6.2	175125	ENSG00000168003	SLC3A2	1	Ensembl Compara 87-89
ATF4only	WBGene00000231	atx-2	D2045.1	176465	ENSG00000168488	ATXN2L	4	Ensembl Compara 87-89|InParanoid|OrthoInspector|OrthoMCL
ATF4only	WBGene00000239	bas-1	C05D2.4	175778	ENSG00000132437	DDC	1	Ensembl Compara 87-89
ATF4only	WBGene00015467	basl-1	C05D2.3	175779	ENSG00000132437	DDC	1	Ensembl Compara 87-89
ATF4only	WBGene00006562	tdc-1	K01C8.3	174327	ENSG00000132437	DDC	3	InParanoid|OrthoInspector|OrthoMCL
ATF4only	WBGene00000417	ced-3	C48D1.2	178272	ENSG00000196954	CASP4	1	Ensembl Compara 87-89
ATF4only	WBGene00000819	csp-1	Y48E1B.13	175007	ENSG00000196954	CASP4	2	Ensembl Compara 87-89|InParanoid
ATF4only	WBGene00000820	csp-2	Y73B6BL.7	177391	ENSG00000196954	CASP4	1	Ensembl Compara 87-89
ATF4only	WBGene00000821	csp-3	Y47H9C.6	190006	ENSG00000196954	CASP4	1	Ensembl Compara 87-89
ATF4only	WBGene00000527	cle-1	C36B1.1	172678	ENSG00000182871	COL18A1	3	Ensembl Compara 87-89|InParanoid|OrthoInspector
ATF4only	WBGene00000591	coh-1	K08A8.3	181003	ENSG00000164754	RAD21	5	Ensembl Compara 87-89|InParanoid|OMA|OrthoInspector|OrthoMCL
ATF4only	WBGene00004737	scc-1	F10G7.4	173808	ENSG00000164754	RAD21	3	Ensembl Compara 87-89|OMA|OrthoMCL
ATF4only	WBGene00000800	cars-1	Y23H5A.7	171821	ENSG00000110619	CARS	5	Ensembl Compara 87-89|Homologene|InParanoid|OrthoInspector|OrthoMCL
ATF4only	WBGene00000837	cul-2	ZK520.4	176806	ENSG00000108094	CUL2	6	Ensembl Compara 87-89|Homologene|InParanoid|OMA|OrthoInspector|OrthoMCL
ATF4only	WBGene00000929	dao-3	K07E3.3	NA	ENSG00000120254	MTHFD1L	2	Ensembl Compara 87-89|OrthoMCL
ATF4only	WBGene00019492	None	K07E3.4	NA	ENSG00000120254	MTHFD1L	4	Ensembl Compara 87-89|InParanoid|OrthoInspector|OrthoMCL
ATF4only	WBGene00000963	dhp-1	R06C7.3	172464	ENSG00000092964	DPYSL2	4	Ensembl Compara 87-89|InParanoid|OrthoInspector|OrthoMCL
ATF4only	WBGene00000964	dhp-2	C47E12.8	177852	ENSG00000092964	DPYSL2	4	Ensembl Compara 87-89|InParanoid|OrthoInspector|OrthoMCL
ATF4only	WBGene00001019	dnj-1	B0035.14	178040	ENSG00000148719	DNAJB12	6	Ensembl Compara 87-89|Homologene|InParanoid|OMA|OrthoInspector|OrthoMCL
ATF4only	WBGene00001044	dnj-26	Y39C12A.8	178171	ENSG00000148719	DNAJB12	1	Ensembl Compara 87-89
ATF4only	WBGene00001089	dre-1	K04A8.6	179045	ENSG00000138081	FBXO11	6	Ensembl Compara 87-89|Homologene|InParanoid|OMA|OrthoInspector|OrthoMCL
ATF4only	WBGene00015268	None	BE0003N10.3	182047	ENSG00000138081	FBXO11	1	Ensembl Compara 87-89
ATF4only	WBGene00001149	bcat-1	K02A4.1	NA	ENSG00000060982	BCAT1	6	Ensembl Compara 87-89|Homologene|InParanoid|OMA|OrthoInspector|OrthoMCL
ATF4only	WBGene00012855	None	Y44A6D.5	NA	ENSG00000060982	BCAT1	2	Ensembl Compara 87-89|OrthoMCL
ATF4only	WBGene00001155	ech-6	T05G5.6	176376	ENSG00000127884	ECHS1	6	Ensembl Compara 87-89|Homologene|InParanoid|OMA|OrthoInspector|OrthoMCL
ATF4only	WBGene00001156	ech-7	Y105E8A.4	173300	ENSG00000127884	ECHS1	4	Ensembl Compara 87-89|OMA|OrthoInspector|OrthoMCL
ATF4only	WBGene00001365	exc-4	Y105E8A.22	173314	ENSG00000169504	CLIC4	2	Ensembl Compara 87-89|InParanoid
ATF4only	WBGene00001371	exl-1	F26H11.5	175100	ENSG00000169504	CLIC4	3	Ensembl Compara 87-89|InParanoid|OMA
ATF4only	WBGene00001410	feh-1	Y54F10AM.2	175373	ENSG00000163697	APBB2	4	Ensembl Compara 87-89|InParanoid|OrthoInspector|OrthoMCL
ATF4only	WBGene00001622	glt-4	T22E5.2	NA	ENSG00000105281	SLC1A5	2	Ensembl Compara 87-89|OrthoMCL
ATF4only	WBGene00001620	glt-1	C12D12.2	180641	ENSG00000105281	SLC1A5	1	OrthoMCL
ATF4only	WBGene00001623	glt-5	Y53C12A.2	174530	ENSG00000105281	SLC1A5	1	OrthoMCL
ATF4only	WBGene00001624	glt-6	R05G6.6	187623	ENSG00000105281	SLC1A5	1	OrthoMCL
ATF4only	WBGene00001622	glt-4	T22E5.2	NA	ENSG00000115902	SLC1A4	2	Ensembl Compara 87-89|OrthoMCL
ATF4only	WBGene00001620	glt-1	C12D12.2	180641	ENSG00000115902	SLC1A4	1	OrthoMCL
ATF4only	WBGene00001623	glt-5	Y53C12A.2	174530	ENSG00000115902	SLC1A4	1	OrthoMCL
ATF4only	WBGene00001624	glt-6	R05G6.6	187623	ENSG00000115902	SLC1A4	1	OrthoMCL
ATF4only	WBGene00001746	gsk-3	Y18D10A.5	173149	ENSG00000105723	GSK3A	5	Ensembl Compara 87-89|InParanoid|OMA|OrthoInspector|OrthoMCL
ATF4only	WBGene00001792	gst-44	F13A7.10	184405	ENSG00000148834	GSTO1	6	Ensembl Compara 87-89|Homologene|InParanoid|OMA|OrthoInspector|OrthoMCL
ATF4only	WBGene00015337	gsto-2	C02D5.3	353420	ENSG00000148834	GSTO1	6	Ensembl Compara 87-89|Homologene|InParanoid|OMA|OrthoInspector|OrthoMCL
ATF4only	WBGene00016204	gsto-1	C29E4.7	183000	ENSG00000148834	GSTO1	5	Ensembl Compara 87-89|Homologene|InParanoid|OrthoInspector|OrthoMCL
ATF4only	WBGene00019636	gsto-3	K10F12.4	175196	ENSG00000148834	GSTO1	4	Ensembl Compara 87-89|Homologene|OrthoInspector|OrthoMCL
ATF4only	WBGene00043097	None	C02D5.4	13190517	ENSG00000148834	GSTO1	4	Ensembl Compara 87-89|Homologene|InParanoid|OrthoInspector
ATF4only	WBGene00001960	hlh-16	DY3.3	183973	ENSG00000180828	BHLHE22	1	Ensembl Compara 87-89
ATF4only	WBGene00001961	hlh-17	F38C2.2	185460	ENSG00000180828	BHLHE22	3	Ensembl Compara 87-89|OrthoInspector|OrthoMCL
ATF4only	WBGene00009540	hlh-31	F38C2.8	3565632	ENSG00000180828	BHLHE22	3	Ensembl Compara 87-89|OrthoInspector|OrthoMCL
ATF4only	WBGene00013665	hlh-32	Y105C5B.29	3565279	ENSG00000180828	BHLHE22	3	Ensembl Compara 87-89|OrthoInspector|OrthoMCL
ATF4only	WBGene00002076	imb-2	R06A4.4	175094	ENSG00000083312	TNPO1	6	Ensembl Compara 87-89|Homologene|InParanoid|OMA|OrthoInspector|OrthoMCL
ATF4only	WBGene00002264	lec-1	W09H1.6	NA	ENSG00000116977	LGALS8	2	Ensembl Compara 87-89|OrthoInspector
ATF4only	WBGene00002265	lec-2	F52H3.7	NA	ENSG00000116977	LGALS8	2	Ensembl Compara 87-89|OrthoInspector
ATF4only	WBGene00002266	lec-3	ZK892.1	NA	ENSG00000116977	LGALS8	2	Ensembl Compara 87-89|OrthoInspector
ATF4only	WBGene00002267	lec-4	C44F1.3	NA	ENSG00000116977	LGALS8	2	Ensembl Compara 87-89|OrthoInspector
ATF4only	WBGene00002268	lec-5	ZK1248.16	NA	ENSG00000116977	LGALS8	2	Ensembl Compara 87-89|OrthoInspector
ATF4only	WBGene00008284	None	C53D6.7	NA	ENSG00000116977	LGALS8	1	Ensembl Compara 87-89
ATF4only	WBGene00017080	lec-12	DC2.3	178548	ENSG00000116977	LGALS8	1	OrthoInspector
ATF4only	WBGene00002976	lev-9	T07H6.5	188252	ENSG00000197721	CR1L	2	Ensembl Compara 87-89|OMA
ATF4only	WBGene00020331	None	T07H6.4	NA	ENSG00000197721	CR1L	1	Ensembl Compara 87-89
ATF4only	WBGene00003055	lon-1	F48E8.1	175753	ENSG00000103196	CRISPLD2	2	Ensembl Compara 87-89|OrthoInspector
ATF4only	WBGene00004742	scl-1	F49E11.9	186053	ENSG00000103196	CRISPLD2	2	Ensembl Compara 87-89|OrthoInspector
ATF4only	WBGene00006886	vap-1	F11C7.3	181768	ENSG00000103196	CRISPLD2	1	Ensembl Compara 87-89
ATF4only	WBGene00008027	scl-5	C39E9.2	178253	ENSG00000103196	CRISPLD2	2	Ensembl Compara 87-89|OrthoInspector
ATF4only	WBGene00008028	scl-6	C39E9.4	183343	ENSG00000103196	CRISPLD2	2	Ensembl Compara 87-89|OrthoInspector
ATF4only	WBGene00008029	scl-7	C39E9.5	183344	ENSG00000103196	CRISPLD2	2	Ensembl Compara 87-89|OrthoInspector
ATF4only	WBGene00008030	scl-8	C39E9.6	183345	ENSG00000103196	CRISPLD2	2	Ensembl Compara 87-89|OrthoInspector
ATF4only	WBGene00008625	scl-14	F09E8.5	184246	ENSG00000103196	CRISPLD2	2	Ensembl Compara 87-89|OrthoInspector
ATF4only	WBGene00009890	scl-9	F49E11.4	186048	ENSG00000103196	CRISPLD2	2	Ensembl Compara 87-89|OrthoInspector
ATF4only	WBGene00009891	scl-10	F49E11.5	186049	ENSG00000103196	CRISPLD2	2	Ensembl Compara 87-89|OrthoInspector
ATF4only	WBGene00009892	scl-11	F49E11.6	186050	ENSG00000103196	CRISPLD2	2	Ensembl Compara 87-89|OrthoInspector
ATF4only	WBGene00009895	scl-2	F49E11.10	178251	ENSG00000103196	CRISPLD2	2	Ensembl Compara 87-89|OrthoInspector
ATF4only	WBGene00009896	scl-3	F49E11.11	178252	ENSG00000103196	CRISPLD2	2	Ensembl Compara 87-89|OrthoInspector
ATF4only	WBGene00011462	vap-2	T05A10.5	181273	ENSG00000103196	CRISPLD2	2	Ensembl Compara 87-89|OrthoInspector
ATF4only	WBGene00011724	scl-18	T12A7.3	188436	ENSG00000103196	CRISPLD2	2	Ensembl Compara 87-89|OrthoInspector
ATF4only	WBGene00012816	scl-21	Y43F8B.5	189870	ENSG00000103196	CRISPLD2	1	Ensembl Compara 87-89
ATF4only	WBGene00013971	scl-19	ZK384.1	191308	ENSG00000103196	CRISPLD2	3	Ensembl Compara 87-89|OrthoInspector|OrthoMCL
ATF4only	WBGene00013972	scl-20	ZK384.2	191309	ENSG00000103196	CRISPLD2	2	Ensembl Compara 87-89|OrthoInspector
ATF4only	WBGene00015246	scl-23	B0545.3	182028	ENSG00000103196	CRISPLD2	1	Ensembl Compara 87-89
ATF4only	WBGene00017183	scl-15	F02E11.5	184099	ENSG00000103196	CRISPLD2	2	Ensembl Compara 87-89|OrthoInspector
ATF4only	WBGene00019178	scl-12	H10D18.2	186714	ENSG00000103196	CRISPLD2	2	Ensembl Compara 87-89|OrthoInspector
ATF4only	WBGene00019179	scl-13	H10D18.4	178798	ENSG00000103196	CRISPLD2	2	Ensembl Compara 87-89|OrthoInspector
ATF4only	WBGene00021780	scl-17	Y51H7C.2	190174	ENSG00000103196	CRISPLD2	2	Ensembl Compara 87-89|OrthoInspector
ATF4only	WBGene00003133	mat-2	W10C6.1	174698	ENSG00000153107	ANAPC1	3	Ensembl Compara 87-89|OrthoInspector|OrthoMCL
ATF4only	WBGene00003143	max-1	C34B4.1	179794	ENSG00000068137	PLEKHH3	1	Ensembl Compara 87-89
ATF4only	WBGene00003214	mel-32	C05D11.11	175915	ENSG00000182199	SHMT2	4	Ensembl Compara 87-89|InParanoid|OrthoInspector|OrthoMCL
ATF4only	WBGene00003243	mig-10	F10E9.6	176168	ENSG00000106070	GRB10	1	Ensembl Compara 87-89
ATF4only	WBGene00003480	klf-3	F54H5.4	NA	ENSG00000136826	KLF4	1	Ensembl Compara 87-89
ATF4only	WBGene00009998	klf-2	F53F8.1	186179	ENSG00000136826	KLF4	1	Ensembl Compara 87-89
ATF4only	WBGene00003559	ncl-1	ZK112.2	176084	ENSG00000166436	TRIM66	1	Ensembl Compara 87-89
ATF4only	WBGene00003598	nhl-2	F26F4.7	175654	ENSG00000166436	TRIM66	1	Ensembl Compara 87-89
ATF4only	WBGene00003733	nhx-5	F57C7.2	181258	ENSG00000181804	SLC9A9	5	Ensembl Compara 87-89|InParanoid|OMA|OrthoInspector|OrthoMCL
ATF4only	WBGene00003735	nhx-8	Y18D10A.6	189474	ENSG00000181804	SLC9A9	1	OrthoMCL
ATF4only	WBGene00003943	pbo-4	K09C8.1	181285	ENSG00000181804	SLC9A9	1	OrthoMCL
ATF4only	WBGene00003816	asns-1	F25G6.6	184935	ENSG00000070669	ASNS	6	Ensembl Compara 87-89|Homologene|InParanoid|OMA|OrthoInspector|OrthoMCL
ATF4only	WBGene00019730	asns-2	M02D8.4	181121	ENSG00000070669	ASNS	3	InParanoid|OMA|OrthoMCL
ATF4only	WBGene00003870	ooc-5	C18E9.11	174433	ENSG00000186283	TOR3A	2	Ensembl Compara 87-89|OrthoInspector
ATF4only	WBGene00006597	tor-1	Y37A1B.12	189605	ENSG00000186283	TOR3A	2	Ensembl Compara 87-89|OrthoInspector
ATF4only	WBGene00006598	tor-2	Y37A1B.13	189606	ENSG00000186283	TOR3A	2	Ensembl Compara 87-89|OrthoInspector
ATF4only	WBGene00003986	mct-4	K05B2.5	180766	ENSG00000163053	SLC16A14	3	Ensembl Compara 87-89|Homologene|InParanoid
ATF4only	WBGene00010834	mct-3	M03B6.2	181497	ENSG00000163053	SLC16A14	2	Ensembl Compara 87-89|OrthoInspector
ATF4only	WBGene00015273	mct-2	C01B4.9	182056	ENSG00000163053	SLC16A14	3	Ensembl Compara 87-89|OrthoInspector|OrthoMCL
ATF4only	WBGene00015676	mct-6	C10E2.6	181724	ENSG00000163053	SLC16A14	2	Ensembl Compara 87-89|OrthoInspector
ATF4only	WBGene00020168	mct-5	T02G5.12	187995	ENSG00000163053	SLC16A14	2	Ensembl Compara 87-89|OrthoInspector
ATF4only	WBGene00021227	mct-1	Y19D10A.12	189489	ENSG00000163053	SLC16A14	3	Ensembl Compara 87-89|OrthoInspector|OrthoMCL
ATF4only	WBGene00004040	pld-1	C04G6.3	173876	ENSG00000075651	PLD1	6	Ensembl Compara 87-89|Homologene|InParanoid|OMA|OrthoInspector|OrthoMCL
ATF4only	WBGene00004076	pod-2	W09B6.1	173500	ENSG00000278540	ACACA	3	Ensembl Compara 87-89|InParanoid|OrthoInspector
ATF4only	WBGene00012131	None	T28F3.5	178510	ENSG00000278540	ACACA	2	Ensembl Compara 87-89|OrthoInspector
ATF4only	WBGene00004166	pqn-85	Y43H11AL.3	173410	ENSG00000164190	NIPBL	4	Ensembl Compara 87-89|InParanoid|OrthoInspector|OrthoMCL
ATF4only	WBGene00004215	ptp-3	C09D8.1	174685	ENSG00000105426	PTPRS	4	Ensembl Compara 87-89|InParanoid|OrthoInspector|OrthoMCL
ATF4only	WBGene00004286	rab-39	D2013.1	183941	ENSG00000155961	RAB39B	6	Ensembl Compara 87-89|Homologene|InParanoid|OMA|OrthoInspector|OrthoMCL
ATF4only	WBGene00004302	ran-1	K01G5.4	176503	ENSG00000132341	RAN	6	Ensembl Compara 87-89|Homologene|InParanoid|OMA|OrthoInspector|OrthoMCL
ATF4only	WBGene00004311	ras-2	F17C8.4	175625	ENSG00000158186	MRAS	6	Ensembl Compara 87-89|Homologene|InParanoid|OMA|OrthoInspector|OrthoMCL
ATF4only	WBGene00004319	rbr-2	ZK593.4	177985	ENSG00000073614	KDM5A	4	Ensembl Compara 87-89|InParanoid|OrthoInspector|OrthoMCL
ATF4only	WBGene00004341	rfl-1	F11H8.1	175982	ENSG00000144744	UBA3	6	Ensembl Compara 87-89|Homologene|InParanoid|OMA|OrthoInspector|OrthoMCL
ATF4only	WBGene00004384	rnp-1	ZK863.7	179672	ENSG00000173933	RBM4	1	Ensembl Compara 87-89
ATF4only	WBGene00004393	rnt-1	B0414.2	172243	ENSG00000020633	RUNX3	3	Ensembl Compara 87-89|InParanoid|OrthoInspector
ATF4only	WBGene00004778	ser-3	K02F2.6	259744	ENSG00000164604	GPR85	1	Ensembl Compara 87-89
ATF4only	WBGene00006475	tyra-3	M03F4.3	187427	ENSG00000164604	GPR85	1	Ensembl Compara 87-89
ATF4only	WBGene00004831	slo-2	F08B12.3	181332	ENSG00000162687	KCNT2	5	Ensembl Compara 87-89|InParanoid|OMA|OrthoInspector|OrthoMCL
ATF4only	WBGene00004854	slt-1	F40E10.4	181562	ENSG00000187122	SLIT1	4	Ensembl Compara 87-89|InParanoid|OrthoInspector|OrthoMCL
ATF4only	WBGene00004889	smp-1	Y54E5B.1	173351	ENSG00000137872	SEMA6D	4	Ensembl Compara 87-89|InParanoid|OrthoInspector|OrthoMCL
ATF4only	WBGene00004890	smp-2	D1037.2	183905	ENSG00000137872	SEMA6D	1	Ensembl Compara 87-89
ATF4only	WBGene00004980	spk-1	B0464.5	176328	ENSG00000096063	SRPK1	4	Ensembl Compara 87-89|InParanoid|OMA|OrthoMCL
ATF4only	WBGene00006386	taf-5	F30F8.8	172552	ENSG00000148835	TAF5	6	Ensembl Compara 87-89|Homologene|InParanoid|OMA|OrthoInspector|OrthoMCL
ATF4only	WBGene00006503	snx-3	W06D4.5	189240	ENSG00000147164	SNX12	6	Ensembl Compara 87-89|Homologene|InParanoid|OMA|OrthoInspector|OrthoMCL
ATF4only	WBGene00006616	trp-4	Y71A12B.4	190574	ENSG00000145362	ANK2	1	Ensembl Compara 87-89
ATF4only	WBGene00006780	unc-44	B0350.2	177366	ENSG00000145362	ANK2	3	Ensembl Compara 87-89|InParanoid|OrthoInspector
ATF4only	WBGene00006617	tars-1	C47D12.6	174790	ENSG00000113407	TARS	6	Ensembl Compara 87-89|Homologene|InParanoid|OMA|OrthoInspector|OrthoMCL
ATF4only	WBGene00006619	try-1	ZK546.15	173856	ENSG00000178226	PRSS36	1	Ensembl Compara 87-89
ATF4only	WBGene00006763	unc-26	JC8.10	178284	ENSG00000078269	SYNJ2	4	Ensembl Compara 87-89|InParanoid|OrthoInspector|OrthoMCL
ATF4only	WBGene00006919	vha-10	F46F11.5	172216	ENSG00000136888	ATP6V1G1	6	Ensembl Compara 87-89|Homologene|InParanoid|OMA|OrthoInspector|OrthoMCL
ATF4only	WBGene00006934	vps-54	T21C9.2	179473	ENSG00000143952	VPS54	6	Ensembl Compara 87-89|Homologene|InParanoid|OMA|OrthoInspector|OrthoMCL
ATF4only	WBGene00006996	zyg-11	C08B11.1	174284	ENSG00000162378	ZYG11B	6	Ensembl Compara 87-89|Homologene|InParanoid|OMA|OrthoInspector|OrthoMCL
ATF4only	WBGene00007270	rei-1	C03C10.4	175526	ENSG00000175137	SH3BP5L	1	Ensembl Compara 87-89
ATF4only	WBGene00019365	rei-2	K03E6.7	180461	ENSG00000175137	SH3BP5L	4	Ensembl Compara 87-89|InParanoid|OrthoInspector|OrthoMCL
ATF4only	WBGene00007620	ocrl-1	C16C2.3	172822	ENSG00000204084	INPP5B	6	Ensembl Compara 87-89|Homologene|InParanoid|OMA|OrthoInspector|OrthoMCL
ATF4only	WBGene00007836	None	C31C9.2	175012	ENSG00000092621	PHGDH	5	Ensembl Compara 87-89|Homologene|InParanoid|OrthoInspector|OrthoMCL
ATF4only	WBGene00008094	None	C44H4.4	181552	ENSG00000065060	UHRF1BP1	4	Ensembl Compara 87-89|InParanoid|OrthoInspector|OrthoMCL
ATF4only	WBGene00008167	acox-5	C48B4.1	176353	ENSG00000168306	ACOX2	4	Ensembl Compara 87-89|OMA|OrthoInspector|OrthoMCL
ATF4only	WBGene00008564	acox-1	F08A8.1	173162	ENSG00000168306	ACOX2	3	Ensembl Compara 87-89|OrthoInspector|OrthoMCL
ATF4only	WBGene00008565	acox-2	F08A8.2	173163	ENSG00000168306	ACOX2	3	Ensembl Compara 87-89|OrthoInspector|OrthoMCL
ATF4only	WBGene00008566	acox-3	F08A8.3	184167	ENSG00000168306	ACOX2	3	Ensembl Compara 87-89|OrthoInspector|OrthoMCL
ATF4only	WBGene00008567	None	F08A8.4	173164	ENSG00000168306	ACOX2	3	Ensembl Compara 87-89|OrthoInspector|OrthoMCL
ATF4only	WBGene00010336	None	F59F4.1	181668	ENSG00000168306	ACOX2	3	Ensembl Compara 87-89|OrthoInspector|OrthoMCL
ATF4only	WBGene00008275	nstp-1	C53B4.6	183743	ENSG00000205060	SLC35B4	3	Ensembl Compara 87-89|OMA|OrthoMCL
ATF4only	WBGene00017480	nstp-2	F15B10.1	177424	ENSG00000205060	SLC35B4	6	Ensembl Compara 87-89|Homologene|InParanoid|OMA|OrthoInspector|OrthoMCL
ATF4only	WBGene00008661	None	F10G8.1	184322	ENSG00000127947	PTPN12	1	Ensembl Compara 87-89
ATF4only	WBGene00009129	None	F25H5.7	172740	ENSG00000127947	PTPN12	1	Ensembl Compara 87-89
ATF4only	WBGene00009492	None	F36H1.3	185379	ENSG00000127947	PTPN12	1	Ensembl Compara 87-89
ATF4only	WBGene00010636	None	K07F5.8	177833	ENSG00000127947	PTPN12	1	Ensembl Compara 87-89
ATF4only	WBGene00011918	None	T22C1.8	172571	ENSG00000127947	PTPN12	1	Ensembl Compara 87-89
ATF4only	WBGene00012138	None	T28F4.3	189059	ENSG00000127947	PTPN12	1	Ensembl Compara 87-89
ATF4only	WBGene00015026	None	B0207.1	181834	ENSG00000127947	PTPN12	1	Ensembl Compara 87-89
ATF4only	WBGene00015331	None	C02B10.6	177279	ENSG00000127947	PTPN12	1	Ensembl Compara 87-89
ATF4only	WBGene00015929	None	C17H12.3	177443	ENSG00000127947	PTPN12	1	Ensembl Compara 87-89
ATF4only	WBGene00016382	None	C33H5.16	183190	ENSG00000127947	PTPN12	1	Ensembl Compara 87-89
ATF4only	WBGene00016942	None	C55B7.3	172359	ENSG00000127947	PTPN12	1	Ensembl Compara 87-89
ATF4only	WBGene00017647	None	F20H11.4	175937	ENSG00000127947	PTPN12	1	Ensembl Compara 87-89
ATF4only	WBGene00018124	None	F36H12.10	185396	ENSG00000127947	PTPN12	1	Ensembl Compara 87-89
ATF4only	WBGene00018525	None	F47B3.1	171984	ENSG00000127947	PTPN12	1	Ensembl Compara 87-89
ATF4only	WBGene00018530	None	F47B3.6	171982	ENSG00000127947	PTPN12	1	Ensembl Compara 87-89
ATF4only	WBGene00018531	None	F47B3.7	171983	ENSG00000127947	PTPN12	1	Ensembl Compara 87-89
ATF4only	WBGene00018895	None	F55F8.7	172228	ENSG00000127947	PTPN12	1	Ensembl Compara 87-89
ATF4only	WBGene00019773	None	M04G7.2	187449	ENSG00000127947	PTPN12	1	Ensembl Compara 87-89
ATF4only	WBGene00020841	None	T27A3.5	188965	ENSG00000127947	PTPN12	1	Ensembl Compara 87-89
ATF4only	WBGene00021435	None	Y39A3A.4	189720	ENSG00000127947	PTPN12	1	Ensembl Compara 87-89
ATF4only	WBGene00021507	None	Y41D4A.5	176981	ENSG00000127947	PTPN12	3	Ensembl Compara 87-89|InParanoid|OrthoInspector
ATF4only	WBGene00021702	None	Y48G9A.9	175343	ENSG00000127947	PTPN12	1	Ensembl Compara 87-89
ATF4only	WBGene00022709	None	ZK354.8	191295	ENSG00000127947	PTPN12	1	Ensembl Compara 87-89
ATF4only	WBGene00022753	None	ZK484.7	191327	ENSG00000127947	PTPN12	1	Ensembl Compara 87-89
ATF4only	WBGene00235383	None	ZK616.65	24105295	ENSG00000127947	PTPN12	1	Ensembl Compara 87-89
ATF4only	WBGene00008769	mrpl-13	F13G3.11	172479	ENSG00000172172	MRPL13	6	Ensembl Compara 87-89|Homologene|InParanoid|OMA|OrthoInspector|OrthoMCL
ATF4only	WBGene00009048	cth-1	F22B8.6	180079	ENSG00000116761	CTH	6	Ensembl Compara 87-89|Homologene|InParanoid|OMA|OrthoInspector|OrthoMCL
ATF4only	WBGene00022856	cth-2	ZK1127.10	174155	ENSG00000116761	CTH	6	Ensembl Compara 87-89|Homologene|InParanoid|OMA|OrthoInspector|OrthoMCL
ATF4only	WBGene00007533	cbl-1	C12C8.2	172759	ENSG00000116761	CTH	1	OrthoMCL
ATF4only	WBGene00009177	None	F26H9.5	172756	ENSG00000135069	PSAT1	6	Ensembl Compara 87-89|Homologene|InParanoid|OMA|OrthoInspector|OrthoMCL
ATF4only	WBGene00009262	None	F30A10.3	172779	ENSG00000068745	IP6K2	4	Ensembl Compara 87-89|InParanoid|OMA|OrthoInspector
ATF4only	WBGene00020631	None	T20F7.3	188657	ENSG00000068745	IP6K2	1	Ensembl Compara 87-89
ATF4only	WBGene00021260	None	Y22D7AR.6	175320	ENSG00000068745	IP6K2	1	Ensembl Compara 87-89
ATF4only	WBGene00009367	None	F33H2.3	173372	ENSG00000136938	ANP32B	5	Ensembl Compara 87-89|InParanoid|OMA|OrthoInspector|OrthoMCL
ATF4only	WBGene00020588	None	T19H12.2	178881	ENSG00000136938	ANP32B	4	Ensembl Compara 87-89|InParanoid|OrthoInspector|OrthoMCL
ATF4only	WBGene00010565	vacl-14	K04G2.6	172589	ENSG00000103043	VAC14	6	Ensembl Compara 87-89|Homologene|InParanoid|OMA|OrthoInspector|OrthoMCL
ATF4only	WBGene00010579	None	K05C4.2	173335	ENSG00000171135	JAGN1	5	Ensembl Compara 87-89|InParanoid|OMA|OrthoInspector|OrthoMCL
ATF4only	WBGene00010924	None	M153.1	181380	ENSG00000183010	PYCR1	5	Ensembl Compara 87-89|InParanoid|OMA|OrthoInspector|OrthoMCL
ATF4only	WBGene00010975	None	R01H10.7	187517	ENSG00000109452	INPP4B	5	Ensembl Compara 87-89|InParanoid|OMA|OrthoInspector|OrthoMCL
ATF4only	WBGene00011232	pck-2	R11A5.4	172556	ENSG00000100889	PCK2	5	Ensembl Compara 87-89|Homologene|InParanoid|OrthoInspector|OrthoMCL
ATF4only	WBGene00019151	pck-3	H04M03.1	177360	ENSG00000100889	PCK2	1	Ensembl Compara 87-89
ATF4only	WBGene00021043	pck-1	W05G11.6	175171	ENSG00000100889	PCK2	5	Ensembl Compara 87-89|Homologene|InParanoid|OrthoInspector|OrthoMCL
ATF4only	WBGene00011271	flad-1	R53.1	3565030	ENSG00000160688	FLAD1	5	Ensembl Compara 87-89|Homologene|InParanoid|OrthoInspector|OrthoMCL
ATF4only	WBGene00011352	rskn-1	T01H8.1	172647	ENSG00000071242	RPS6KA2	5	Ensembl Compara 87-89|InParanoid|OMA|OrthoInspector|OrthoMCL
ATF4only	WBGene00011433	pde-1	T04D3.3	173200	ENSG00000115252	PDE1A	3	Ensembl Compara 87-89|OrthoInspector|OrthoMCL
ATF4only	WBGene00011662	None	T09F3.2	174602	ENSG00000171612	SLC25A33	5	Ensembl Compara 87-89|InParanoid|OMA|OrthoInspector|OrthoMCL
ATF4only	WBGene00011679	ucr-2.2	T10B10.2	181611	ENSG00000140740	UQCRC2	5	Ensembl Compara 87-89|InParanoid|OMA|OrthoInspector|OrthoMCL
ATF4only	WBGene00012158	ucr-2.1	VW06B3R.1	181374	ENSG00000140740	UQCRC2	5	Ensembl Compara 87-89|InParanoid|OMA|OrthoInspector|OrthoMCL
ATF4only	WBGene00020757	ucr-2.3	T24C4.1	175248	ENSG00000140740	UQCRC2	5	Ensembl Compara 87-89|InParanoid|OMA|OrthoInspector|OrthoMCL
ATF4only	WBGene00011824	None	T18D3.7	188577	ENSG00000157514	TSC22D3	3	Ensembl Compara 87-89|InParanoid|OrthoInspector
ATF4only	WBGene00012994	None	Y48C3A.12	190022	ENSG00000157514	TSC22D3	1	Ensembl Compara 87-89
ATF4only	WBGene00016269	None	C30G4.4	181746	ENSG00000157514	TSC22D3	1	Ensembl Compara 87-89
ATF4only	WBGene00012204	mfn-1	W02B12.9	174752	ENSG00000155287	SLC25A28	5	Ensembl Compara 87-89|InParanoid|OMA|OrthoInspector|OrthoMCL
ATF4only	WBGene00012348	pptr-1	W08G11.4	180100	ENSG00000066027	PPP2R5A	5	Ensembl Compara 87-89|InParanoid|OMA|OrthoInspector|OrthoMCL
ATF4only	WBGene00007554	pptr-2	C13G3.3	179526	ENSG00000066027	PPP2R5A	1	OrthoMCL
ATF4only	WBGene00012530	None	Y32F6A.5	179459	ENSG00000121064	SCPEP1	5	Ensembl Compara 87-89|Homologene|InParanoid|OrthoInspector|OrthoMCL
ATF4only	WBGene00009058	None	F22E12.1	179460	ENSG00000121064	SCPEP1	1	OrthoMCL
ATF4only	WBGene00012763	atln-2	Y41E3.3	189829	ENSG00000119787	ATL2	1	Ensembl Compara 87-89
ATF4only	WBGene00021868	atln-1	Y54G2A.2	177059	ENSG00000119787	ATL2	6	Ensembl Compara 87-89|Homologene|InParanoid|OMA|OrthoInspector|OrthoMCL
ATF4only	WBGene00013020	None	Y48G10A.3	173217	ENSG00000104419	NDRG1	4	Ensembl Compara 87-89|InParanoid|OrthoInspector|OrthoMCL
ATF4only	WBGene00014213	None	ZK1073.1	181689	ENSG00000104419	NDRG1	1	Ensembl Compara 87-89
ATF4only	WBGene00013159	None	Y53F4B.12	190214	ENSG00000139514	SLC7A1	1	Ensembl Compara 87-89
ATF4only	WBGene00015197	None	B0454.6	173650	ENSG00000139514	SLC7A1	3	Ensembl Compara 87-89|OrthoInspector|OrthoMCL
ATF4only	WBGene00016806	None	C50D2.2	183650	ENSG00000139514	SLC7A1	3	Ensembl Compara 87-89|OrthoInspector|OrthoMCL
ATF4only	WBGene00017747	None	F23F1.6	184903	ENSG00000139514	SLC7A1	3	Ensembl Compara 87-89|OrthoInspector|OrthoMCL
ATF4only	WBGene00013407	None	Y63D3A.8	NA	ENSG00000185561	TLCD2	4	Ensembl Compara 87-89|InParanoid|OrthoInspector|OrthoMCL
ATF4only	WBGene00019686	None	K12H6.6	NA	ENSG00000185561	TLCD2	3	Ensembl Compara 87-89|OrthoInspector|OrthoMCL
ATF4only	WBGene00021691	None	Y48G8AL.13	171699	ENSG00000185561	TLCD2	1	Ensembl Compara 87-89
ATF4only	WBGene00013461	None	Y67H2A.2	178286	ENSG00000128607	KLHDC10	5	Ensembl Compara 87-89|Homologene|InParanoid|OrthoInspector|OrthoMCL
ATF4only	WBGene00014081	None	ZK795.1	191426	ENSG00000151151	IPMK	5	Ensembl Compara 87-89|Homologene|InParanoid|OrthoInspector|OrthoMCL
ATF4only	WBGene00015347	cids-1	C02F5.4	176162	ENSG00000163125	RPRD2	1	Ensembl Compara 87-89
ATF4only	WBGene00015350	fbxl-1	C02F5.7	3564805	ENSG00000153558	FBXL2	5	Ensembl Compara 87-89|InParanoid|OMA|OrthoInspector|OrthoMCL
ATF4only	WBGene00015512	mthf-1	C06A8.1	174254	ENSG00000177000	MTHFR	6	Ensembl Compara 87-89|Homologene|InParanoid|OMA|OrthoInspector|OrthoMCL
ATF4only	WBGene00015771	got-1.3	C14E2.2	NA	ENSG00000120053	GOT1	1	Ensembl Compara 87-89
ATF4only	WBGene00020145	got-1.1	T01C8.4	NA	ENSG00000120053	GOT1	1	Ensembl Compara 87-89
ATF4only	WBGene00020146	got-1.2	T01C8.5	181726	ENSG00000120053	GOT1	6	Ensembl Compara 87-89|Homologene|InParanoid|OMA|OrthoInspector|OrthoMCL
ATF4only	WBGene00015778	got-2.2	C14F11.1	180897	ENSG00000120053	GOT1	1	OrthoMCL
ATF4only	WBGene00016652	got-2.1	C44E4.3	172072	ENSG00000120053	GOT1	1	OrthoMCL
ATF4only	WBGene00016260	None	C30F12.1	172426	ENSG00000100441	KHNYN	1	Ensembl Compara 87-89
ATF4only	WBGene00016283	zmp-3	C31B8.8	178748	ENSG00000123342	MMP19	3	Ensembl Compara 87-89|OMA|OrthoInspector
ATF4only	WBGene00010423	zmp-5	H36L18.1	186805	ENSG00000123342	MMP19	2	InParanoid|OrthoInspector
ATF4only	WBGene00006987	zmp-1	EGAP1.3	175839	ENSG00000123342	MMP19	1	OrthoInspector
ATF4only	WBGene00016626	clhm-1	C44B7.4	183429	ENSG00000188820	FAM26F	4	Ensembl Compara 87-89|InParanoid|OMA|OrthoInspector
ATF4only	WBGene00016650	ubr-4	C44E4.1	172068	ENSG00000127481	UBR4	5	Ensembl Compara 87-89|Homologene|InParanoid|OrthoInspector|OrthoMCL
ATF4only	WBGene00016907	None	C53H9.2	171749	ENSG00000041802	LSG1	4	Ensembl Compara 87-89|Homologene|OrthoInspector|OrthoMCL
ATF4only	WBGene00017013	ensh-1	D1009.3	181135	ENSG00000167772	ANGPTL4	2	Ensembl Compara 87-89|InParanoid
ATF4only	WBGene00020516	None	T15B7.1	188512	ENSG00000167772	ANGPTL4	1	Ensembl Compara 87-89
ATF4only	WBGene00017261	acl-6	F08F3.2	178928	ENSG00000119927	GPAM	5	Ensembl Compara 87-89|Homologene|InParanoid|OrthoInspector|OrthoMCL
ATF4only	WBGene00017284	sec-6	F09E5.5	173910	ENSG00000185215	TNFAIP2	1	Ensembl Compara 87-89
ATF4only	WBGene00017394	cal-8	F12A10.5	184373	ENSG00000157782	CABP1	1	Ensembl Compara 87-89
ATF4only	WBGene00017724	None	F22F7.7	178693	ENSG00000128965	CHAC1	6	Ensembl Compara 87-89|Homologene|InParanoid|OMA|OrthoInspector|OrthoMCL
ATF4only	WBGene00017763	crls-1	F23H11.9	184910	ENSG00000088766	CRLS1	5	Ensembl Compara 87-89|Homologene|InParanoid|OrthoInspector|OrthoMCL
ATF4only	WBGene00017874	acdh-9	F28A10.6	173466	ENSG00000151498	ACAD8	6	Ensembl Compara 87-89|Homologene|InParanoid|OMA|OrthoInspector|OrthoMCL
ATF4only	WBGene00018013	phf-10	F33E11.6	3565141	ENSG00000130024	PHF10	6	Ensembl Compara 87-89|Homologene|InParanoid|OMA|OrthoInspector|OrthoMCL
ATF4only	WBGene00018572	lin-42	F47F6.1	NA	ENSG00000049246	PER3	2	Ensembl Compara 87-89|OrthoInspector
ATF4only	WBGene00018735	None	F53B1.2	180524	ENSG00000156671	SAMD8	6	Ensembl Compara 87-89|Homologene|InParanoid|OMA|OrthoInspector|OrthoMCL
ATF4only	WBGene00018976	daam-1	F56E10.2	186392	ENSG00000100592	DAAM1	5	Ensembl Compara 87-89|InParanoid|OMA|OrthoInspector|OrthoMCL
ATF4only	WBGene00019259	None	H34C03.2	177437	ENSG00000102226	USP11	3	Ensembl Compara 87-89|InParanoid|OrthoMCL
ATF4only	WBGene00008547	None	F07A11.4	174780	ENSG00000102226	USP11	1	OrthoInspector
ATF4only	WBGene00019503	tbce-1	K07H8.1	NA	ENSG00000116957	TBCE	6	Ensembl Compara 87-89|Homologene|InParanoid|OMA|OrthoInspector|OrthoMCL
ATF4only	WBGene00019658	None	K11H12.1	176890	ENSG00000178096	BOLA1	6	Ensembl Compara 87-89|Homologene|InParanoid|OMA|OrthoInspector|OrthoMCL
ATF4only	WBGene00023450	None	T12D8.10	176801	ENSG00000178096	BOLA1	1	Ensembl Compara 87-89
ATF4only	WBGene00019947	htz-1	R08C7.3	177212	ENSG00000164032	H2AFZ	5	Ensembl Compara 87-89|InParanoid|OMA|OrthoInspector|OrthoMCL
ATF4only	WBGene00020199	None	T03G11.6	188034	ENSG00000197006	METTL9	6	Ensembl Compara 87-89|Homologene|InParanoid|OMA|OrthoInspector|OrthoMCL
ATF4only	WBGene00020269	erfa-1	T05H4.6	179028	ENSG00000120705	ETF1	6	Ensembl Compara 87-89|Homologene|InParanoid|OMA|OrthoInspector|OrthoMCL
ATF4only	WBGene00020297	nog-1	T07A9.9	176863	ENSG00000107937	GTPBP4	6	Ensembl Compara 87-89|Homologene|InParanoid|OMA|OrthoInspector|OrthoMCL
ATF4only	WBGene00020687	ruvb-2	T22D1.10	177458	ENSG00000183207	RUVBL2	6	Ensembl Compara 87-89|Homologene|InParanoid|OMA|OrthoInspector|OrthoMCL
ATF4only	WBGene00020868	eif-1	T27F7.3	266853	ENSG00000173812	EIF1	4	Ensembl Compara 87-89|InParanoid|OMA|OrthoInspector
ATF4only	WBGene00021416	mksr-2	Y38F2AL.2	189676	ENSG00000123810	B9D2	6	Ensembl Compara 87-89|Homologene|InParanoid|OMA|OrthoInspector|OrthoMCL
ATF4only	WBGene00022279	sesn-1	Y74C9A.5	171593	ENSG00000130766	SESN2	4	Ensembl Compara 87-89|InParanoid|OMA|OrthoInspector
ATF4only	WBGene00022765	None	ZK546.14	NA	ENSG00000148296	SURF6	3	Ensembl Compara 87-89|InParanoid|OrthoMCL
ATF4only	WBGene00022816	fbn-1	ZK783.1	176076	ENSG00000168056	LTBP3	1	Ensembl Compara 87-89
ATF4only	WBGene00044689	arid-1	Y108G3AL.7	4363100	ENSG00000150347	ARID5B	1	Ensembl Compara 87-89
ATF4only	WBGene00050941	None	C33F10.14	6418622	ENSG00000109854	HTATIP2	5	Ensembl Compara 87-89|Homologene|InParanoid|OrthoInspector|OrthoMCL
ATF4only	WBGene00000800	cars-1	Y23H5A.7	171821	ENSG00000278191	CARS	3	InParanoid|OMA|OrthoInspector
ATF4only	WBGene00004076	pod-2	W09B6.1	173500	ENSG00000275176	ACACA	3	InParanoid|OMA|OrthoInspector
ATF4only	WBGene00012131	None	T28F3.5	178510	ENSG00000275176	ACACA	2	OMA|OrthoInspector
ATF4only	WBGene00005642	srp-1	C05E4.3	178585	ENSG00000170542	SERPINB9	2	InParanoid|OrthoInspector
ATF4only	WBGene00005647	srp-6	C03G6.19	179125	ENSG00000170542	SERPINB9	2	InParanoid|OrthoInspector
ATF4only	WBGene00005648	srp-7	F20D6.4	179195	ENSG00000170542	SERPINB9	2	InParanoid|OrthoInspector
ATF4only	WBGene00005649	srp-8	F20D6.3	191960	ENSG00000170542	SERPINB9	1	InParanoid
ATF4only	WBGene00005643	srp-2	C05E4.1	178586	ENSG00000170542	SERPINB9	1	OrthoInspector
ATF4only	WBGene00005644	srp-3	Y32G9A.4	178672	ENSG00000170542	SERPINB9	1	OrthoInspector
ATF4only	WBGene00008549	din-1	F07A11.6	174782	ENSG00000065526	SPEN	2	InParanoid|OrthoInspector
ATF4only	WBGene00008748	yap-1	F13E6.4	181267	ENSG00000018408	WWTR1	1	InParanoid
ATF4only	WBGene00009112	tag-353	F25D7.2	172916	ENSG00000051108	HERPUD1	1	InParanoid
ATF4only	WBGene00009128	mrpl-54	F25H5.6	172741	ENSG00000183617	MRPL54	3	InParanoid|OrthoInspector|OrthoMCL
ATF4only	WBGene00009314	None	F32B4.4	185193	ENSG00000137776	SLTM	2	InParanoid|OMA
ATF4only	WBGene00010159	None	F56G4.4	173027	ENSG00000120688	WBP4	3	InParanoid|OMA|OrthoMCL
ATF4only	WBGene00010505	None	K02D3.2	186873	ENSG00000172345	STARD5	1	InParanoid
ATF4only	WBGene00010856	None	M04C9.1	187438	ENSG00000183571	PGPEP1L	3	InParanoid|OrthoInspector|OrthoMCL
ATF4only	WBGene00010857	None	M04C9.2	187439	ENSG00000183571	PGPEP1L	2	InParanoid|OrthoInspector
ATF4only	WBGene00010858	None	M04C9.3	187440	ENSG00000183571	PGPEP1L	3	InParanoid|OrthoInspector|OrthoMCL
ATF4only	WBGene00012379	None	Y1A5A.1	175515	ENSG00000143013	LMO4	1	InParanoid
ATF4only	WBGene00016389	None	C34B2.4	183192	ENSG00000143013	LMO4	1	InParanoid
ATF4only	WBGene00018000	None	F33D11.1	185224	ENSG00000143013	LMO4	1	InParanoid
ATF4only	WBGene00013407	None	Y63D3A.8	NA	ENSG00000275246	TLCD2	2	InParanoid|OrthoInspector
ATF4only	WBGene00018318	None	F41H10.5	185643	ENSG00000275246	TLCD2	1	OMA
ATF4only	WBGene00019686	None	K12H6.6	NA	ENSG00000275246	TLCD2	1	OrthoInspector
ATF4only	WBGene00015114	None	B0281.8	181901	ENSG00000104228	TRIM35	1	InParanoid
ATF4only	WBGene00016190	None	C28G1.5	259719	ENSG00000104228	TRIM35	1	InParanoid
ATF4only	WBGene00016191	None	C28G1.6	181130	ENSG00000104228	TRIM35	1	InParanoid
ATF4only	WBGene00018384	None	F43C11.7	173591	ENSG00000104228	TRIM35	1	InParanoid
ATF4only	WBGene00022868	None	ZK1240.3	173588	ENSG00000104228	TRIM35	1	InParanoid
ATF4only	WBGene00022870	None	ZK1240.5	191540	ENSG00000104228	TRIM35	1	InParanoid
ATF4only	WBGene00022871	None	ZK1240.6	191541	ENSG00000104228	TRIM35	1	InParanoid
ATF4only	WBGene00022872	None	ZK1240.8	191542	ENSG00000104228	TRIM35	1	InParanoid
ATF4only	WBGene00022873	None	ZK1240.9	173587	ENSG00000104228	TRIM35	1	InParanoid
ATF4only	WBGene00015735	pdfr-1	C13B9.4	175942	ENSG00000064989	CALCRL	1	InParanoid
ATF4only	WBGene00018239	sec-20	F40G9.1	175187	ENSG00000113734	BNIP1	3	InParanoid|OMA|OrthoMCL
ATF4only	WBGene00019503	tbce-1	K07H8.1	NA	ENSG00000282984	TBCE	2	InParanoid|OrthoInspector
ATF4only	WBGene00021765	None	Y51F10.4	245996	ENSG00000134294	SLC38A2	1	InParanoid
ATF4only	WBGene00021846	ztf-23	Y54E10BR.8	171880	ENSG00000160685	ZBTB7B	1	InParanoid
ATF4only	WBGene00022765	None	ZK546.14	NA	ENSG00000281309	SURF6	1	InParanoid
ATF4only	WBGene00019299	snai-1	K02D7.2	186874	ENSG00000103495	MAZ	1	OMA
ATF4only	WBGene00021374	None	Y37E11B.1	177118	ENSG00000103495	MAZ	1	OMA
ATF4only	WBGene00002069	ikb-1	C04F12.3	172817	ENSG00000109320	NFKB1	1	OrthoInspector
ATF4only	WBGene00008441	usp-50	E01B7.1	180175	ENSG00000036672	USP2	2	OrthoInspector|OrthoMCL
ATF4only	WBGene00004355	rha-1	T07D4.3	174417	ENSG00000163214	DHX57	1	OrthoMCL
ATF4only	WBGene00004905	snf-6	M01G5.5	191768	ENSG00000196517	SLC6A9	1	OrthoMCL
ATF4only	WBGene00010702	usp-33	K09A9.4	181647	ENSG00000055483	USP36	1	OrthoMCL
ATF4only	WBGene00011130	zip-6	R07H5.10	187691	ENSG00000140044	JDP2	1	OrthoMCL
ATF4only	WBGene00019510	None	K07H8.10	177621	ENSG00000115053	NCL	1	OrthoMCL
ATF4only	WBGene00001345	fos-1	F29G9.4	178987	ENSG00000140044	JDP2	0	Legacy Ortholist
ATF4only	WBGene00010828	None	M02B1.3	178236	ENSG00000185561	TLCD2	0	Legacy Ortholist
ATF4only	WBGene00022114	None	Y71F9AL.9	171854	ENSG00000123352	SPATS2	0	Legacy Ortholist
Shared_with_CHOP	WBGene00000002	aat-1	F27C8.1	177793	ENSG00000103257	SLC7A5	4	Ensembl Compara 87-89|InParanoid|OrthoInspector|OrthoMCL
Shared_with_CHOP	WBGene00000003	aat-2	F07C3.7	184126	ENSG00000103257	SLC7A5	2	Ensembl Compara 87-89|OrthoMCL
Shared_with_CHOP	WBGene00000004	aat-3	F52H2.2	180557	ENSG00000103257	SLC7A5	4	Ensembl Compara 87-89|InParanoid|OrthoInspector|OrthoMCL
Shared_with_CHOP	WBGene00000109	alh-3	F36H1.6	177999	ENSG00000136010	ALDH1L2	5	Ensembl Compara 87-89|InParanoid|OMA|OrthoInspector|OrthoMCL
Shared_with_CHOP	WBGene00000197	aars-2	F28H1.3	171985	ENSG00000090861	AARS	6	Ensembl Compara 87-89|Homologene|InParanoid|OMA|OrthoInspector|OrthoMCL
Shared_with_CHOP	WBGene00000222	atf-6	F45E6.2	181405	ENSG00000118217	ATF6	4	Ensembl Compara 87-89|InParanoid|OrthoInspector|OrthoMCL
Shared_with_CHOP	WBGene00000532	clh-5	C07H4.2	174449	ENSG00000109572	CLCN3	6	Ensembl Compara 87-89|Homologene|InParanoid|OMA|OrthoInspector|OrthoMCL
Shared_with_CHOP	WBGene00000566	cnt-2	Y39A1A.15	176490	ENSG00000157985	AGAP1	6	Ensembl Compara 87-89|Homologene|InParanoid|OMA|OrthoInspector|OrthoMCL
Shared_with_CHOP	WBGene00000777	cpn-1	F43G9.9	172660	ENSG00000158710	TAGLN2	2	Ensembl Compara 87-89|OMA
Shared_with_CHOP	WBGene00000778	cpn-2	D1069.2	173424	ENSG00000158710	TAGLN2	4	Ensembl Compara 87-89|InParanoid|OMA|OrthoInspector
Shared_with_CHOP	WBGene00000779	cpn-3	F28H1.2	171986	ENSG00000158710	TAGLN2	1	Ensembl Compara 87-89
Shared_with_CHOP	WBGene00000780	cpn-4	F49D11.8	172996	ENSG00000158710	TAGLN2	1	Ensembl Compara 87-89
Shared_with_CHOP	WBGene00000929	dao-3	K07E3.3	NA	ENSG00000065911	MTHFD2	3	Ensembl Compara 87-89|InParanoid|OrthoMCL
Shared_with_CHOP	WBGene00019492	None	K07E3.4	NA	ENSG00000065911	MTHFD2	1	OrthoMCL
Shared_with_CHOP	WBGene00001028	dnj-10	F22B7.5	176211	ENSG00000103423	DNAJA3	4	Ensembl Compara 87-89|InParanoid|OrthoInspector|OrthoMCL
Shared_with_CHOP	WBGene00001036	dnj-18	T04A8.9	175616	ENSG00000103423	DNAJA3	1	Ensembl Compara 87-89
Shared_with_CHOP	WBGene00001080	dpy-21	Y59A8B.1	180176	ENSG00000081019	RSBN1	4	Ensembl Compara 87-89|InParanoid|OrthoInspector|OrthoMCL
Shared_with_CHOP	WBGene00001121	dyf-5	M04C9.5	187442	ENSG00000112144	ICK	4	Ensembl Compara 87-89|InParanoid|OrthoInspector|OrthoMCL
Shared_with_CHOP	WBGene00001149	bcat-1	K02A4.1	NA	ENSG00000105552	BCAT2	4	Ensembl Compara 87-89|InParanoid|OrthoInspector|OrthoMCL
Shared_with_CHOP	WBGene00012855	None	Y44A6D.5	NA	ENSG00000105552	BCAT2	2	Ensembl Compara 87-89|OrthoMCL
Shared_with_CHOP	WBGene00001204	egl-38	C04G2.7	177876	ENSG00000125618	PAX8	1	Ensembl Compara 87-89
Shared_with_CHOP	WBGene00003938	pax-2	K06B9.5	187062	ENSG00000125618	PAX8	1	Ensembl Compara 87-89
Shared_with_CHOP	WBGene00018591	npax-2	F48B9.5	185967	ENSG00000125618	PAX8	1	Ensembl Compara 87-89
Shared_with_CHOP	WBGene00001226	eif-3.C	T23D8.4	172858	ENSG00000184110	EIF3C	5	Ensembl Compara 87-89|Homologene|InParanoid|OrthoInspector|OrthoMCL
Shared_with_CHOP	WBGene00001337	ears-1	ZC434.5	172904	ENSG00000136628	EPRS	3	Ensembl Compara 87-89|InParanoid|OrthoInspector
Shared_with_CHOP	WBGene00004189	pars-1	T20H4.3	176024	ENSG00000136628	EPRS	1	OrthoMCL
Shared_with_CHOP	WBGene00001395	fat-3	W08D2.4	177820	ENSG00000221968	FADS3	4	Ensembl Compara 87-89|InParanoid|OrthoInspector|OrthoMCL
Shared_with_CHOP	WBGene00001396	fat-4	T13F2.1	177819	ENSG00000221968	FADS3	5	Ensembl Compara 87-89|InParanoid|OMA|OrthoInspector|OrthoMCL
Shared_with_CHOP	WBGene00001414	fer-1	F43G9.6	172659	ENSG00000135636	DYSF	6	Ensembl Compara 87-89|Homologene|InParanoid|OMA|OrthoInspector|OrthoMCL
Shared_with_CHOP	WBGene00020262	ferl-1	T05E8.1	188128	ENSG00000135636	DYSF	4	Ensembl Compara 87-89|Homologene|OrthoInspector|OrthoMCL
Shared_with_CHOP	WBGene00001502	ftt-2	F52D10.3	181348	ENSG00000170027	YWHAG	1	Ensembl Compara 87-89
Shared_with_CHOP	WBGene00003920	par-5	M117.2	178113	ENSG00000170027	YWHAG	1	Ensembl Compara 87-89
Shared_with_CHOP	WBGene00010919	None	M117.3	187477	ENSG00000170027	YWHAG	1	Ensembl Compara 87-89
Shared_with_CHOP	WBGene00001622	glt-4	T22E5.2	NA	ENSG00000162383	SLC1A7	1	Ensembl Compara 87-89
Shared_with_CHOP	WBGene00001646	gna-1	B0024.12	179437	ENSG00000100522	GNPNAT1	6	Ensembl Compara 87-89|Homologene|InParanoid|OMA|OrthoInspector|OrthoMCL
Shared_with_CHOP	WBGene00001647	gna-2	T23G11.2	172533	ENSG00000100522	GNPNAT1	4	Ensembl Compara 87-89|Homologene|OrthoInspector|OrthoMCL
Shared_with_CHOP	WBGene00001744	gars-1	T10F2.1	175703	ENSG00000106105	GARS	6	Ensembl Compara 87-89|Homologene|InParanoid|OMA|OrthoInspector|OrthoMCL
Shared_with_CHOP	WBGene00001835	hda-2	C08B11.2	174285	ENSG00000147099	HDAC8	1	Ensembl Compara 87-89
Shared_with_CHOP	WBGene00002007	hsp-3	C15H9.6	180880	ENSG00000044574	HSPA5	6	Ensembl Compara 87-89|Homologene|InParanoid|OMA|OrthoInspector|OrthoMCL
Shared_with_CHOP	WBGene00002008	hsp-4	F43E2.8	174203	ENSG00000044574	HSPA5	6	Ensembl Compara 87-89|Homologene|InParanoid|OMA|OrthoInspector|OrthoMCL
Shared_with_CHOP	WBGene00002005	hsp-1	F26D10.3	178507	ENSG00000044574	HSPA5	1	OrthoMCL
Shared_with_CHOP	WBGene00002026	hsp-70	C12C8.1	172757	ENSG00000044574	HSPA5	1	OrthoMCL
Shared_with_CHOP	WBGene00009691	None	F44E5.4	174805	ENSG00000044574	HSPA5	1	OrthoMCL
Shared_with_CHOP	WBGene00009692	None	F44E5.5	174806	ENSG00000044574	HSPA5	1	OrthoMCL
Shared_with_CHOP	WBGene00002045	icd-1	C56C10.8	174090	ENSG00000134717	BTF3L4	5	Ensembl Compara 87-89|Homologene|InParanoid|OrthoInspector|OrthoMCL
Shared_with_CHOP	WBGene00002047	icp-1	Y39G10AR.13	171788	ENSG00000149503	INCENP	3	Ensembl Compara 87-89|InParanoid|OrthoMCL
Shared_with_CHOP	WBGene00002080	xpo-3	C49H3.10	177581	ENSG00000184575	XPOT	6	Ensembl Compara 87-89|Homologene|InParanoid|OMA|OrthoInspector|OrthoMCL
Shared_with_CHOP	WBGene00002152	iars-1	R11A8.6	177926	ENSG00000196305	IARS	6	Ensembl Compara 87-89|Homologene|InParanoid|OMA|OrthoInspector|OrthoMCL
Shared_with_CHOP	WBGene00002153	iars-2	C25A1.7	172884	ENSG00000196305	IARS	1	OrthoMCL
Shared_with_CHOP	WBGene00002217	klp-4	F56E3.3	180608	ENSG00000197892	KIF13B	5	Ensembl Compara 87-89|InParanoid|OMA|OrthoInspector|OrthoMCL
Shared_with_CHOP	WBGene00002218	klp-6	R144.1	175683	ENSG00000197892	KIF13B	1	OrthoMCL
Shared_with_CHOP	WBGene00006831	unc-104	C52E12.2	174144	ENSG00000197892	KIF13B	1	OrthoMCL
Shared_with_CHOP	WBGene00002225	klp-15	M01E11.6	172213	ENSG00000237649	KIFC1	1	Ensembl Compara 87-89
Shared_with_CHOP	WBGene00002226	klp-16	C41G7.2	172784	ENSG00000237649	KIFC1	1	Ensembl Compara 87-89
Shared_with_CHOP	WBGene00002227	klp-17	W02B12.7	174750	ENSG00000237649	KIFC1	2	Ensembl Compara 87-89|OrthoMCL
Shared_with_CHOP	WBGene00002216	klp-3	T09A5.2	191697	ENSG00000237649	KIFC1	2	InParanoid|OrthoMCL
Shared_with_CHOP	WBGene00002264	lec-1	W09H1.6	NA	ENSG00000131981	LGALS3	1	Ensembl Compara 87-89
Shared_with_CHOP	WBGene00002265	lec-2	F52H3.7	NA	ENSG00000131981	LGALS3	1	Ensembl Compara 87-89
Shared_with_CHOP	WBGene00002266	lec-3	ZK892.1	NA	ENSG00000131981	LGALS3	1	Ensembl Compara 87-89
Shared_with_CHOP	WBGene00002267	lec-4	C44F1.3	NA	ENSG00000131981	LGALS3	1	Ensembl Compara 87-89
Shared_with_CHOP	WBGene00002268	lec-5	ZK1248.16	NA	ENSG00000131981	LGALS3	1	Ensembl Compara 87-89
Shared_with_CHOP	WBGene00008284	None	C53D6.7	NA	ENSG00000131981	LGALS3	1	Ensembl Compara 87-89
Shared_with_CHOP	WBGene00002270	lec-7	R07B1.2	181199	ENSG00000131981	LGALS3	1	InParanoid
Shared_with_CHOP	WBGene00002271	lec-8	R07B1.10	181198	ENSG00000131981	LGALS3	1	InParanoid
Shared_with_CHOP	WBGene00002272	lec-9	C16H3.2	181786	ENSG00000131981	LGALS3	1	InParanoid
Shared_with_CHOP	WBGene00002273	lec-10	W01A11.4	179034	ENSG00000131981	LGALS3	1	InParanoid
Shared_with_CHOP	WBGene00002845	let-711	F57B9.2	175971	ENSG00000125107	CNOT1	6	Ensembl Compara 87-89|Homologene|InParanoid|OMA|OrthoInspector|OrthoMCL
Shared_with_CHOP	WBGene00003043	lip-1	C05B10.1	191704	ENSG00000139318	DUSP6	2	Ensembl Compara 87-89|InParanoid
Shared_with_CHOP	WBGene00003064	lpd-8	R10H10.1	177928	ENSG00000169599	NFU1	6	Ensembl Compara 87-89|Homologene|InParanoid|OMA|OrthoInspector|OrthoMCL
Shared_with_CHOP	WBGene00003068	lrk-1	T27C10.6	172995	ENSG00000154237	LRRK1	4	Ensembl Compara 87-89|InParanoid|OrthoInspector|OrthoMCL
Shared_with_CHOP	WBGene00003073	lars-1	R74.1	175538	ENSG00000133706	LARS	5	Ensembl Compara 87-89|Homologene|InParanoid|OrthoInspector|OrthoMCL
Shared_with_CHOP	WBGene00003086	lst-4	Y37A1B.2	178361	ENSG00000173548	SNX33	6	Ensembl Compara 87-89|Homologene|InParanoid|OMA|OrthoInspector|OrthoMCL
Shared_with_CHOP	WBGene00003412	mrp-6	F20B6.3	180691	ENSG00000125257	ABCC4	4	Ensembl Compara 87-89|Homologene|OMA|OrthoMCL
Shared_with_CHOP	WBGene00003407	mrp-1	F57C12.5	180409	ENSG00000125257	ABCC4	1	OrthoMCL
Shared_with_CHOP	WBGene00003408	mrp-2	F57C12.4	180408	ENSG00000125257	ABCC4	1	OrthoMCL
Shared_with_CHOP	WBGene00003409	mrp-3	E03G2.2	181677	ENSG00000125257	ABCC4	1	OrthoMCL
Shared_with_CHOP	WBGene00003410	mrp-4	F21G4.2	181202	ENSG00000125257	ABCC4	1	OrthoMCL
Shared_with_CHOP	WBGene00003411	mrp-5	F14F4.3	181587	ENSG00000125257	ABCC4	1	OrthoMCL
Shared_with_CHOP	WBGene00003413	mrp-7	Y43F8C.12	180289	ENSG00000125257	ABCC4	1	OrthoMCL
Shared_with_CHOP	WBGene00003414	mrp-8	Y75B8A.26	190710	ENSG00000125257	ABCC4	1	OrthoMCL
Shared_with_CHOP	WBGene00003415	mars-1	F58B3.5	178089	ENSG00000166986	MARS	5	Ensembl Compara 87-89|InParanoid|OMA|OrthoInspector|OrthoMCL
Shared_with_CHOP	WBGene00003475	mtm-1	Y110A7A.5	172148	ENSG00000171100	MTM1	6	Ensembl Compara 87-89|Homologene|InParanoid|OMA|OrthoInspector|OrthoMCL
Shared_with_CHOP	WBGene00003815	nars-1	F22D6.3	172442	ENSG00000134440	NARS	6	Ensembl Compara 87-89|Homologene|InParanoid|OMA|OrthoInspector|OrthoMCL
Shared_with_CHOP	WBGene00013447	nars-2	Y66D12A.23	176578	ENSG00000134440	NARS	1	OrthoMCL
Shared_with_CHOP	WBGene00003883	osm-1	T27B1.1	181715	ENSG00000138002	IFT172	6	Ensembl Compara 87-89|Homologene|InParanoid|OMA|OrthoInspector|OrthoMCL
Shared_with_CHOP	WBGene00003930	pat-3	ZK1058.2	175504	ENSG00000139626	ITGB7	4	Ensembl Compara 87-89|InParanoid|OrthoInspector|OrthoMCL
Shared_with_CHOP	WBGene00004121	ptrn-1	F35B3.5	181743	ENSG00000130559	CAMSAP1	4	Ensembl Compara 87-89|InParanoid|OrthoInspector|OrthoMCL
Shared_with_CHOP	WBGene00004207	ptb-1	D2089.4	174647	ENSG00000011304	PTBP1	5	Ensembl Compara 87-89|Homologene|InParanoid|OrthoInspector|OrthoMCL
Shared_with_CHOP	WBGene00004390	rnp-7	K04G7.10	176002	ENSG00000184209	SNRNP35	1	Ensembl Compara 87-89
Shared_with_CHOP	WBGene00004418	rpl-7	F53G12.10	171602	ENSG00000147604	RPL7	6	Ensembl Compara 87-89|Homologene|InParanoid|OMA|OrthoInspector|OrthoMCL
Shared_with_CHOP	WBGene00004428	rpl-16	M01F1.2	175455	ENSG00000142541	RPL13A	5	Ensembl Compara 87-89|Homologene|InParanoid|OrthoInspector|OrthoMCL
Shared_with_CHOP	WBGene00004457	rpm-1	C01B7.6	179259	ENSG00000005810	MYCBP2	6	Ensembl Compara 87-89|Homologene|InParanoid|OMA|OrthoInspector|OrthoMCL
Shared_with_CHOP	WBGene00017190	None	F07B7.12	184118	ENSG00000005810	MYCBP2	5	Ensembl Compara 87-89|Homologene|InParanoid|OrthoInspector|OrthoMCL
Shared_with_CHOP	WBGene00004700	rsp-3	Y111B2A.18	176688	ENSG00000136450	SRSF1	5	Ensembl Compara 87-89|Homologene|InParanoid|OrthoInspector|OrthoMCL
Shared_with_CHOP	WBGene00004748	sdf-9	Y44A6D.4	189901	ENSG00000070778	PTPN21	1	Ensembl Compara 87-89
Shared_with_CHOP	WBGene00008663	eak-6	F10G8.4	184324	ENSG00000070778	PTPN21	1	Ensembl Compara 87-89
Shared_with_CHOP	WBGene00009548	None	F38H4.4	178115	ENSG00000070778	PTPN21	1	Ensembl Compara 87-89
Shared_with_CHOP	WBGene00016698	None	C46A5.1	183497	ENSG00000070778	PTPN21	1	Ensembl Compara 87-89
Shared_with_CHOP	WBGene00005007	spr-2	C27B7.1	177704	ENSG00000187189	TSPYL4	1	Ensembl Compara 87-89
Shared_with_CHOP	WBGene00005663	sars-1	C47E12.1	177859	ENSG00000031698	SARS	5	Ensembl Compara 87-89|Homologene|InParanoid|OrthoInspector|OrthoMCL
Shared_with_CHOP	WBGene00005662	sars-2	W03B1.4	177200	ENSG00000031698	SARS	1	OrthoMCL
Shared_with_CHOP	WBGene00006577	tlf-1	F39H11.2	172676	ENSG00000028839	TBPL1	3	Ensembl Compara 87-89|Homologene|OrthoMCL
Shared_with_CHOP	WBGene00006638	tsp-12	T14G10.6	177890	ENSG00000168785	TSPAN5	6	Ensembl Compara 87-89|Homologene|InParanoid|OMA|OrthoInspector|OrthoMCL
Shared_with_CHOP	WBGene00006709	ubc-14	Y87G2A.9	173228	ENSG00000184787	UBE2G2	6	Ensembl Compara 87-89|Homologene|InParanoid|OMA|OrthoInspector|OrthoMCL
Shared_with_CHOP	WBGene00006704	ubc-7	F58A4.10	176363	ENSG00000184787	UBE2G2	1	OrthoMCL
Shared_with_CHOP	WBGene00006711	ubc-16	Y54E5B.4	173354	ENSG00000104343	UBE2W	6	Ensembl Compara 87-89|Homologene|InParanoid|OMA|OrthoInspector|OrthoMCL
Shared_with_CHOP	WBGene00006713	ubc-18	R01H2.6	175985	ENSG00000185651	UBE2L3	5	Ensembl Compara 87-89|InParanoid|OMA|OrthoInspector|OrthoMCL
Shared_with_CHOP	WBGene00006938	wee-1.1	F35H8.7	192085	ENSG00000127564	PKMYT1	3	Ensembl Compara 87-89|InParanoid|OrthoInspector
Shared_with_CHOP	WBGene00006940	wee-1.3	Y53C12A.1	174531	ENSG00000127564	PKMYT1	3	Ensembl Compara 87-89|OrthoInspector|OrthoMCL
Shared_with_CHOP	WBGene00006945	wars-1	Y80D3A.1	180231	ENSG00000140105	WARS	6	Ensembl Compara 87-89|Homologene|InParanoid|OMA|OrthoInspector|OrthoMCL
Shared_with_CHOP	WBGene00007009	wwp-1	Y65B4BR.4	171647	ENSG00000198373	WWP2	4	Ensembl Compara 87-89|InParanoid|OrthoInspector|OrthoMCL
Shared_with_CHOP	WBGene00022358	None	Y92H12A.2	171719	ENSG00000198373	WWP2	1	OrthoMCL
Shared_with_CHOP	WBGene00007106	None	B0035.3	178044	ENSG00000133315	MACROD1	4	Ensembl Compara 87-89|InParanoid|OrthoInspector|OrthoMCL
Shared_with_CHOP	WBGene00007174	mboa-1	B0395.2	181681	ENSG00000167780	SOAT2	4	Ensembl Compara 87-89|InParanoid|OMA|OrthoInspector
Shared_with_CHOP	WBGene00007388	folt-1	C06H2.4	179544	ENSG00000117479	SLC19A2	6	Ensembl Compara 87-89|Homologene|InParanoid|OMA|OrthoInspector|OrthoMCL
Shared_with_CHOP	WBGene00018138	folt-2	F37B4.7	178745	ENSG00000117479	SLC19A2	2	Ensembl Compara 87-89|OrthoMCL
Shared_with_CHOP	WBGene00044738	folt-3	C50E3.16	4363081	ENSG00000117479	SLC19A2	1	Ensembl Compara 87-89
Shared_with_CHOP	WBGene00007622	None	C16C10.1	175537	ENSG00000013306	SLC25A39	4	Ensembl Compara 87-89|InParanoid|OrthoInspector|OrthoMCL
Shared_with_CHOP	WBGene00007718	otub-1	C25D7.8	3565820	ENSG00000089723	OTUB2	4	Ensembl Compara 87-89|InParanoid|OrthoInspector|OrthoMCL
Shared_with_CHOP	WBGene00007813	jmjd-3.3	C29F7.6	181467	ENSG00000132510	KDM6B	1	Ensembl Compara 87-89
Shared_with_CHOP	WBGene00009089	jmjd-3.2	F23D12.5	181543	ENSG00000132510	KDM6B	1	Ensembl Compara 87-89
Shared_with_CHOP	WBGene00017046	utx-1	D2021.1	181110	ENSG00000132510	KDM6B	4	Ensembl Compara 87-89|InParanoid|OrthoInspector|OrthoMCL
Shared_with_CHOP	WBGene00017571	jmjd-3.1	F18E9.5	181111	ENSG00000132510	KDM6B	1	Ensembl Compara 87-89
Shared_with_CHOP	WBGene00007857	None	C31H5.6	172725	ENSG00000119673	ACOT2	5	Ensembl Compara 87-89|InParanoid|OMA|OrthoInspector|OrthoMCL
Shared_with_CHOP	WBGene00019404	None	K05B2.4	187017	ENSG00000119673	ACOT2	5	Ensembl Compara 87-89|InParanoid|OMA|OrthoInspector|OrthoMCL
Shared_with_CHOP	WBGene00020258	None	T05E7.1	172309	ENSG00000119673	ACOT2	4	Ensembl Compara 87-89|InParanoid|OMA|OrthoInspector
Shared_with_CHOP	WBGene00020989	None	W03D8.8	189157	ENSG00000119673	ACOT2	4	Ensembl Compara 87-89|InParanoid|OMA|OrthoInspector
Shared_with_CHOP	WBGene00009119	ndk-1	F25H2.5	172939	ENSG00000243678	NME2	4	Ensembl Compara 87-89|InParanoid|OrthoInspector|OrthoMCL
Shared_with_CHOP	WBGene00009552	piki-1	F39B1.1	181618	ENSG00000139144	PIK3C2G	4	Ensembl Compara 87-89|InParanoid|OrthoInspector|OrthoMCL
Shared_with_CHOP	WBGene00010560	iftb-1	K04G2.1	172584	ENSG00000125977	EIF2S2	4	Ensembl Compara 87-89|InParanoid|OrthoInspector|OrthoMCL
Shared_with_CHOP	WBGene00010609	dut-1	K07A1.2	172794	ENSG00000128951	DUT	4	Ensembl Compara 87-89|Homologene|OrthoInspector|OrthoMCL
Shared_with_CHOP	WBGene00010700	nipi-3	K09A9.1	181650	ENSG00000101255	TRIB3	1	Ensembl Compara 87-89
Shared_with_CHOP	WBGene00010700	nipi-3	K09A9.1	181650	ENSG00000196182	STK40	1	Ensembl Compara 87-89
Shared_with_CHOP	WBGene00011449	None	T04H1.2	179677	ENSG00000172432	GTPBP2	6	Ensembl Compara 87-89|Homologene|InParanoid|OMA|OrthoInspector|OrthoMCL
Shared_with_CHOP	WBGene00000480	cgp-1	Y38C9A.2	178540	ENSG00000172432	GTPBP2	1	OrthoMCL
Shared_with_CHOP	WBGene00011938	alh-13	T22H6.2	181417	ENSG00000059573	ALDH18A1	6	Ensembl Compara 87-89|Homologene|InParanoid|OMA|OrthoInspector|OrthoMCL
Shared_with_CHOP	WBGene00012285	pitr-6	W05H5.3	174883	ENSG00000144136	SLC20A1	2	Ensembl Compara 87-89|OrthoInspector
Shared_with_CHOP	WBGene00015054	pitr-2	B0222.2	181857	ENSG00000144136	SLC20A1	5	Ensembl Compara 87-89|InParanoid|OMA|OrthoInspector|OrthoMCL
Shared_with_CHOP	WBGene00015055	pitr-3	B0222.3	181858	ENSG00000144136	SLC20A1	4	Ensembl Compara 87-89|InParanoid|OrthoInspector|OrthoMCL
Shared_with_CHOP	WBGene00016739	pitr-1	C48A7.2	177512	ENSG00000144136	SLC20A1	4	Ensembl Compara 87-89|Homologene|OrthoInspector|OrthoMCL
Shared_with_CHOP	WBGene00017312	pitr-5	F09G2.3	179104	ENSG00000144136	SLC20A1	5	Ensembl Compara 87-89|InParanoid|OMA|OrthoInspector|OrthoMCL
Shared_with_CHOP	WBGene00012484	car-1	Y18D10A.17	173158	ENSG00000257103	LSM14A	3	Ensembl Compara 87-89|InParanoid|OrthoInspector
Shared_with_CHOP	WBGene00012868	tbc-9	Y45F10A.6	178316	ENSG00000197226	TBC1D9B	5	Ensembl Compara 87-89|InParanoid|OMA|OrthoInspector|OrthoMCL
Shared_with_CHOP	WBGene00012894	tbc-17	Y46G5A.1	174900	ENSG00000148429	USP6NL	3	Ensembl Compara 87-89|OrthoInspector|OrthoMCL
Shared_with_CHOP	WBGene00013136	None	Y53C10A.5	173080	ENSG00000240849	TMEM189	5	Ensembl Compara 87-89|InParanoid|OMA|OrthoInspector|OrthoMCL
Shared_with_CHOP	WBGene00013197	ttm-5	Y54E5A.1	173327	ENSG00000168350	DEGS2	6	Ensembl Compara 87-89|Homologene|InParanoid|OMA|OrthoInspector|OrthoMCL
Shared_with_CHOP	WBGene00017996	None	F33D4.4	177548	ENSG00000168350	DEGS2	5	Ensembl Compara 87-89|Homologene|OMA|OrthoInspector|OrthoMCL
Shared_with_CHOP	WBGene00013457	paqr-3	Y67A10A.8	190510	ENSG00000163291	PAQR3	6	Ensembl Compara 87-89|Homologene|InParanoid|OMA|OrthoInspector|OrthoMCL
Shared_with_CHOP	WBGene00013650	None	Y105C5B.9	178445	ENSG00000175287	PHYHD1	5	Ensembl Compara 87-89|Homologene|InParanoid|OrthoInspector|OrthoMCL
Shared_with_CHOP	WBGene00013677	yars-1	Y105E8A.19	173311	ENSG00000134684	YARS	3	Ensembl Compara 87-89|OrthoInspector|OrthoMCL
Shared_with_CHOP	WBGene00013682	None	Y105E8A.25	3564893	ENSG00000116584	ARHGEF2	1	Ensembl Compara 87-89
Shared_with_CHOP	WBGene00013919	None	ZC506.1	181210	ENSG00000116406	EDEM3	6	Ensembl Compara 87-89|Homologene|InParanoid|OMA|OrthoInspector|OrthoMCL
Shared_with_CHOP	WBGene00014128	None	ZK892.4	174559	ENSG00000242110	AMACR	6	Ensembl Compara 87-89|Homologene|InParanoid|OMA|OrthoInspector|OrthoMCL
Shared_with_CHOP	WBGene00016034	None	C24A3.4	181140	ENSG00000242110	AMACR	6	Ensembl Compara 87-89|Homologene|InParanoid|OMA|OrthoInspector|OrthoMCL
Shared_with_CHOP	WBGene00014201	None	ZK1053.6	191510	ENSG00000114544	SLC41A3	1	Ensembl Compara 87-89
Shared_with_CHOP	WBGene00019504	None	K07H8.2	177623	ENSG00000114544	SLC41A3	3	Ensembl Compara 87-89|InParanoid|OrthoInspector
Shared_with_CHOP	WBGene00022682	None	ZK185.2	177221	ENSG00000114544	SLC41A3	1	Ensembl Compara 87-89
Shared_with_CHOP	WBGene00015250	None	B0546.3	182030	ENSG00000119801	YPEL5	2	Ensembl Compara 87-89|OrthoInspector
Shared_with_CHOP	WBGene00015251	None	B0546.4	177105	ENSG00000119801	YPEL5	2	OMA|OrthoMCL
Shared_with_CHOP	WBGene00009503	None	F37A8.5	175512	ENSG00000119801	YPEL5	1	OrthoMCL
Shared_with_CHOP	WBGene00016006	fln-2	C23F12.1	181168	ENSG00000128591	FLNC	1	Ensembl Compara 87-89
Shared_with_CHOP	WBGene00022048	fln-1	Y66H1B.2	176855	ENSG00000128591	FLNC	5	Ensembl Compara 87-89|InParanoid|OMA|OrthoInspector|OrthoMCL
Shared_with_CHOP	WBGene00016200	dpff-1	C28H8.9	175832	ENSG00000133884	DPF2	4	Ensembl Compara 87-89|InParanoid|OrthoInspector|OrthoMCL
Shared_with_CHOP	WBGene00016244	None	C30B5.2	174028	ENSG00000104660	LEPROTL1	5	Ensembl Compara 87-89|Homologene|InParanoid|OMA|OrthoInspector
Shared_with_CHOP	WBGene00016326	ubr-1	C32E8.11	171953	ENSG00000024048	UBR2	6	Ensembl Compara 87-89|Homologene|InParanoid|OMA|OrthoInspector|OrthoMCL
Shared_with_CHOP	WBGene00016333	None	C32F10.8	172252	ENSG00000166123	GPT2	6	Ensembl Compara 87-89|Homologene|InParanoid|OMA|OrthoInspector|OrthoMCL
Shared_with_CHOP	WBGene00016391	None	C34B2.6	172966	ENSG00000196365	LONP1	6	Ensembl Compara 87-89|Homologene|InParanoid|OMA|OrthoInspector|OrthoMCL
Shared_with_CHOP	WBGene00013541	None	Y75B8A.4	176643	ENSG00000196365	LONP1	1	OrthoMCL
Shared_with_CHOP	WBGene00016496	None	C37C3.2	179165	ENSG00000100664	EIF5	6	Ensembl Compara 87-89|Homologene|InParanoid|OMA|OrthoInspector|OrthoMCL
Shared_with_CHOP	WBGene00016592	erl-1	C42C1.15	178178	ENSG00000107566	ERLIN1	5	Ensembl Compara 87-89|InParanoid|OMA|OrthoInspector|OrthoMCL
Shared_with_CHOP	WBGene00016754	cebp-2	C48E7.11	172319	ENSG00000153879	CEBPG	4	Ensembl Compara 87-89|InParanoid|OrthoInspector|OrthoMCL
Shared_with_CHOP	WBGene00017169	None	F01F1.15	175824	ENSG00000257727	CNPY2	3	Ensembl Compara 87-89|InParanoid|OrthoInspector
Shared_with_CHOP	WBGene00017195	glo-4	F07C3.4	179306	ENSG00000179051	RCC2	1	Ensembl Compara 87-89
Shared_with_CHOP	WBGene00017381	ddr-2	F11D5.3	180622	ENSG00000162733	DDR2	6	Ensembl Compara 87-89|Homologene|InParanoid|OMA|OrthoInspector|OrthoMCL
Shared_with_CHOP	WBGene00017983	None	F32D1.3	178832	ENSG00000179104	TMTC2	5	Ensembl Compara 87-89|Homologene|InParanoid|OMA|OrthoMCL
Shared_with_CHOP	WBGene00018467	sdpn-1	F45E1.7	181058	ENSG00000100266	PACSIN2	6	Ensembl Compara 87-89|Homologene|InParanoid|OMA|OrthoInspector|OrthoMCL
Shared_with_CHOP	WBGene00018572	lin-42	F47F6.1	NA	ENSG00000132326	PER2	1	Ensembl Compara 87-89
Shared_with_CHOP	WBGene00019076	mrpl-24	F59A3.3	172204	ENSG00000143314	MRPL24	6	Ensembl Compara 87-89|Homologene|InParanoid|OMA|OrthoInspector|OrthoMCL
Shared_with_CHOP	WBGene00019467	None	K07B1.7	179318	ENSG00000198746	GPATCH3	6	Ensembl Compara 87-89|Homologene|InParanoid|OMA|OrthoInspector|OrthoMCL
Shared_with_CHOP	WBGene00019664	None	K11H12.8	176892	ENSG00000165678	GHITM	6	Ensembl Compara 87-89|Homologene|InParanoid|OMA|OrthoInspector|OrthoMCL
Shared_with_CHOP	WBGene00019898	None	R05G6.4	177526	ENSG00000142546	NOSIP	6	Ensembl Compara 87-89|Homologene|InParanoid|OMA|OrthoInspector|OrthoMCL
Shared_with_CHOP	WBGene00020267	None	T05H4.4	188150	ENSG00000159348	CYB5R1	5	Ensembl Compara 87-89|InParanoid|OMA|OrthoInspector|OrthoMCL
Shared_with_CHOP	WBGene00020268	hpo-19	T05H4.5	179029	ENSG00000159348	CYB5R1	4	Ensembl Compara 87-89|InParanoid|OrthoInspector|OrthoMCL
Shared_with_CHOP	WBGene00020481	None	T13C2.6	174116	ENSG00000147852	VLDLR	6	Ensembl Compara 87-89|Homologene|InParanoid|OMA|OrthoInspector|OrthoMCL
Shared_with_CHOP	WBGene00021917	None	Y55D5A.3	190304	ENSG00000138744	NAAA	5	Ensembl Compara 87-89|Homologene|InParanoid|OrthoInspector|OrthoMCL
Shared_with_CHOP	WBGene00010769	asah-1	K11D2.2	173120	ENSG00000138744	NAAA	1	OrthoMCL
Shared_with_CHOP	WBGene00021921	None	Y55F3AM.3	176922	ENSG00000131051	RBM39	5	Ensembl Compara 87-89|InParanoid|OMA|OrthoInspector|OrthoMCL
Shared_with_CHOP	WBGene00022031	None	Y65B4A.8	171657	ENSG00000068120	COASY	6	Ensembl Compara 87-89|Homologene|InParanoid|OMA|OrthoInspector|OrthoMCL
Shared_with_CHOP	WBGene00001173	egl-4	F55A8.2	176991	ENSG00000138669	PRKG2	2	Homologene|OrthoMCL
Shared_with_CHOP	WBGene00015650	pkg-2	C09G4.2	177659	ENSG00000138669	PRKG2	1	OrthoMCL
Shared_with_CHOP	WBGene00006936	glp-4	Y87G2A.5	173224	ENSG00000204394	VARS	4	Homologene|InParanoid|OrthoInspector|OrthoMCL
Shared_with_CHOP	WBGene00019299	snai-1	K02D7.2	186874	ENSG00000019549	SNAI2	4	Homologene|InParanoid|OrthoInspector|OrthoMCL
Shared_with_CHOP	WBGene00003480	klf-3	F54H5.4	NA	ENSG00000019549	SNAI2	1	OMA
Shared_with_CHOP	WBGene00019846	gpx-7	R03G5.5	187542	ENSG00000167468	GPX4	4	Homologene|InParanoid|OrthoInspector|OrthoMCL
Shared_with_CHOP	WBGene00020373	gpx-6	T09A12.2	188313	ENSG00000167468	GPX4	5	Homologene|InParanoid|OMA|OrthoInspector|OrthoMCL
Shared_with_CHOP	WBGene00011045	gpx-2	R05H10.5	187630	ENSG00000167468	GPX4	4	InParanoid|OMA|OrthoInspector|OrthoMCL
Shared_with_CHOP	WBGene00009165	gpx-1	F26E4.12	184981	ENSG00000167468	GPX4	2	OrthoInspector|OrthoMCL
Shared_with_CHOP	WBGene00001028	dnj-10	F22B7.5	176211	ENSG00000276726	DNAJA3	3	InParanoid|OMA|OrthoInspector
Shared_with_CHOP	WBGene00001681	gpc-1	K02A4.2	181424	ENSG00000174021	GNG5	1	InParanoid
Shared_with_CHOP	WBGene00002216	klp-3	T09A5.2	191697	ENSG00000204197	KIFC1	2	InParanoid|OrthoMCL
Shared_with_CHOP	WBGene00002227	klp-17	W02B12.7	174750	ENSG00000204197	KIFC1	1	OrthoMCL
Shared_with_CHOP	WBGene00002216	klp-3	T09A5.2	191697	ENSG00000233450	KIFC1	2	InParanoid|OrthoMCL
Shared_with_CHOP	WBGene00002225	klp-15	M01E11.6	172213	ENSG00000233450	KIFC1	1	OMA
Shared_with_CHOP	WBGene00002227	klp-17	W02B12.7	174750	ENSG00000233450	KIFC1	1	OrthoMCL
Shared_with_CHOP	WBGene00004053	tank-1	ZK1005.1	178623	ENSG00000173273	TNKS	1	InParanoid
Shared_with_CHOP	WBGene00004804	skn-1	T19E7.2	177343	ENSG00000082641	NFE2L1	1	InParanoid
Shared_with_CHOP	WBGene00020961	sknr-1	W02H5.7	189139	ENSG00000082641	NFE2L1	1	InParanoid
Shared_with_CHOP	WBGene00006936	glp-4	Y87G2A.5	173224	ENSG00000096171	VARS	4	InParanoid|OMA|OrthoInspector|OrthoMCL
Shared_with_CHOP	WBGene00006936	glp-4	Y87G2A.5	173224	ENSG00000224264	VARS	4	InParanoid|OMA|OrthoInspector|OrthoMCL
Shared_with_CHOP	WBGene00006936	glp-4	Y87G2A.5	173224	ENSG00000226589	VARS	3	InParanoid|OrthoInspector|OrthoMCL
Shared_with_CHOP	WBGene00006936	glp-4	Y87G2A.5	173224	ENSG00000231116	VARS	3	InParanoid|OrthoInspector|OrthoMCL
Shared_with_CHOP	WBGene00007443	pfd-1	C08F8.1	178021	ENSG00000113068	PFDN1	4	InParanoid|OMA|OrthoInspector|OrthoMCL
Shared_with_CHOP	WBGene00007718	otub-1	C25D7.8	3565820	ENSG00000277276	OTUB2	2	InParanoid|OrthoInspector
Shared_with_CHOP	WBGene00009739	None	F45H10.2	174992	ENSG00000164405	UQCRQ	3	InParanoid|OMA|OrthoMCL
Shared_with_CHOP	WBGene00019937	None	R07E4.3	180862	ENSG00000164405	UQCRQ	3	InParanoid|OMA|OrthoMCL
Shared_with_CHOP	WBGene00012330	zip-3	W07G1.3	189280	ENSG00000169136	ATF5	1	InParanoid
Shared_with_CHOP	WBGene00012484	car-1	Y18D10A.17	173158	ENSG00000262860	LSM14A	3	InParanoid|OMA|OrthoInspector
Shared_with_CHOP	WBGene00013422	None	Y66A7A.2	176577	ENSG00000167272	POP5	2	InParanoid|OrthoMCL
Shared_with_CHOP	WBGene00016173	fust-1	C27H5.3	174175	ENSG00000270647	TAF15	1	InParanoid
Shared_with_CHOP	WBGene00016173	fust-1	C27H5.3	174175	ENSG00000276833	TAF15	1	InParanoid
Shared_with_CHOP	WBGene00021846	ztf-23	Y54E10BR.8	171880	ENSG00000184828	ZBTB7C	1	InParanoid
Shared_with_CHOP	WBGene00006936	glp-4	Y87G2A.5	173224	ENSG00000231945	VARS	2	OMA|OrthoMCL
Shared_with_CHOP	WBGene00012812	None	Y43F8B.1	180279	ENSG00000173905	GOLIM4	1	OMA
Shared_with_CHOP	WBGene00021290	clec-122	Y25C1A.3	189536	ENSG00000204539	CDSN	1	OMA
Shared_with_CHOP	WBGene00002066	ifg-1	M110.4	174322	ENSG00000110321	EIF4G2	1	OrthoInspector
Shared_with_CHOP	WBGene00003930	pat-3	ZK1058.2	175504	ENSG00000082781	ITGB5	2	OrthoInspector|OrthoMCL
Shared_with_CHOP	WBGene00006936	glp-4	Y87G2A.5	173224	ENSG00000227686	VARS	1	OrthoMCL
Shared_with_CHOP	WBGene00001345	fos-1	F29G9.4	178987	ENSG00000162772	ATF3	0	Legacy Ortholist
Shared_with_CHOP	WBGene00007141	pitr-4	B0331.2	179355	ENSG00000144136	SLC20A1	0	Legacy Ortholist
Shared_with_CHOP	WBGene00012317	ztf-6	W06H12.1	173014	ENSG00000184828	ZBTB7C	0	Legacy Ortholist
Shared_with_CHOP	WBGene00016865	ets-9	C52B9.2	180702	ENSG00000134954	ETS1	0	Legacy Ortholist
Shared_with_CHOP	WBGene00017598	None	F19F10.1	184684	ENSG00000134954	ETS1	0	Legacy Ortholist
Shared_with_CHOP	WBGene00017601	ets-7	F19F10.5	184687	ENSG00000134954	ETS1	0	Legacy Ortholist

## Sheet: 4-SharedATF4targets
Target	WormBase ID	Common Name	Locus ID	Description	Ensembl ID	HGNC Symbol	No. of Databases	Matched Databases
ATF4only	WBGene00001620	glt-1	C12D12.2	Is an ortholog of human SLC1A2 (solute carrier family 1 member 2). Exhibits L-glutamate transmembrane transporter activity. Localizes to the cell projection. Is expressed in the body wall musculature and the hypodermis.	ENSG00000110436	SLC1A2	1	OrthoMCL
ATF4only	WBGene00043097	C02D5.4	C02D5.4	Is an ortholog of human GSTO1 (glutathione S-transferase omega 1) and GSTO2 (glutathione S-transferase omega 2). Is predicted to have glutathione dehydrogenase (ascorbate) activity.	ENSG00000148834	GSTO1	4	Ensembl Compara 87-89|Homologene|InParanoid|OrthoInspector
ATF4only	WBGene00002265	lec-2	F52H3.7	Is an ortholog of human LGALS9 (galectin 9). Is predicted to have carbohydrate binding activity. Localizes to the membrane raft and plasma membrane.	ENSG00000116977	LGALS8	2	Ensembl Compara 87-89|OrthoInspector
ATF4only	WBGene00002267	lec-4	C44F1.3	Is an ortholog of human LGALS9 (galectin 9); LGALS9B (galectin 9B); and LGALS9C (galectin 9C). Exhibits galactoside binding activity. Localizes to the membrane raft.	ENSG00000116977	LGALS8	2	Ensembl Compara 87-89|OrthoInspector
ATF4only	WBGene00002268	lec-5	ZK1248.16	Is an ortholog of human LGALS9 (galectin 9); LGALS9B (galectin 9B); and LGALS9C (galectin 9C). Is predicted to have carbohydrate binding activity. Localizes to the membrane raft.	ENSG00000116977	LGALS8	2	Ensembl Compara 87-89|OrthoInspector
ATF4only	WBGene00022856	cth-2	ZK1127.10	Is an ortholog of human CTH (cystathionine gamma-lyase). Is predicted to have cystathionine gamma-lyase activity and pyridoxal phosphate binding activity. Localizes to the endoplasmic reticulum. Human ortholog(s) of this gene are implicated in cystathioninuria.	ENSG00000116761	CTH	6	Ensembl Compara 87-89|Homologene|InParanoid|OMA|OrthoInspector|OrthoMCL
ATF4only	WBGene00017724	F22F7.7	F22F7.7	Is an ortholog of human CHAC1 (ChaC glutathione specific gamma-glutamylcyclotransferase 1). Is predicted to have gamma-glutamylcyclotransferase activity. Localizes to the striated muscle dense body.	ENSG00000128965	CHAC1	6	Ensembl Compara 87-89|Homologene|InParanoid|OMA|OrthoInspector|OrthoMCL
Shared_with_CHOP	WBGene00001502	ftt-2	F52D10.3	Is an ortholog of human YWHAB (tyrosine 3-monooxygenase/tryptophan 5-monooxygenase activation protein beta). Exhibits transcription factor binding activity. Is involved in cytoplasmic sequestering of protein; dauer larval development; and negative regulation of protein import into nucleus. Localizes to the cytoplasm and nucleus. Is expressed in several tissues, including MS; the ABa; the ABal; th…	ENSG00000170027	YWHAG	1	Ensembl Compara 87-89
Shared_with_CHOP	WBGene00002265	lec-2	F52H3.7	Is an ortholog of human LGALS9 (galectin 9). Is predicted to have carbohydrate binding activity. Localizes to the membrane raft and plasma membrane.	ENSG00000131981	LGALS3	1	Ensembl Compara 87-89
Shared_with_CHOP	WBGene00002267	lec-4	C44F1.3	Is an ortholog of human LGALS9 (galectin 9); LGALS9B (galectin 9B); and LGALS9C (galectin 9C). Exhibits galactoside binding activity. Localizes to the membrane raft.	ENSG00000131981	LGALS3	1	Ensembl Compara 87-89
Shared_with_CHOP	WBGene00002268	lec-5	ZK1248.16	Is an ortholog of human LGALS9 (galectin 9); LGALS9B (galectin 9B); and LGALS9C (galectin 9C). Is predicted to have carbohydrate binding activity. Localizes to the membrane raft.	ENSG00000131981	LGALS3	1	Ensembl Compara 87-89

## Sheet: 5-H2S gene expression levels
Expression levels from the RNA seq represented as mean + s.e.m. of genes implicated in the C. elegans transsulfuration pathway
Wikigene	ATF4oe	wild type (N2)	atf-4 (tm4397) mutant
cah-1	-0.153 ¬± 0.003	-0.163 ¬± 0.002	-0.144 ¬± 0.004
cah-2	-0.148 ¬± 0.002	-0.163 ¬± 0.002	-0.142 ¬± 0.005
cah-3	0.136 ¬± 0.01	0.255 ¬± 0.027	0.132 ¬± 0.031
cah-4	0.493 ¬± 0.023	0.241 ¬± 0.025	0.277 ¬± 0.009
cah-5	-0.124 ¬± 0.003	-0.119 ¬± 0.004	-0.094 ¬± 0.006
cah-6	-0.116 ¬± 0.001	-0.147 ¬± 0.003	-0.128 ¬± 0.005
cbl-1	-0.126 ¬± 0.002	-0.128 ¬± 0.003	-0.103 ¬± 0.005
cbs-1	-0.079 ¬± 0.004	-0.114 ¬± 0.001	-0.097 ¬± 0.003
cbs-2	-0.162 ¬± 0.003	-0.164 ¬± 0.002	-0.144 ¬± 0.003
cdo-1	-0.087 ¬± 0.001	-0.111 ¬± 0.004	-0.078 ¬± 0.01
cth-1	-0.067 ¬± 0.003	-0.046 ¬± 0.01	-0.044 ¬± 0.015
cth-2	0.506 ¬± 0.009	0.292 ¬± 0.041	0.171 ¬± 0.03
cysl-1	0.074 ¬± 0.007	0.071 ¬± 0.006	0.052 ¬± 0.003
cysl-2	-0.01 ¬± 0.004	0.023 ¬± 0.01	0.137 ¬± 0.016
cysl-3	-0.134 ¬± 0.003	-0.115 ¬± 0.004	-0.107 ¬± 0.001
cysl-4	-0.162 ¬± 0.003	-0.165 ¬± 0.002	-0.147 ¬± 0.003
ethe-1	-0.147 ¬± 0.002	-0.152 ¬± 0.001	-0.136 ¬± 0.004
got-1.2	0.122 ¬± 0.007	0.195 ¬± 0.013	0.176 ¬± 0.011
got-2.1	-0.139 ¬± 0.002	-0.133 ¬± 0.003	-0.106 ¬± 0.006
got-2.2	0.181 ¬± 0.012	0.128 ¬± 0.01	0.168 ¬± 0.01
mpst-1	-0.087 ¬± 0.003	-0.072 ¬± 0.006	-0.055 ¬± 0.005
mpst-3	-0.136 ¬± 0.003	-0.103 ¬± 0.002	-0.099 ¬± 0.001
mpst-4	-0.162 ¬± 0.003	-0.163 ¬± 0.004	-0.143 ¬± 0.003
mpst-7	-0.041 ¬± 0.006	-0.106 ¬± 0.005	-0.096 ¬± 0.004
rhy-1	-0.142 ¬± 0.002	-0.1 ¬± 0.008	-0.103 ¬± 0.005
sqrd-1	-0.15 ¬± 0.002	-0.159 ¬± 0.002	-0.142 ¬± 0.004
suox-1	-0.068 ¬± 0.001	-0.055 ¬± 0.003	-0.046 ¬± 0.003
					Expression levels of genes involved in the C. elegans transsulfuration pathway in the RNA seq comparing ldIs119 ATF-4 overexpressor transgenic C. elegans (ATF-4oe) vs wild type vs atf-4(tm4397).
