# Supplementary material for: ATF-4 and hydrogen sulfide signalling mediate longevity in response to inhibition of translation or mTORC1
Source: Nat Commun. 2022 Feb 18;13:967. doi: 10.1038/s41467-022-28599-9 (PMC8857226; doi:10.1038/s41467-022-28599-9)
Supplement: Supplementary file 8 — Supplementary Data 5 [file 41467_2022_28599_MOESM8_ESM.xlsx]

## Sheet: Summary
Venn diagrams of upregulated genes upon ldIs119 ATF-4 overexpression with DAF-16, HSF-1, SKN-1
Tab #	Title	Description
1	VennATF4oe-TF	Used 500 top ATF-4oe upregulated genes (see tab 3) comparing with HSF-1, DAF-16, SKN-1 either direct ChIP targets or specific upregulated genes (see tab 3) . Legened: 1=shared; 0=not shared.
2	ATF4oe_TF_input_lists	We compiled a list of direct target genes from transcription factors (DAF-16, SKN-1, HSF-1) from published genome-wide ChIP and also upregulated genes from upon heatshock specific for HSF-1, upon reduced insulin/IGF-1 signaling SKN-1-specific genes, and constitutively activated AMPK upregulated genes.

## Sheet: 1-VennATF4oe-TF
Venn Intersection 1						Venn Intersection 2						Venn Intersection 3						Venn Intersection 4						Venn Intersection 5						Venn Intersection 6						Venn Intersection 7						Venn Intersection 8						Venn Intersection 9
Ensembl_gene_id	ATF4	SKN1	HSF1	DAF16		Ensembl_gene_id	ATF4	SKN1	HSF1	DAF16		Ensembl_gene_id	ATF4	SKN1	HSF1	DAF16		Ensembl_gene_id	ATF4	SKN1	HSF1	DAF16		Ensembl_gene_id	ATF4	SKN1	HSF1	DAF16		Ensembl_gene_id	ATF4	SKN1	HSF1	DAF16		Ensembl_gene_id	ATF4	SKN1	HSF1	DAF16		Ensembl_gene_id	ATF4	SKN1	HSF1	DAF16		Ensembl_gene_id	ATF4
WBGene00000176	1	0	0	0		WBGene00000103	0	1	0	1		WBGene00000252	0	0	1	0		WBGene00000002	0	0	0	1		WBGene00006649	1	1	0	1		WBGene00000273	1	0	1	0		WBGene00000535	1	0	0	1		WBGene00000973	0	1	1	1		WBGene00000103	0
WBGene00000273	1	0	1	0		WBGene00000648	0	1	0	1		WBGene00000273	1	0	1	0		WBGene00000103	0	1	0	1		WBGene00019780	1	1	0	1		WBGene00000558	1	0	1	0		WBGene00000673	1	0	1	1		WBGene00001768	0	1	1	1		WBGene00000648	0
WBGene00000298	1	0	0	0		WBGene00000973	0	1	1	1		WBGene00000558	1	0	1	0		WBGene00000216	0	0	0	1		WBGene00000009	1	1	0	0		WBGene00003765	1	0	1	0		WBGene00000677	1	0	0	1		WBGene00002015	0	1	1	1		WBGene00000973	0
WBGene00000415	1	0	0	0		WBGene00001439	0	1	0	1		WBGene00000597	0	0	1	0		WBGene00000217	0	0	0	1		WBGene00000063	1	1	1	0		WBGene00003768	1	0	1	0		WBGene00001387	1	0	0	1		WBGene00008986	0	1	1	1		WBGene00001439	0
WBGene00000558	1	0	1	0		WBGene00001753	0	1	0	1		WBGene00000639	0	0	1	0		WBGene00000516	0	0	0	1		WBGene00000107	1	1	0	0		WBGene00003769	1	0	1	0		WBGene00002118	1	0	0	1		WBGene00010174	0	1	1	1		WBGene00001753	0
WBGene00000785	1	0	0	0		WBGene00001768	0	1	1	1		WBGene00000722	0	0	1	0		WBGene00000535	1	0	0	1		WBGene00000155	1	1	0	0		WBGene00004397	1	0	1	0		WBGene00002253	1	0	0	1		WBGene00010470	0	1	1	1		WBGene00001768	0
WBGene00003246	1	0	0	0		WBGene00001787	0	1	0	1		WBGene00000928	0	0	1	0		WBGene00000648	0	1	0	1		WBGene00000221	1	1	0	0		WBGene00008803	1	0	1	0		WBGene00002267	1	0	0	1		WBGene00018257	0	1	1	1		WBGene00001787	0
WBGene00003759	1	0	0	0		WBGene00002015	0	1	1	1		WBGene00001064	0	0	1	0		WBGene00000673	1	0	1	1		WBGene00000286	1	1	0	0		WBGene00016658	1	0	1	0		WBGene00003097	1	0	0	1		WBGene00020397	0	1	1	1		WBGene00002015	0
WBGene00003765	1	0	1	0		WBGene00003588	0	1	0	1		WBGene00001065	0	0	1	0		WBGene00000677	1	0	0	1		WBGene00000719	1	1	1	0		WBGene00016659	1	0	1	0		WBGene00003766	1	0	0	1		WBGene00000063	1	1	1	0		WBGene00003588	0
WBGene00003767	1	0	0	0		WBGene00003778	0	1	0	1		WBGene00001066	0	0	1	0		WBGene00000715	0	0	1	1		WBGene00000723	1	1	1	0		WBGene00020339	1	0	1	0		WBGene00006649	1	1	0	1		WBGene00000112	0	1	1	0		WBGene00003778	0
WBGene00003768	1	0	1	0		WBGene00003786	0	1	0	1		WBGene00001067	0	0	1	0		WBGene00000754	0	0	1	1		WBGene00001000	1	1	1	0		WBGene00000673	1	0	1	1		WBGene00006861	1	0	0	1		WBGene00000115	0	1	1	0		WBGene00003786	0
WBGene00003769	1	0	1	0		WBGene00004182	0	1	0	1		WBGene00001069	0	0	1	0		WBGene00000830	0	0	0	1		WBGene00001189	1	1	0	0		WBGene00007516	1	0	1	1		WBGene00007516	1	0	1	1		WBGene00000210	0	1	1	0		WBGene00004182	0
WBGene00004172	1	0	0	0		WBGene00004930	0	1	0	1		WBGene00001070	0	0	1	0		WBGene00000929	0	0	0	1		WBGene00001251	1	1	0	0		WBGene00014251	1	0	1	1		WBGene00009803	1	0	0	1		WBGene00000379	0	1	1	0		WBGene00004930	0
WBGene00004222	1	0	0	0		WBGene00006649	1	1	0	1		WBGene00001071	0	0	1	0		WBGene00000932	0	0	0	1		WBGene00001333	1	1	0	0		WBGene00020891	1	0	1	1		WBGene00010135	1	0	0	1		WBGene00000380	0	1	1	0		WBGene00006649	1
WBGene00004397	1	0	1	0		WBGene00006890	0	1	0	1		WBGene00001072	0	0	1	0		WBGene00000973	0	1	1	1		WBGene00001713	1	1	0	0		WBGene00000373	1	0	1	0		WBGene00011573	1	0	0	1		WBGene00000381	0	1	1	0		WBGene00006890	0
WBGene00008032	1	0	0	0		WBGene00008446	0	1	0	1		WBGene00001074	0	0	1	0		WBGene00001387	1	0	0	1		WBGene00001730	1	1	0	0		WBGene00000557	1	0	1	0		WBGene00012107	1	0	0	1		WBGene00000391	0	1	1	0		WBGene00008446	0
WBGene00008803	1	0	1	0		WBGene00008986	0	1	1	1		WBGene00001428	0	0	1	0		WBGene00001391	0	0	0	1		WBGene00001755	1	1	0	0		WBGene00000656	1	0	1	0		WBGene00012407	1	0	0	1		WBGene00000596	0	1	1	0		WBGene00008986	0
WBGene00009396	1	0	0	0		WBGene00009049	0	1	0	1		WBGene00001430	0	0	1	0		WBGene00001397	0	0	0	1		WBGene00001761	1	1	1	0		WBGene00000669	1	0	1	0		WBGene00013008	1	0	0	1		WBGene00000599	0	1	1	0		WBGene00009049	0
WBGene00010988	1	0	0	0		WBGene00009957	0	1	0	1		WBGene00001724	0	0	1	0		WBGene00001439	0	1	0	1		WBGene00001814	1	1	0	0		WBGene00001385	1	0	1	0		WBGene00013079	1	0	0	1		WBGene00000601	0	1	1	0		WBGene00009957	0
WBGene00011095	1	0	0	0		WBGene00010174	0	1	1	1		WBGene00003765	1	0	1	0		WBGene00001477	0	0	0	1		WBGene00001815	1	1	0	0		WBGene00001398	1	0	1	0		WBGene00013489	1	0	0	1		WBGene00000602	0	1	1	0		WBGene00010174	0
WBGene00011446	1	0	0	0		WBGene00010470	0	1	1	1		WBGene00003768	1	0	1	0		WBGene00001500	0	0	0	1		WBGene00001819	1	1	0	0		WBGene00001699	1	0	1	0		WBGene00013882	1	0	0	1		WBGene00000606	0	1	1	0		WBGene00010470	0
WBGene00012118	1	0	0	0		WBGene00011105	0	1	0	1		WBGene00003769	1	0	1	0		WBGene00001578	0	0	0	1		WBGene00001915	1	1	1	0		WBGene00001702	1	0	1	0		WBGene00014251	1	0	1	1		WBGene00000626	0	1	1	0		WBGene00011105	0
WBGene00012364	1	0	0	0		WBGene00012216	0	1	0	1		WBGene00004173	0	0	1	0		WBGene00001674	0	0	0	1		WBGene00002024	1	1	0	0		WBGene00002134	1	0	1	0		WBGene00015332	1	0	0	1		WBGene00000634	0	1	1	0		WBGene00012216	0
WBGene00013292	1	0	0	0		WBGene00014213	0	1	0	1		WBGene00004397	1	0	1	0		WBGene00001751	0	0	0	1		WBGene00002048	1	1	0	0		WBGene00002268	1	0	1	0		WBGene00016914	1	0	0	1		WBGene00000636	0	1	1	0		WBGene00014213	0
WBGene00013481	1	0	0	0		WBGene00016407	0	1	0	1		WBGene00004398	0	0	1	0		WBGene00001753	0	1	0	1		WBGene00002265	1	1	1	0		WBGene00003019	1	0	1	0		WBGene00017127	1	0	0	1		WBGene00000641	0	1	1	0		WBGene00016407	0
WBGene00013578	1	0	0	0		WBGene00016540	0	1	0	1		WBGene00005016	0	0	1	0		WBGene00001767	0	0	0	1		WBGene00002980	1	1	0	0		WBGene00003169	1	0	1	0		WBGene00017128	1	0	0	1		WBGene00000647	0	1	1	0		WBGene00016540	0
WBGene00016335	1	0	0	0		WBGene00017303	0	1	0	1		WBGene00005017	0	0	1	0		WBGene00001768	0	1	1	1		WBGene00003519	1	1	0	0		WBGene00003369	1	0	1	0		WBGene00019113	1	0	0	1		WBGene00000657	0	1	1	0		WBGene00017303	0
WBGene00016658	1	0	1	0		WBGene00018257	0	1	1	1		WBGene00005018	0	0	1	0		WBGene00001777	0	0	0	1		WBGene00003554	1	1	0	0		WBGene00003370	1	0	1	0		WBGene00019780	1	1	0	1		WBGene00000663	0	1	1	0		WBGene00018257	0
WBGene00016659	1	0	1	0		WBGene00018465	0	1	0	1		WBGene00008132	0	0	1	0		WBGene00001787	0	1	0	1		WBGene00003589	1	1	0	0		WBGene00003371	1	0	1	0		WBGene00020710	1	0	0	1		WBGene00000664	0	1	1	0		WBGene00018465	0
WBGene00016955	1	0	0	0		WBGene00018758	0	1	0	1		WBGene00008486	0	0	1	0		WBGene00001852	0	0	0	1		WBGene00003658	1	1	0	0		WBGene00003704	1	0	1	0		WBGene00020891	1	0	1	1		WBGene00000666	0	1	1	0		WBGene00018758	0
WBGene00018730	1	0	0	0		WBGene00019719	0	1	0	1		WBGene00008803	1	0	1	0		WBGene00001957	0	0	0	1		WBGene00003730	1	1	0	0		WBGene00003763	1	0	1	0								WBGene00000667	0	1	1	0		WBGene00019719	0
WBGene00019738	1	0	0	0		WBGene00019780	1	1	0	1		WBGene00009340	0	0	1	0		WBGene00002013	0	0	0	1		WBGene00003771	1	1	0	0		WBGene00003893	1	0	1	0								WBGene00000668	0	1	1	0		WBGene00019780	1
WBGene00019963	1	0	0	0		WBGene00019967	0	1	0	1		WBGene00009621	0	0	1	0		WBGene00002015	0	1	1	1		WBGene00003989	1	1	0	0		WBGene00003931	1	0	1	0								WBGene00000672	0	1	1	0		WBGene00019967	0
WBGene00020339	1	0	1	0		WBGene00019978	0	1	0	1		WBGene00010456	0	0	1	0		WBGene00002020	0	0	1	1		WBGene00004356	1	1	0	0		WBGene00006584	1	0	1	0								WBGene00000692	0	1	1	0		WBGene00019978	0
WBGene00000065	1	0	0	0		WBGene00020315	0	1	0	1		WBGene00011753	0	0	1	0		WBGene00002069	0	0	0	1		WBGene00004773	1	1	0	0		WBGene00006634	1	0	1	0								WBGene00000694	0	1	1	0		WBGene00020315	0
WBGene00000169	1	0	0	0		WBGene00020397	0	1	1	1		WBGene00012255	0	0	1	0		WBGene00002118	1	0	0	1		WBGene00004924	1	1	0	0		WBGene00006824	1	0	1	0								WBGene00000699	0	1	1	0		WBGene00020397	0
WBGene00000170	1	0	0	0		WBGene00022307	0	1	0	1		WBGene00014793	0	0	1	0		WBGene00002253	1	0	0	1		WBGene00006724	1	1	0	0		WBGene00007142	1	0	1	0								WBGene00000700	0	1	1	0		WBGene00022307	0
WBGene00000198	1	0	0	0		WBGene00000006	0	1	0	0		WBGene00016474	0	0	1	0		WBGene00002267	1	0	0	1		WBGene00006769	1	1	0	0		WBGene00008284	1	0	1	0								WBGene00000704	0	1	1	0
WBGene00000224	1	0	0	0		WBGene00000009	1	1	0	0		WBGene00016658	1	0	1	0		WBGene00002269	0	0	0	1		WBGene00006959	1	1	0	0		WBGene00009514	1	0	1	0								WBGene00000707	0	1	1	0
WBGene00000225	1	0	0	0		WBGene00000018	0	1	0	0		WBGene00016659	1	0	1	0		WBGene00003096	0	0	0	1		WBGene00007455	1	1	0	0		WBGene00009620	1	0	1	0								WBGene00000710	0	1	1	0
WBGene00000248	1	0	0	0		WBGene00000024	0	1	0	0		WBGene00017201	0	0	1	0		WBGene00003097	1	0	0	1		WBGene00008121	1	1	0	0		WBGene00009624	1	0	1	0								WBGene00000714	0	1	1	0
WBGene00000266	1	0	0	0		WBGene00000027	0	1	0	0		WBGene00017962	0	0	1	0		WBGene00003473	0	0	0	1		WBGene00008607	1	1	1	0		WBGene00011055	1	0	1	0								WBGene00000717	0	1	1	0
WBGene00000370	1	0	0	0		WBGene00000029	0	1	0	0		WBGene00017970	0	0	1	0		WBGene00003588	0	1	0	1		WBGene00008739	1	1	1	0		WBGene00011474	1	0	1	0								WBGene00000718	0	1	1	0
WBGene00000515	1	0	0	0		WBGene00000030	0	1	0	0		WBGene00018744	0	0	1	0		WBGene00003652	0	0	0	1		WBGene00008777	1	1	0	0		WBGene00012830	1	0	1	0								WBGene00000719	1	1	1	0
WBGene00000539	1	0	0	0		WBGene00000031	0	1	0	0		WBGene00019272	0	0	1	0		WBGene00003682	0	0	0	1		WBGene00008925	1	1	0	0		WBGene00012875	1	0	1	0								WBGene00000723	1	1	1	0
WBGene00000556	1	0	0	0		WBGene00000032	0	1	0	0		WBGene00019540	0	0	1	0		WBGene00003766	1	0	0	1		WBGene00008975	1	1	1	0		WBGene00014244	1	0	1	0								WBGene00000725	0	1	1	0
WBGene00000857	1	0	0	0		WBGene00000033	0	1	0	0		WBGene00020339	1	0	1	0		WBGene00003778	0	1	0	1		WBGene00009187	1	1	0	0		WBGene00015046	1	0	1	0								WBGene00000728	0	1	1	0
WBGene00000937	1	0	0	0		WBGene00000040	0	1	0	0		WBGene00021768	0	0	1	0		WBGene00003786	0	1	0	1		WBGene00010001	1	1	1	0		WBGene00015056	1	0	1	0								WBGene00000729	0	1	1	0
WBGene00000967	1	0	0	0		WBGene00000041	0	1	0	0		WBGene00045399	0	0	1	0		WBGene00004068	0	0	0	1		WBGene00010123	1	1	0	0		WBGene00015514	1	0	1	0								WBGene00000734	0	1	1	0
WBGene00000969	1	0	0	0		WBGene00000047	0	1	0	0		WBGene00077697	0	0	1	0		WBGene00004182	0	1	0	1		WBGene00010661	1	1	0	0		WBGene00015660	1	0	1	0								WBGene00000735	0	1	1	0
WBGene00000970	1	0	0	0		WBGene00000063	1	1	1	0		WBGene00000673	1	0	1	1		WBGene00004742	0	0	0	1		WBGene00011026	1	1	1	0		WBGene00015814	1	0	1	0								WBGene00000739	0	1	1	0
WBGene00000982	1	0	0	0		WBGene00000066	0	1	0	0		WBGene00000715	0	0	1	1		WBGene00004930	0	1	0	1		WBGene00011392	1	1	0	0		WBGene00015954	1	0	1	0								WBGene00000740	0	1	1	0
WBGene00000990	1	0	0	0		WBGene00000068	0	1	0	0		WBGene00000754	0	0	1	1		WBGene00004932	0	0	0	1		WBGene00012258	1	1	0	0		WBGene00017065	1	0	1	0								WBGene00000741	0	1	1	0
WBGene00000991	1	0	0	0		WBGene00000074	0	1	0	0		WBGene00000973	0	1	1	1		WBGene00004996	0	0	0	1		WBGene00012529	1	1	0	0		WBGene00017506	1	0	1	0								WBGene00000742	0	1	1	0
WBGene00001042	1	0	0	0		WBGene00000083	0	1	0	0		WBGene00001768	0	1	1	1		WBGene00006408	0	0	1	1		WBGene00013499	1	1	0	0		WBGene00017759	1	0	1	0								WBGene00000743	0	1	1	0
WBGene00001113	1	0	0	0		WBGene00000084	0	1	0	0		WBGene00002015	0	1	1	1		WBGene00006602	0	0	0	1		WBGene00015002	1	1	1	0		WBGene00018112	1	0	1	0								WBGene00000753	0	1	1	0
WBGene00001153	1	0	0	0		WBGene00000086	0	1	0	0		WBGene00002020	0	0	1	1		WBGene00006603	0	0	0	1		WBGene00016147	1	1	0	0		WBGene00018811	1	0	1	0								WBGene00000779	0	1	1	0
WBGene00001155	1	0	0	0		WBGene00000092	0	1	0	0		WBGene00006408	0	0	1	1		WBGene00006649	1	1	0	1		WBGene00016419	1	1	0	0		WBGene00019322	1	0	1	0								WBGene00000883	0	1	1	0
WBGene00001188	1	0	0	0		WBGene00000094	0	1	0	0		WBGene00007516	1	0	1	1		WBGene00006705	0	0	0	1		WBGene00016596	1	1	1	0		WBGene00019663	1	0	1	0								WBGene00001000	1	1	1	0
WBGene00001239	1	0	0	0		WBGene00000095	0	1	0	0		WBGene00008986	0	1	1	1		WBGene00006861	1	0	0	1		WBGene00017126	1	1	0	0		WBGene00020886	1	0	1	0								WBGene00001030	0	1	1	0
WBGene00001250	1	0	0	0		WBGene00000101	0	1	0	0		WBGene00010174	0	1	1	1		WBGene00006890	0	1	0	1		WBGene00018031	1	1	0	0		WBGene00044070	1	0	1	0								WBGene00001037	0	1	1	0
WBGene00001447	1	0	0	0		WBGene00000105	0	1	0	0		WBGene00010470	0	1	1	1		WBGene00007288	0	0	0	1		WBGene00018462	1	1	0	0		WBGene00000063	1	1	1	0								WBGene00001132	0	1	1	0
WBGene00001448	1	0	0	0		WBGene00000106	0	1	0	0		WBGene00012812	0	0	1	1		WBGene00007440	0	0	0	1		WBGene00018532	1	1	0	0		WBGene00000719	1	1	1	0								WBGene00001423	0	1	1	0
WBGene00001455	1	0	0	0		WBGene00000107	1	1	0	0		WBGene00013169	0	0	1	1		WBGene00007516	1	0	1	1		WBGene00018756	1	1	0	0		WBGene00000723	1	1	1	0								WBGene00001429	0	1	1	0
WBGene00001458	1	0	0	0		WBGene00000112	0	1	1	0		WBGene00014251	1	0	1	1		WBGene00007680	0	0	0	1		WBGene00019185	1	1	0	0		WBGene00001000	1	1	1	0								WBGene00001684	0	1	1	0
WBGene00001459	1	0	0	0		WBGene00000114	0	1	0	0		WBGene00014826	0	0	1	1		WBGene00007890	0	0	0	1		WBGene00019939	1	1	0	0		WBGene00001761	1	1	1	0								WBGene00001736	0	1	1	0
WBGene00001572	1	0	0	0		WBGene00000115	0	1	1	0		WBGene00018257	0	1	1	1		WBGene00007919	0	0	0	1		WBGene00020047	1	1	0	0		WBGene00001915	1	1	1	0								WBGene00001749	0	1	1	0
WBGene00001581	1	0	0	0		WBGene00000116	0	1	0	0		WBGene00020397	0	1	1	1		WBGene00007957	0	0	0	1		WBGene00020417	1	1	0	0		WBGene00002265	1	1	1	0								WBGene00001761	1	1	1	0
WBGene00001776	1	0	0	0		WBGene00000121	0	1	0	0		WBGene00020891	1	0	1	1		WBGene00007958	0	0	0	1		WBGene00020736	1	1	0	0		WBGene00008607	1	1	1	0								WBGene00001775	0	1	1	0
WBGene00002038	1	0	0	0		WBGene00000123	0	1	0	0		WBGene00000064	0	0	1	0		WBGene00008040	0	0	0	1		WBGene00020854	1	1	0	0		WBGene00008739	1	1	1	0								WBGene00001909	0	1	1	0
WBGene00002041	1	0	0	0		WBGene00000149	0	1	0	0		WBGene00000097	0	0	1	0		WBGene00008246	0	0	0	1		WBGene00020869	1	1	0	0		WBGene00008975	1	1	1	0								WBGene00001915	1	1	1	0
WBGene00002100	1	0	0	0		WBGene00000155	1	1	0	0		WBGene00000240	0	0	1	0		WBGene00008296	0	0	0	1		WBGene00021066	1	1	0	0		WBGene00010001	1	1	1	0								WBGene00002016	0	1	1	0
WBGene00002135	1	0	0	0		WBGene00000157	0	1	0	0		WBGene00000256	0	0	1	0		WBGene00008332	0	0	0	1		WBGene00021156	1	1	0	0		WBGene00011026	1	1	1	0								WBGene00002018	0	1	1	0
WBGene00002138	1	0	0	0		WBGene00000158	0	1	0	0		WBGene00000373	1	0	1	0		WBGene00008372	0	0	0	1		WBGene00021469	1	1	0	0		WBGene00015002	1	1	1	0								WBGene00002019	0	1	1	0
WBGene00002181	1	0	0	0		WBGene00000159	0	1	0	0		WBGene00000377	0	0	1	0		WBGene00008389	0	0	0	1		WBGene00022389	1	1	0	0		WBGene00016596	1	1	1	0								WBGene00002060	0	1	1	0
WBGene00002258	1	0	0	0		WBGene00000161	0	1	0	0		WBGene00000378	0	0	1	0		WBGene00008396	0	0	0	1																				WBGene00002140	0	1	1	0
WBGene00002855	1	0	0	0		WBGene00000165	0	1	0	0		WBGene00000512	0	0	1	0		WBGene00008412	0	0	0	1																				WBGene00002265	1	1	1	0
WBGene00003528	1	0	0	0		WBGene00000179	0	1	0	0		WBGene00000557	1	0	1	0		WBGene00008415	0	0	0	1																				WBGene00002978	0	1	1	0
WBGene00003530	1	0	0	0		WBGene00000183	0	1	0	0		WBGene00000594	0	0	1	0		WBGene00008439	0	0	0	1																				WBGene00003148	0	1	1	0
WBGene00003564	1	0	0	0		WBGene00000184	0	1	0	0		WBGene00000603	0	0	1	0		WBGene00008446	0	1	0	1																				WBGene00003578	0	1	1	0
WBGene00003567	1	0	0	0		WBGene00000192	0	1	0	0		WBGene00000608	0	0	1	0		WBGene00008538	0	0	0	1																				WBGene00003887	0	1	1	0
WBGene00003590	1	0	0	0		WBGene00000195	0	1	0	0		WBGene00000609	0	0	1	0		WBGene00008592	0	0	0	1																				WBGene00003963	0	1	1	0
WBGene00003622	1	0	0	0		WBGene00000200	0	1	0	0		WBGene00000611	0	0	1	0		WBGene00008809	0	0	0	1																				WBGene00003991	0	1	1	0
WBGene00003738	1	0	0	0		WBGene00000201	0	1	0	0		WBGene00000615	0	0	1	0		WBGene00008849	0	0	0	1																				WBGene00004131	0	1	1	0
WBGene00003739	1	0	0	0		WBGene00000204	0	1	0	0		WBGene00000623	0	0	1	0		WBGene00008905	0	0	0	1																				WBGene00004300	0	1	1	0
WBGene00003746	1	0	0	0		WBGene00000207	0	1	0	0		WBGene00000625	0	0	1	0		WBGene00008986	0	1	1	1																				WBGene00004430	0	1	1	0
WBGene00003747	1	0	0	0		WBGene00000210	0	1	1	0		WBGene00000638	0	0	1	0		WBGene00009033	0	0	0	1																				WBGene00004433	0	1	1	0
WBGene00003749	1	0	0	0		WBGene00000212	0	1	0	0		WBGene00000644	0	0	1	0		WBGene00009049	0	1	0	1																				WBGene00004440	0	1	1	0
WBGene00003750	1	0	0	0		WBGene00000220	0	1	0	0		WBGene00000649	0	0	1	0		WBGene00009393	0	0	0	1																				WBGene00004447	0	1	1	0
WBGene00003751	1	0	0	0		WBGene00000221	1	1	0	0		WBGene00000653	0	0	1	0		WBGene00009512	0	0	0	1																				WBGene00004450	0	1	1	0
WBGene00003752	1	0	0	0		WBGene00000222	0	1	0	0		WBGene00000656	1	0	1	0		WBGene00009773	0	0	0	1																				WBGene00004472	0	1	1	0
WBGene00003753	1	0	0	0		WBGene00000223	0	1	0	0		WBGene00000669	1	0	1	0		WBGene00009778	0	0	0	1																				WBGene00004476	0	1	1	0
WBGene00003758	1	0	0	0		WBGene00000229	0	1	0	0		WBGene00000671	0	0	1	0		WBGene00009803	1	0	0	1																				WBGene00004478	0	1	1	0
WBGene00003773	1	0	0	0		WBGene00000230	0	1	0	0		WBGene00000675	0	0	1	0		WBGene00009805	0	0	0	1																				WBGene00004482	0	1	1	0
WBGene00003877	1	0	0	0		WBGene00000231	0	1	0	0		WBGene00000678	0	0	1	0		WBGene00009947	0	0	0	1																				WBGene00004483	0	1	1	0
WBGene00003958	1	0	0	0		WBGene00000235	0	1	0	0		WBGene00000680	0	0	1	0		WBGene00009957	0	1	0	1																				WBGene00004490	0	1	1	0
WBGene00004004	1	0	0	0		WBGene00000249	0	1	0	0		WBGene00000681	0	0	1	0		WBGene00010115	0	0	0	1																				WBGene00004496	0	1	1	0
WBGene00004020	1	0	0	0		WBGene00000250	0	1	0	0		WBGene00000683	0	0	1	0		WBGene00010135	1	0	0	1																				WBGene00005949	0	1	1	0
WBGene00004062	1	0	0	0		WBGene00000254	0	1	0	0		WBGene00000691	0	0	1	0		WBGene00010174	0	1	1	1																				WBGene00006519	0	1	1	0
WBGene00004164	1	0	0	0		WBGene00000275	0	1	0	0		WBGene00000696	0	0	1	0		WBGene00010470	0	1	1	1																				WBGene00006725	0	1	1	0
WBGene00004235	1	0	0	0		WBGene00000277	0	1	0	0		WBGene00000698	0	0	1	0		WBGene00010539	0	0	0	1																				WBGene00006728	0	1	1	0
WBGene00004256	1	0	0	0		WBGene00000282	0	1	0	0		WBGene00000701	0	0	1	0		WBGene00010614	0	0	0	1																				WBGene00007192	0	1	1	0
WBGene00004347	1	0	0	0		WBGene00000286	1	1	0	0		WBGene00000703	0	0	1	0		WBGene00010790	0	0	0	1																				WBGene00008304	0	1	1	0
WBGene00004364	1	0	0	0		WBGene00000294	0	1	0	0		WBGene00000711	0	0	1	0		WBGene00011003	0	0	0	1																				WBGene00008607	1	1	1	0
WBGene00004749	1	0	0	0		WBGene00000368	0	1	0	0		WBGene00000712	0	0	1	0		WBGene00011105	0	1	0	1																				WBGene00008739	1	1	1	0
WBGene00004789	1	0	0	0		WBGene00000369	0	1	0	0		WBGene00000713	0	0	1	0		WBGene00011573	1	0	0	1																				WBGene00008944	0	1	1	0
WBGene00004900	1	0	0	0		WBGene00000376	0	1	0	0		WBGene00000716	0	0	1	0		WBGene00011596	0	0	0	1																				WBGene00008975	1	1	1	0
WBGene00004902	1	0	0	0		WBGene00000379	0	1	1	0		WBGene00000720	0	0	1	0		WBGene00011672	0	0	0	1																				WBGene00009161	0	1	1	0
WBGene00004929	1	0	0	0		WBGene00000380	0	1	1	0		WBGene00000727	0	0	1	0		WBGene00011692	0	0	0	1																				WBGene00009180	0	1	1	0
WBGene00004981	1	0	0	0		WBGene00000381	0	1	1	0		WBGene00000730	0	0	1	0		WBGene00011733	0	0	0	1																				WBGene00009453	0	1	1	0
WBGene00004989	1	0	0	0		WBGene00000382	0	1	0	0		WBGene00000732	0	0	1	0		WBGene00011737	0	0	0	1																				WBGene00009618	0	1	1	0
WBGene00004995	1	0	0	0		WBGene00000383	0	1	0	0		WBGene00000733	0	0	1	0		WBGene00011894	0	0	0	1																				WBGene00009982	0	1	1	0
WBGene00005022	1	0	0	0		WBGene00000391	0	1	1	0		WBGene00000748	0	0	1	0		WBGene00011984	0	0	0	1																				WBGene00010001	1	1	1	0
WBGene00006066	1	0	0	0		WBGene00000405	0	1	0	0		WBGene00000751	0	0	1	0		WBGene00012013	0	0	0	1																				WBGene00010214	0	1	1	0
WBGene00006407	1	0	0	0		WBGene00000406	0	1	0	0		WBGene00000752	0	0	1	0		WBGene00012107	1	0	0	1																				WBGene00010579	0	1	1	0
WBGene00006438	1	0	0	0		WBGene00000407	0	1	0	0		WBGene00000757	0	0	1	0		WBGene00012140	0	0	0	1																				WBGene00010760	0	1	1	0
WBGene00006510	1	0	0	0		WBGene00000408	0	1	0	0		WBGene00000768	0	0	1	0		WBGene00012144	0	0	0	1																				WBGene00010984	0	1	1	0
WBGene00006518	1	0	0	0		WBGene00000410	0	1	0	0		WBGene00000775	0	0	1	0		WBGene00012216	0	1	0	1																				WBGene00011026	1	1	1	0
WBGene00006762	1	0	0	0		WBGene00000413	0	1	0	0		WBGene00000780	0	0	1	0		WBGene00012383	0	0	0	1																				WBGene00011736	0	1	1	0
WBGene00006807	1	0	0	0		WBGene00000414	0	1	0	0		WBGene00000802	0	0	1	0		WBGene00012398	0	0	0	1																				WBGene00012179	0	1	1	0
WBGene00006937	1	0	0	0		WBGene00000419	0	1	0	0		WBGene00000822	0	0	1	0		WBGene00012404	0	0	0	1																				WBGene00012722	0	1	1	0
WBGene00006978	1	0	0	0		WBGene00000430	0	1	0	0		WBGene00000881	0	0	1	0		WBGene00012407	1	0	0	1																				WBGene00012840	0	1	1	0
WBGene00007055	1	0	0	0		WBGene00000443	0	1	0	0		WBGene00000915	0	0	1	0		WBGene00012444	0	0	0	1																				WBGene00013853	0	1	1	0
WBGene00007108	1	0	0	0		WBGene00000460	0	1	0	0		WBGene00001031	0	0	1	0		WBGene00012812	0	0	1	1																				WBGene00015002	1	1	1	0
WBGene00007129	1	0	0	0		WBGene00000466	0	1	0	0		WBGene00001077	0	0	1	0		WBGene00013008	1	0	0	1																				WBGene00015010	0	1	1	0
WBGene00007267	1	0	0	0		WBGene00000472	0	1	0	0		WBGene00001156	0	0	1	0		WBGene00013079	1	0	0	1																				WBGene00015278	0	1	1	0
WBGene00007324	1	0	0	0		WBGene00000482	0	1	0	0		WBGene00001240	0	0	1	0		WBGene00013169	0	0	1	1																				WBGene00015453	0	1	1	0
WBGene00007353	1	0	0	0		WBGene00000498	0	1	0	0		WBGene00001243	0	0	1	0		WBGene00013220	0	0	0	1																				WBGene00015472	0	1	1	0
WBGene00007422	1	0	0	0		WBGene00000506	0	1	0	0		WBGene00001246	0	0	1	0		WBGene00013489	1	0	0	1																				WBGene00015794	0	1	1	0
WBGene00007474	1	0	0	0		WBGene00000507	0	1	0	0		WBGene00001303	0	0	1	0		WBGene00013882	1	0	0	1																				WBGene00016146	0	1	1	0
WBGene00007637	1	0	0	0		WBGene00000513	0	1	0	0		WBGene00001385	1	0	1	0		WBGene00014002	0	0	0	1																				WBGene00016481	0	1	1	0
WBGene00007650	1	0	0	0		WBGene00000520	0	1	0	0		WBGene00001386	0	0	1	0		WBGene00014016	0	0	0	1																				WBGene00016596	1	1	1	0
WBGene00007706	1	0	0	0		WBGene00000550	0	1	0	0		WBGene00001390	0	0	1	0		WBGene00014213	0	1	0	1																				WBGene00016920	0	1	1	0
WBGene00007765	1	0	0	0		WBGene00000552	0	1	0	0		WBGene00001398	1	0	1	0		WBGene00014251	1	0	1	1																				WBGene00017780	0	1	1	0
WBGene00007804	1	0	0	0		WBGene00000553	0	1	0	0		WBGene00001431	0	0	1	0		WBGene00014698	0	0	0	1																				WBGene00017926	0	1	1	0
WBGene00007824	1	0	0	0		WBGene00000554	0	1	0	0		WBGene00001478	0	0	1	0		WBGene00014826	0	0	1	1																				WBGene00018330	0	1	1	0
WBGene00007898	1	0	0	0		WBGene00000564	0	1	0	0		WBGene00001602	0	0	1	0		WBGene00015043	0	0	0	1																				WBGene00018487	0	1	1	0
WBGene00008123	1	0	0	0		WBGene00000565	0	1	0	0		WBGene00001633	0	0	1	0		WBGene00015067	0	0	0	1																				WBGene00019061	0	1	1	0
WBGene00008191	1	0	0	0		WBGene00000585	0	1	0	0		WBGene00001685	0	0	1	0		WBGene00015116	0	0	0	1																				WBGene00019893	0	1	1	0
WBGene00008258	1	0	0	0		WBGene00000593	0	1	0	0		WBGene00001692	0	0	1	0		WBGene00015295	0	0	0	1																				WBGene00019937	0	1	1	0
WBGene00008341	1	0	0	0		WBGene00000596	0	1	1	0		WBGene00001699	1	0	1	0		WBGene00015332	1	0	0	1																				WBGene00020599	0	1	1	0
WBGene00008436	1	0	0	0		WBGene00000599	0	1	1	0		WBGene00001702	1	0	1	0		WBGene00015355	0	0	0	1																				WBGene00020999	0	1	1	0
WBGene00008514	1	0	0	0		WBGene00000601	0	1	1	0		WBGene00001774	0	0	1	0		WBGene00015410	0	0	0	1																				WBGene00021112	0	1	1	0
WBGene00008560	1	0	0	0		WBGene00000602	0	1	1	0		WBGene00001784	0	0	1	0		WBGene00015716	0	0	0	1																				WBGene00021625	0	1	1	0
WBGene00008564	1	0	0	0		WBGene00000606	0	1	1	0		WBGene00001790	0	0	1	0		WBGene00015947	0	0	0	1																				WBGene00021627	0	1	1	0
WBGene00008565	1	0	0	0		WBGene00000626	0	1	1	0		WBGene00001876	0	0	1	0		WBGene00016046	0	0	0	1																				WBGene00021646	0	1	1	0
WBGene00008584	1	0	0	0		WBGene00000634	0	1	1	0		WBGene00001877	0	0	1	0		WBGene00016052	0	0	0	1																				WBGene00021930	0	1	1	0
WBGene00008603	1	0	0	0		WBGene00000636	0	1	1	0		WBGene00001879	0	0	1	0		WBGene00016101	0	0	0	1																				WBGene00022156	0	1	1	0
WBGene00008669	1	0	0	0		WBGene00000637	0	1	0	0		WBGene00001880	0	0	1	0		WBGene00016119	0	0	0	1																				WBGene00022599	0	1	1	0
WBGene00008749	1	0	0	0		WBGene00000641	0	1	1	0		WBGene00001881	0	0	1	0		WBGene00016150	0	0	0	1																				WBGene00044109	0	1	1	0
WBGene00008820	1	0	0	0		WBGene00000647	0	1	1	0		WBGene00001892	0	0	1	0		WBGene00016332	0	0	0	1																				WBGene00044443	0	1	1	0
WBGene00008914	1	0	0	0		WBGene00000652	0	1	0	0		WBGene00001893	0	0	1	0		WBGene00016407	0	1	0	1																				WBGene00044514	0	1	1	0
WBGene00009057	1	0	0	0		WBGene00000657	0	1	1	0		WBGene00001895	0	0	1	0		WBGene00016506	0	0	0	1
WBGene00009259	1	0	0	0		WBGene00000663	0	1	1	0		WBGene00001896	0	0	1	0		WBGene00016540	0	1	0	1
WBGene00009319	1	0	0	0		WBGene00000664	0	1	1	0		WBGene00001901	0	0	1	0		WBGene00016716	0	0	0	1
WBGene00009334	1	0	0	0		WBGene00000666	0	1	1	0		WBGene00001902	0	0	1	0		WBGene00016789	0	0	0	1
WBGene00009369	1	0	0	0		WBGene00000667	0	1	1	0		WBGene00001923	0	0	1	0		WBGene00016848	0	0	0	1
WBGene00009515	1	0	0	0		WBGene00000668	0	1	1	0		WBGene00001924	0	0	1	0		WBGene00016894	0	0	0	1
WBGene00009531	1	0	0	0		WBGene00000672	0	1	1	0		WBGene00001925	0	0	1	0		WBGene00016914	1	0	0	1
WBGene00009887	1	0	0	0		WBGene00000687	0	1	0	0		WBGene00001926	0	0	1	0		WBGene00016923	0	0	0	1
WBGene00009915	1	0	0	0		WBGene00000689	0	1	0	0		WBGene00001927	0	0	1	0		WBGene00016970	0	0	0	1
WBGene00010034	1	0	0	0		WBGene00000692	0	1	1	0		WBGene00001935	0	0	1	0		WBGene00017054	0	0	0	1
WBGene00010055	1	0	0	0		WBGene00000694	0	1	1	0		WBGene00002005	0	0	1	0		WBGene00017127	1	0	0	1
WBGene00010070	1	0	0	0		WBGene00000699	0	1	1	0		WBGene00002007	0	0	1	0		WBGene00017128	1	0	0	1
WBGene00010083	1	0	0	0		WBGene00000700	0	1	1	0		WBGene00002008	0	0	1	0		WBGene00017303	0	1	0	1
WBGene00010290	1	0	0	0		WBGene00000704	0	1	1	0		WBGene00002010	0	0	1	0		WBGene00017336	0	0	0	1
WBGene00010326	1	0	0	0		WBGene00000707	0	1	1	0		WBGene00002017	0	0	1	0		WBGene00017390	0	0	0	1
WBGene00010348	1	0	0	0		WBGene00000710	0	1	1	0		WBGene00002025	0	0	1	0		WBGene00017431	0	0	0	1
WBGene00010408	1	0	0	0		WBGene00000714	0	1	1	0		WBGene00002026	0	0	1	0		WBGene00017659	0	0	0	1
WBGene00010425	1	0	0	0		WBGene00000717	0	1	1	0		WBGene00002045	0	0	1	0		WBGene00017667	0	0	0	1
WBGene00010479	1	0	0	0		WBGene00000718	0	1	1	0		WBGene00002050	0	0	1	0		WBGene00017698	0	0	0	1
WBGene00010488	1	0	0	0		WBGene00000719	1	1	1	0		WBGene00002110	0	0	1	0		WBGene00017756	0	0	0	1
WBGene00010491	1	0	0	0		WBGene00000723	1	1	1	0		WBGene00002116	0	0	1	0		WBGene00017979	0	0	0	1
WBGene00010657	1	0	0	0		WBGene00000725	0	1	1	0		WBGene00002134	1	0	1	0		WBGene00018044	0	0	0	1
WBGene00010742	1	0	0	0		WBGene00000728	0	1	1	0		WBGene00002199	0	0	1	0		WBGene00018257	0	1	1	1
WBGene00010778	1	0	0	0		WBGene00000729	0	1	1	0		WBGene00002268	1	0	1	0		WBGene00018268	0	0	0	1
WBGene00010780	1	0	0	0		WBGene00000734	0	1	1	0		WBGene00002273	0	0	1	0		WBGene00018286	0	0	0	1
WBGene00010925	1	0	0	0		WBGene00000735	0	1	1	0		WBGene00003019	1	0	1	0		WBGene00018465	0	1	0	1
WBGene00011064	1	0	0	0		WBGene00000738	0	1	0	0		WBGene00003169	1	0	1	0		WBGene00018602	0	0	0	1
WBGene00011122	1	0	0	0		WBGene00000739	0	1	1	0		WBGene00003171	0	0	1	0		WBGene00018603	0	0	0	1
WBGene00011182	1	0	0	0		WBGene00000740	0	1	1	0		WBGene00003175	0	0	1	0		WBGene00018702	0	0	0	1
WBGene00011328	1	0	0	0		WBGene00000741	0	1	1	0		WBGene00003235	0	0	1	0		WBGene00018755	0	0	0	1
WBGene00011487	1	0	0	0		WBGene00000742	0	1	1	0		WBGene00003369	1	0	1	0		WBGene00018758	0	1	0	1
WBGene00011488	1	0	0	0		WBGene00000743	0	1	1	0		WBGene00003370	1	0	1	0		WBGene00019100	0	0	0	1
WBGene00011561	1	0	0	0		WBGene00000747	0	1	0	0		WBGene00003371	1	0	1	0		WBGene00019113	1	0	0	1
WBGene00012005	1	0	0	0		WBGene00000749	0	1	0	0		WBGene00003426	0	0	1	0		WBGene00019203	0	0	0	1
WBGene00012085	1	0	0	0		WBGene00000753	0	1	1	0		WBGene00003444	0	0	1	0		WBGene00019211	0	0	0	1
WBGene00012152	1	0	0	0		WBGene00000763	0	1	0	0		WBGene00003446	0	0	1	0		WBGene00019298	0	0	0	1
WBGene00012185	1	0	0	0		WBGene00000773	0	1	0	0		WBGene00003448	0	0	1	0		WBGene00019300	0	0	0	1
WBGene00012316	1	0	0	0		WBGene00000774	0	1	0	0		WBGene00003450	0	0	1	0		WBGene00019311	0	0	0	1
WBGene00012317	1	0	0	0		WBGene00000779	0	1	1	0		WBGene00003451	0	0	1	0		WBGene00019719	0	1	0	1
WBGene00012375	1	0	0	0		WBGene00000793	0	1	0	0		WBGene00003452	0	0	1	0		WBGene00019730	0	0	0	1
WBGene00012608	1	0	0	0		WBGene00000797	0	1	0	0		WBGene00003467	0	0	1	0		WBGene00019780	1	1	0	1
WBGene00012615	1	0	0	0		WBGene00000803	0	1	0	0		WBGene00003485	0	0	1	0		WBGene00019803	0	0	0	1
WBGene00012621	1	0	0	0		WBGene00000812	0	1	0	0		WBGene00003495	0	0	1	0		WBGene00019854	0	0	0	1
WBGene00012759	1	0	0	0		WBGene00000813	0	1	0	0		WBGene00003643	0	0	1	0		WBGene00019967	0	1	0	1
WBGene00012783	1	0	0	0		WBGene00000833	0	1	0	0		WBGene00003704	1	0	1	0		WBGene00019978	0	1	0	1
WBGene00012861	1	0	0	0		WBGene00000834	0	1	0	0		WBGene00003762	0	0	1	0		WBGene00020007	0	0	0	1
WBGene00012886	1	0	0	0		WBGene00000836	0	1	0	0		WBGene00003763	1	0	1	0		WBGene00020135	0	0	0	1
WBGene00013018	1	0	0	0		WBGene00000838	0	1	0	0		WBGene00003764	0	0	1	0		WBGene00020315	0	1	0	1
WBGene00013035	1	0	0	0		WBGene00000839	0	1	0	0		WBGene00003812	0	0	1	0		WBGene00020397	0	1	1	1
WBGene00013077	1	0	0	0		WBGene00000840	0	1	0	0		WBGene00003844	0	0	1	0		WBGene00020710	1	0	0	1
WBGene00013078	1	0	0	0		WBGene00000854	0	1	0	0		WBGene00003893	1	0	1	0		WBGene00020737	0	0	0	1
WBGene00013127	1	0	0	0		WBGene00000869	0	1	0	0		WBGene00003931	1	0	1	0		WBGene00020891	1	0	1	1
WBGene00013181	1	0	0	0		WBGene00000875	0	1	0	0		WBGene00003936	0	0	1	0		WBGene00020909	0	0	0	1
WBGene00013255	1	0	0	0		WBGene00000876	0	1	0	0		WBGene00003962	0	0	1	0		WBGene00020917	0	0	0	1
WBGene00013266	1	0	0	0		WBGene00000877	0	1	0	0		WBGene00004144	0	0	1	0		WBGene00020946	0	0	0	1
WBGene00013284	1	0	0	0		WBGene00000879	0	1	0	0		WBGene00004157	0	0	1	0		WBGene00021043	0	0	0	1
WBGene00013666	1	0	0	0		WBGene00000880	0	1	0	0		WBGene00004232	0	0	1	0		WBGene00021048	0	0	0	1
WBGene00013716	1	0	0	0		WBGene00000883	0	1	1	0		WBGene00004311	0	0	1	0		WBGene00021089	0	0	0	1
WBGene00013884	1	0	0	0		WBGene00000887	0	1	0	0		WBGene00004394	0	0	1	0		WBGene00021183	0	0	0	1
WBGene00014054	1	0	0	0		WBGene00000897	0	1	0	0		WBGene00004409	0	0	1	0		WBGene00021337	0	0	0	1
WBGene00014090	1	0	0	0		WBGene00000898	0	1	0	0		WBGene00004416	0	0	1	0		WBGene00021519	0	0	0	1
WBGene00014173	1	0	0	0		WBGene00000910	0	1	0	0		WBGene00004423	0	0	1	0		WBGene00021872	0	0	0	1
WBGene00014308	1	0	0	0		WBGene00000911	0	1	0	0		WBGene00004438	0	0	1	0		WBGene00021876	0	0	0	1
WBGene00014505	1	0	0	0		WBGene00000912	0	1	0	0		WBGene00004442	0	0	1	0		WBGene00022178	0	0	0	1
WBGene00015048	1	0	0	0		WBGene00000914	0	1	0	0		WBGene00004445	0	0	1	0		WBGene00022276	0	0	0	1
WBGene00015050	1	0	0	0		WBGene00000930	0	1	0	0		WBGene00004448	0	0	1	0		WBGene00022307	0	1	0	1
WBGene00015101	1	0	0	0		WBGene00000931	0	1	0	0		WBGene00004481	0	0	1	0		WBGene00022324	0	0	0	1
WBGene00015141	1	0	0	0		WBGene00000934	0	1	0	0		WBGene00004485	0	0	1	0		WBGene00022597	0	0	0	1
WBGene00015155	1	0	0	0		WBGene00000938	0	1	0	0		WBGene00004487	0	0	1	0		WBGene00023492	0	0	0	1
WBGene00015389	1	0	0	0		WBGene00000958	0	1	0	0		WBGene00004491	0	0	1	0		WBGene00044078	0	0	0	1
WBGene00015413	1	0	0	0		WBGene00000959	0	1	0	0		WBGene00004495	0	0	1	0		WBGene00044471	0	0	0	1
WBGene00015469	1	0	0	0		WBGene00000962	0	1	0	0		WBGene00004744	0	0	1	0		WBGene00044500	0	0	0	1
WBGene00015593	1	0	0	0		WBGene00000965	0	1	0	0		WBGene00004999	0	0	1	0		WBGene00044636	0	0	0	1
WBGene00015605	1	0	0	0		WBGene00000972	0	1	0	0		WBGene00005002	0	0	1	0		WBGene00044737	0	0	0	1
WBGene00015647	1	0	0	0		WBGene00000974	0	1	0	0		WBGene00005642	0	0	1	0		WBGene00044900	0	0	0	1
WBGene00015676	1	0	0	0		WBGene00000976	0	1	0	0		WBGene00005643	0	0	1	0		WBGene00044988	0	0	0	1
WBGene00015687	1	0	0	0		WBGene00000988	0	1	0	0		WBGene00006318	0	0	1	0		WBGene00045252	0	0	0	1
WBGene00015702	1	0	0	0		WBGene00000994	0	1	0	0		WBGene00006452	0	0	1	0		WBGene00045400	0	0	0	1
WBGene00015767	1	0	0	0		WBGene00001000	1	1	1	0		WBGene00006528	0	0	1	0		WBGene00077439	0	0	0	1
WBGene00015865	1	0	0	0		WBGene00001005	0	1	0	0		WBGene00006584	1	0	1	0		WBGene00194658	0	0	0	1
WBGene00015933	1	0	0	0		WBGene00001006	0	1	0	0		WBGene00006585	0	0	1	0		WBGene00219316	0	0	0	1
WBGene00015956	1	0	0	0		WBGene00001007	0	1	0	0		WBGene00006587	0	0	1	0
WBGene00016020	1	0	0	0		WBGene00001016	0	1	0	0		WBGene00006589	0	0	1	0
WBGene00016028	1	0	0	0		WBGene00001019	0	1	0	0		WBGene00006634	1	0	1	0
WBGene00016097	1	0	0	0		WBGene00001027	0	1	0	0		WBGene00006670	0	0	1	0
WBGene00016103	1	0	0	0		WBGene00001028	0	1	0	0		WBGene00006692	0	0	1	0
WBGene00016197	1	0	0	0		WBGene00001030	0	1	1	0		WBGene00006754	0	0	1	0
WBGene00016264	1	0	0	0		WBGene00001037	0	1	1	0		WBGene00006764	0	0	1	0
WBGene00016283	1	0	0	0		WBGene00001040	0	1	0	0		WBGene00006787	0	0	1	0
WBGene00016316	1	0	0	0		WBGene00001043	0	1	0	0		WBGene00006789	0	0	1	0
WBGene00016417	1	0	0	0		WBGene00001046	0	1	0	0		WBGene00006819	0	0	1	0
WBGene00016505	1	0	0	0		WBGene00001047	0	1	0	0		WBGene00006824	1	0	1	0
WBGene00016684	1	0	0	0		WBGene00001061	0	1	0	0		WBGene00006863	0	0	1	0
WBGene00016705	1	0	0	0		WBGene00001073	0	1	0	0		WBGene00007021	0	0	1	0
WBGene00016943	1	0	0	0		WBGene00001081	0	1	0	0		WBGene00007142	1	0	1	0
WBGene00016997	1	0	0	0		WBGene00001085	0	1	0	0		WBGene00007178	0	0	1	0
WBGene00017012	1	0	0	0		WBGene00001086	0	1	0	0		WBGene00007180	0	0	1	0
WBGene00017028	1	0	0	0		WBGene00001099	0	1	0	0		WBGene00007235	0	0	1	0
WBGene00017071	1	0	0	0		WBGene00001102	0	1	0	0		WBGene00007350	0	0	1	0
WBGene00017123	1	0	0	0		WBGene00001115	0	1	0	0		WBGene00007402	0	0	1	0
WBGene00017291	1	0	0	0		WBGene00001130	0	1	0	0		WBGene00007521	0	0	1	0
WBGene00017301	1	0	0	0		WBGene00001132	0	1	1	0		WBGene00007537	0	0	1	0
WBGene00017349	1	0	0	0		WBGene00001134	0	1	0	0		WBGene00007541	0	0	1	0
WBGene00017362	1	0	0	0		WBGene00001137	0	1	0	0		WBGene00007543	0	0	1	0
WBGene00017369	1	0	0	0		WBGene00001149	0	1	0	0		WBGene00007544	0	0	1	0
WBGene00017565	1	0	0	0		WBGene00001151	0	1	0	0		WBGene00007630	0	0	1	0
WBGene00017569	1	0	0	0		WBGene00001154	0	1	0	0		WBGene00007675	0	0	1	0
WBGene00017621	1	0	0	0		WBGene00001160	0	1	0	0		WBGene00007679	0	0	1	0
WBGene00017658	1	0	0	0		WBGene00001161	0	1	0	0		WBGene00008068	0	0	1	0
WBGene00017660	1	0	0	0		WBGene00001172	0	1	0	0		WBGene00008205	0	0	1	0
WBGene00017671	1	0	0	0		WBGene00001173	0	1	0	0		WBGene00008211	0	0	1	0
WBGene00017695	1	0	0	0		WBGene00001189	1	1	0	0		WBGene00008245	0	0	1	0
WBGene00017724	1	0	0	0		WBGene00001194	0	1	0	0		WBGene00008254	0	0	1	0
WBGene00017765	1	0	0	0		WBGene00001196	0	1	0	0		WBGene00008284	1	0	1	0
WBGene00017772	1	0	0	0		WBGene00001214	0	1	0	0		WBGene00008354	0	0	1	0
WBGene00017813	1	0	0	0		WBGene00001228	0	1	0	0		WBGene00008375	0	0	1	0
WBGene00017881	1	0	0	0		WBGene00001232	0	1	0	0		WBGene00008388	0	0	1	0
WBGene00017901	1	0	0	0		WBGene00001234	0	1	0	0		WBGene00008405	0	0	1	0
WBGene00017936	1	0	0	0		WBGene00001235	0	1	0	0		WBGene00008506	0	0	1	0
WBGene00018036	1	0	0	0		WBGene00001245	0	1	0	0		WBGene00008633	0	0	1	0
WBGene00018052	1	0	0	0		WBGene00001251	1	1	0	0		WBGene00008707	0	0	1	0
WBGene00018138	1	0	0	0		WBGene00001258	0	1	0	0		WBGene00008761	0	0	1	0
WBGene00018214	1	0	0	0		WBGene00001259	0	1	0	0		WBGene00008851	0	0	1	0
WBGene00018221	1	0	0	0		WBGene00001281	0	1	0	0		WBGene00009059	0	0	1	0
WBGene00018376	1	0	0	0		WBGene00001309	0	1	0	0		WBGene00009119	0	0	1	0
WBGene00018470	1	0	0	0		WBGene00001311	0	1	0	0		WBGene00009243	0	0	1	0
WBGene00018743	1	0	0	0		WBGene00001333	1	1	0	0		WBGene00009293	0	0	1	0
WBGene00018885	1	0	0	0		WBGene00001365	0	1	0	0		WBGene00009454	0	0	1	0
WBGene00018925	1	0	0	0		WBGene00001366	0	1	0	0		WBGene00009466	0	0	1	0
WBGene00018984	1	0	0	0		WBGene00001406	0	1	0	0		WBGene00009493	0	0	1	0
WBGene00019017	1	0	0	0		WBGene00001410	0	1	0	0		WBGene00009514	1	0	1	0
WBGene00019060	1	0	0	0		WBGene00001412	0	1	0	0		WBGene00009620	1	0	1	0
WBGene00019090	1	0	0	0		WBGene00001423	0	1	1	0		WBGene00009624	1	0	1	0
WBGene00019111	1	0	0	0		WBGene00001425	0	1	0	0		WBGene00009626	0	0	1	0
WBGene00019127	1	0	0	0		WBGene00001427	0	1	0	0		WBGene00009628	0	0	1	0
WBGene00019401	1	0	0	0		WBGene00001429	0	1	1	0		WBGene00009688	0	0	1	0
WBGene00019478	1	0	0	0		WBGene00001443	0	1	0	0		WBGene00009691	0	0	1	0
WBGene00019488	1	0	0	0		WBGene00001476	0	1	0	0		WBGene00009692	0	0	1	0
WBGene00019489	1	0	0	0		WBGene00001493	0	1	0	0		WBGene00009739	0	0	1	0
WBGene00019599	1	0	0	0		WBGene00001496	0	1	0	0		WBGene00009740	0	0	1	0
WBGene00019655	1	0	0	0		WBGene00001501	0	1	0	0		WBGene00009787	0	0	1	0
WBGene00019682	1	0	0	0		WBGene00001509	0	1	0	0		WBGene00009807	0	0	1	0
WBGene00019727	1	0	0	0		WBGene00001510	0	1	0	0		WBGene00009876	0	0	1	0
WBGene00019759	1	0	0	0		WBGene00001513	0	1	0	0		WBGene00009925	0	0	1	0
WBGene00019855	1	0	0	0		WBGene00001520	0	1	0	0		WBGene00009983	0	0	1	0
WBGene00019895	1	0	0	0		WBGene00001527	0	1	0	0		WBGene00010225	0	0	1	0
WBGene00019946	1	0	0	0		WBGene00001537	0	1	0	0		WBGene00010260	0	0	1	0
WBGene00019986	1	0	0	0		WBGene00001553	0	1	0	0		WBGene00010274	0	0	1	0
WBGene00020022	1	0	0	0		WBGene00001563	0	1	0	0		WBGene00010368	0	0	1	0
WBGene00020049	1	0	0	0		WBGene00001565	0	1	0	0		WBGene00010449	0	0	1	0
WBGene00020082	1	0	0	0		WBGene00001580	0	1	0	0		WBGene00010468	0	0	1	0
WBGene00020107	1	0	0	0		WBGene00001582	0	1	0	0		WBGene00010509	0	0	1	0
WBGene00020156	1	0	0	0		WBGene00001583	0	1	0	0		WBGene00010595	0	0	1	0
WBGene00020169	1	0	0	0		WBGene00001585	0	1	0	0		WBGene00010675	0	0	1	0
WBGene00020195	1	0	0	0		WBGene00001617	0	1	0	0		WBGene00010791	0	0	1	0
WBGene00020219	1	0	0	0		WBGene00001632	0	1	0	0		WBGene00010833	0	0	1	0
WBGene00020229	1	0	0	0		WBGene00001637	0	1	0	0		WBGene00010931	0	0	1	0
WBGene00020317	1	0	0	0		WBGene00001646	0	1	0	0		WBGene00011042	0	0	1	0
WBGene00020335	1	0	0	0		WBGene00001649	0	1	0	0		WBGene00011055	1	0	1	0
WBGene00020340	1	0	0	0		WBGene00001669	0	1	0	0		WBGene00011110	0	0	1	0
WBGene00020341	1	0	0	0		WBGene00001680	0	1	0	0		WBGene00011112	0	0	1	0
WBGene00020557	1	0	0	0		WBGene00001684	0	1	1	0		WBGene00011231	0	0	1	0
WBGene00020566	1	0	0	0		WBGene00001695	0	1	0	0		WBGene00011300	0	0	1	0
WBGene00020651	1	0	0	0		WBGene00001703	0	1	0	0		WBGene00011339	0	0	1	0
WBGene00020738	1	0	0	0		WBGene00001704	0	1	0	0		WBGene00011353	0	0	1	0
WBGene00020788	1	0	0	0		WBGene00001709	0	1	0	0		WBGene00011422	0	0	1	0
WBGene00020811	1	0	0	0		WBGene00001710	0	1	0	0		WBGene00011474	1	0	1	0
WBGene00020847	1	0	0	0		WBGene00001713	1	1	0	0		WBGene00011533	0	0	1	0
WBGene00020921	1	0	0	0		WBGene00001725	0	1	0	0		WBGene00011540	0	0	1	0
WBGene00020932	1	0	0	0		WBGene00001730	1	1	0	0		WBGene00011559	0	0	1	0
WBGene00020952	1	0	0	0		WBGene00001736	0	1	1	0		WBGene00011694	0	0	1	0
WBGene00021352	1	0	0	0		WBGene00001745	0	1	0	0		WBGene00011830	0	0	1	0
WBGene00021367	1	0	0	0		WBGene00001748	0	1	0	0		WBGene00011831	0	0	1	0
WBGene00021415	1	0	0	0		WBGene00001749	0	1	1	0		WBGene00011906	0	0	1	0
WBGene00021529	1	0	0	0		WBGene00001752	0	1	0	0		WBGene00012007	0	0	1	0
WBGene00021533	1	0	0	0		WBGene00001755	1	1	0	0		WBGene00012143	0	0	1	0
WBGene00021614	1	0	0	0		WBGene00001758	0	1	0	0		WBGene00012149	0	0	1	0
WBGene00021852	1	0	0	0		WBGene00001760	0	1	0	0		WBGene00012379	0	0	1	0
WBGene00021909	1	0	0	0		WBGene00001761	1	1	1	0		WBGene00012382	0	0	1	0
WBGene00021994	1	0	0	0		WBGene00001762	0	1	0	0		WBGene00012540	0	0	1	0
WBGene00022131	1	0	0	0		WBGene00001764	0	1	0	0		WBGene00012544	0	0	1	0
WBGene00022144	1	0	0	0		WBGene00001775	0	1	1	0		WBGene00012591	0	0	1	0
WBGene00022271	1	0	0	0		WBGene00001778	0	1	0	0		WBGene00012593	0	0	1	0
WBGene00022593	1	0	0	0		WBGene00001779	0	1	0	0		WBGene00012738	0	0	1	0
WBGene00022642	1	0	0	0		WBGene00001780	0	1	0	0		WBGene00012813	0	0	1	0
WBGene00043097	1	0	0	0		WBGene00001783	0	1	0	0		WBGene00012830	1	0	1	0
WBGene00044210	1	0	0	0		WBGene00001786	0	1	0	0		WBGene00012875	1	0	1	0
WBGene00044376	1	0	0	0		WBGene00001792	0	1	0	0		WBGene00012942	0	0	1	0
WBGene00044512	1	0	0	0		WBGene00001812	0	1	0	0		WBGene00013055	0	0	1	0
WBGene00044536	1	0	0	0		WBGene00001814	1	1	0	0		WBGene00013083	0	0	1	0
WBGene00044640	1	0	0	0		WBGene00001815	1	1	0	0		WBGene00013263	0	0	1	0
WBGene00044696	1	0	0	0		WBGene00001816	0	1	0	0		WBGene00013514	0	0	1	0
WBGene00044901	1	0	0	0		WBGene00001817	0	1	0	0		WBGene00013520	0	0	1	0
WBGene00045246	1	0	0	0		WBGene00001819	1	1	0	0		WBGene00013647	0	0	1	0
WBGene00045253	1	0	0	0		WBGene00001821	0	1	0	0		WBGene00013997	0	0	1	0
WBGene00045275	1	0	0	0		WBGene00001824	0	1	0	0		WBGene00014148	0	0	1	0
WBGene00077693	1	0	0	0		WBGene00001831	0	1	0	0		WBGene00014150	0	0	1	0
WBGene00165933	1	0	0	0		WBGene00001833	0	1	0	0		WBGene00014207	0	0	1	0
WBGene00000535	1	0	0	1		WBGene00001840	0	1	0	0		WBGene00014244	1	0	1	0
WBGene00000673	1	0	1	1		WBGene00001851	0	1	0	0		WBGene00014262	0	0	1	0
WBGene00000677	1	0	0	1		WBGene00001858	0	1	0	0		WBGene00015046	1	0	1	0
WBGene00001387	1	0	0	1		WBGene00001874	0	1	0	0		WBGene00015056	1	0	1	0
WBGene00002118	1	0	0	1		WBGene00001898	0	1	0	0		WBGene00015064	0	0	1	0
WBGene00002253	1	0	0	1		WBGene00001909	0	1	1	0		WBGene00015076	0	0	1	0
WBGene00002267	1	0	0	1		WBGene00001915	1	1	1	0		WBGene00015196	0	0	1	0
WBGene00003097	1	0	0	1		WBGene00001971	0	1	0	0		WBGene00015339	0	0	1	0
WBGene00003766	1	0	0	1		WBGene00001974	0	1	0	0		WBGene00015340	0	0	1	0
WBGene00006649	1	1	0	1		WBGene00001978	0	1	0	0		WBGene00015392	0	0	1	0
WBGene00006861	1	0	0	1		WBGene00001984	0	1	0	0		WBGene00015449	0	0	1	0
WBGene00007516	1	0	1	1		WBGene00001994	0	1	0	0		WBGene00015514	1	0	1	0
WBGene00009803	1	0	0	1		WBGene00001997	0	1	0	0		WBGene00015660	1	0	1	0
WBGene00010135	1	0	0	1		WBGene00001998	0	1	0	0		WBGene00015814	1	0	1	0
WBGene00011573	1	0	0	1		WBGene00001999	0	1	0	0		WBGene00015954	1	0	1	0
WBGene00012107	1	0	0	1		WBGene00002002	0	1	0	0		WBGene00016115	0	0	1	0
WBGene00012407	1	0	0	1		WBGene00002011	0	1	0	0		WBGene00016201	0	0	1	0
WBGene00013008	1	0	0	1		WBGene00002016	0	1	1	0		WBGene00016210	0	0	1	0
WBGene00013079	1	0	0	1		WBGene00002018	0	1	1	0		WBGene00016234	0	0	1	0
WBGene00013489	1	0	0	1		WBGene00002019	0	1	1	0		WBGene00016523	0	0	1	0
WBGene00013882	1	0	0	1		WBGene00002024	1	1	0	0		WBGene00016535	0	0	1	0
WBGene00014251	1	0	1	1		WBGene00002028	0	1	0	0		WBGene00016571	0	0	1	0
WBGene00015332	1	0	0	1		WBGene00002029	0	1	0	0		WBGene00016636	0	0	1	0
WBGene00016914	1	0	0	1		WBGene00002031	0	1	0	0		WBGene00016638	0	0	1	0
WBGene00017127	1	0	0	1		WBGene00002048	1	1	0	0		WBGene00016641	0	0	1	0
WBGene00017128	1	0	0	1		WBGene00002054	0	1	0	0		WBGene00016662	0	0	1	0
WBGene00019113	1	0	0	1		WBGene00002057	0	1	0	0		WBGene00016706	0	0	1	0
WBGene00019780	1	1	0	1		WBGene00002060	0	1	1	0		WBGene00016781	0	0	1	0
WBGene00020710	1	0	0	1		WBGene00002062	0	1	0	0		WBGene00016782	0	0	1	0
WBGene00020891	1	0	1	1		WBGene00002064	0	1	0	0		WBGene00016877	0	0	1	0
WBGene00000373	1	0	1	0		WBGene00002067	0	1	0	0		WBGene00016996	0	0	1	0
WBGene00000557	1	0	1	0		WBGene00002072	0	1	0	0		WBGene00017065	1	0	1	0
WBGene00000656	1	0	1	0		WBGene00002073	0	1	0	0		WBGene00017166	0	0	1	0
WBGene00000669	1	0	1	0		WBGene00002074	0	1	0	0		WBGene00017246	0	0	1	0
WBGene00001385	1	0	1	0		WBGene00002075	0	1	0	0		WBGene00017247	0	0	1	0
WBGene00001398	1	0	1	0		WBGene00002083	0	1	0	0		WBGene00017250	0	0	1	0
WBGene00001699	1	0	1	0		WBGene00002133	0	1	0	0		WBGene00017262	0	0	1	0
WBGene00001702	1	0	1	0		WBGene00002139	0	1	0	0		WBGene00017294	0	0	1	0
WBGene00002134	1	0	1	0		WBGene00002140	0	1	1	0		WBGene00017440	0	0	1	0
WBGene00002268	1	0	1	0		WBGene00002162	0	1	0	0		WBGene00017446	0	0	1	0
WBGene00003019	1	0	1	0		WBGene00002169	0	1	0	0		WBGene00017506	1	0	1	0
WBGene00003169	1	0	1	0		WBGene00002183	0	1	0	0		WBGene00017535	0	0	1	0
WBGene00003369	1	0	1	0		WBGene00002185	0	1	0	0		WBGene00017599	0	0	1	0
WBGene00003370	1	0	1	0		WBGene00002189	0	1	0	0		WBGene00017600	0	0	1	0
WBGene00003371	1	0	1	0		WBGene00002191	0	1	0	0		WBGene00017703	0	0	1	0
WBGene00003704	1	0	1	0		WBGene00002200	0	1	0	0		WBGene00017718	0	0	1	0
WBGene00003763	1	0	1	0		WBGene00002202	0	1	0	0		WBGene00017759	1	0	1	0
WBGene00003893	1	0	1	0		WBGene00002203	0	1	0	0		WBGene00017841	0	0	1	0
WBGene00003931	1	0	1	0		WBGene00002219	0	1	0	0		WBGene00017909	0	0	1	0
WBGene00006584	1	0	1	0		WBGene00002224	0	1	0	0		WBGene00017938	0	0	1	0
WBGene00006634	1	0	1	0		WBGene00002225	0	1	0	0		WBGene00018085	0	0	1	0
WBGene00006824	1	0	1	0		WBGene00002226	0	1	0	0		WBGene00018112	1	0	1	0
WBGene00007142	1	0	1	0		WBGene00002228	0	1	0	0		WBGene00018113	0	0	1	0
WBGene00008284	1	0	1	0		WBGene00002229	0	1	0	0		WBGene00018145	0	0	1	0
WBGene00009514	1	0	1	0		WBGene00002232	0	1	0	0		WBGene00018170	0	0	1	0
WBGene00009620	1	0	1	0		WBGene00002241	0	1	0	0		WBGene00018217	0	0	1	0
WBGene00009624	1	0	1	0		WBGene00002256	0	1	0	0		WBGene00018250	0	0	1	0
WBGene00011055	1	0	1	0		WBGene00002262	0	1	0	0		WBGene00018282	0	0	1	0
WBGene00011474	1	0	1	0		WBGene00002264	0	1	0	0		WBGene00018293	0	0	1	0
WBGene00012830	1	0	1	0		WBGene00002265	1	1	1	0		WBGene00018297	0	0	1	0
WBGene00012875	1	0	1	0		WBGene00002275	0	1	0	0		WBGene00018375	0	0	1	0
WBGene00014244	1	0	1	0		WBGene00002297	0	1	0	0		WBGene00018380	0	0	1	0
WBGene00015046	1	0	1	0		WBGene00002335	0	1	0	0		WBGene00018519	0	0	1	0
WBGene00015056	1	0	1	0		WBGene00002363	0	1	0	0		WBGene00018527	0	0	1	0
WBGene00015514	1	0	1	0		WBGene00002368	0	1	0	0		WBGene00018682	0	0	1	0
WBGene00015660	1	0	1	0		WBGene00002978	0	1	1	0		WBGene00018765	0	0	1	0
WBGene00015814	1	0	1	0		WBGene00002980	1	1	0	0		WBGene00018782	0	0	1	0
WBGene00015954	1	0	1	0		WBGene00002985	0	1	0	0		WBGene00018811	1	0	1	0
WBGene00017065	1	0	1	0		WBGene00002994	0	1	0	0		WBGene00018846	0	0	1	0
WBGene00017506	1	0	1	0		WBGene00003002	0	1	0	0		WBGene00018986	0	0	1	0
WBGene00017759	1	0	1	0		WBGene00003003	0	1	0	0		WBGene00019026	0	0	1	0
WBGene00018112	1	0	1	0		WBGene00003009	0	1	0	0		WBGene00019322	1	0	1	0
WBGene00018811	1	0	1	0		WBGene00003014	0	1	0	0		WBGene00019361	0	0	1	0
WBGene00019322	1	0	1	0		WBGene00003021	0	1	0	0		WBGene00019490	0	0	1	0
WBGene00019663	1	0	1	0		WBGene00003026	0	1	0	0		WBGene00019495	0	0	1	0
WBGene00020886	1	0	1	0		WBGene00003030	0	1	0	0		WBGene00019550	0	0	1	0
WBGene00044070	1	0	1	0		WBGene00003031	0	1	0	0		WBGene00019645	0	0	1	0
WBGene00000009	1	1	0	0		WBGene00003041	0	1	0	0		WBGene00019663	1	0	1	0
WBGene00000063	1	1	1	0		WBGene00003047	0	1	0	0		WBGene00019772	0	0	1	0
WBGene00000107	1	1	0	0		WBGene00003048	0	1	0	0		WBGene00019890	0	0	1	0
WBGene00000155	1	1	0	0		WBGene00003053	0	1	0	0		WBGene00019983	0	0	1	0
WBGene00000221	1	1	0	0		WBGene00003062	0	1	0	0		WBGene00020032	0	0	1	0
WBGene00000286	1	1	0	0		WBGene00003063	0	1	0	0		WBGene00020033	0	0	1	0
WBGene00000719	1	1	1	0		WBGene00003065	0	1	0	0		WBGene00020039	0	0	1	0
WBGene00000723	1	1	1	0		WBGene00003068	0	1	0	0		WBGene00020040	0	0	1	0
WBGene00001000	1	1	1	0		WBGene00003076	0	1	0	0		WBGene00020052	0	0	1	0
WBGene00001189	1	1	0	0		WBGene00003081	0	1	0	0		WBGene00020058	0	0	1	0
WBGene00001251	1	1	0	0		WBGene00003086	0	1	0	0		WBGene00020097	0	0	1	0
WBGene00001333	1	1	0	0		WBGene00003087	0	1	0	0		WBGene00020215	0	0	1	0
WBGene00001713	1	1	0	0		WBGene00003089	0	1	0	0		WBGene00020245	0	0	1	0
WBGene00001730	1	1	0	0		WBGene00003111	0	1	0	0		WBGene00020250	0	0	1	0
WBGene00001755	1	1	0	0		WBGene00003124	0	1	0	0		WBGene00020258	0	0	1	0
WBGene00001761	1	1	1	0		WBGene00003136	0	1	0	0		WBGene00020382	0	0	1	0
WBGene00001814	1	1	0	0		WBGene00003148	0	1	1	0		WBGene00020391	0	0	1	0
WBGene00001815	1	1	0	0		WBGene00003149	0	1	0	0		WBGene00020394	0	0	1	0
WBGene00001819	1	1	0	0		WBGene00003150	0	1	0	0		WBGene00020613	0	0	1	0
WBGene00001915	1	1	1	0		WBGene00003154	0	1	0	0		WBGene00020616	0	0	1	0
WBGene00002024	1	1	0	0		WBGene00003155	0	1	0	0		WBGene00020658	0	0	1	0
WBGene00002048	1	1	0	0		WBGene00003156	0	1	0	0		WBGene00020660	0	0	1	0
WBGene00002265	1	1	1	0		WBGene00003157	0	1	0	0		WBGene00020674	0	0	1	0
WBGene00002980	1	1	0	0		WBGene00003158	0	1	0	0		WBGene00020862	0	0	1	0
WBGene00003519	1	1	0	0		WBGene00003159	0	1	0	0		WBGene00020886	1	0	1	0
WBGene00003554	1	1	0	0		WBGene00003160	0	1	0	0		WBGene00020915	0	0	1	0
WBGene00003589	1	1	0	0		WBGene00003172	0	1	0	0		WBGene00021094	0	0	1	0
WBGene00003658	1	1	0	0		WBGene00003182	0	1	0	0		WBGene00021146	0	0	1	0
WBGene00003730	1	1	0	0		WBGene00003185	0	1	0	0		WBGene00021195	0	0	1	0
WBGene00003771	1	1	0	0		WBGene00003209	0	1	0	0		WBGene00021235	0	0	1	0
WBGene00003989	1	1	0	0		WBGene00003218	0	1	0	0		WBGene00021248	0	0	1	0
WBGene00004356	1	1	0	0		WBGene00003220	0	1	0	0		WBGene00021372	0	0	1	0
WBGene00004773	1	1	0	0		WBGene00003224	0	1	0	0		WBGene00021379	0	0	1	0
WBGene00004924	1	1	0	0		WBGene00003225	0	1	0	0		WBGene00021401	0	0	1	0
WBGene00006724	1	1	0	0		WBGene00003234	0	1	0	0		WBGene00021452	0	0	1	0
WBGene00006769	1	1	0	0		WBGene00003237	0	1	0	0		WBGene00021492	0	0	1	0
WBGene00006959	1	1	0	0		WBGene00003378	0	1	0	0		WBGene00021731	0	0	1	0
WBGene00007455	1	1	0	0		WBGene00003384	0	1	0	0		WBGene00021745	0	0	1	0
WBGene00008121	1	1	0	0		WBGene00003389	0	1	0	0		WBGene00021791	0	0	1	0
WBGene00008607	1	1	1	0		WBGene00003405	0	1	0	0		WBGene00021817	0	0	1	0
WBGene00008739	1	1	1	0		WBGene00003406	0	1	0	0		WBGene00021829	0	0	1	0
WBGene00008777	1	1	0	0		WBGene00003407	0	1	0	0		WBGene00021835	0	0	1	0
WBGene00008925	1	1	0	0		WBGene00003408	0	1	0	0		WBGene00021883	0	0	1	0
WBGene00008975	1	1	1	0		WBGene00003409	0	1	0	0		WBGene00021933	0	0	1	0
WBGene00009187	1	1	0	0		WBGene00003411	0	1	0	0		WBGene00021948	0	0	1	0
WBGene00010001	1	1	1	0		WBGene00003417	0	1	0	0		WBGene00021981	0	0	1	0
WBGene00010123	1	1	0	0		WBGene00003479	0	1	0	0		WBGene00021984	0	0	1	0
WBGene00010661	1	1	0	0		WBGene00003497	0	1	0	0		WBGene00021997	0	0	1	0
WBGene00011026	1	1	1	0		WBGene00003499	0	1	0	0		WBGene00022002	0	0	1	0
WBGene00011392	1	1	0	0		WBGene00003511	0	1	0	0		WBGene00022072	0	0	1	0
WBGene00012258	1	1	0	0		WBGene00003519	1	1	0	0		WBGene00022194	0	0	1	0
WBGene00012529	1	1	0	0		WBGene00003520	0	1	0	0		WBGene00022382	0	0	1	0
WBGene00013499	1	1	0	0		WBGene00003526	0	1	0	0		WBGene00022569	0	0	1	0
WBGene00015002	1	1	1	0		WBGene00003527	0	1	0	0		WBGene00022649	0	0	1	0
WBGene00016147	1	1	0	0		WBGene00003541	0	1	0	0		WBGene00022679	0	0	1	0
WBGene00016419	1	1	0	0		WBGene00003545	0	1	0	0		WBGene00022683	0	0	1	0
WBGene00016596	1	1	1	0		WBGene00003547	0	1	0	0		WBGene00022887	0	0	1	0
WBGene00017126	1	1	0	0		WBGene00003548	0	1	0	0		WBGene00023477	0	0	1	0
WBGene00018031	1	1	0	0		WBGene00003552	0	1	0	0		WBGene00023500	0	0	1	0
WBGene00018462	1	1	0	0		WBGene00003554	1	1	0	0		WBGene00044034	0	0	1	0
WBGene00018532	1	1	0	0		WBGene00003559	0	1	0	0		WBGene00044070	1	0	1	0
WBGene00018756	1	1	0	0		WBGene00003562	0	1	0	0		WBGene00044107	0	0	1	0
WBGene00019185	1	1	0	0		WBGene00003576	0	1	0	0		WBGene00044174	0	0	1	0
WBGene00019939	1	1	0	0		WBGene00003578	0	1	1	0		WBGene00044175	0	0	1	0
WBGene00020047	1	1	0	0		WBGene00003583	0	1	0	0		WBGene00044180	0	0	1	0
WBGene00020417	1	1	0	0		WBGene00003584	0	1	0	0		WBGene00044337	0	0	1	0
WBGene00020736	1	1	0	0		WBGene00003587	0	1	0	0		WBGene00044339	0	0	1	0
WBGene00020854	1	1	0	0		WBGene00003589	1	1	0	0		WBGene00044340	0	0	1	0
WBGene00020869	1	1	0	0		WBGene00003592	0	1	0	0		WBGene00044357	0	0	1	0
WBGene00021066	1	1	0	0		WBGene00003599	0	1	0	0		WBGene00044395	0	0	1	0
WBGene00021156	1	1	0	0		WBGene00003600	0	1	0	0		WBGene00044488	0	0	1	0
WBGene00021469	1	1	0	0		WBGene00003602	0	1	0	0		WBGene00044922	0	0	1	0
WBGene00022389	1	1	0	0		WBGene00003609	0	1	0	0		WBGene00045067	0	0	1	0
						WBGene00003626	0	1	0	0		WBGene00045096	0	0	1	0
						WBGene00003628	0	1	0	0		WBGene00045387	0	0	1	0
						WBGene00003630	0	1	0	0		WBGene00050899	0	0	1	0
						WBGene00003637	0	1	0	0		WBGene00077690	0	0	1	0
						WBGene00003638	0	1	0	0		WBGene00077692	0	0	1	0
						WBGene00003640	0	1	0	0		WBGene00185014	0	0	1	0
						WBGene00003646	0	1	0	0		WBGene00185067	0	0	1	0
						WBGene00003647	0	1	0	0		WBGene00194674	0	0	1	0
						WBGene00003648	0	1	0	0		WBGene00195164	0	0	1	0
						WBGene00003655	0	1	0	0		WBGene00000063	1	1	1	0
						WBGene00003656	0	1	0	0		WBGene00000112	0	1	1	0
						WBGene00003658	1	1	0	0		WBGene00000115	0	1	1	0
						WBGene00003660	0	1	0	0		WBGene00000210	0	1	1	0
						WBGene00003674	0	1	0	0		WBGene00000379	0	1	1	0
						WBGene00003675	0	1	0	0		WBGene00000380	0	1	1	0
						WBGene00003676	0	1	0	0		WBGene00000381	0	1	1	0
						WBGene00003677	0	1	0	0		WBGene00000391	0	1	1	0
						WBGene00003678	0	1	0	0		WBGene00000596	0	1	1	0
						WBGene00003687	0	1	0	0		WBGene00000599	0	1	1	0
						WBGene00003691	0	1	0	0		WBGene00000601	0	1	1	0
						WBGene00003694	0	1	0	0		WBGene00000602	0	1	1	0
						WBGene00003707	0	1	0	0		WBGene00000606	0	1	1	0
						WBGene00003709	0	1	0	0		WBGene00000626	0	1	1	0
						WBGene00003710	0	1	0	0		WBGene00000634	0	1	1	0
						WBGene00003730	1	1	0	0		WBGene00000636	0	1	1	0
						WBGene00003733	0	1	0	0		WBGene00000641	0	1	1	0
						WBGene00003735	0	1	0	0		WBGene00000647	0	1	1	0
						WBGene00003771	1	1	0	0		WBGene00000657	0	1	1	0
						WBGene00003785	0	1	0	0		WBGene00000663	0	1	1	0
						WBGene00003789	0	1	0	0		WBGene00000664	0	1	1	0
						WBGene00003791	0	1	0	0		WBGene00000666	0	1	1	0
						WBGene00003792	0	1	0	0		WBGene00000667	0	1	1	0
						WBGene00003793	0	1	0	0		WBGene00000668	0	1	1	0
						WBGene00003794	0	1	0	0		WBGene00000672	0	1	1	0
						WBGene00003795	0	1	0	0		WBGene00000692	0	1	1	0
						WBGene00003798	0	1	0	0		WBGene00000694	0	1	1	0
						WBGene00003800	0	1	0	0		WBGene00000699	0	1	1	0
						WBGene00003801	0	1	0	0		WBGene00000700	0	1	1	0
						WBGene00003804	0	1	0	0		WBGene00000704	0	1	1	0
						WBGene00003805	0	1	0	0		WBGene00000707	0	1	1	0
						WBGene00003821	0	1	0	0		WBGene00000710	0	1	1	0
						WBGene00003825	0	1	0	0		WBGene00000714	0	1	1	0
						WBGene00003826	0	1	0	0		WBGene00000717	0	1	1	0
						WBGene00003858	0	1	0	0		WBGene00000718	0	1	1	0
						WBGene00003886	0	1	0	0		WBGene00000719	1	1	1	0
						WBGene00003887	0	1	1	0		WBGene00000723	1	1	1	0
						WBGene00003901	0	1	0	0		WBGene00000725	0	1	1	0
						WBGene00003902	0	1	0	0		WBGene00000728	0	1	1	0
						WBGene00003903	0	1	0	0		WBGene00000729	0	1	1	0
						WBGene00003905	0	1	0	0		WBGene00000734	0	1	1	0
						WBGene00003923	0	1	0	0		WBGene00000735	0	1	1	0
						WBGene00003924	0	1	0	0		WBGene00000739	0	1	1	0
						WBGene00003925	0	1	0	0		WBGene00000740	0	1	1	0
						WBGene00003926	0	1	0	0		WBGene00000741	0	1	1	0
						WBGene00003927	0	1	0	0		WBGene00000742	0	1	1	0
						WBGene00003928	0	1	0	0		WBGene00000743	0	1	1	0
						WBGene00003932	0	1	0	0		WBGene00000753	0	1	1	0
						WBGene00003943	0	1	0	0		WBGene00000779	0	1	1	0
						WBGene00003947	0	1	0	0		WBGene00000883	0	1	1	0
						WBGene00003948	0	1	0	0		WBGene00001000	1	1	1	0
						WBGene00003949	0	1	0	0		WBGene00001030	0	1	1	0
						WBGene00003950	0	1	0	0		WBGene00001037	0	1	1	0
						WBGene00003952	0	1	0	0		WBGene00001132	0	1	1	0
						WBGene00003953	0	1	0	0		WBGene00001423	0	1	1	0
						WBGene00003957	0	1	0	0		WBGene00001429	0	1	1	0
						WBGene00003961	0	1	0	0		WBGene00001684	0	1	1	0
						WBGene00003963	0	1	1	0		WBGene00001736	0	1	1	0
						WBGene00003965	0	1	0	0		WBGene00001749	0	1	1	0
						WBGene00003966	0	1	0	0		WBGene00001761	1	1	1	0
						WBGene00003967	0	1	0	0		WBGene00001775	0	1	1	0
						WBGene00003968	0	1	0	0		WBGene00001909	0	1	1	0
						WBGene00003970	0	1	0	0		WBGene00001915	1	1	1	0
						WBGene00003981	0	1	0	0		WBGene00002016	0	1	1	0
						WBGene00003989	1	1	0	0		WBGene00002018	0	1	1	0
						WBGene00003990	0	1	0	0		WBGene00002019	0	1	1	0
						WBGene00003991	0	1	1	0		WBGene00002060	0	1	1	0
						WBGene00004000	0	1	0	0		WBGene00002140	0	1	1	0
						WBGene00004001	0	1	0	0		WBGene00002265	1	1	1	0
						WBGene00004014	0	1	0	0		WBGene00002978	0	1	1	0
						WBGene00004015	0	1	0	0		WBGene00003148	0	1	1	0
						WBGene00004028	0	1	0	0		WBGene00003578	0	1	1	0
						WBGene00004032	0	1	0	0		WBGene00003887	0	1	1	0
						WBGene00004034	0	1	0	0		WBGene00003963	0	1	1	0
						WBGene00004035	0	1	0	0		WBGene00003991	0	1	1	0
						WBGene00004059	0	1	0	0		WBGene00004131	0	1	1	0
						WBGene00004064	0	1	0	0		WBGene00004300	0	1	1	0
						WBGene00004085	0	1	0	0		WBGene00004430	0	1	1	0
						WBGene00004086	0	1	0	0		WBGene00004433	0	1	1	0
						WBGene00004089	0	1	0	0		WBGene00004440	0	1	1	0
						WBGene00004108	0	1	0	0		WBGene00004447	0	1	1	0
						WBGene00004111	0	1	0	0		WBGene00004450	0	1	1	0
						WBGene00004116	0	1	0	0		WBGene00004472	0	1	1	0
						WBGene00004123	0	1	0	0		WBGene00004476	0	1	1	0
						WBGene00004126	0	1	0	0		WBGene00004478	0	1	1	0
						WBGene00004130	0	1	0	0		WBGene00004482	0	1	1	0
						WBGene00004131	0	1	1	0		WBGene00004483	0	1	1	0
						WBGene00004139	0	1	0	0		WBGene00004490	0	1	1	0
						WBGene00004146	0	1	0	0		WBGene00004496	0	1	1	0
						WBGene00004151	0	1	0	0		WBGene00005949	0	1	1	0
						WBGene00004152	0	1	0	0		WBGene00006519	0	1	1	0
						WBGene00004153	0	1	0	0		WBGene00006725	0	1	1	0
						WBGene00004154	0	1	0	0		WBGene00006728	0	1	1	0
						WBGene00004156	0	1	0	0		WBGene00007192	0	1	1	0
						WBGene00004160	0	1	0	0		WBGene00008304	0	1	1	0
						WBGene00004161	0	1	0	0		WBGene00008607	1	1	1	0
						WBGene00004167	0	1	0	0		WBGene00008739	1	1	1	0
						WBGene00004171	0	1	0	0		WBGene00008944	0	1	1	0
						WBGene00004180	0	1	0	0		WBGene00008975	1	1	1	0
						WBGene00004181	0	1	0	0		WBGene00009161	0	1	1	0
						WBGene00004183	0	1	0	0		WBGene00009180	0	1	1	0
						WBGene00004202	0	1	0	0		WBGene00009453	0	1	1	0
						WBGene00004212	0	1	0	0		WBGene00009618	0	1	1	0
						WBGene00004218	0	1	0	0		WBGene00009982	0	1	1	0
						WBGene00004234	0	1	0	0		WBGene00010001	1	1	1	0
						WBGene00004237	0	1	0	0		WBGene00010214	0	1	1	0
						WBGene00004238	0	1	0	0		WBGene00010579	0	1	1	0
						WBGene00004248	0	1	0	0		WBGene00010760	0	1	1	0
						WBGene00004258	0	1	0	0		WBGene00010984	0	1	1	0
						WBGene00004266	0	1	0	0		WBGene00011026	1	1	1	0
						WBGene00004267	0	1	0	0		WBGene00011736	0	1	1	0
						WBGene00004268	0	1	0	0		WBGene00012179	0	1	1	0
						WBGene00004272	0	1	0	0		WBGene00012722	0	1	1	0
						WBGene00004273	0	1	0	0		WBGene00012840	0	1	1	0
						WBGene00004297	0	1	0	0		WBGene00013853	0	1	1	0
						WBGene00004300	0	1	1	0		WBGene00015002	1	1	1	0
						WBGene00004301	0	1	0	0		WBGene00015010	0	1	1	0
						WBGene00004302	0	1	0	0		WBGene00015278	0	1	1	0
						WBGene00004304	0	1	0	0		WBGene00015453	0	1	1	0
						WBGene00004305	0	1	0	0		WBGene00015472	0	1	1	0
						WBGene00004306	0	1	0	0		WBGene00015794	0	1	1	0
						WBGene00004308	0	1	0	0		WBGene00016146	0	1	1	0
						WBGene00004314	0	1	0	0		WBGene00016481	0	1	1	0
						WBGene00004315	0	1	0	0		WBGene00016596	1	1	1	0
						WBGene00004317	0	1	0	0		WBGene00016920	0	1	1	0
						WBGene00004318	0	1	0	0		WBGene00017780	0	1	1	0
						WBGene00004320	0	1	0	0		WBGene00017926	0	1	1	0
						WBGene00004326	0	1	0	0		WBGene00018330	0	1	1	0
						WBGene00004336	0	1	0	0		WBGene00018487	0	1	1	0
						WBGene00004337	0	1	0	0		WBGene00019061	0	1	1	0
						WBGene00004338	0	1	0	0		WBGene00019893	0	1	1	0
						WBGene00004341	0	1	0	0		WBGene00019937	0	1	1	0
						WBGene00004349	0	1	0	0		WBGene00020599	0	1	1	0
						WBGene00004350	0	1	0	0		WBGene00020999	0	1	1	0
						WBGene00004356	1	1	0	0		WBGene00021112	0	1	1	0
						WBGene00004357	0	1	0	0		WBGene00021625	0	1	1	0
						WBGene00004361	0	1	0	0		WBGene00021627	0	1	1	0
						WBGene00004363	0	1	0	0		WBGene00021646	0	1	1	0
						WBGene00004368	0	1	0	0		WBGene00021930	0	1	1	0
						WBGene00004373	0	1	0	0		WBGene00022156	0	1	1	0
						WBGene00004378	0	1	0	0		WBGene00022599	0	1	1	0
						WBGene00004380	0	1	0	0		WBGene00044109	0	1	1	0
						WBGene00004382	0	1	0	0		WBGene00044443	0	1	1	0
						WBGene00004385	0	1	0	0		WBGene00044514	0	1	1	0
						WBGene00004404	0	1	0	0
						WBGene00004405	0	1	0	0
						WBGene00004411	0	1	0	0
						WBGene00004412	0	1	0	0
						WBGene00004413	0	1	0	0
						WBGene00004420	0	1	0	0
						WBGene00004421	0	1	0	0
						WBGene00004422	0	1	0	0
						WBGene00004425	0	1	0	0
						WBGene00004429	0	1	0	0
						WBGene00004430	0	1	1	0
						WBGene00004433	0	1	1	0
						WBGene00004437	0	1	0	0
						WBGene00004439	0	1	0	0
						WBGene00004440	0	1	1	0
						WBGene00004443	0	1	0	0
						WBGene00004444	0	1	0	0
						WBGene00004447	0	1	1	0
						WBGene00004450	0	1	1	0
						WBGene00004452	0	1	0	0
						WBGene00004458	0	1	0	0
						WBGene00004459	0	1	0	0
						WBGene00004461	0	1	0	0
						WBGene00004463	0	1	0	0
						WBGene00004464	0	1	0	0
						WBGene00004465	0	1	0	0
						WBGene00004467	0	1	0	0
						WBGene00004468	0	1	0	0
						WBGene00004471	0	1	0	0
						WBGene00004472	0	1	1	0
						WBGene00004474	0	1	0	0
						WBGene00004475	0	1	0	0
						WBGene00004476	0	1	1	0
						WBGene00004477	0	1	0	0
						WBGene00004478	0	1	1	0
						WBGene00004480	0	1	0	0
						WBGene00004482	0	1	1	0
						WBGene00004483	0	1	1	0
						WBGene00004490	0	1	1	0
						WBGene00004496	0	1	1	0
						WBGene00004501	0	1	0	0
						WBGene00004502	0	1	0	0
						WBGene00004503	0	1	0	0
						WBGene00004504	0	1	0	0
						WBGene00004509	0	1	0	0
						WBGene00004510	0	1	0	0
						WBGene00004682	0	1	0	0
						WBGene00004699	0	1	0	0
						WBGene00004700	0	1	0	0
						WBGene00004702	0	1	0	0
						WBGene00004704	0	1	0	0
						WBGene00004705	0	1	0	0
						WBGene00004721	0	1	0	0
						WBGene00004736	0	1	0	0
						WBGene00004737	0	1	0	0
						WBGene00004738	0	1	0	0
						WBGene00004747	0	1	0	0
						WBGene00004752	0	1	0	0
						WBGene00004755	0	1	0	0
						WBGene00004758	0	1	0	0
						WBGene00004762	0	1	0	0
						WBGene00004769	0	1	0	0
						WBGene00004773	1	1	0	0
						WBGene00004781	0	1	0	0
						WBGene00004782	0	1	0	0
						WBGene00004790	0	1	0	0
						WBGene00004798	0	1	0	0
						WBGene00004801	0	1	0	0
						WBGene00004809	0	1	0	0
						WBGene00004825	0	1	0	0
						WBGene00004826	0	1	0	0
						WBGene00004829	0	1	0	0
						WBGene00004862	0	1	0	0
						WBGene00004873	0	1	0	0
						WBGene00004887	0	1	0	0
						WBGene00004891	0	1	0	0
						WBGene00004893	0	1	0	0
						WBGene00004895	0	1	0	0
						WBGene00004896	0	1	0	0
						WBGene00004897	0	1	0	0
						WBGene00004910	0	1	0	0
						WBGene00004914	0	1	0	0
						WBGene00004915	0	1	0	0
						WBGene00004916	0	1	0	0
						WBGene00004919	0	1	0	0
						WBGene00004922	0	1	0	0
						WBGene00004924	1	1	0	0
						WBGene00004927	0	1	0	0
						WBGene00004945	0	1	0	0
						WBGene00004946	0	1	0	0
						WBGene00004947	0	1	0	0
						WBGene00004953	0	1	0	0
						WBGene00004955	0	1	0	0
						WBGene00004960	0	1	0	0
						WBGene00004975	0	1	0	0
						WBGene00004978	0	1	0	0
						WBGene00004980	0	1	0	0
						WBGene00004984	0	1	0	0
						WBGene00005021	0	1	0	0
						WBGene00005024	0	1	0	0
						WBGene00005026	0	1	0	0
						WBGene00005078	0	1	0	0
						WBGene00005228	0	1	0	0
						WBGene00005241	0	1	0	0
						WBGene00005242	0	1	0	0
						WBGene00005265	0	1	0	0
						WBGene00005421	0	1	0	0
						WBGene00005475	0	1	0	0
						WBGene00005592	0	1	0	0
						WBGene00005655	0	1	0	0
						WBGene00005661	0	1	0	0
						WBGene00005754	0	1	0	0
						WBGene00005814	0	1	0	0
						WBGene00005949	0	1	1	0
						WBGene00006052	0	1	0	0
						WBGene00006053	0	1	0	0
						WBGene00006155	0	1	0	0
						WBGene00006224	0	1	0	0
						WBGene00006324	0	1	0	0
						WBGene00006351	0	1	0	0
						WBGene00006364	0	1	0	0
						WBGene00006368	0	1	0	0
						WBGene00006369	0	1	0	0
						WBGene00006384	0	1	0	0
						WBGene00006389	0	1	0	0
						WBGene00006390	0	1	0	0
						WBGene00006392	0	1	0	0
						WBGene00006395	0	1	0	0
						WBGene00006396	0	1	0	0
						WBGene00006434	0	1	0	0
						WBGene00006440	0	1	0	0
						WBGene00006442	0	1	0	0
						WBGene00006443	0	1	0	0
						WBGene00006450	0	1	0	0
						WBGene00006473	0	1	0	0
						WBGene00006505	0	1	0	0
						WBGene00006519	0	1	1	0
						WBGene00006523	0	1	0	0
						WBGene00006524	0	1	0	0
						WBGene00006536	0	1	0	0
						WBGene00006537	0	1	0	0
						WBGene00006539	0	1	0	0
						WBGene00006563	0	1	0	0
						WBGene00006565	0	1	0	0
						WBGene00006572	0	1	0	0
						WBGene00006574	0	1	0	0
						WBGene00006575	0	1	0	0
						WBGene00006579	0	1	0	0
						WBGene00006590	0	1	0	0
						WBGene00006591	0	1	0	0
						WBGene00006608	0	1	0	0
						WBGene00006613	0	1	0	0
						WBGene00006621	0	1	0	0
						WBGene00006623	0	1	0	0
						WBGene00006626	0	1	0	0
						WBGene00006635	0	1	0	0
						WBGene00006640	0	1	0	0
						WBGene00006648	0	1	0	0
						WBGene00006660	0	1	0	0
						WBGene00006668	0	1	0	0
						WBGene00006698	0	1	0	0
						WBGene00006699	0	1	0	0
						WBGene00006702	0	1	0	0
						WBGene00006703	0	1	0	0
						WBGene00006704	0	1	0	0
						WBGene00006706	0	1	0	0
						WBGene00006707	0	1	0	0
						WBGene00006713	0	1	0	0
						WBGene00006715	0	1	0	0
						WBGene00006718	0	1	0	0
						WBGene00006720	0	1	0	0
						WBGene00006724	1	1	0	0
						WBGene00006725	0	1	1	0
						WBGene00006727	0	1	0	0
						WBGene00006728	0	1	1	0
						WBGene00006730	0	1	0	0
						WBGene00006733	0	1	0	0
						WBGene00006734	0	1	0	0
						WBGene00006741	0	1	0	0
						WBGene00006751	0	1	0	0
						WBGene00006753	0	1	0	0
						WBGene00006755	0	1	0	0
						WBGene00006757	0	1	0	0
						WBGene00006760	0	1	0	0
						WBGene00006768	0	1	0	0
						WBGene00006769	1	1	0	0
						WBGene00006776	0	1	0	0
						WBGene00006779	0	1	0	0
						WBGene00006781	0	1	0	0
						WBGene00006791	0	1	0	0
						WBGene00006794	0	1	0	0
						WBGene00006795	0	1	0	0
						WBGene00006796	0	1	0	0
						WBGene00006798	0	1	0	0
						WBGene00006803	0	1	0	0
						WBGene00006808	0	1	0	0
						WBGene00006826	0	1	0	0
						WBGene00006836	0	1	0	0
						WBGene00006839	0	1	0	0
						WBGene00006840	0	1	0	0
						WBGene00006843	0	1	0	0
						WBGene00006856	0	1	0	0
						WBGene00006876	0	1	0	0
						WBGene00006882	0	1	0	0
						WBGene00006887	0	1	0	0
						WBGene00006888	0	1	0	0
						WBGene00006910	0	1	0	0
						WBGene00006918	0	1	0	0
						WBGene00006921	0	1	0	0
						WBGene00006923	0	1	0	0
						WBGene00006933	0	1	0	0
						WBGene00006940	0	1	0	0
						WBGene00006943	0	1	0	0
						WBGene00006950	0	1	0	0
						WBGene00006959	1	1	0	0
						WBGene00006961	0	1	0	0
						WBGene00006962	0	1	0	0
						WBGene00006963	0	1	0	0
						WBGene00006971	0	1	0	0
						WBGene00006975	0	1	0	0
						WBGene00006986	0	1	0	0
						WBGene00006988	0	1	0	0
						WBGene00006994	0	1	0	0
						WBGene00006996	0	1	0	0
						WBGene00007000	0	1	0	0
						WBGene00007007	0	1	0	0
						WBGene00007008	0	1	0	0
						WBGene00007010	0	1	0	0
						WBGene00007011	0	1	0	0
						WBGene00007013	0	1	0	0
						WBGene00007018	0	1	0	0
						WBGene00007027	0	1	0	0
						WBGene00007028	0	1	0	0
						WBGene00007029	0	1	0	0
						WBGene00007030	0	1	0	0
						WBGene00007043	0	1	0	0
						WBGene00007058	0	1	0	0
						WBGene00007102	0	1	0	0
						WBGene00007106	0	1	0	0
						WBGene00007113	0	1	0	0
						WBGene00007149	0	1	0	0
						WBGene00007158	0	1	0	0
						WBGene00007175	0	1	0	0
						WBGene00007186	0	1	0	0
						WBGene00007188	0	1	0	0
						WBGene00007189	0	1	0	0
						WBGene00007192	0	1	1	0
						WBGene00007193	0	1	0	0
						WBGene00007216	0	1	0	0
						WBGene00007224	0	1	0	0
						WBGene00007226	0	1	0	0
						WBGene00007227	0	1	0	0
						WBGene00007229	0	1	0	0
						WBGene00007243	0	1	0	0
						WBGene00007250	0	1	0	0
						WBGene00007262	0	1	0	0
						WBGene00007285	0	1	0	0
						WBGene00007287	0	1	0	0
						WBGene00007330	0	1	0	0
						WBGene00007332	0	1	0	0
						WBGene00007333	0	1	0	0
						WBGene00007344	0	1	0	0
						WBGene00007356	0	1	0	0
						WBGene00007365	0	1	0	0
						WBGene00007366	0	1	0	0
						WBGene00007385	0	1	0	0
						WBGene00007397	0	1	0	0
						WBGene00007398	0	1	0	0
						WBGene00007405	0	1	0	0
						WBGene00007409	0	1	0	0
						WBGene00007435	0	1	0	0
						WBGene00007455	1	1	0	0
						WBGene00007476	0	1	0	0
						WBGene00007478	0	1	0	0
						WBGene00007484	0	1	0	0
						WBGene00007489	0	1	0	0
						WBGene00007492	0	1	0	0
						WBGene00007499	0	1	0	0
						WBGene00007500	0	1	0	0
						WBGene00007503	0	1	0	0
						WBGene00007506	0	1	0	0
						WBGene00007507	0	1	0	0
						WBGene00007509	0	1	0	0
						WBGene00007534	0	1	0	0
						WBGene00007553	0	1	0	0
						WBGene00007574	0	1	0	0
						WBGene00007586	0	1	0	0
						WBGene00007592	0	1	0	0
						WBGene00007598	0	1	0	0
						WBGene00007602	0	1	0	0
						WBGene00007619	0	1	0	0
						WBGene00007640	0	1	0	0
						WBGene00007666	0	1	0	0
						WBGene00007668	0	1	0	0
						WBGene00007687	0	1	0	0
						WBGene00007688	0	1	0	0
						WBGene00007695	0	1	0	0
						WBGene00007697	0	1	0	0
						WBGene00007700	0	1	0	0
						WBGene00007713	0	1	0	0
						WBGene00007744	0	1	0	0
						WBGene00007761	0	1	0	0
						WBGene00007771	0	1	0	0
						WBGene00007774	0	1	0	0
						WBGene00007777	0	1	0	0
						WBGene00007784	0	1	0	0
						WBGene00007792	0	1	0	0
						WBGene00007797	0	1	0	0
						WBGene00007823	0	1	0	0
						WBGene00007846	0	1	0	0
						WBGene00007847	0	1	0	0
						WBGene00007866	0	1	0	0
						WBGene00007867	0	1	0	0
						WBGene00007875	0	1	0	0
						WBGene00007878	0	1	0	0
						WBGene00007882	0	1	0	0
						WBGene00007903	0	1	0	0
						WBGene00007904	0	1	0	0
						WBGene00007907	0	1	0	0
						WBGene00007927	0	1	0	0
						WBGene00007931	0	1	0	0
						WBGene00007933	0	1	0	0
						WBGene00007934	0	1	0	0
						WBGene00007952	0	1	0	0
						WBGene00007967	0	1	0	0
						WBGene00007976	0	1	0	0
						WBGene00007980	0	1	0	0
						WBGene00007999	0	1	0	0
						WBGene00008007	0	1	0	0
						WBGene00008053	0	1	0	0
						WBGene00008054	0	1	0	0
						WBGene00008081	0	1	0	0
						WBGene00008085	0	1	0	0
						WBGene00008089	0	1	0	0
						WBGene00008094	0	1	0	0
						WBGene00008105	0	1	0	0
						WBGene00008121	1	1	0	0
						WBGene00008136	0	1	0	0
						WBGene00008147	0	1	0	0
						WBGene00008151	0	1	0	0
						WBGene00008156	0	1	0	0
						WBGene00008164	0	1	0	0
						WBGene00008165	0	1	0	0
						WBGene00008215	0	1	0	0
						WBGene00008219	0	1	0	0
						WBGene00008232	0	1	0	0
						WBGene00008259	0	1	0	0
						WBGene00008262	0	1	0	0
						WBGene00008304	0	1	1	0
						WBGene00008330	0	1	0	0
						WBGene00008334	0	1	0	0
						WBGene00008339	0	1	0	0
						WBGene00008343	0	1	0	0
						WBGene00008344	0	1	0	0
						WBGene00008370	0	1	0	0
						WBGene00008390	0	1	0	0
						WBGene00008399	0	1	0	0
						WBGene00008442	0	1	0	0
						WBGene00008455	0	1	0	0
						WBGene00008476	0	1	0	0
						WBGene00008482	0	1	0	0
						WBGene00008488	0	1	0	0
						WBGene00008500	0	1	0	0
						WBGene00008517	0	1	0	0
						WBGene00008521	0	1	0	0
						WBGene00008528	0	1	0	0
						WBGene00008530	0	1	0	0
						WBGene00008549	0	1	0	0
						WBGene00008587	0	1	0	0
						WBGene00008591	0	1	0	0
						WBGene00008607	1	1	1	0
						WBGene00008622	0	1	0	0
						WBGene00008641	0	1	0	0
						WBGene00008642	0	1	0	0
						WBGene00008645	0	1	0	0
						WBGene00008652	0	1	0	0
						WBGene00008711	0	1	0	0
						WBGene00008726	0	1	0	0
						WBGene00008729	0	1	0	0
						WBGene00008731	0	1	0	0
						WBGene00008739	1	1	1	0
						WBGene00008745	0	1	0	0
						WBGene00008777	1	1	0	0
						WBGene00008793	0	1	0	0
						WBGene00008805	0	1	0	0
						WBGene00008856	0	1	0	0
						WBGene00008865	0	1	0	0
						WBGene00008882	0	1	0	0
						WBGene00008917	0	1	0	0
						WBGene00008922	0	1	0	0
						WBGene00008923	0	1	0	0
						WBGene00008924	0	1	0	0
						WBGene00008925	1	1	0	0
						WBGene00008926	0	1	0	0
						WBGene00008930	0	1	0	0
						WBGene00008939	0	1	0	0
						WBGene00008944	0	1	1	0
						WBGene00008949	0	1	0	0
						WBGene00008950	0	1	0	0
						WBGene00008973	0	1	0	0
						WBGene00008975	1	1	1	0
						WBGene00008992	0	1	0	0
						WBGene00009004	0	1	0	0
						WBGene00009012	0	1	0	0
						WBGene00009050	0	1	0	0
						WBGene00009054	0	1	0	0
						WBGene00009085	0	1	0	0
						WBGene00009115	0	1	0	0
						WBGene00009131	0	1	0	0
						WBGene00009132	0	1	0	0
						WBGene00009142	0	1	0	0
						WBGene00009146	0	1	0	0
						WBGene00009159	0	1	0	0
						WBGene00009161	0	1	1	0
						WBGene00009172	0	1	0	0
						WBGene00009180	0	1	1	0
						WBGene00009187	1	1	0	0
						WBGene00009189	0	1	0	0
						WBGene00009191	0	1	0	0
						WBGene00009200	0	1	0	0
						WBGene00009221	0	1	0	0
						WBGene00009233	0	1	0	0
						WBGene00009235	0	1	0	0
						WBGene00009241	0	1	0	0
						WBGene00009250	0	1	0	0
						WBGene00009251	0	1	0	0
						WBGene00009257	0	1	0	0
						WBGene00009266	0	1	0	0
						WBGene00009274	0	1	0	0
						WBGene00009294	0	1	0	0
						WBGene00009299	0	1	0	0
						WBGene00009305	0	1	0	0
						WBGene00009307	0	1	0	0
						WBGene00009313	0	1	0	0
						WBGene00009314	0	1	0	0
						WBGene00009320	0	1	0	0
						WBGene00009330	0	1	0	0
						WBGene00009336	0	1	0	0
						WBGene00009342	0	1	0	0
						WBGene00009346	0	1	0	0
						WBGene00009353	0	1	0	0
						WBGene00009354	0	1	0	0
						WBGene00009355	0	1	0	0
						WBGene00009358	0	1	0	0
						WBGene00009365	0	1	0	0
						WBGene00009385	0	1	0	0
						WBGene00009398	0	1	0	0
						WBGene00009437	0	1	0	0
						WBGene00009449	0	1	0	0
						WBGene00009450	0	1	0	0
						WBGene00009453	0	1	1	0
						WBGene00009501	0	1	0	0
						WBGene00009503	0	1	0	0
						WBGene00009521	0	1	0	0
						WBGene00009528	0	1	0	0
						WBGene00009532	0	1	0	0
						WBGene00009547	0	1	0	0
						WBGene00009561	0	1	0	0
						WBGene00009563	0	1	0	0
						WBGene00009565	0	1	0	0
						WBGene00009574	0	1	0	0
						WBGene00009580	0	1	0	0
						WBGene00009595	0	1	0	0
						WBGene00009604	0	1	0	0
						WBGene00009618	0	1	1	0
						WBGene00009661	0	1	0	0
						WBGene00009724	0	1	0	0
						WBGene00009725	0	1	0	0
						WBGene00009777	0	1	0	0
						WBGene00009779	0	1	0	0
						WBGene00009829	0	1	0	0
						WBGene00009844	0	1	0	0
						WBGene00009850	0	1	0	0
						WBGene00009851	0	1	0	0
						WBGene00009878	0	1	0	0
						WBGene00009881	0	1	0	0
						WBGene00009888	0	1	0	0
						WBGene00009904	0	1	0	0
						WBGene00009945	0	1	0	0
						WBGene00009953	0	1	0	0
						WBGene00009982	0	1	1	0
						WBGene00009992	0	1	0	0
						WBGene00009994	0	1	0	0
						WBGene00010001	1	1	1	0
						WBGene00010002	0	1	0	0
						WBGene00010009	0	1	0	0
						WBGene00010018	0	1	0	0
						WBGene00010019	0	1	0	0
						WBGene00010028	0	1	0	0
						WBGene00010031	0	1	0	0
						WBGene00010037	0	1	0	0
						WBGene00010052	0	1	0	0
						WBGene00010053	0	1	0	0
						WBGene00010059	0	1	0	0
						WBGene00010075	0	1	0	0
						WBGene00010094	0	1	0	0
						WBGene00010111	0	1	0	0
						WBGene00010123	1	1	0	0
						WBGene00010133	0	1	0	0
						WBGene00010139	0	1	0	0
						WBGene00010148	0	1	0	0
						WBGene00010166	0	1	0	0
						WBGene00010175	0	1	0	0
						WBGene00010177	0	1	0	0
						WBGene00010184	0	1	0	0
						WBGene00010197	0	1	0	0
						WBGene00010198	0	1	0	0
						WBGene00010214	0	1	1	0
						WBGene00010221	0	1	0	0
						WBGene00010229	0	1	0	0
						WBGene00010232	0	1	0	0
						WBGene00010264	0	1	0	0
						WBGene00010266	0	1	0	0
						WBGene00010286	0	1	0	0
						WBGene00010305	0	1	0	0
						WBGene00010319	0	1	0	0
						WBGene00010330	0	1	0	0
						WBGene00010335	0	1	0	0
						WBGene00010339	0	1	0	0
						WBGene00010385	0	1	0	0
						WBGene00010406	0	1	0	0
						WBGene00010407	0	1	0	0
						WBGene00010429	0	1	0	0
						WBGene00010434	0	1	0	0
						WBGene00010454	0	1	0	0
						WBGene00010464	0	1	0	0
						WBGene00010478	0	1	0	0
						WBGene00010501	0	1	0	0
						WBGene00010524	0	1	0	0
						WBGene00010550	0	1	0	0
						WBGene00010556	0	1	0	0
						WBGene00010579	0	1	1	0
						WBGene00010583	0	1	0	0
						WBGene00010627	0	1	0	0
						WBGene00010629	0	1	0	0
						WBGene00010630	0	1	0	0
						WBGene00010631	0	1	0	0
						WBGene00010661	1	1	0	0
						WBGene00010678	0	1	0	0
						WBGene00010687	0	1	0	0
						WBGene00010701	0	1	0	0
						WBGene00010717	0	1	0	0
						WBGene00010726	0	1	0	0
						WBGene00010732	0	1	0	0
						WBGene00010744	0	1	0	0
						WBGene00010745	0	1	0	0
						WBGene00010756	0	1	0	0
						WBGene00010760	0	1	1	0
						WBGene00010765	0	1	0	0
						WBGene00010770	0	1	0	0
						WBGene00010806	0	1	0	0
						WBGene00010807	0	1	0	0
						WBGene00010809	0	1	0	0
						WBGene00010810	0	1	0	0
						WBGene00010827	0	1	0	0
						WBGene00010842	0	1	0	0
						WBGene00010845	0	1	0	0
						WBGene00010847	0	1	0	0
						WBGene00010867	0	1	0	0
						WBGene00010869	0	1	0	0
						WBGene00010879	0	1	0	0
						WBGene00010896	0	1	0	0
						WBGene00010913	0	1	0	0
						WBGene00010935	0	1	0	0
						WBGene00010969	0	1	0	0
						WBGene00010984	0	1	1	0
						WBGene00010987	0	1	0	0
						WBGene00011006	0	1	0	0
						WBGene00011015	0	1	0	0
						WBGene00011017	0	1	0	0
						WBGene00011026	1	1	1	0
						WBGene00011027	0	1	0	0
						WBGene00011038	0	1	0	0
						WBGene00011071	0	1	0	0
						WBGene00011075	0	1	0	0
						WBGene00011098	0	1	0	0
						WBGene00011100	0	1	0	0
						WBGene00011103	0	1	0	0
						WBGene00011104	0	1	0	0
						WBGene00011115	0	1	0	0
						WBGene00011129	0	1	0	0
						WBGene00011146	0	1	0	0
						WBGene00011156	0	1	0	0
						WBGene00011194	0	1	0	0
						WBGene00011198	0	1	0	0
						WBGene00011220	0	1	0	0
						WBGene00011266	0	1	0	0
						WBGene00011273	0	1	0	0
						WBGene00011278	0	1	0	0
						WBGene00011279	0	1	0	0
						WBGene00011281	0	1	0	0
						WBGene00011292	0	1	0	0
						WBGene00011298	0	1	0	0
						WBGene00011302	0	1	0	0
						WBGene00011306	0	1	0	0
						WBGene00011311	0	1	0	0
						WBGene00011313	0	1	0	0
						WBGene00011364	0	1	0	0
						WBGene00011365	0	1	0	0
						WBGene00011375	0	1	0	0
						WBGene00011378	0	1	0	0
						WBGene00011392	1	1	0	0
						WBGene00011398	0	1	0	0
						WBGene00011434	0	1	0	0
						WBGene00011436	0	1	0	0
						WBGene00011441	0	1	0	0
						WBGene00011443	0	1	0	0
						WBGene00011449	0	1	0	0
						WBGene00011460	0	1	0	0
						WBGene00011481	0	1	0	0
						WBGene00011529	0	1	0	0
						WBGene00011537	0	1	0	0
						WBGene00011543	0	1	0	0
						WBGene00011544	0	1	0	0
						WBGene00011566	0	1	0	0
						WBGene00011589	0	1	0	0
						WBGene00011590	0	1	0	0
						WBGene00011641	0	1	0	0
						WBGene00011645	0	1	0	0
						WBGene00011662	0	1	0	0
						WBGene00011677	0	1	0	0
						WBGene00011679	0	1	0	0
						WBGene00011680	0	1	0	0
						WBGene00011681	0	1	0	0
						WBGene00011688	0	1	0	0
						WBGene00011699	0	1	0	0
						WBGene00011705	0	1	0	0
						WBGene00011717	0	1	0	0
						WBGene00011718	0	1	0	0
						WBGene00011720	0	1	0	0
						WBGene00011736	0	1	1	0
						WBGene00011741	0	1	0	0
						WBGene00011746	0	1	0	0
						WBGene00011747	0	1	0	0
						WBGene00011775	0	1	0	0
						WBGene00011802	0	1	0	0
						WBGene00011803	0	1	0	0
						WBGene00011821	0	1	0	0
						WBGene00011827	0	1	0	0
						WBGene00011860	0	1	0	0
						WBGene00011867	0	1	0	0
						WBGene00011874	0	1	0	0
						WBGene00011875	0	1	0	0
						WBGene00011886	0	1	0	0
						WBGene00011892	0	1	0	0
						WBGene00011895	0	1	0	0
						WBGene00011908	0	1	0	0
						WBGene00011912	0	1	0	0
						WBGene00011915	0	1	0	0
						WBGene00011916	0	1	0	0
						WBGene00011920	0	1	0	0
						WBGene00011921	0	1	0	0
						WBGene00011928	0	1	0	0
						WBGene00011932	0	1	0	0
						WBGene00011951	0	1	0	0
						WBGene00011954	0	1	0	0
						WBGene00011955	0	1	0	0
						WBGene00011956	0	1	0	0
						WBGene00011967	0	1	0	0
						WBGene00011976	0	1	0	0
						WBGene00011977	0	1	0	0
						WBGene00012002	0	1	0	0
						WBGene00012014	0	1	0	0
						WBGene00012037	0	1	0	0
						WBGene00012059	0	1	0	0
						WBGene00012125	0	1	0	0
						WBGene00012155	0	1	0	0
						WBGene00012158	0	1	0	0
						WBGene00012168	0	1	0	0
						WBGene00012179	0	1	1	0
						WBGene00012180	0	1	0	0
						WBGene00012198	0	1	0	0
						WBGene00012205	0	1	0	0
						WBGene00012206	0	1	0	0
						WBGene00012208	0	1	0	0
						WBGene00012224	0	1	0	0
						WBGene00012243	0	1	0	0
						WBGene00012245	0	1	0	0
						WBGene00012258	1	1	0	0
						WBGene00012274	0	1	0	0
						WBGene00012294	0	1	0	0
						WBGene00012324	0	1	0	0
						WBGene00012343	0	1	0	0
						WBGene00012345	0	1	0	0
						WBGene00012348	0	1	0	0
						WBGene00012351	0	1	0	0
						WBGene00012434	0	1	0	0
						WBGene00012450	0	1	0	0
						WBGene00012457	0	1	0	0
						WBGene00012469	0	1	0	0
						WBGene00012476	0	1	0	0
						WBGene00012479	0	1	0	0
						WBGene00012483	0	1	0	0
						WBGene00012484	0	1	0	0
						WBGene00012522	0	1	0	0
						WBGene00012529	1	1	0	0
						WBGene00012531	0	1	0	0
						WBGene00012554	0	1	0	0
						WBGene00012558	0	1	0	0
						WBGene00012560	0	1	0	0
						WBGene00012582	0	1	0	0
						WBGene00012606	0	1	0	0
						WBGene00012610	0	1	0	0
						WBGene00012648	0	1	0	0
						WBGene00012662	0	1	0	0
						WBGene00012665	0	1	0	0
						WBGene00012666	0	1	0	0
						WBGene00012675	0	1	0	0
						WBGene00012693	0	1	0	0
						WBGene00012695	0	1	0	0
						WBGene00012696	0	1	0	0
						WBGene00012722	0	1	1	0
						WBGene00012723	0	1	0	0
						WBGene00012729	0	1	0	0
						WBGene00012732	0	1	0	0
						WBGene00012739	0	1	0	0
						WBGene00012757	0	1	0	0
						WBGene00012762	0	1	0	0
						WBGene00012767	0	1	0	0
						WBGene00012785	0	1	0	0
						WBGene00012794	0	1	0	0
						WBGene00012804	0	1	0	0
						WBGene00012807	0	1	0	0
						WBGene00012825	0	1	0	0
						WBGene00012840	0	1	1	0
						WBGene00012850	0	1	0	0
						WBGene00012854	0	1	0	0
						WBGene00012885	0	1	0	0
						WBGene00012887	0	1	0	0
						WBGene00012888	0	1	0	0
						WBGene00012897	0	1	0	0
						WBGene00012907	0	1	0	0
						WBGene00012908	0	1	0	0
						WBGene00012922	0	1	0	0
						WBGene00012927	0	1	0	0
						WBGene00012928	0	1	0	0
						WBGene00012929	0	1	0	0
						WBGene00012934	0	1	0	0
						WBGene00012951	0	1	0	0
						WBGene00012977	0	1	0	0
						WBGene00012982	0	1	0	0
						WBGene00012998	0	1	0	0
						WBGene00013020	0	1	0	0
						WBGene00013021	0	1	0	0
						WBGene00013025	0	1	0	0
						WBGene00013038	0	1	0	0
						WBGene00013075	0	1	0	0
						WBGene00013081	0	1	0	0
						WBGene00013094	0	1	0	0
						WBGene00013130	0	1	0	0
						WBGene00013139	0	1	0	0
						WBGene00013143	0	1	0	0
						WBGene00013150	0	1	0	0
						WBGene00013156	0	1	0	0
						WBGene00013158	0	1	0	0
						WBGene00013161	0	1	0	0
						WBGene00013167	0	1	0	0
						WBGene00013178	0	1	0	0
						WBGene00013189	0	1	0	0
						WBGene00013200	0	1	0	0
						WBGene00013202	0	1	0	0
						WBGene00013215	0	1	0	0
						WBGene00013216	0	1	0	0
						WBGene00013224	0	1	0	0
						WBGene00013256	0	1	0	0
						WBGene00013257	0	1	0	0
						WBGene00013260	0	1	0	0
						WBGene00013301	0	1	0	0
						WBGene00013307	0	1	0	0
						WBGene00013308	0	1	0	0
						WBGene00013325	0	1	0	0
						WBGene00013331	0	1	0	0
						WBGene00013356	0	1	0	0
						WBGene00013367	0	1	0	0
						WBGene00013400	0	1	0	0
						WBGene00013406	0	1	0	0
						WBGene00013424	0	1	0	0
						WBGene00013433	0	1	0	0
						WBGene00013436	0	1	0	0
						WBGene00013446	0	1	0	0
						WBGene00013447	0	1	0	0
						WBGene00013461	0	1	0	0
						WBGene00013496	0	1	0	0
						WBGene00013499	1	1	0	0
						WBGene00013538	0	1	0	0
						WBGene00013544	0	1	0	0
						WBGene00013557	0	1	0	0
						WBGene00013558	0	1	0	0
						WBGene00013561	0	1	0	0
						WBGene00013573	0	1	0	0
						WBGene00013584	0	1	0	0
						WBGene00013588	0	1	0	0
						WBGene00013602	0	1	0	0
						WBGene00013669	0	1	0	0
						WBGene00013682	0	1	0	0
						WBGene00013689	0	1	0	0
						WBGene00013694	0	1	0	0
						WBGene00013702	0	1	0	0
						WBGene00013703	0	1	0	0
						WBGene00013709	0	1	0	0
						WBGene00013726	0	1	0	0
						WBGene00013762	0	1	0	0
						WBGene00013789	0	1	0	0
						WBGene00013844	0	1	0	0
						WBGene00013845	0	1	0	0
						WBGene00013853	0	1	1	0
						WBGene00013859	0	1	0	0
						WBGene00013877	0	1	0	0
						WBGene00013880	0	1	0	0
						WBGene00013898	0	1	0	0
						WBGene00013904	0	1	0	0
						WBGene00013905	0	1	0	0
						WBGene00013906	0	1	0	0
						WBGene00013950	0	1	0	0
						WBGene00013957	0	1	0	0
						WBGene00013962	0	1	0	0
						WBGene00013983	0	1	0	0
						WBGene00013984	0	1	0	0
						WBGene00013994	0	1	0	0
						WBGene00014013	0	1	0	0
						WBGene00014017	0	1	0	0
						WBGene00014018	0	1	0	0
						WBGene00014022	0	1	0	0
						WBGene00014031	0	1	0	0
						WBGene00014034	0	1	0	0
						WBGene00014036	0	1	0	0
						WBGene00014039	0	1	0	0
						WBGene00014058	0	1	0	0
						WBGene00014068	0	1	0	0
						WBGene00014082	0	1	0	0
						WBGene00014083	0	1	0	0
						WBGene00014085	0	1	0	0
						WBGene00014094	0	1	0	0
						WBGene00014096	0	1	0	0
						WBGene00014165	0	1	0	0
						WBGene00014178	0	1	0	0
						WBGene00014181	0	1	0	0
						WBGene00014205	0	1	0	0
						WBGene00014206	0	1	0	0
						WBGene00014218	0	1	0	0
						WBGene00014241	0	1	0	0
						WBGene00015002	1	1	1	0
						WBGene00015010	0	1	1	0
						WBGene00015023	0	1	0	0
						WBGene00015052	0	1	0	0
						WBGene00015075	0	1	0	0
						WBGene00015126	0	1	0	0
						WBGene00015129	0	1	0	0
						WBGene00015145	0	1	0	0
						WBGene00015156	0	1	0	0
						WBGene00015159	0	1	0	0
						WBGene00015169	0	1	0	0
						WBGene00015191	0	1	0	0
						WBGene00015200	0	1	0	0
						WBGene00015208	0	1	0	0
						WBGene00015211	0	1	0	0
						WBGene00015245	0	1	0	0
						WBGene00015248	0	1	0	0
						WBGene00015251	0	1	0	0
						WBGene00015266	0	1	0	0
						WBGene00015278	0	1	1	0
						WBGene00015279	0	1	0	0
						WBGene00015283	0	1	0	0
						WBGene00015328	0	1	0	0
						WBGene00015336	0	1	0	0
						WBGene00015356	0	1	0	0
						WBGene00015369	0	1	0	0
						WBGene00015425	0	1	0	0
						WBGene00015453	0	1	1	0
						WBGene00015458	0	1	0	0
						WBGene00015461	0	1	0	0
						WBGene00015472	0	1	1	0
						WBGene00015474	0	1	0	0
						WBGene00015479	0	1	0	0
						WBGene00015480	0	1	0	0
						WBGene00015501	0	1	0	0
						WBGene00015504	0	1	0	0
						WBGene00015507	0	1	0	0
						WBGene00015532	0	1	0	0
						WBGene00015541	0	1	0	0
						WBGene00015544	0	1	0	0
						WBGene00015545	0	1	0	0
						WBGene00015561	0	1	0	0
						WBGene00015565	0	1	0	0
						WBGene00015577	0	1	0	0
						WBGene00015579	0	1	0	0
						WBGene00015621	0	1	0	0
						WBGene00015625	0	1	0	0
						WBGene00015641	0	1	0	0
						WBGene00015644	0	1	0	0
						WBGene00015682	0	1	0	0
						WBGene00015754	0	1	0	0
						WBGene00015755	0	1	0	0
						WBGene00015760	0	1	0	0
						WBGene00015780	0	1	0	0
						WBGene00015792	0	1	0	0
						WBGene00015794	0	1	1	0
						WBGene00015815	0	1	0	0
						WBGene00015868	0	1	0	0
						WBGene00015886	0	1	0	0
						WBGene00015887	0	1	0	0
						WBGene00015889	0	1	0	0
						WBGene00015916	0	1	0	0
						WBGene00015927	0	1	0	0
						WBGene00015935	0	1	0	0
						WBGene00015945	0	1	0	0
						WBGene00015955	0	1	0	0
						WBGene00015978	0	1	0	0
						WBGene00016004	0	1	0	0
						WBGene00016014	0	1	0	0
						WBGene00016015	0	1	0	0
						WBGene00016033	0	1	0	0
						WBGene00016045	0	1	0	0
						WBGene00016055	0	1	0	0
						WBGene00016057	0	1	0	0
						WBGene00016073	0	1	0	0
						WBGene00016074	0	1	0	0
						WBGene00016087	0	1	0	0
						WBGene00016129	0	1	0	0
						WBGene00016133	0	1	0	0
						WBGene00016134	0	1	0	0
						WBGene00016135	0	1	0	0
						WBGene00016146	0	1	1	0
						WBGene00016147	1	1	0	0
						WBGene00016158	0	1	0	0
						WBGene00016164	0	1	0	0
						WBGene00016209	0	1	0	0
						WBGene00016227	0	1	0	0
						WBGene00016235	0	1	0	0
						WBGene00016258	0	1	0	0
						WBGene00016274	0	1	0	0
						WBGene00016285	0	1	0	0
						WBGene00016318	0	1	0	0
						WBGene00016323	0	1	0	0
						WBGene00016333	0	1	0	0
						WBGene00016334	0	1	0	0
						WBGene00016387	0	1	0	0
						WBGene00016393	0	1	0	0
						WBGene00016396	0	1	0	0
						WBGene00016400	0	1	0	0
						WBGene00016406	0	1	0	0
						WBGene00016411	0	1	0	0
						WBGene00016419	1	1	0	0
						WBGene00016432	0	1	0	0
						WBGene00016435	0	1	0	0
						WBGene00016449	0	1	0	0
						WBGene00016454	0	1	0	0
						WBGene00016460	0	1	0	0
						WBGene00016481	0	1	1	0
						WBGene00016484	0	1	0	0
						WBGene00016489	0	1	0	0
						WBGene00016493	0	1	0	0
						WBGene00016496	0	1	0	0
						WBGene00016580	0	1	0	0
						WBGene00016596	1	1	1	0
						WBGene00016598	0	1	0	0
						WBGene00016603	0	1	0	0
						WBGene00016608	0	1	0	0
						WBGene00016624	0	1	0	0
						WBGene00016643	0	1	0	0
						WBGene00016728	0	1	0	0
						WBGene00016733	0	1	0	0
						WBGene00016764	0	1	0	0
						WBGene00016788	0	1	0	0
						WBGene00016792	0	1	0	0
						WBGene00016808	0	1	0	0
						WBGene00016811	0	1	0	0
						WBGene00016816	0	1	0	0
						WBGene00016862	0	1	0	0
						WBGene00016867	0	1	0	0
						WBGene00016915	0	1	0	0
						WBGene00016920	0	1	1	0
						WBGene00016921	0	1	0	0
						WBGene00016937	0	1	0	0
						WBGene00016944	0	1	0	0
						WBGene00016976	0	1	0	0
						WBGene00016978	0	1	0	0
						WBGene00016982	0	1	0	0
						WBGene00016987	0	1	0	0
						WBGene00017016	0	1	0	0
						WBGene00017025	0	1	0	0
						WBGene00017039	0	1	0	0
						WBGene00017048	0	1	0	0
						WBGene00017073	0	1	0	0
						WBGene00017084	0	1	0	0
						WBGene00017085	0	1	0	0
						WBGene00017108	0	1	0	0
						WBGene00017126	1	1	0	0
						WBGene00017160	0	1	0	0
						WBGene00017184	0	1	0	0
						WBGene00017195	0	1	0	0
						WBGene00017218	0	1	0	0
						WBGene00017220	0	1	0	0
						WBGene00017238	0	1	0	0
						WBGene00017239	0	1	0	0
						WBGene00017269	0	1	0	0
						WBGene00017283	0	1	0	0
						WBGene00017287	0	1	0	0
						WBGene00017289	0	1	0	0
						WBGene00017293	0	1	0	0
						WBGene00017298	0	1	0	0
						WBGene00017311	0	1	0	0
						WBGene00017321	0	1	0	0
						WBGene00017342	0	1	0	0
						WBGene00017352	0	1	0	0
						WBGene00017357	0	1	0	0
						WBGene00017360	0	1	0	0
						WBGene00017372	0	1	0	0
						WBGene00017385	0	1	0	0
						WBGene00017419	0	1	0	0
						WBGene00017422	0	1	0	0
						WBGene00017423	0	1	0	0
						WBGene00017435	0	1	0	0
						WBGene00017467	0	1	0	0
						WBGene00017471	0	1	0	0
						WBGene00017515	0	1	0	0
						WBGene00017530	0	1	0	0
						WBGene00017534	0	1	0	0
						WBGene00017536	0	1	0	0
						WBGene00017567	0	1	0	0
						WBGene00017607	0	1	0	0
						WBGene00017642	0	1	0	0
						WBGene00017643	0	1	0	0
						WBGene00017647	0	1	0	0
						WBGene00017653	0	1	0	0
						WBGene00017675	0	1	0	0
						WBGene00017676	0	1	0	0
						WBGene00017693	0	1	0	0
						WBGene00017700	0	1	0	0
						WBGene00017705	0	1	0	0
						WBGene00017708	0	1	0	0
						WBGene00017711	0	1	0	0
						WBGene00017715	0	1	0	0
						WBGene00017733	0	1	0	0
						WBGene00017743	0	1	0	0
						WBGene00017746	0	1	0	0
						WBGene00017780	0	1	1	0
						WBGene00017782	0	1	0	0
						WBGene00017789	0	1	0	0
						WBGene00017800	0	1	0	0
						WBGene00017801	0	1	0	0
						WBGene00017812	0	1	0	0
						WBGene00017818	0	1	0	0
						WBGene00017834	0	1	0	0
						WBGene00017852	0	1	0	0
						WBGene00017853	0	1	0	0
						WBGene00017886	0	1	0	0
						WBGene00017898	0	1	0	0
						WBGene00017913	0	1	0	0
						WBGene00017916	0	1	0	0
						WBGene00017926	0	1	1	0
						WBGene00017934	0	1	0	0
						WBGene00017961	0	1	0	0
						WBGene00017964	0	1	0	0
						WBGene00017984	0	1	0	0
						WBGene00018031	1	1	0	0
						WBGene00018045	0	1	0	0
						WBGene00018073	0	1	0	0
						WBGene00018111	0	1	0	0
						WBGene00018144	0	1	0	0
						WBGene00018159	0	1	0	0
						WBGene00018174	0	1	0	0
						WBGene00018187	0	1	0	0
						WBGene00018206	0	1	0	0
						WBGene00018208	0	1	0	0
						WBGene00018226	0	1	0	0
						WBGene00018238	0	1	0	0
						WBGene00018259	0	1	0	0
						WBGene00018260	0	1	0	0
						WBGene00018270	0	1	0	0
						WBGene00018285	0	1	0	0
						WBGene00018300	0	1	0	0
						WBGene00018330	0	1	1	0
						WBGene00018341	0	1	0	0
						WBGene00018362	0	1	0	0
						WBGene00018366	0	1	0	0
						WBGene00018386	0	1	0	0
						WBGene00018409	0	1	0	0
						WBGene00018413	0	1	0	0
						WBGene00018415	0	1	0	0
						WBGene00018420	0	1	0	0
						WBGene00018422	0	1	0	0
						WBGene00018426	0	1	0	0
						WBGene00018431	0	1	0	0
						WBGene00018462	1	1	0	0
						WBGene00018466	0	1	0	0
						WBGene00018487	0	1	1	0
						WBGene00018490	0	1	0	0
						WBGene00018491	0	1	0	0
						WBGene00018525	0	1	0	0
						WBGene00018532	1	1	0	0
						WBGene00018564	0	1	0	0
						WBGene00018572	0	1	0	0
						WBGene00018585	0	1	0	0
						WBGene00018586	0	1	0	0
						WBGene00018599	0	1	0	0
						WBGene00018613	0	1	0	0
						WBGene00018615	0	1	0	0
						WBGene00018616	0	1	0	0
						WBGene00018619	0	1	0	0
						WBGene00018645	0	1	0	0
						WBGene00018653	0	1	0	0
						WBGene00018657	0	1	0	0
						WBGene00018689	0	1	0	0
						WBGene00018701	0	1	0	0
						WBGene00018703	0	1	0	0
						WBGene00018714	0	1	0	0
						WBGene00018716	0	1	0	0
						WBGene00018717	0	1	0	0
						WBGene00018719	0	1	0	0
						WBGene00018740	0	1	0	0
						WBGene00018742	0	1	0	0
						WBGene00018750	0	1	0	0
						WBGene00018756	1	1	0	0
						WBGene00018761	0	1	0	0
						WBGene00018762	0	1	0	0
						WBGene00018764	0	1	0	0
						WBGene00018777	0	1	0	0
						WBGene00018778	0	1	0	0
						WBGene00018779	0	1	0	0
						WBGene00018787	0	1	0	0
						WBGene00018788	0	1	0	0
						WBGene00018789	0	1	0	0
						WBGene00018806	0	1	0	0
						WBGene00018814	0	1	0	0
						WBGene00018861	0	1	0	0
						WBGene00018864	0	1	0	0
						WBGene00018898	0	1	0	0
						WBGene00018910	0	1	0	0
						WBGene00018912	0	1	0	0
						WBGene00018934	0	1	0	0
						WBGene00018946	0	1	0	0
						WBGene00018953	0	1	0	0
						WBGene00018955	0	1	0	0
						WBGene00018963	0	1	0	0
						WBGene00018966	0	1	0	0
						WBGene00018975	0	1	0	0
						WBGene00018989	0	1	0	0
						WBGene00019061	0	1	1	0
						WBGene00019087	0	1	0	0
						WBGene00019152	0	1	0	0
						WBGene00019157	0	1	0	0
						WBGene00019158	0	1	0	0
						WBGene00019164	0	1	0	0
						WBGene00019184	0	1	0	0
						WBGene00019185	1	1	0	0
						WBGene00019196	0	1	0	0
						WBGene00019199	0	1	0	0
						WBGene00019204	0	1	0	0
						WBGene00019215	0	1	0	0
						WBGene00019226	0	1	0	0
						WBGene00019232	0	1	0	0
						WBGene00019241	0	1	0	0
						WBGene00019250	0	1	0	0
						WBGene00019276	0	1	0	0
						WBGene00019284	0	1	0	0
						WBGene00019304	0	1	0	0
						WBGene00019317	0	1	0	0
						WBGene00019326	0	1	0	0
						WBGene00019337	0	1	0	0
						WBGene00019382	0	1	0	0
						WBGene00019396	0	1	0	0
						WBGene00019408	0	1	0	0
						WBGene00019436	0	1	0	0
						WBGene00019449	0	1	0	0
						WBGene00019450	0	1	0	0
						WBGene00019467	0	1	0	0
						WBGene00019510	0	1	0	0
						WBGene00019516	0	1	0	0
						WBGene00019537	0	1	0	0
						WBGene00019564	0	1	0	0
						WBGene00019578	0	1	0	0
						WBGene00019595	0	1	0	0
						WBGene00019607	0	1	0	0
						WBGene00019611	0	1	0	0
						WBGene00019615	0	1	0	0
						WBGene00019617	0	1	0	0
						WBGene00019627	0	1	0	0
						WBGene00019657	0	1	0	0
						WBGene00019686	0	1	0	0
						WBGene00019711	0	1	0	0
						WBGene00019717	0	1	0	0
						WBGene00019733	0	1	0	0
						WBGene00019762	0	1	0	0
						WBGene00019763	0	1	0	0
						WBGene00019766	0	1	0	0
						WBGene00019777	0	1	0	0
						WBGene00019778	0	1	0	0
						WBGene00019787	0	1	0	0
						WBGene00019808	0	1	0	0
						WBGene00019816	0	1	0	0
						WBGene00019824	0	1	0	0
						WBGene00019831	0	1	0	0
						WBGene00019838	0	1	0	0
						WBGene00019847	0	1	0	0
						WBGene00019872	0	1	0	0
						WBGene00019881	0	1	0	0
						WBGene00019885	0	1	0	0
						WBGene00019893	0	1	1	0
						WBGene00019937	0	1	1	0
						WBGene00019938	0	1	0	0
						WBGene00019939	1	1	0	0
						WBGene00019968	0	1	0	0
						WBGene00019997	0	1	0	0
						WBGene00020026	0	1	0	0
						WBGene00020038	0	1	0	0
						WBGene00020047	1	1	0	0
						WBGene00020051	0	1	0	0
						WBGene00020102	0	1	0	0
						WBGene00020112	0	1	0	0
						WBGene00020131	0	1	0	0
						WBGene00020142	0	1	0	0
						WBGene00020153	0	1	0	0
						WBGene00020234	0	1	0	0
						WBGene00020246	0	1	0	0
						WBGene00020256	0	1	0	0
						WBGene00020280	0	1	0	0
						WBGene00020283	0	1	0	0
						WBGene00020284	0	1	0	0
						WBGene00020286	0	1	0	0
						WBGene00020301	0	1	0	0
						WBGene00020314	0	1	0	0
						WBGene00020316	0	1	0	0
						WBGene00020321	0	1	0	0
						WBGene00020322	0	1	0	0
						WBGene00020363	0	1	0	0
						WBGene00020377	0	1	0	0
						WBGene00020379	0	1	0	0
						WBGene00020389	0	1	0	0
						WBGene00020390	0	1	0	0
						WBGene00020392	0	1	0	0
						WBGene00020402	0	1	0	0
						WBGene00020412	0	1	0	0
						WBGene00020413	0	1	0	0
						WBGene00020417	1	1	0	0
						WBGene00020481	0	1	0	0
						WBGene00020486	0	1	0	0
						WBGene00020496	0	1	0	0
						WBGene00020500	0	1	0	0
						WBGene00020507	0	1	0	0
						WBGene00020508	0	1	0	0
						WBGene00020510	0	1	0	0
						WBGene00020527	0	1	0	0
						WBGene00020551	0	1	0	0
						WBGene00020554	0	1	0	0
						WBGene00020567	0	1	0	0
						WBGene00020593	0	1	0	0
						WBGene00020594	0	1	0	0
						WBGene00020596	0	1	0	0
						WBGene00020599	0	1	1	0
						WBGene00020601	0	1	0	0
						WBGene00020620	0	1	0	0
						WBGene00020636	0	1	0	0
						WBGene00020695	0	1	0	0
						WBGene00020696	0	1	0	0
						WBGene00020736	1	1	0	0
						WBGene00020742	0	1	0	0
						WBGene00020755	0	1	0	0
						WBGene00020762	0	1	0	0
						WBGene00020779	0	1	0	0
						WBGene00020803	0	1	0	0
						WBGene00020806	0	1	0	0
						WBGene00020823	0	1	0	0
						WBGene00020841	0	1	0	0
						WBGene00020852	0	1	0	0
						WBGene00020854	1	1	0	0
						WBGene00020865	0	1	0	0
						WBGene00020869	1	1	0	0
						WBGene00020883	0	1	0	0
						WBGene00020893	0	1	0	0
						WBGene00020912	0	1	0	0
						WBGene00020930	0	1	0	0
						WBGene00020938	0	1	0	0
						WBGene00020942	0	1	0	0
						WBGene00020957	0	1	0	0
						WBGene00020967	0	1	0	0
						WBGene00020978	0	1	0	0
						WBGene00020999	0	1	1	0
						WBGene00021012	0	1	0	0
						WBGene00021024	0	1	0	0
						WBGene00021026	0	1	0	0
						WBGene00021028	0	1	0	0
						WBGene00021044	0	1	0	0
						WBGene00021066	1	1	0	0
						WBGene00021067	0	1	0	0
						WBGene00021076	0	1	0	0
						WBGene00021104	0	1	0	0
						WBGene00021112	0	1	1	0
						WBGene00021156	1	1	0	0
						WBGene00021170	0	1	0	0
						WBGene00021213	0	1	0	0
						WBGene00021270	0	1	0	0
						WBGene00021283	0	1	0	0
						WBGene00021284	0	1	0	0
						WBGene00021293	0	1	0	0
						WBGene00021295	0	1	0	0
						WBGene00021323	0	1	0	0
						WBGene00021324	0	1	0	0
						WBGene00021329	0	1	0	0
						WBGene00021331	0	1	0	0
						WBGene00021335	0	1	0	0
						WBGene00021343	0	1	0	0
						WBGene00021345	0	1	0	0
						WBGene00021350	0	1	0	0
						WBGene00021394	0	1	0	0
						WBGene00021402	0	1	0	0
						WBGene00021410	0	1	0	0
						WBGene00021425	0	1	0	0
						WBGene00021435	0	1	0	0
						WBGene00021441	0	1	0	0
						WBGene00021442	0	1	0	0
						WBGene00021457	0	1	0	0
						WBGene00021469	1	1	0	0
						WBGene00021502	0	1	0	0
						WBGene00021506	0	1	0	0
						WBGene00021507	0	1	0	0
						WBGene00021508	0	1	0	0
						WBGene00021551	0	1	0	0
						WBGene00021552	0	1	0	0
						WBGene00021554	0	1	0	0
						WBGene00021561	0	1	0	0
						WBGene00021563	0	1	0	0
						WBGene00021564	0	1	0	0
						WBGene00021565	0	1	0	0
						WBGene00021581	0	1	0	0
						WBGene00021595	0	1	0	0
						WBGene00021610	0	1	0	0
						WBGene00021625	0	1	1	0
						WBGene00021627	0	1	1	0
						WBGene00021636	0	1	0	0
						WBGene00021645	0	1	0	0
						WBGene00021646	0	1	1	0
						WBGene00021648	0	1	0	0
						WBGene00021681	0	1	0	0
						WBGene00021702	0	1	0	0
						WBGene00021715	0	1	0	0
						WBGene00021749	0	1	0	0
						WBGene00021785	0	1	0	0
						WBGene00021796	0	1	0	0
						WBGene00021800	0	1	0	0
						WBGene00021808	0	1	0	0
						WBGene00021831	0	1	0	0
						WBGene00021847	0	1	0	0
						WBGene00021849	0	1	0	0
						WBGene00021854	0	1	0	0
[truncated: 115 more rows]
[truncated: 28 more columns]

## Sheet: 2-ATF4oe_TF_input_lists
Ensembl_gene_id	Wikigene_name	Regulated_by	Direction	Reference
WBGene00000009	aat-8	ATF4	Activated	This study
WBGene00000063	act-1	ATF4	Activated	This study
WBGene00000065	act-3	ATF4	Activated	This study
WBGene00000107	alh-1	ATF4	Activated	This study
WBGene00000155	app-1	ATF4	Activated	This study
WBGene00000169	aqp-1	ATF4	Activated	This study
WBGene00000170	aqp-2	ATF4	Activated	This study
WBGene00000176	aqp-8	ATF4	Activated	This study
WBGene00000198	art-1	ATF4	Activated	This study
WBGene00000221	atf-5	ATF4	Activated	This study
WBGene00000224	atgp-1	ATF4	Activated	This study
WBGene00000225	atgp-2	ATF4	Activated	This study
WBGene00000248	ben-1	ATF4	Activated	This study
WBGene00000266	bre-1	ATF4	Activated	This study
WBGene00000273	brp-1	ATF4	Activated	This study
WBGene00000286	cal-2	ATF4	Activated	This study
WBGene00000298	cat-4	ATF4	Activated	This study
WBGene00000370	ccg-1	ATF4	Activated	This study
WBGene00000373	cyp-14A5	ATF4	Activated	This study
WBGene00000415	ced-1	ATF4	Activated	This study
WBGene00000515	ckc-1	ATF4	Activated	This study
WBGene00000535	cpi-1	ATF4	Activated	This study
WBGene00000539	cln-3.1	ATF4	Activated	This study
WBGene00000556	cnc-2	ATF4	Activated	This study
WBGene00000557	cnc-3	ATF4	Activated	This study
WBGene00000558	cnc-4	ATF4	Activated	This study
WBGene00000656	col-80	ATF4	Activated	This study
WBGene00000669	col-94	ATF4	Activated	This study
WBGene00000673	col-98	ATF4	Activated	This study
WBGene00000677	col-103	ATF4	Activated	This study
WBGene00000719	col-146	ATF4	Activated	This study
WBGene00000723	col-150	ATF4	Activated	This study
WBGene00000785	cpr-5	ATF4	Activated	This study
WBGene00000857	cwn-1	ATF4	Activated	This study
WBGene00000937	dbr-1	ATF4	Activated	This study
WBGene00000967	dhs-3	ATF4	Activated	This study
WBGene00000969	dhs-5	ATF4	Activated	This study
WBGene00000970	dhs-6	ATF4	Activated	This study
WBGene00000982	dhs-19	ATF4	Activated	This study
WBGene00000990	dhs-27	ATF4	Activated	This study
WBGene00000991	dhs-28	ATF4	Activated	This study
WBGene00001000	dim-1	ATF4	Activated	This study
WBGene00001042	dnj-24	ATF4	Activated	This study
WBGene00001113	dur-1	ATF4	Activated	This study
WBGene00001153	ech-4	ATF4	Activated	This study
WBGene00001155	ech-6	ATF4	Activated	This study
WBGene00001188	egl-20	ATF4	Activated	This study
WBGene00001189	egl-21	ATF4	Activated	This study
WBGene00001239	elo-1	ATF4	Activated	This study
WBGene00001250	elt-2	ATF4	Activated	This study
WBGene00001251	elt-3	ATF4	Activated	This study
WBGene00001333	erm-1	ATF4	Activated	This study
WBGene00001385	far-1	ATF4	Activated	This study
WBGene00001387	far-3	ATF4	Activated	This study
WBGene00001398	fat-6	ATF4	Activated	This study
WBGene00001447	flp-4	ATF4	Activated	This study
WBGene00001448	flp-5	ATF4	Activated	This study
WBGene00001455	flp-12	ATF4	Activated	This study
WBGene00001458	flp-15	ATF4	Activated	This study
WBGene00001459	flp-16	ATF4	Activated	This study
WBGene00001572	gei-15	ATF4	Activated	This study
WBGene00001581	gfi-1	ATF4	Activated	This study
WBGene00001699	grd-10	ATF4	Activated	This study
WBGene00001702	grd-13	ATF4	Activated	This study
WBGene00001713	grl-4	ATF4	Activated	This study
WBGene00001730	grl-21	ATF4	Activated	This study
WBGene00001755	gst-7	ATF4	Activated	This study
WBGene00001761	gst-13	ATF4	Activated	This study
WBGene00001776	gst-28	ATF4	Activated	This study
WBGene00001814	haf-4	ATF4	Activated	This study
WBGene00001815	hmt-1	ATF4	Activated	This study
WBGene00001819	haf-9	ATF4	Activated	This study
WBGene00001915	his-41	ATF4	Activated	This study
WBGene00002024	hsp-43	ATF4	Activated	This study
WBGene00002038	hum-5	ATF4	Activated	This study
WBGene00002041	hum-8	ATF4	Activated	This study
WBGene00002048	ida-1	ATF4	Activated	This study
WBGene00002100	ins-17	ATF4	Activated	This study
WBGene00002118	ins-35	ATF4	Activated	This study
WBGene00002134	inx-12	ATF4	Activated	This study
WBGene00002135	inx-13	ATF4	Activated	This study
WBGene00002138	inx-16	ATF4	Activated	This study
WBGene00002181	kal-1	ATF4	Activated	This study
WBGene00002253	lbp-1	ATF4	Activated	This study
WBGene00002258	lbp-6	ATF4	Activated	This study
WBGene00002265	lec-2	ATF4	Activated	This study
WBGene00002267	lec-4	ATF4	Activated	This study
WBGene00002268	lec-5	ATF4	Activated	This study
WBGene00002855	let-721	ATF4	Activated	This study
WBGene00002980	lgg-1	ATF4	Activated	This study
WBGene00003019	lin-33	ATF4	Activated	This study
WBGene00003097	lys-8	ATF4	Activated	This study
WBGene00003169	mec-5	ATF4	Activated	This study
WBGene00003246	mig-14	ATF4	Activated	This study
WBGene00003369	mlc-1	ATF4	Activated	This study
WBGene00003370	mlc-2	ATF4	Activated	This study
WBGene00003371	mlc-3	ATF4	Activated	This study
WBGene00003519	nac-3	ATF4	Activated	This study
WBGene00003528	nas-9	ATF4	Activated	This study
WBGene00003530	nas-11	ATF4	Activated	This study
WBGene00003554	nas-38	ATF4	Activated	This study
WBGene00003564	ncs-2	ATF4	Activated	This study
WBGene00003567	ncx-2	ATF4	Activated	This study
WBGene00003589	nex-2	ATF4	Activated	This study
WBGene00003590	nex-3	ATF4	Activated	This study
WBGene00003622	nhr-23	ATF4	Activated	This study
WBGene00003658	nhr-68	ATF4	Activated	This study
WBGene00003704	nhr-114	ATF4	Activated	This study
WBGene00003730	nhx-2	ATF4	Activated	This study
WBGene00003738	nid-1	ATF4	Activated	This study
WBGene00003739	nlp-1	ATF4	Activated	This study
WBGene00003746	nlp-8	ATF4	Activated	This study
WBGene00003747	nlp-9	ATF4	Activated	This study
WBGene00003749	nlp-11	ATF4	Activated	This study
WBGene00003750	nlp-12	ATF4	Activated	This study
WBGene00003751	nlp-13	ATF4	Activated	This study
WBGene00003752	nlp-14	ATF4	Activated	This study
WBGene00003753	nlp-15	ATF4	Activated	This study
WBGene00003758	nlp-20	ATF4	Activated	This study
WBGene00003759	nlp-21	ATF4	Activated	This study
WBGene00003763	nlp-25	ATF4	Activated	This study
WBGene00003765	nlp-27	ATF4	Activated	This study
WBGene00003766	nlp-28	ATF4	Activated	This study
WBGene00003767	nlp-29	ATF4	Activated	This study
WBGene00003768	nlp-30	ATF4	Activated	This study
WBGene00003769	nlp-31	ATF4	Activated	This study
WBGene00003771	nlp-33	ATF4	Activated	This study
WBGene00003773	nlt-1	ATF4	Activated	This study
WBGene00003877	pept-1	ATF4	Activated	This study
WBGene00003893	ost-1	ATF4	Activated	This study
WBGene00003931	pat-4	ATF4	Activated	This study
WBGene00003958	pcp-3	ATF4	Activated	This study
WBGene00003989	pfn-1	ATF4	Activated	This study
WBGene00004004	pgp-10	ATF4	Activated	This study
WBGene00004020	pho-1	ATF4	Activated	This study
WBGene00004062	pmp-5	ATF4	Activated	This study
WBGene00004164	pqn-83	ATF4	Activated	This study
WBGene00004172	pqn-92	ATF4	Activated	This study
WBGene00004222	ptr-8	ATF4	Activated	This study
WBGene00004235	ptr-21	ATF4	Activated	This study
WBGene00004256	pxn-1	ATF4	Activated	This study
WBGene00004347	rgs-4	ATF4	Activated	This study
WBGene00004356	rhi-1	ATF4	Activated	This study
WBGene00004364	ric-4	ATF4	Activated	This study
WBGene00004397	rol-6	ATF4	Activated	This study
WBGene00004749	sdn-1	ATF4	Activated	This study
WBGene00004773	sem-4	ATF4	Activated	This study
WBGene00004789	sgk-1	ATF4	Activated	This study
WBGene00004900	snf-1	ATF4	Activated	This study
WBGene00004902	snf-3	ATF4	Activated	This study
WBGene00004924	snt-4	ATF4	Activated	This study
WBGene00004929	soc-2	ATF4	Activated	This study
WBGene00004981	spl-1	ATF4	Activated	This study
WBGene00004989	spp-4	ATF4	Activated	This study
WBGene00004995	spp-10	ATF4	Activated	This study
WBGene00005022	sqv-4	ATF4	Activated	This study
WBGene00006066	sto-4	ATF4	Activated	This study
WBGene00006407	lim-9	ATF4	Activated	This study
WBGene00006438	nrfl-1	ATF4	Activated	This study
WBGene00006510	mtrr-1	ATF4	Activated	This study
WBGene00006518	bckd-1B	ATF4	Activated	This study
WBGene00006584	tni-1	ATF4	Activated	This study
WBGene00006634	tsp-8	ATF4	Activated	This study
WBGene00006649	tth-1	ATF4	Activated	This study
WBGene00006724	ubh-4	ATF4	Activated	This study
WBGene00006762	unc-25	ATF4	Activated	This study
WBGene00006769	unc-33	ATF4	Activated	This study
WBGene00006807	unc-75	ATF4	Activated	This study
WBGene00006824	unc-95	ATF4	Activated	This study
WBGene00006861	cal-5	ATF4	Activated	This study
WBGene00006937	wah-1	ATF4	Activated	This study
WBGene00006959	xbp-1	ATF4	Activated	This study
WBGene00006978	zig-1	ATF4	Activated	This study
WBGene00007055	tag-196	ATF4	Activated	This study
WBGene00007108	gspd-1	ATF4	Activated	This study
WBGene00007129	B0272.3	ATF4	Activated	This study
WBGene00007142	ttr-18	ATF4	Activated	This study
WBGene00007267	C03A3.2	ATF4	Activated	This study
WBGene00007324	C05B5.8	ATF4	Activated	This study
WBGene00007353	C06A1.2	ATF4	Activated	This study
WBGene00007422	ugt-17	ATF4	Activated	This study
WBGene00007455	ugt-22	ATF4	Activated	This study
WBGene00007474	C08H9.15	ATF4	Activated	This study
WBGene00007516	gpx-5	ATF4	Activated	This study
WBGene00007637	dhhc-7	ATF4	Activated	This study
WBGene00007650	ugt-23	ATF4	Activated	This study
WBGene00007706		ATF4	Activated	This study
WBGene00007765	C27B7.9	ATF4	Activated	This study
WBGene00007804	C29F3.3	ATF4	Activated	This study
WBGene00007824	dlat-2	ATF4	Activated	This study
WBGene00007898	C33D9.3	ATF4	Activated	This study
WBGene00008032	C39E9.8	ATF4	Activated	This study
WBGene00008121	C46F11.6	ATF4	Activated	This study
WBGene00008123	ent-4	ATF4	Activated	This study
WBGene00008191	C49A1.10	ATF4	Activated	This study
WBGene00008258	mans-2	ATF4	Activated	This study
WBGene00008284	C53D6.7	ATF4	Activated	This study
WBGene00008341	ttr-44	ATF4	Activated	This study
WBGene00008436	DH11.2	ATF4	Activated	This study
WBGene00008514	mrpl-44	ATF4	Activated	This study
WBGene00008560	pho-13	ATF4	Activated	This study
WBGene00008564	acox-1.1	ATF4	Activated	This study
WBGene00008565	acox-1.2	ATF4	Activated	This study
WBGene00008584	irg-4	ATF4	Activated	This study
WBGene00008603	F09B9.4	ATF4	Activated	This study
WBGene00008607	F09B12.3	ATF4	Activated	This study
WBGene00008669	acs-14	ATF4	Activated	This study
WBGene00008739	F13D12.3	ATF4	Activated	This study
WBGene00008749	plpp-1.3	ATF4	Activated	This study
WBGene00008777	F13H10.6	ATF4	Activated	This study
WBGene00008803	lips-10	ATF4	Activated	This study
WBGene00008820	nlp-55	ATF4	Activated	This study
WBGene00008914	F17C11.2	ATF4	Activated	This study
WBGene00008925	F17H10.1	ATF4	Activated	This study
WBGene00008975	F20D1.3	ATF4	Activated	This study
WBGene00009057	cept-1	ATF4	Activated	This study
WBGene00009187	F27D4.1	ATF4	Activated	This study
WBGene00009259	hpo-34	ATF4	Activated	This study
WBGene00009319	mccc-1	ATF4	Activated	This study
WBGene00009334	F32D8.12	ATF4	Activated	This study
WBGene00009369	F33H2.6	ATF4	Activated	This study
WBGene00009396	clec-65	ATF4	Activated	This study
WBGene00009514	F37H8.5	ATF4	Activated	This study
WBGene00009515	clec-170	ATF4	Activated	This study
WBGene00009531	F38B2.4	ATF4	Activated	This study
WBGene00009620	fip-5	ATF4	Activated	This study
WBGene00009624	cnc-8	ATF4	Activated	This study
WBGene00009803	F47B8.2	ATF4	Activated	This study
WBGene00009887	glb-17	ATF4	Activated	This study
WBGene00009915	F52A8.1	ATF4	Activated	This study
WBGene00010001	F53F8.4	ATF4	Activated	This study
WBGene00010034	F54B11.11	ATF4	Activated	This study
WBGene00010055	F54D5.12	ATF4	Activated	This study
WBGene00010070	nep-17	ATF4	Activated	This study
WBGene00010083	xdh-1	ATF4	Activated	This study
WBGene00010123	F55G11.2	ATF4	Activated	This study
WBGene00010135	F55H12.4	ATF4	Activated	This study
WBGene00010290	F58H1.7	ATF4	Activated	This study
WBGene00010326	F59C6.5	ATF4	Activated	This study
WBGene00010348	H01G02.1	ATF4	Activated	This study
WBGene00010408	mboa-2	ATF4	Activated	This study
WBGene00010425	lpin-1	ATF4	Activated	This study
WBGene00010479	K01G5.8	ATF4	Activated	This study
WBGene00010488	endu-1	ATF4	Activated	This study
WBGene00010491	K02B7.3	ATF4	Activated	This study
WBGene00010657	K08D8.3	ATF4	Activated	This study
WBGene00010661	tyr-2	ATF4	Activated	This study
WBGene00010742	K10D6.2	ATF4	Activated	This study
WBGene00010778	gpdh-2	ATF4	Activated	This study
WBGene00010780	K11H3.3	ATF4	Activated	This study
WBGene00010925	M153.2	ATF4	Activated	This study
WBGene00010988	metr-1	ATF4	Activated	This study
WBGene00011026	R05D7.1	ATF4	Activated	This study
WBGene00011055	arrd-14	ATF4	Activated	This study
WBGene00011064	adsl-1	ATF4	Activated	This study
WBGene00011095	gana-1	ATF4	Activated	This study
WBGene00011122	cpt-2	ATF4	Activated	This study
WBGene00011182	R09H10.5	ATF4	Activated	This study
WBGene00011328	T01D3.3	ATF4	Activated	This study
WBGene00011392	sbt-1	ATF4	Activated	This study
WBGene00011446	T04F8.8	ATF4	Activated	This study
WBGene00011474	aldo-1	ATF4	Activated	This study
WBGene00011487	T05E12.6	ATF4	Activated	This study
WBGene00011488	nra-2	ATF4	Activated	This study
WBGene00011561	ttr-15	ATF4	Activated	This study
WBGene00011573	anmt-3	ATF4	Activated	This study
WBGene00012005	jun-1	ATF4	Activated	This study
WBGene00012085	T27D12.1	ATF4	Activated	This study
WBGene00012107	T27F6.8	ATF4	Activated	This study
WBGene00012118	grsp-2	ATF4	Activated	This study
WBGene00012152	cnc-10	ATF4	Activated	This study
WBGene00012185	W01F3.2	ATF4	Activated	This study
WBGene00012258	W04G3.5	ATF4	Activated	This study
WBGene00012316	ctps-1	ATF4	Activated	This study
WBGene00012317	ztf-6	ATF4	Activated	This study
WBGene00012364	zmp-4	ATF4	Activated	This study
WBGene00012375	mecr-1	ATF4	Activated	This study
WBGene00012407	Y7A5A.1	ATF4	Activated	This study
WBGene00012529	Y32F6A.4	ATF4	Activated	This study
WBGene00012608	hphd-1	ATF4	Activated	This study
WBGene00012615	dct-16	ATF4	Activated	This study
WBGene00012621	Y38H6C.8	ATF4	Activated	This study
WBGene00012759	sup-1	ATF4	Activated	This study
WBGene00012783	Y43C5A.3	ATF4	Activated	This study
WBGene00012830	mrps-28	ATF4	Activated	This study
WBGene00012861	Y45F3A.4	ATF4	Activated	This study
WBGene00012875	Y45F10B.13	ATF4	Activated	This study
WBGene00012886	Y45F10D.6	ATF4	Activated	This study
WBGene00013008	clec-146	ATF4	Activated	This study
WBGene00013018	Y48G10A.1	ATF4	Activated	This study
WBGene00013035	Y49E10.16	ATF4	Activated	This study
WBGene00013077	ttr-24	ATF4	Activated	This study
WBGene00013078	ttr-25	ATF4	Activated	This study
WBGene00013079	ttr-26	ATF4	Activated	This study
WBGene00013127	Y52B11A.8	ATF4	Activated	This study
WBGene00013181	Y53H1B.2	ATF4	Activated	This study
WBGene00013255	tric-1B.1	ATF4	Activated	This study
WBGene00013266	Y57A10A.26	ATF4	Activated	This study
WBGene00013284	daf-22	ATF4	Activated	This study
WBGene00013292	Y57G11A.4	ATF4	Activated	This study
WBGene00013481	Y69H2.3	ATF4	Activated	This study
WBGene00013489	col-42	ATF4	Activated	This study
WBGene00013499	Y70G10A.3	ATF4	Activated	This study
WBGene00013578	scav-2	ATF4	Activated	This study
WBGene00013666	Y105E8A.1	ATF4	Activated	This study
WBGene00013716	Y106G6H.1	ATF4	Activated	This study
WBGene00013882	msa-1	ATF4	Activated	This study
WBGene00013884	ZC412.3	ATF4	Activated	This study
WBGene00014054	dbt-1	ATF4	Activated	This study
WBGene00014090	ZK822.2	ATF4	Activated	This study
WBGene00014173	ZK970.7	ATF4	Activated	This study
WBGene00014244	ZK1307.1	ATF4	Activated	This study
WBGene00014251	gstk-1	ATF4	Activated	This study
WBGene00014308	F07H5.4	ATF4	Activated	This study
WBGene00014505	T05E11.9	ATF4	Activated	This study
WBGene00015002	B0034.1	ATF4	Activated	This study
WBGene00015046	nlp-34	ATF4	Activated	This study
WBGene00015048	faah-2	ATF4	Activated	This study
WBGene00015050	clec-51	ATF4	Activated	This study
WBGene00015056	B0222.5	ATF4	Activated	This study
WBGene00015101	rpia-1	ATF4	Activated	This study
WBGene00015141	ugt-46	ATF4	Activated	This study
WBGene00015155	B0353.1	ATF4	Activated	This study
WBGene00015332	tyr-1	ATF4	Activated	This study
WBGene00015389	scav-1	ATF4	Activated	This study
WBGene00015413	pdhb-1	ATF4	Activated	This study
WBGene00015469	C05D2.8	ATF4	Activated	This study
WBGene00015514	nlp-77	ATF4	Activated	This study
WBGene00015593	C08E3.1	ATF4	Activated	This study
WBGene00015605	C08E3.13	ATF4	Activated	This study
WBGene00015647	C09F5.1	ATF4	Activated	This study
WBGene00015660	catp-3	ATF4	Activated	This study
WBGene00015676	mct-6	ATF4	Activated	This study
WBGene00015687	chdp-1	ATF4	Activated	This study
WBGene00015702	C11D2.4	ATF4	Activated	This study
WBGene00015767	hex-2	ATF4	Activated	This study
WBGene00015814	oatr-1	ATF4	Activated	This study
WBGene00015865	C16E9.1	ATF4	Activated	This study
WBGene00015933	C17H12.8	ATF4	Activated	This study
WBGene00015954	C18B2.3	ATF4	Activated	This study
WBGene00015956	C18B2.5	ATF4	Activated	This study
WBGene00016020	sptl-1	ATF4	Activated	This study
WBGene00016028	flp-24	ATF4	Activated	This study
WBGene00016097	C25E10.8	ATF4	Activated	This study
WBGene00016103	dpyd-1	ATF4	Activated	This study
WBGene00016147	cyp-32A1	ATF4	Activated	This study
WBGene00016197	pxl-1	ATF4	Activated	This study
WBGene00016264	C30F12.5	ATF4	Activated	This study
WBGene00016283	zmp-3	ATF4	Activated	This study
WBGene00016316	C32D5.8	ATF4	Activated	This study
WBGene00016335	gba-1	ATF4	Activated	This study
WBGene00016417	C34F11.8	ATF4	Activated	This study
WBGene00016419	tyr-4	ATF4	Activated	This study
WBGene00016505	ttr-33	ATF4	Activated	This study
WBGene00016596	C42D4.3	ATF4	Activated	This study
WBGene00016658	C45B2.1	ATF4	Activated	This study
WBGene00016659	C45B2.2	ATF4	Activated	This study
WBGene00016684	nlp-43	ATF4	Activated	This study
WBGene00016705	C46C11.2	ATF4	Activated	This study
WBGene00016914	C54D1.7	ATF4	Activated	This study
WBGene00016943	acdh-1	ATF4	Activated	This study
WBGene00016955	perm-5	ATF4	Activated	This study
WBGene00016997	cebp-1	ATF4	Activated	This study
WBGene00017012	acs-22	ATF4	Activated	This study
WBGene00017028	dex-1	ATF4	Activated	This study
WBGene00017065	D2092.4	ATF4	Activated	This study
WBGene00017071	aagr-1	ATF4	Activated	This study
WBGene00017123	maoc-1	ATF4	Activated	This study
WBGene00017126	E04F6.6	ATF4	Activated	This study
WBGene00017127	E04F6.8	ATF4	Activated	This study
WBGene00017128	E04F6.9	ATF4	Activated	This study
WBGene00017291	F09E5.14	ATF4	Activated	This study
WBGene00017301	hach-1	ATF4	Activated	This study
WBGene00017349	farl-11	ATF4	Activated	This study
WBGene00017362	F10G2.1	ATF4	Activated	This study
WBGene00017369	F10G7.5	ATF4	Activated	This study
WBGene00017506	F16B4.4	ATF4	Activated	This study
WBGene00017565	ddo-2	ATF4	Activated	This study
WBGene00017569	F18E9.3	ATF4	Activated	This study
WBGene00017621	F20A1.10	ATF4	Activated	This study
WBGene00017658	F21C10.9	ATF4	Activated	This study
WBGene00017660	F21C10.11	ATF4	Activated	This study
WBGene00017671	pgal-1	ATF4	Activated	This study
WBGene00017695	fip-1	ATF4	Activated	This study
WBGene00017724	F22F7.7	ATF4	Activated	This study
WBGene00017759	sucl-2	ATF4	Activated	This study
WBGene00017765	gcst-1	ATF4	Activated	This study
WBGene00017772	clec-1	ATF4	Activated	This study
WBGene00017813	nlp-61	ATF4	Activated	This study
WBGene00017881	asp-13	ATF4	Activated	This study
WBGene00017901	igeg-1	ATF4	Activated	This study
WBGene00017936	zipt-2.2	ATF4	Activated	This study
WBGene00018031	F35B3.4	ATF4	Activated	This study
WBGene00018036	F35C8.5	ATF4	Activated	This study
WBGene00018052	F35F10.1	ATF4	Activated	This study
WBGene00018112	F36H9.4	ATF4	Activated	This study
WBGene00018138	folt-2	ATF4	Activated	This study
WBGene00018214	F39H12.3	ATF4	Activated	This study
WBGene00018221	F40A3.6	ATF4	Activated	This study
WBGene00018376	F43C9.2	ATF4	Activated	This study
WBGene00018462	F45E1.1	ATF4	Activated	This study
WBGene00018470	F45E4.5	ATF4	Activated	This study
WBGene00018532	F47B7.1	ATF4	Activated	This study
WBGene00018730	F53A9.7	ATF4	Activated	This study
WBGene00018743	F53B3.5	ATF4	Activated	This study
WBGene00018756	plpp-1.1	ATF4	Activated	This study
WBGene00018811	pmt-2	ATF4	Activated	This study
WBGene00018885	drd-5	ATF4	Activated	This study
WBGene00018925	F56A11.5	ATF4	Activated	This study
WBGene00018984	F56F10.1	ATF4	Activated	This study
WBGene00019017	F57F4.4	ATF4	Activated	This study
WBGene00019060	acox-3	ATF4	Activated	This study
WBGene00019090	F59A7.2	ATF4	Activated	This study
WBGene00019111	F59E11.5	ATF4	Activated	This study
WBGene00019113	F59E11.7	ATF4	Activated	This study
WBGene00019127	cgt-3	ATF4	Activated	This study
WBGene00019185	H10E21.5	ATF4	Activated	This study
WBGene00019322	ahcy-1	ATF4	Activated	This study
WBGene00019401	nuo-4	ATF4	Activated	This study
WBGene00019478	cri-2	ATF4	Activated	This study
WBGene00019488	K07D4.9	ATF4	Activated	This study
WBGene00019489	K07E1.1	ATF4	Activated	This study
WBGene00019599	acds-10	ATF4	Activated	This study
WBGene00019655	K11G9.5	ATF4	Activated	This study
WBGene00019663	K11H12.7	ATF4	Activated	This study
WBGene00019682	K12H4.7	ATF4	Activated	This study
WBGene00019727	zig-12	ATF4	Activated	This study
WBGene00019738	clec-265	ATF4	Activated	This study
WBGene00019759	M03F4.6	ATF4	Activated	This study
WBGene00019780	M60.4	ATF4	Activated	This study
WBGene00019855	R03H10.2	ATF4	Activated	This study
WBGene00019895	aagr-2	ATF4	Activated	This study
WBGene00019939	lips-17	ATF4	Activated	This study
WBGene00019946	chat-1	ATF4	Activated	This study
WBGene00019963	R08E5.3	ATF4	Activated	This study
WBGene00019986	R09F10.1	ATF4	Activated	This study
WBGene00020022	gldc-1	ATF4	Activated	This study
WBGene00020047	ttr-32	ATF4	Activated	This study
WBGene00020049	ttr-8	ATF4	Activated	This study
WBGene00020082	gcp-2.1	ATF4	Activated	This study
WBGene00020107	R151.2	ATF4	Activated	This study
WBGene00020156	T02B11.4	ATF4	Activated	This study
WBGene00020169	mmaa-1	ATF4	Activated	This study
WBGene00020195	T03G6.3	ATF4	Activated	This study
WBGene00020219	T05A7.1	ATF4	Activated	This study
WBGene00020229	T05A8.3	ATF4	Activated	This study
WBGene00020317	pdf-1	ATF4	Activated	This study
WBGene00020335	ttr-30	ATF4	Activated	This study
WBGene00020339	ttr-59	ATF4	Activated	This study
WBGene00020340	T08B1.1	ATF4	Activated	This study
WBGene00020341	T08B1.4	ATF4	Activated	This study
WBGene00020417	nuo-2	ATF4	Activated	This study
WBGene00020557	T19B4.3	ATF4	Activated	This study
WBGene00020566	ttr-7	ATF4	Activated	This study
WBGene00020651	T21D12.12	ATF4	Activated	This study
WBGene00020710	T23B3.2	ATF4	Activated	This study
WBGene00020736	T23F2.3	ATF4	Activated	This study
WBGene00020738	T23F2.5	ATF4	Activated	This study
WBGene00020788	nep-22	ATF4	Activated	This study
WBGene00020811	T25G12.3	ATF4	Activated	This study
WBGene00020847	cgr-1	ATF4	Activated	This study
WBGene00020854	T27C4.1	ATF4	Activated	This study
WBGene00020869	T28A11.2	ATF4	Activated	This study
WBGene00020886	ttr-6	ATF4	Activated	This study
WBGene00020891	cest-24	ATF4	Activated	This study
WBGene00020921	W01C8.5	ATF4	Activated	This study
WBGene00020932	dhod-1	ATF4	Activated	This study
WBGene00020952	kel-8	ATF4	Activated	This study
WBGene00021066	W06H8.2	ATF4	Activated	This study
WBGene00021156	Y4C6B.2	ATF4	Activated	This study
WBGene00021352	pcyt-2.1	ATF4	Activated	This study
WBGene00021367	Y37E11AM.3	ATF4	Activated	This study
WBGene00021415	nsy-4	ATF4	Activated	This study
WBGene00021469	Y39G10AR.11	ATF4	Activated	This study
WBGene00021529	Y41G9A.5	ATF4	Activated	This study
WBGene00021533	Y42G9A.3	ATF4	Activated	This study
WBGene00021614	Y47A7.2	ATF4	Activated	This study
WBGene00021852	Y54F10AM.8	ATF4	Activated	This study
WBGene00021909	Y55B1BL.1	ATF4	Activated	This study
WBGene00021994	Y59E9AL.4	ATF4	Activated	This study
WBGene00022131	Y71F9B.13	ATF4	Activated	This study
WBGene00022144	pghm-1	ATF4	Activated	This study
WBGene00022271	cpx-1	ATF4	Activated	This study
WBGene00022389	pde-6	ATF4	Activated	This study
WBGene00022593	ZC328.3	ATF4	Activated	This study
WBGene00022642	lipl-5	ATF4	Activated	This study
WBGene00043097	C02D5.4	ATF4	Activated	This study
WBGene00044070	set-18	ATF4	Activated	This study
WBGene00044210	Y51A2D.21	ATF4	Activated	This study
WBGene00044376	Y49F6B.12	ATF4	Activated	This study
WBGene00044512	W03F9.11	ATF4	Activated	This study
WBGene00044536	F14F9.8	ATF4	Activated	This study
WBGene00044640	B0432.14	ATF4	Activated	This study
WBGene00044696	F52E1.14	ATF4	Activated	This study
WBGene00044901	Y41G9A.10	ATF4	Activated	This study
WBGene00045246	C29E4.15	ATF4	Activated	This study
WBGene00045253	F46C3.6	ATF4	Activated	This study
WBGene00045275	F18E3.12	ATF4	Activated	This study
WBGene00077693	T04C12.11	ATF4	Activated	This study
WBGene00165933	21ur-15136	ATF4	Activated	This study
WBGene00000002	aat-1	DAF16	Activated	PMID: 26539642
WBGene00000103	akt-2	DAF16	Activated	PMID: 26539642
WBGene00000216	asp-3	DAF16	Activated	PMID: 26539642
WBGene00000217	asp-4	DAF16	Activated	PMID: 26539642
WBGene00000516	cki-1	DAF16	Activated	PMID: 23911329
WBGene00000535	cpi-1	DAF16	Activated	PMID: 26539642
WBGene00000648	col-72	DAF16	Activated	PMID: 26539642
WBGene00000673	col-98	DAF16	Activated	PMID: 26539642
WBGene00000677	col-103	DAF16	Activated	PMID: 26539642
WBGene00000715	col-142	DAF16	Activated	PMID: 26539642
WBGene00000754	col-181	DAF16	Activated	PMID: 26539642
WBGene00000830	ctl-1	DAF16	Activated	PMID: 23911329
WBGene00000929	dao-3	DAF16	Activated	PMID: 26539642
WBGene00000932	dao-6	DAF16	Activated	PMID: 26539642
WBGene00000973	dhs-9	DAF16	Activated	PMID: 26539642
WBGene00001387	far-3	DAF16	Activated	PMID: 26539642
WBGene00001391	far-7	DAF16	Activated	PMID: 26539642
WBGene00001397	fat-5	DAF16	Activated	PMID: 26539642
WBGene00001439	fkh-7	DAF16	Activated	PMID: 26539642
WBGene00001477	fmo-2	DAF16	Activated	PMID: 26539642
WBGene00001500	ftn-1	DAF16	Activated	PMID: 26539642
WBGene00001578	ges-1	DAF16	Activated	PMID: 26539642
WBGene00001674	gpa-12	DAF16	Activated	PMID: 26539642
WBGene00001751	gst-3	DAF16	Activated	PMID: 26539642
WBGene00001753	gst-5	DAF16	Activated	PMID: 26539642
WBGene00001767	gst-19	DAF16	Activated	PMID: 26539642
WBGene00001768	gst-20	DAF16	Activated	PMID: 26539642
WBGene00001777	gst-29	DAF16	Activated	PMID: 26539642
WBGene00001787	gst-39	DAF16	Activated	PMID: 26539642
WBGene00001852	hil-1	DAF16	Activated	PMID: 26539642
WBGene00001957	hlh-13	DAF16	Activated	PMID: 26539642
WBGene00001957	hlh-13	DAF16	Activated	PMID: 23911329
WBGene00002013	hsp-12.6	DAF16	Activated	PMID: 23911329
WBGene00002015	hsp-16.1	DAF16	Activated	PMID: 23911329
WBGene00002020	hsp-16.48	DAF16	Activated	PMID: 23911329
WBGene00002069	ikb-1	DAF16	Activated	PMID: 26539642
WBGene00002118	ins-35	DAF16	Activated	PMID: 26539642
WBGene00002253	lbp-1	DAF16	Activated	PMID: 26539642
WBGene00002267	lec-4	DAF16	Activated	PMID: 26539642
WBGene00002269	lec-6	DAF16	Activated	PMID: 26539642
WBGene00003096	lys-7	DAF16	Activated	PMID: 26539642
WBGene00003097	lys-8	DAF16	Activated	PMID: 23911329
WBGene00003473	mtl-1	DAF16	Activated	PMID: 26539642
WBGene00003473	mtl-1	DAF16	Activated	PMID: 23911329
WBGene00003588	nex-1	DAF16	Activated	PMID: 26539642
WBGene00003652	nhr-62	DAF16	Activated	PMID: 26539642
WBGene00003682	nhr-92	DAF16	Activated	PMID: 26539642
WBGene00003766	nlp-28	DAF16	Activated	PMID: 26539642
WBGene00003778	nnt-1	DAF16	Activated	PMID: 26539642
WBGene00003786	npa-1	DAF16	Activated	PMID: 26539642
WBGene00004068	pnk-1	DAF16	Activated	PMID: 23911329
WBGene00004182	prk-1	DAF16	Activated	PMID: 26539642
WBGene00004742	scl-1	DAF16	Activated	PMID: 23911329
WBGene00004930	sod-1	DAF16	Activated	PMID: 26539642
WBGene00004932	sod-3	DAF16	Activated	PMID: 26539642
WBGene00004932	sod-3	DAF16	Activated	PMID: 23911329
WBGene00004996	spp-11	DAF16	Activated	PMID: 26539642
WBGene00006408	tag-18	DAF16	Activated	PMID: 26539642
WBGene00006602	tps-1	DAF16	Activated	PMID: 26539642
WBGene00006603	tps-2	DAF16	Activated	PMID: 26539642
WBGene00006649	tth-1	DAF16	Activated	PMID: 26539642
WBGene00006705	ubc-8	DAF16	Activated	PMID: 26539642
WBGene00006861	cal-5	DAF16	Activated	PMID: 26539642
WBGene00006890	vem-1	DAF16	Activated	PMID: 26539642
WBGene00007288	C04A11.5	DAF16	Activated	PMID: 26539642
WBGene00007440	C08E8.4	DAF16	Activated	PMID: 26539642
WBGene00007516	gpx-5	DAF16	Activated	PMID: 26539642
WBGene00007680	maa-1	DAF16	Activated	PMID: 26539642
WBGene00007890	C33A12.19	DAF16	Activated	PMID: 26539642
WBGene00007919	cup-16	DAF16	Activated	PMID: 26539642
WBGene00007957	C35C5.8	DAF16	Activated	PMID: 26539642
WBGene00007958	C35C5.9	DAF16	Activated	PMID: 26539642
WBGene00008040	ttr-5	DAF16	Activated	PMID: 26539642
WBGene00008246	C50H2.13	DAF16	Activated	PMID: 26539642
WBGene00008296	cdr-2	DAF16	Activated	PMID: 26539642
WBGene00008332	C55A6.3	DAF16	Activated	PMID: 26539642
WBGene00008372	D1054.5	DAF16	Activated	PMID: 26539642
WBGene00008389	D1086.2	DAF16	Activated	PMID: 26539642
WBGene00008396	D1086.9	DAF16	Activated	PMID: 26539642
WBGene00008412	D2030.2	DAF16	Activated	PMID: 26539642
WBGene00008415	mce-1	DAF16	Activated	PMID: 26539642
WBGene00008439	mfb-1	DAF16	Activated	PMID: 26539642
WBGene00008446	E01G4.3	DAF16	Activated	PMID: 26539642
WBGene00008538	sqrd-1	DAF16	Activated	PMID: 26539642
WBGene00008538	sqrd-1	DAF16	Activated	PMID: 23911329
WBGene00008592	F08H9.4	DAF16	Activated	PMID: 26539642
WBGene00008809	cyp-13A11	DAF16	Activated	PMID: 26539642
WBGene00008849	try-10	DAF16	Activated	PMID: 26539642
WBGene00008905	F17B5.1	DAF16	Activated	PMID: 26539642
WBGene00008986	F20G2.2	DAF16	Activated	PMID: 26539642
WBGene00009033	F21H7.12	DAF16	Activated	PMID: 26539642
WBGene00009049	F22B8.7	DAF16	Activated	PMID: 26539642
WBGene00009393	clec-62	DAF16	Activated	PMID: 26539642
WBGene00009512	bigr-1	DAF16	Activated	PMID: 26539642
WBGene00009773	lipl-2	DAF16	Activated	PMID: 26539642
WBGene00009778	F46C5.1	DAF16	Activated	PMID: 26539642
WBGene00009803	F47B8.2	DAF16	Activated	PMID: 26539642
WBGene00009805	F47B8.4	DAF16	Activated	PMID: 26539642
WBGene00009947	F52H3.5	DAF16	Activated	PMID: 23911329
WBGene00009957	F53B2.8	DAF16	Activated	PMID: 26539642
WBGene00010115	aakb-1	DAF16	Activated	PMID: 26539642
WBGene00010135	F55H12.4	DAF16	Activated	PMID: 26539642
WBGene00010174	F56H9.2	DAF16	Activated	PMID: 26539642
WBGene00010470	cdr-4	DAF16	Activated	PMID: 26539642
WBGene00010539	ttr-2	DAF16	Activated	PMID: 26539642
WBGene00010614	cri-1	DAF16	Activated	PMID: 26539642
WBGene00010614	cri-1	DAF16	Activated	PMID: 23911329
WBGene00010790	sodh-1	DAF16	Activated	PMID: 26539642
WBGene00011003	R04B5.5	DAF16	Activated	PMID: 26539642
WBGene00011105	R07E3.4	DAF16	Activated	PMID: 26539642
WBGene00011573	anmt-3	DAF16	Activated	PMID: 26539642
WBGene00011596	T07G12.5	DAF16	Activated	PMID: 26539642
WBGene00011672	cyp-13A5	DAF16	Activated	PMID: 26539642
WBGene00011692	T10G3.1	DAF16	Activated	PMID: 26539642
WBGene00011733	T12D8.5	DAF16	Activated	PMID: 26539642
WBGene00011737	sqst-1	DAF16	Activated	PMID: 26539642
WBGene00011894	ttr-23	DAF16	Activated	PMID: 26539642
WBGene00011984	T24C2.5	DAF16	Activated	PMID: 26539642
WBGene00012013	ugt-54	DAF16	Activated	PMID: 26539642
WBGene00012107	T27F6.8	DAF16	Activated	PMID: 26539642
WBGene00012140	T28F4.5	DAF16	Activated	PMID: 26539642
WBGene00012144	T28H10.3	DAF16	Activated	PMID: 26539642
WBGene00012216	W02D9.10	DAF16	Activated	PMID: 26539642
WBGene00012383	ttr-17	DAF16	Activated	PMID: 26539642
WBGene00012398	Y6E2A.4	DAF16	Activated	PMID: 26539642
WBGene00012404	Y6G8.2	DAF16	Activated	PMID: 26539642
WBGene00012407	Y7A5A.1	DAF16	Activated	PMID: 26539642
WBGene00012444	Y15E3A.5	DAF16	Activated	PMID: 26539642
WBGene00012812	Y43F8B.1	DAF16	Activated	PMID: 26539642
WBGene00013008	clec-146	DAF16	Activated	PMID: 26539642
WBGene00013079	ttr-26	DAF16	Activated	PMID: 26539642
WBGene00013169	Y53F4B.23	DAF16	Activated	PMID: 26539642
WBGene00013220	ctl-3	DAF16	Activated	PMID: 26539642
WBGene00013489	col-42	DAF16	Activated	PMID: 26539642
WBGene00013882	msa-1	DAF16	Activated	PMID: 26539642
WBGene00014002	ZK593.2	DAF16	Activated	PMID: 26539642
WBGene00014016	ZK632.9	DAF16	Activated	PMID: 26539642
WBGene00014213	ZK1073.1	DAF16	Activated	PMID: 26539642
WBGene00014251	gstk-1	DAF16	Activated	PMID: 26539642
WBGene00014698	C37A5.3	DAF16	Activated	PMID: 26539642
WBGene00014826	R13H4.2	DAF16	Activated	PMID: 26539642
WBGene00015043	cyp-34A8	DAF16	Activated	PMID: 26539642
WBGene00015067	B0238.1	DAF16	Activated	PMID: 26539642
WBGene00015116	pacs-1	DAF16	Activated	PMID: 26539642
WBGene00015295	acl-12	DAF16	Activated	PMID: 26539642
WBGene00015332	tyr-1	DAF16	Activated	PMID: 26539642
WBGene00015355	C02F12.5	DAF16	Activated	PMID: 26539642
WBGene00015410	tbc-6	DAF16	Activated	PMID: 26539642
WBGene00015716	sox-4	DAF16	Activated	PMID: 26539642
WBGene00015947	C18A11.1	DAF16	Activated	PMID: 26539642
WBGene00016046	C24B5.4	DAF16	Activated	PMID: 26539642
WBGene00016052	dod-3	DAF16	Activated	PMID: 26539642
WBGene00016101	C25E10.12	DAF16	Activated	PMID: 23911329
WBGene00016119	C25H3.10	DAF16	Activated	PMID: 26539642
WBGene00016150	hint-3	DAF16	Activated	PMID: 26539642
WBGene00016332	C32F10.4	DAF16	Activated	PMID: 26539642
WBGene00016407	C34D10.2	DAF16	Activated	PMID: 26539642
WBGene00016506	abhd-5.1	DAF16	Activated	PMID: 26539642
WBGene00016540	C39F7.5	DAF16	Activated	PMID: 23911329
WBGene00016716	acs-17	DAF16	Activated	PMID: 26539642
WBGene00016789	djr-1.2	DAF16	Activated	PMID: 26539642
WBGene00016848	klo-1	DAF16	Activated	PMID: 26539642
WBGene00016894	C53B7.3	DAF16	Activated	PMID: 26539642
WBGene00016914	C54D1.7	DAF16	Activated	PMID: 26539642
WBGene00016923	C54F6.5	DAF16	Activated	PMID: 26539642
WBGene00016970	C56E6.2	DAF16	Activated	PMID: 26539642
WBGene00017054	gstk-2	DAF16	Activated	PMID: 26539642
WBGene00017127	E04F6.8	DAF16	Activated	PMID: 26539642
WBGene00017128	E04F6.9	DAF16	Activated	PMID: 26539642
WBGene00017303	F09F7.6	DAF16	Activated	PMID: 26539642
WBGene00017336	ugt-41	DAF16	Activated	PMID: 26539642
WBGene00017390	F12A10.1	DAF16	Activated	PMID: 26539642
WBGene00017431	F13H6.3	DAF16	Activated	PMID: 26539642
WBGene00017659	F21C10.10	DAF16	Activated	PMID: 26539642
WBGene00017667	ttr-37	DAF16	Activated	PMID: 26539642
WBGene00017698	F22B7.9	DAF16	Activated	PMID: 26539642
WBGene00017756	F23F12.12	DAF16	Activated	PMID: 26539642
WBGene00017979	F32B5.6	DAF16	Activated	PMID: 26539642
WBGene00018044	F35D11.3	DAF16	Activated	PMID: 26539642
WBGene00018257	F41B4.1	DAF16	Activated	PMID: 26539642
WBGene00018268	F41C3.2	DAF16	Activated	PMID: 26539642
WBGene00018286	F41E6.5	DAF16	Activated	PMID: 26539642
WBGene00018465	F45E1.4	DAF16	Activated	PMID: 26539642
WBGene00018602	F48D6.4	DAF16	Activated	PMID: 26539642
WBGene00018603	F48E3.2	DAF16	Activated	PMID: 26539642
WBGene00018702	F52E4.5	DAF16	Activated	PMID: 26539642
WBGene00018755	bcmo-2	DAF16	Activated	PMID: 26539642
WBGene00018758	F53E10.1	DAF16	Activated	PMID: 26539642
WBGene00019100	F59B1.8	DAF16	Activated	PMID: 26539642
WBGene00019113	F59E11.7	DAF16	Activated	PMID: 26539642
WBGene00019203	ttr-47	DAF16	Activated	PMID: 26539642
WBGene00019211	H18N23.2	DAF16	Activated	PMID: 26539642
WBGene00019298	K02D7.1	DAF16	Activated	PMID: 26539642
WBGene00019300	swt-1	DAF16	Activated	PMID: 26539642
WBGene00019311	NA	DAF16	Activated	PMID: 26539642
WBGene00019719	M01H9.3	DAF16	Activated	PMID: 26539642
WBGene00019730	asns-2	DAF16	Activated	PMID: 26539642
WBGene00019780	M60.4	DAF16	Activated	PMID: 26539642
WBGene00019803	PDB1.1	DAF16	Activated	PMID: 26539642
WBGene00019854	R03H10.1	DAF16	Activated	PMID: 26539642
WBGene00019967	cyp-33C8	DAF16	Activated	PMID: 26539642
WBGene00019978	hacd-1	DAF16	Activated	PMID: 26539642
WBGene00020007	R11F4.1	DAF16	Activated	PMID: 26539642
WBGene00020135	aakg-4	DAF16	Activated	PMID: 26539642
WBGene00020315	T07E3.4	DAF16	Activated	PMID: 26539642
WBGene00020397	pcbd-1	DAF16	Activated	PMID: 26539642
WBGene00020710	T23B3.2	DAF16	Activated	PMID: 26539642
WBGene00020737	T23F2.4	DAF16	Activated	PMID: 26539642
WBGene00020891	T28C12.4	DAF16	Activated	PMID: 26539642
WBGene00020909	W01A11.1	DAF16	Activated	PMID: 26539642
WBGene00020917	W01B11.6	DAF16	Activated	PMID: 26539642
WBGene00020946	W02D7.11	DAF16	Activated	PMID: 26539642
WBGene00021043	pck-1	DAF16	Activated	PMID: 26539642
WBGene00021048	W05H9.1	DAF16	Activated	PMID: 26539642
WBGene00021089	W08E12.8	DAF16	Activated	PMID: 26539642
WBGene00021183	Y9C9A.16	DAF16	Activated	PMID: 26539642
WBGene00021337	Y34F4.2	DAF16	Activated	PMID: 26539642
WBGene00021519	Y41D4B.17	DAF16	Activated	PMID: 26539642
WBGene00021872	clec-85	DAF16	Activated	PMID: 26539642
WBGene00021876	Y54G2A.11	DAF16	Activated	PMID: 26539642
WBGene00022178	Y71H2AM.13	DAF16	Activated	PMID: 26539642
WBGene00022276	nlp-40	DAF16	Activated	PMID: 26539642
WBGene00022307	Y77E11A.2	DAF16	Activated	PMID: 26539642
WBGene00022324	fbxa-26	DAF16	Activated	PMID: 26539642
WBGene00022597	ZC395.5	DAF16	Activated	PMID: 26539642
WBGene00023492	T24D3.2	DAF16	Activated	PMID: 26539642
WBGene00044078	tag-243	DAF16	Activated	PMID: 26539642
WBGene00044471	F56D6.9	DAF16	Activated	PMID: 26539642
WBGene00044500	T19E7.6	DAF16	Activated	PMID: 26539642
WBGene00044636	B0393.9	DAF16	Activated	PMID: 26539642
WBGene00044737	ttr-45	DAF16	Activated	PMID: 26539642
WBGene00044900	cnc-11	DAF16	Activated	PMID: 26539642
WBGene00044988	W01A8.8	DAF16	Activated	PMID: 26539642
WBGene00045252	Y62H9A.15	DAF16	Activated	PMID: 26539642
WBGene00045400	C54D10.13	DAF16	Activated	PMID: 26539642
WBGene00077439	F55B12.10	DAF16	Activated	PMID: 26539642
WBGene00194658	R09E10.13	DAF16	Activated	PMID: 26539642
WBGene00219316	F21A3.11	DAF16	Activated	PMID: 26539642
WBGene00000063	act-1	HSF1	Unknown	PMID: 27496166
WBGene00000064	act-2	HSF1	Unknown	PMID: 27496166
WBGene00000097	aip-1	HSF1	Unknown	PMID: 27496166
WBGene00000112	alh-6	HSF1	Unknown	PMID: 27496166
WBGene00000115	alh-9	HSF1	Activated	PMID: 27688402
WBGene00000210	asg-2	HSF1	Unknown	PMID: 27496166
WBGene00000240	pah-1	HSF1	Unknown	PMID: 27496166
WBGene00000252	bli-2	HSF1	Unknown	PMID: 27496166
WBGene00000256	bli-6	HSF1	Unknown	PMID: 27496166
WBGene00000273	brp-1	HSF1	Unknown	PMID: 27496166
WBGene00000373	cyp-14A5	HSF1	Unknown	PMID: 27496166
WBGene00000377	cct-1	HSF1	Activated	PMID: 27688402
WBGene00000377	cct-1	HSF1	Unknown	PMID: 27496166
WBGene00000378	cct-2	HSF1	Activated	PMID: 27688402
WBGene00000379	cct-4	HSF1	Activated	PMID: 27688402
WBGene00000380	cct-5	HSF1	Activated	PMID: 27688402
WBGene00000381	cct-6	HSF1	Activated	PMID: 27688402
WBGene00000391	cdd-1	HSF1	Activated	PMID: 27688402
WBGene00000391	cdd-1	HSF1	Unknown	PMID: 27496166
WBGene00000512	ckb-2	HSF1	Unknown	PMID: 27496166
WBGene00000557	cnc-3	HSF1	Unknown	PMID: 27496166
WBGene00000558	cnc-4	HSF1	Unknown	PMID: 27496166
WBGene00000594	col-3	HSF1	Unknown	PMID: 27496166
WBGene00000596	col-7	HSF1	Unknown	PMID: 27496166
WBGene00000597	col-8	HSF1	Unknown	PMID: 27496166
WBGene00000599	col-10	HSF1	Unknown	PMID: 27496166
WBGene00000601	col-12	HSF1	Unknown	PMID: 27496166
WBGene00000602	col-13	HSF1	Unknown	PMID: 27496166
WBGene00000603	col-14	HSF1	Unknown	PMID: 27496166
WBGene00000606	col-17	HSF1	Unknown	PMID: 27496166
WBGene00000608	col-19	HSF1	Unknown	PMID: 27496166
WBGene00000609	col-20	HSF1	Unknown	PMID: 27496166
WBGene00000611	col-34	HSF1	Unknown	PMID: 27496166
WBGene00000615	col-38	HSF1	Unknown	PMID: 27496166
WBGene00000623	col-46	HSF1	Unknown	PMID: 27496166
WBGene00000625	col-48	HSF1	Unknown	PMID: 27496166
WBGene00000626	col-49	HSF1	Unknown	PMID: 27496166
WBGene00000634	col-58	HSF1	Unknown	PMID: 27496166
WBGene00000636	col-60	HSF1	Unknown	PMID: 27496166
WBGene00000638	col-62	HSF1	Unknown	PMID: 27496166
WBGene00000639	col-63	HSF1	Unknown	PMID: 27496166
WBGene00000641	col-65	HSF1	Unknown	PMID: 27496166
WBGene00000644	col-68	HSF1	Unknown	PMID: 27496166
WBGene00000647	col-71	HSF1	Unknown	PMID: 27496166
WBGene00000649	col-73	HSF1	Unknown	PMID: 27496166
WBGene00000653	col-77	HSF1	Unknown	PMID: 27496166
WBGene00000656	col-80	HSF1	Unknown	PMID: 27496166
WBGene00000657	col-81	HSF1	Unknown	PMID: 27496166
WBGene00000663	col-88	HSF1	Unknown	PMID: 27496166
WBGene00000664	col-89	HSF1	Unknown	PMID: 27496166
WBGene00000666	col-91	HSF1	Unknown	PMID: 27496166
WBGene00000667	col-92	HSF1	Unknown	PMID: 27496166
WBGene00000668	col-93	HSF1	Unknown	PMID: 27496166
WBGene00000669	col-94	HSF1	Unknown	PMID: 27496166
WBGene00000671	col-96	HSF1	Unknown	PMID: 27496166
WBGene00000672	col-97	HSF1	Unknown	PMID: 27496166
WBGene00000673	col-98	HSF1	Unknown	PMID: 27496166
WBGene00000675	col-101	HSF1	Unknown	PMID: 27496166
WBGene00000678	col-104	HSF1	Unknown	PMID: 27496166
WBGene00000680	col-106	HSF1	Unknown	PMID: 27496166
WBGene00000681	col-107	HSF1	Unknown	PMID: 27496166
WBGene00000683	col-109	HSF1	Unknown	PMID: 27496166
WBGene00000691	col-117	HSF1	Unknown	PMID: 27496166
WBGene00000692	col-118	HSF1	Unknown	PMID: 27496166
WBGene00000694	col-120	HSF1	Unknown	PMID: 27496166
WBGene00000696	col-122	HSF1	Unknown	PMID: 27496166
WBGene00000698	col-124	HSF1	Unknown	PMID: 27496166
WBGene00000699	col-125	HSF1	Unknown	PMID: 27496166
WBGene00000700	col-126	HSF1	Unknown	PMID: 27496166
WBGene00000701	col-127	HSF1	Unknown	PMID: 27496166
WBGene00000703	col-129	HSF1	Unknown	PMID: 27496166
WBGene00000704	col-130	HSF1	Unknown	PMID: 27496166
WBGene00000707	col-133	HSF1	Unknown	PMID: 27496166
WBGene00000710	col-137	HSF1	Unknown	PMID: 27496166
WBGene00000711	col-138	HSF1	Unknown	PMID: 27496166
WBGene00000712	col-139	HSF1	Unknown	PMID: 27496166
WBGene00000713	col-140	HSF1	Unknown	PMID: 27496166
WBGene00000714	col-141	HSF1	Unknown	PMID: 27496166
WBGene00000715	col-142	HSF1	Unknown	PMID: 27496166
WBGene00000716	col-143	HSF1	Unknown	PMID: 27496166
WBGene00000717	col-144	HSF1	Unknown	PMID: 27496166
WBGene00000718	col-145	HSF1	Unknown	PMID: 27496166
WBGene00000719	col-146	HSF1	Unknown	PMID: 27496166
WBGene00000720	col-147	HSF1	Unknown	PMID: 27496166
WBGene00000722	col-149	HSF1	Unknown	PMID: 27496166
WBGene00000723	col-150	HSF1	Unknown	PMID: 27496166
WBGene00000725	col-152	HSF1	Unknown	PMID: 27496166
WBGene00000727	col-154	HSF1	Unknown	PMID: 27496166
WBGene00000728	col-155	HSF1	Unknown	PMID: 27496166
WBGene00000729	col-156	HSF1	Unknown	PMID: 27496166
WBGene00000730	col-157	HSF1	Unknown	PMID: 27496166
WBGene00000732	col-159	HSF1	Unknown	PMID: 27496166
WBGene00000733	col-160	HSF1	Unknown	PMID: 27496166
WBGene00000734	col-161	HSF1	Unknown	PMID: 27496166
WBGene00000735	col-162	HSF1	Unknown	PMID: 27496166
WBGene00000739	col-166	HSF1	Unknown	PMID: 27496166
WBGene00000740	col-167	HSF1	Unknown	PMID: 27496166
WBGene00000741	col-168	HSF1	Unknown	PMID: 27496166
WBGene00000742	col-169	HSF1	Unknown	PMID: 27496166
WBGene00000743	col-170	HSF1	Unknown	PMID: 27496166
WBGene00000748	col-175	HSF1	Unknown	PMID: 27496166
WBGene00000751	col-178	HSF1	Unknown	PMID: 27496166
WBGene00000752	col-179	HSF1	Unknown	PMID: 27496166
WBGene00000753	col-180	HSF1	Unknown	PMID: 27496166
WBGene00000754	col-181	HSF1	Unknown	PMID: 27496166
WBGene00000757	col-184	HSF1	Unknown	PMID: 27496166
WBGene00000768	cor-1	HSF1	Unknown	PMID: 27496166
WBGene00000775	cpin-1	HSF1	Unknown	PMID: 27496166
WBGene00000779	cpn-3	HSF1	Unknown	PMID: 27496166
WBGene00000780	cpn-4	HSF1	Unknown	PMID: 27496166
WBGene00000802	crt-1	HSF1	Unknown	PMID: 27496166
WBGene00000822	csq-1	HSF1	Unknown	PMID: 27496166
WBGene00000881	cyn-5	HSF1	Unknown	PMID: 27496166
WBGene00000883	cyn-7	HSF1	Activated	PMID: 27688402
WBGene00000915	daf-21	HSF1	Activated	PMID: 27688402
WBGene00000915	daf-21	HSF1	Activated	PMID: 27688402
WBGene00000915	hsp-90	HSF1	Unknown	PMID: 27496166
WBGene00000928	dao-2	HSF1	Unknown	PMID: 27496166
WBGene00000973	dhs-9	HSF1	Unknown	PMID: 27496166
WBGene00001000	dim-1	HSF1	Unknown	PMID: 27496166
WBGene00001030	dnj-12	HSF1	Activated	PMID: 27688402
WBGene00001031	dnj-13	HSF1	Activated	PMID: 27688402
WBGene00001031	dnj-13	HSF1	Unknown	PMID: 27496166
WBGene00001037	dnj-19	HSF1	Activated	PMID: 27688402
WBGene00001064	dpy-2	HSF1	Unknown	PMID: 27496166
WBGene00001065	dpy-3	HSF1	Unknown	PMID: 27496166
WBGene00001066	dpy-4	HSF1	Unknown	PMID: 27496166
WBGene00001067	dpy-5	HSF1	Unknown	PMID: 27496166
WBGene00001069	dpy-7	HSF1	Unknown	PMID: 27496166
WBGene00001070	dpy-8	HSF1	Unknown	PMID: 27496166
WBGene00001071	dpy-9	HSF1	Unknown	PMID: 27496166
WBGene00001072	dpy-10	HSF1	Unknown	PMID: 27496166
WBGene00001074	dpy-13	HSF1	Unknown	PMID: 27496166
WBGene00001077	dpy-18	HSF1	Unknown	PMID: 27496166
WBGene00001132	alp-1	HSF1	Unknown	PMID: 27496166
WBGene00001156	ech-7	HSF1	Unknown	PMID: 27496166
WBGene00001240	elo-2	HSF1	Unknown	PMID: 27496166
WBGene00001243	elo-5	HSF1	Unknown	PMID: 27496166
WBGene00001246	elo-8	HSF1	Unknown	PMID: 27496166
WBGene00001303	emo-1	HSF1	Activated	PMID: 27688402
WBGene00001385	far-1	HSF1	Unknown	PMID: 27496166
WBGene00001386	far-2	HSF1	Unknown	PMID: 27496166
WBGene00001390	far-6	HSF1	Unknown	PMID: 27496166
WBGene00001398	fat-6	HSF1	Unknown	PMID: 27496166
WBGene00001423	fib-1	HSF1	Activated	PMID: 27688402
WBGene00001428	fkb-3	HSF1	Unknown	PMID: 27496166
WBGene00001429	fkb-4	HSF1	Unknown	PMID: 27496166
WBGene00001430	fkb-5	HSF1	Unknown	PMID: 27496166
WBGene00001431	fkb-6	HSF1	Activated	PMID: 27688402
WBGene00001478	fmo-3	HSF1	Unknown	PMID: 27496166
WBGene00001602	gln-1	HSF1	Unknown	PMID: 27496166
WBGene00001633	gly-8	HSF1	Unknown	PMID: 27496166
WBGene00001684	gpd-2	HSF1	Unknown	PMID: 27496166
WBGene00001685	gpd-3	HSF1	Unknown	PMID: 27496166
WBGene00001692	grd-3	HSF1	Unknown	PMID: 27496166
WBGene00001699	grd-10	HSF1	Unknown	PMID: 27496166
WBGene00001702	grd-13	HSF1	Unknown	PMID: 27496166
WBGene00001724	grl-15	HSF1	Unknown	PMID: 27496166
WBGene00001736	grl-27	HSF1	Unknown	PMID: 27496166
WBGene00001749	gst-1	HSF1	Unknown	PMID: 27496166
WBGene00001761	gst-13	HSF1	Unknown	PMID: 27496166
WBGene00001768	gst-20	HSF1	Unknown	PMID: 27496166
WBGene00001774	gst-26	HSF1	Unknown	PMID: 27496166
WBGene00001775	gst-27	HSF1	Unknown	PMID: 27496166
WBGene00001784	gst-36	HSF1	Unknown	PMID: 27496166
WBGene00001790	gst-42	HSF1	Unknown	PMID: 27496166
WBGene00001876	his-6	HSF1	Activated	PMID: 27688402
WBGene00001877	his-3	HSF1	Unknown	PMID: 27496166
WBGene00001879	his-5	HSF1	Unknown	PMID: 27496166
WBGene00001880	his-6	HSF1	Unknown	PMID: 27496166
WBGene00001881	his-7	HSF1	Unknown	PMID: 27496166
WBGene00001892	his-18	HSF1	Unknown	PMID: 27496166
WBGene00001893	his-19	HSF1	Unknown	PMID: 27496166
WBGene00001895	his-21	HSF1	Unknown	PMID: 27496166
WBGene00001896	his-22	HSF1	Unknown	PMID: 27496166
WBGene00001901	his-27	HSF1	Unknown	PMID: 27496166
WBGene00001902	his-28	HSF1	Unknown	PMID: 27496166
WBGene00001909	his-35	HSF1	Unknown	PMID: 27496166
WBGene00001915	his-41	HSF1	Unknown	PMID: 27496166
WBGene00001923	his-49	HSF1	Unknown	PMID: 27496166
WBGene00001924	his-50	HSF1	Unknown	PMID: 27496166
WBGene00001925	his-51	HSF1	Unknown	PMID: 27496166
WBGene00001926	his-52	HSF1	Unknown	PMID: 27496166
WBGene00001927	his-53	HSF1	Unknown	PMID: 27496166
WBGene00001935	his-61	HSF1	Unknown	PMID: 27496166
WBGene00002005	hsp-1	HSF1	Activated	PMID: 27688402
WBGene00002005	hsp-1	HSF1	Activated	PMID: 27688402
WBGene00002005	hsp-1	HSF1	Unknown	PMID: 27496166
WBGene00002007	hsp-3	HSF1	Unknown	PMID: 27496166
WBGene00002008	hsp-4	HSF1	Unknown	PMID: 27496166
WBGene00002010	hsp-6	HSF1	Activated	PMID: 27688402
WBGene00002015	hsp-16.1	HSF1	Unknown	PMID: 27496166
WBGene00002016	hsp-16.2	HSF1	Unknown	PMID: 27496166
WBGene00002017	hsp-16.11	HSF1	Unknown	PMID: 27496166
WBGene00002018	hsp-16.41	HSF1	Unknown	PMID: 27496166
WBGene00002019	hsp-16.48	HSF1	Unknown	PMID: 27496166
WBGene00002020	hsp-16.49	HSF1	Unknown	PMID: 27496166
WBGene00002025	hsp-60	HSF1	Activated	PMID: 27688402
WBGene00002026	hsp-70	HSF1	Unknown	PMID: 27496166
WBGene00002045	icd-1	HSF1	Activated	PMID: 27688402
WBGene00002050	ifa-1	HSF1	Unknown	PMID: 27496166
WBGene00002060	ife-2	HSF1	Unknown	PMID: 27496166
WBGene00002110	ins-27	HSF1	Unknown	PMID: 27496166
WBGene00002116	ins-33	HSF1	Unknown	PMID: 27496166
WBGene00002134	inx-12	HSF1	Unknown	PMID: 27496166
WBGene00002140	inx-18	HSF1	Unknown	PMID: 27496166
WBGene00002199	kin-15	HSF1	Unknown	PMID: 27496166
WBGene00002265	lec-2	HSF1	Unknown	PMID: 27496166
WBGene00002268	lec-5	HSF1	Unknown	PMID: 27496166
WBGene00002273	lec-10	HSF1	Activated	PMID: 27688402
WBGene00002978	lev-11	HSF1	Unknown	PMID: 27496166
WBGene00003019	lin-33	HSF1	Unknown	PMID: 27496166
WBGene00003148	mbf-1	HSF1	Activated	PMID: 27688402
WBGene00003148	mbf-1	HSF1	Unknown	PMID: 27496166
WBGene00003169	mec-5	HSF1	Unknown	PMID: 27496166
WBGene00003171	mec-7	HSF1	Unknown	PMID: 27496166
WBGene00003175	mec-12	HSF1	Unknown	PMID: 27496166
WBGene00003235	mif-2	HSF1	Unknown	PMID: 27496166
WBGene00003369	mlc-1	HSF1	Unknown	PMID: 27496166
WBGene00003370	mlc-2	HSF1	Unknown	PMID: 27496166
WBGene00003371	mlc-3	HSF1	Unknown	PMID: 27496166
WBGene00003426	msp-19	HSF1	Unknown	PMID: 27496166
WBGene00003444	msp-51	HSF1	Unknown	PMID: 27496166
WBGene00003446	msp-53	HSF1	Unknown	PMID: 27496166
WBGene00003448	msp-55	HSF1	Unknown	PMID: 27496166
WBGene00003450	msp-57	HSF1	Unknown	PMID: 27496166
WBGene00003451	msp-58	HSF1	Unknown	PMID: 27496166
WBGene00003452	msp-59	HSF1	Unknown	PMID: 27496166
WBGene00003467	msp-81	HSF1	Unknown	PMID: 27496166
WBGene00003485	mua-6	HSF1	Unknown	PMID: 27496166
WBGene00003495	mup-2	HSF1	Unknown	PMID: 27496166
WBGene00003578	ndx-1	HSF1	Unknown	PMID: 27496166
WBGene00003643	nhr-53	HSF1	Unknown	PMID: 27496166
WBGene00003704	nhr-114	HSF1	Unknown	PMID: 27496166
WBGene00003762	nlp-24	HSF1	Unknown	PMID: 27496166
WBGene00003763	nlp-25	HSF1	Unknown	PMID: 27496166
WBGene00003764	nlp-26	HSF1	Unknown	PMID: 27496166
WBGene00003765	nlp-27	HSF1	Unknown	PMID: 27496166
WBGene00003768	nlp-30	HSF1	Unknown	PMID: 27496166
WBGene00003769	nlp-31	HSF1	Unknown	PMID: 27496166
WBGene00003812	nrf-5	HSF1	Unknown	PMID: 27496166
WBGene00003844	odc-1	HSF1	Unknown	PMID: 27496166
WBGene00003887	osm-7	HSF1	Unknown	PMID: 27496166
WBGene00003893	ost-1	HSF1	Unknown	PMID: 27496166
WBGene00003931	pat-4	HSF1	Unknown	PMID: 27496166
WBGene00003936	pat-12	HSF1	Unknown	PMID: 27496166
WBGene00003962	pdi-1	HSF1	Unknown	PMID: 27496166
WBGene00003963	pdi-2	HSF1	Unknown	PMID: 27496166
WBGene00003991	pfn-3	HSF1	Unknown	PMID: 27496166
WBGene00004131	pqn-44	HSF1	Unknown	PMID: 27496166
WBGene00004144	pqn-60	HSF1	Unknown	PMID: 27496166
WBGene00004157	pqn-75	HSF1	Unknown	PMID: 27496166
WBGene00004173	pqn-94	HSF1	Unknown	PMID: 27496166
WBGene00004232	ptr-18	HSF1	Unknown	PMID: 27496166
WBGene00004300	ram-2	HSF1	Unknown	PMID: 27496166
WBGene00004311	ras-2	HSF1	Unknown	PMID: 27496166
WBGene00004394	rol-1	HSF1	Unknown	PMID: 27496166
WBGene00004397	rol-6	HSF1	Unknown	PMID: 27496166
WBGene00004398	rol-8	HSF1	Unknown	PMID: 27496166
WBGene00004409	rla-1	HSF1	Unknown	PMID: 27496166
WBGene00004416	rpl-5	HSF1	Unknown	PMID: 27496166
WBGene00004423	rpl-11.2	HSF1	Unknown	PMID: 27496166
WBGene00004430	rpl-18	HSF1	Unknown	PMID: 27496166
WBGene00004433	rpl-21	HSF1	Unknown	PMID: 27496166
WBGene00004438	rpl-25.1	HSF1	Unknown	PMID: 27496166
WBGene00004440	rpl-26	HSF1	Unknown	PMID: 27496166
WBGene00004442	rpl-28	HSF1	Unknown	PMID: 27496166
WBGene00004445	rpl-31	HSF1	Unknown	PMID: 27496166
WBGene00004447	rpl-33	HSF1	Unknown	PMID: 27496166
WBGene00004448	rpl-34	HSF1	Unknown	PMID: 27496166
WBGene00004450	rpl-36	HSF1	Unknown	PMID: 27496166
WBGene00004472	rps-3	HSF1	Unknown	PMID: 27496166
WBGene00004476	rps-7	HSF1	Unknown	PMID: 27496166
WBGene00004478	rps-9	HSF1	Unknown	PMID: 27496166
WBGene00004481	rps-12	HSF1	Unknown	PMID: 27496166
WBGene00004482	rps-13	HSF1	Unknown	PMID: 27496166
WBGene00004483	rps-14	HSF1	Unknown	PMID: 27496166
WBGene00004485	rps-16	HSF1	Unknown	PMID: 27496166
WBGene00004487	rps-18	HSF1	Unknown	PMID: 27496166
WBGene00004490	rps-21	HSF1	Unknown	PMID: 27496166
WBGene00004491	rps-22	HSF1	Unknown	PMID: 27496166
WBGene00004495	rps-26	HSF1	Unknown	PMID: 27496166
WBGene00004496	rps-27	HSF1	Unknown	PMID: 27496166
WBGene00004744	scp-1	HSF1	Unknown	PMID: 27496166
WBGene00004999	spp-14	HSF1	Unknown	PMID: 27496166
WBGene00005002	spp-17	HSF1	Unknown	PMID: 27496166
WBGene00005016	sqt-1	HSF1	Unknown	PMID: 27496166
WBGene00005017	sqt-2	HSF1	Unknown	PMID: 27496166
WBGene00005018	sqt-3	HSF1	Unknown	PMID: 27496166
WBGene00005642	srp-1	HSF1	Unknown	PMID: 27496166
WBGene00005643	srp-2	HSF1	Unknown	PMID: 27496166
WBGene00005949	srx-58	HSF1	Unknown	PMID: 27496166
WBGene00006318	sup-9	HSF1	Unknown	PMID: 27496166
WBGene00006408	tag-18	HSF1	Unknown	PMID: 27496166
WBGene00006452	heh-1	HSF1	Unknown	PMID: 27496166
WBGene00006519	cox-6A	HSF1	Unknown	PMID: 27496166
WBGene00006528	tba-1	HSF1	Unknown	PMID: 27496166
WBGene00006584	tni-1	HSF1	Unknown	PMID: 27496166
WBGene00006585	tni-3	HSF1	Unknown	PMID: 27496166
WBGene00006587	tnt-2	HSF1	Unknown	PMID: 27496166
WBGene00006589	tnt-4	HSF1	Unknown	PMID: 27496166
WBGene00006634	tsp-8	HSF1	Unknown	PMID: 27496166
WBGene00006670	twk-16	HSF1	Unknown	PMID: 27496166
WBGene00006692	twk-42	HSF1	Unknown	PMID: 27496166
WBGene00006725	ubl-1	HSF1	Unknown	PMID: 27496166
WBGene00006728	ubq-2	HSF1	Unknown	PMID: 27496166
WBGene00006754	unc-15	HSF1	Unknown	PMID: 27496166
WBGene00006764	unc-27	HSF1	Unknown	PMID: 27496166
WBGene00006787	unc-52	HSF1	Unknown	PMID: 27496166
WBGene00006789	unc-54	HSF1	Unknown	PMID: 27496166
WBGene00006819	unc-87	HSF1	Unknown	PMID: 27496166
WBGene00006824	unc-95	HSF1	Unknown	PMID: 27496166
WBGene00006863	gyg-1	HSF1	Unknown	PMID: 27496166
WBGene00007021	immp-1	HSF1	Unknown	PMID: 27496166
WBGene00007142	ttr-18	HSF1	Unknown	PMID: 27496166
WBGene00007178	B0457.2	HSF1	Unknown	PMID: 27496166
WBGene00007180	B0457.6	HSF1	Unknown	PMID: 27496166
WBGene00007192	B0491.5	HSF1	Unknown	PMID: 27496166
WBGene00007235	C01G10.8	HSF1	Activated	PMID: 27688402
WBGene00007350	sucl-1	HSF1	Unknown	PMID: 27496166
WBGene00007402	ugt-60	HSF1	Unknown	PMID: 27496166
WBGene00007516	gpx-5	HSF1	Unknown	PMID: 27496166
WBGene00007521	C11E4.7	HSF1	Unknown	PMID: 27496166
WBGene00007537	fipr-8	HSF1	Unknown	PMID: 27496166
WBGene00007541	fipr-4	HSF1	Unknown	PMID: 27496166
WBGene00007543	fipr-7	HSF1	Unknown	PMID: 27496166
WBGene00007544	fipr-6	HSF1	Unknown	PMID: 27496166
WBGene00007630	har-1	HSF1	Unknown	PMID: 27496166
WBGene00007675	C18D4.6	HSF1	Unknown	PMID: 27496166
WBGene00007679	C18D11.1	HSF1	Unknown	PMID: 27496166
WBGene00008068	sdz-6	HSF1	Unknown	PMID: 27496166
WBGene00008132	gale-1	HSF1	Unknown	PMID: 27496166
WBGene00008205	sams-1	HSF1	Unknown	PMID: 27496166
WBGene00008211	C49F5.7	HSF1	Unknown	PMID: 27496166
WBGene00008245	fipr-10	HSF1	Unknown	PMID: 27496166
WBGene00008254	C51E3.9	HSF1	Unknown	PMID: 27496166
WBGene00008284	C53D6.7	HSF1	Unknown	PMID: 27496166
WBGene00008304	C54D10.10	HSF1	Unknown	PMID: 27496166
WBGene00008354	gcsh-1	HSF1	Unknown	PMID: 27496166
WBGene00008375	D1054.8	HSF1	Unknown	PMID: 27496166
WBGene00008388	D1086.1	HSF1	Unknown	PMID: 27496166
WBGene00008405	ttll-12	HSF1	Unknown	PMID: 27496166
WBGene00008486	ugt-44	HSF1	Unknown	PMID: 27496166
WBGene00008506	tkt-1	HSF1	Activated	PMID: 27688402
WBGene00008607	F09B12.3	HSF1	Unknown	PMID: 27496166
WBGene00008633	fbxa-18	HSF1	Unknown	PMID: 27496166
WBGene00008707	F11E6.3	HSF1	Unknown	PMID: 27496166
WBGene00008739	F13D12.3	HSF1	Unknown	PMID: 27496166
WBGene00008761	F13E9.12	HSF1	Unknown	PMID: 27496166
WBGene00008803	lips-10	HSF1	Unknown	PMID: 27496166
WBGene00008851	F15B9.8	HSF1	Unknown	PMID: 27496166
WBGene00008944	F19B2.5	HSF1	Activated	PMID: 27688402
WBGene00008975	F20D1.3	HSF1	Unknown	PMID: 27496166
WBGene00008986	F20G2.2	HSF1	Unknown	PMID: 27496166
WBGene00009059	chw-1	HSF1	Unknown	PMID: 27496166
WBGene00009119	ndk-1	HSF1	Unknown	PMID: 27496166
WBGene00009161	cox-7C	HSF1	Unknown	PMID: 27496166
WBGene00009180	nurf-1	HSF1	Unknown	PMID: 27496166
WBGene00009243	F29C6.1	HSF1	Unknown	PMID: 27496166
WBGene00009293	F31D4.8	HSF1	Unknown	PMID: 27496166
WBGene00009340	best-14	HSF1	Unknown	PMID: 27496166
WBGene00009453	F36A2.3	HSF1	Unknown	PMID: 27496166
WBGene00009454	F36A2.7	HSF1	Unknown	PMID: 27496166
WBGene00009466	F36D1.7	HSF1	Unknown	PMID: 27496166
WBGene00009493	hrg-4	HSF1	Unknown	PMID: 27496166
WBGene00009514	F37H8.5	HSF1	Unknown	PMID: 27496166
WBGene00009618	F41E7.2	HSF1	Unknown	PMID: 27496166
WBGene00009620	fip-5	HSF1	Unknown	PMID: 27496166
WBGene00009621	fipr-21	HSF1	Unknown	PMID: 27496166
WBGene00009624	cnc-8	HSF1	Unknown	PMID: 27496166
WBGene00009626	F42A8.1	HSF1	Unknown	PMID: 27496166
WBGene00009628	tatn-1	HSF1	Unknown	PMID: 27496166
WBGene00009688	F44E5.1	HSF1	Unknown	PMID: 27496166
WBGene00009691	F44E5.4	HSF1	Unknown	PMID: 27496166
WBGene00009692	F44E5.5	HSF1	Unknown	PMID: 27496166
WBGene00009739	F45H10.2	HSF1	Unknown	PMID: 27496166
WBGene00009740	F45H10.3	HSF1	Unknown	PMID: 27496166
WBGene00009787	F46F2.3	HSF1	Unknown	PMID: 27496166
WBGene00009807	pepm-1	HSF1	Unknown	PMID: 27496166
WBGene00009876	F49C12.6	HSF1	Unknown	PMID: 27496166
WBGene00009925	F52B11.2	HSF1	Unknown	PMID: 27496166
WBGene00009982	F53F1.4	HSF1	Unknown	PMID: 27496166
WBGene00009983	cut-2	HSF1	Unknown	PMID: 27496166
WBGene00010001	F53F8.4	HSF1	Unknown	PMID: 27496166
WBGene00010174	F56H9.2	HSF1	Unknown	PMID: 27496166
WBGene00010214	F57G8.5	HSF1	Unknown	PMID: 27496166
WBGene00010225	ttr-31	HSF1	Unknown	PMID: 27496166
WBGene00010260	ddx-17	HSF1	Activated	PMID: 27688402
WBGene00010274	F58G6.3	HSF1	Unknown	PMID: 27496166
WBGene00010368	H06A10.1	HSF1	Unknown	PMID: 27496166
WBGene00010449	K01A11.1	HSF1	Unknown	PMID: 27496166
WBGene00010456	K01C8.1	HSF1	Unknown	PMID: 27496166
WBGene00010468	K01D12.9	HSF1	Unknown	PMID: 27496166
WBGene00010470	cdr-4	HSF1	Unknown	PMID: 27496166
WBGene00010509	K02E2.8	HSF1	Unknown	PMID: 27496166
WBGene00010579	K05C4.2	HSF1	Unknown	PMID: 27496166
WBGene00010595	haao-1	HSF1	Unknown	PMID: 27496166
WBGene00010675	K08E7.8	HSF1	Unknown	PMID: 27496166
WBGene00010760	K10H10.4	HSF1	Unknown	PMID: 27496166
WBGene00010791	sodh-2	HSF1	Unknown	PMID: 27496166
WBGene00010833	M03B6.1	HSF1	Unknown	PMID: 27496166
WBGene00010931	M162.5	HSF1	Unknown	PMID: 27496166
WBGene00010984	nkat-3	HSF1	Unknown	PMID: 27496166
WBGene00011026	R05D7.1	HSF1	Unknown	PMID: 27496166
WBGene00011042	R05H10.1	HSF1	Unknown	PMID: 27496166
WBGene00011055	arrd-14	HSF1	Unknown	PMID: 27496166
WBGene00011110	prdx-3	HSF1	Unknown	PMID: 27496166
WBGene00011112	R07E5.4	HSF1	Unknown	PMID: 27496166
WBGene00011231	R11A5.3	HSF1	Unknown	PMID: 27496166
WBGene00011300	R107.5	HSF1	Unknown	PMID: 27496166
WBGene00011339	T01G5.1	HSF1	Unknown	PMID: 27496166
WBGene00011353	T01H8.2	HSF1	Unknown	PMID: 27496166
WBGene00011422	T04B2.3	HSF1	Unknown	PMID: 27496166
WBGene00011474	aldo-1	HSF1	Unknown	PMID: 27496166
WBGene00011533	T06E4.5	HSF1	Unknown	PMID: 27496166
WBGene00011540	T06E6.10	HSF1	Unknown	PMID: 27496166
WBGene00011559	umps-1	HSF1	Unknown	PMID: 27496166
WBGene00011694	T10G3.3	HSF1	Unknown	PMID: 27496166
WBGene00011736	T12D8.9	HSF1	Unknown	PMID: 27496166
WBGene00011753	T13F3.6	HSF1	Unknown	PMID: 27496166
WBGene00011830	cyp-29A2	HSF1	Unknown	PMID: 27496166
WBGene00011831	T19B10.2	HSF1	Unknown	PMID: 27496166
WBGene00011906	hsp-12.1	HSF1	Unknown	PMID: 27496166
WBGene00012007	T25B9.1	HSF1	Unknown	PMID: 27496166
WBGene00012143	T28H10.2	HSF1	Unknown	PMID: 27496166
WBGene00012149	VF13D12L.3	HSF1	Unknown	PMID: 27496166
WBGene00012179	W01D2.1	HSF1	Unknown	PMID: 27496166
WBGene00012255	lpr-6	HSF1	Unknown	PMID: 27496166
WBGene00012379	Y1A5A.1	HSF1	Unknown	PMID: 27496166
WBGene00012382	ttr-16	HSF1	Unknown	PMID: 27496166
WBGene00012540	Y37A1B.7	HSF1	Unknown	PMID: 27496166
WBGene00012544	Y37D8A.2	HSF1	Unknown	PMID: 27496166
WBGene00012591	nspe-1	HSF1	Unknown	PMID: 27496166
WBGene00012593	nspe-7	HSF1	Unknown	PMID: 27496166
WBGene00012722	Y39G8B.1	HSF1	Unknown	PMID: 27496166
WBGene00012738	eif-3.J	HSF1	Unknown	PMID: 27496166
WBGene00012812	Y43F8B.1	HSF1	Unknown	PMID: 27496166
WBGene00012813	Y43F8B.2	HSF1	Unknown	PMID: 27496166
WBGene00012830	mrps-28	HSF1	Unknown	PMID: 27496166
WBGene00012840	grsp-1	HSF1	Unknown	PMID: 27496166
WBGene00012875	Y45F10B.13	HSF1	Unknown	PMID: 27496166
WBGene00012942	Y47D3B.6	HSF1	Unknown	PMID: 27496166
WBGene00013055	Y50E8A.12	HSF1	Unknown	PMID: 27496166
WBGene00013083	Y51A2D.18	HSF1	Unknown	PMID: 27496166
WBGene00013169	Y53F4B.23	HSF1	Unknown	PMID: 27496166
WBGene00013263	txdc-12.1	HSF1	Unknown	PMID: 27496166
WBGene00013514	Y73F4A.1	HSF1	Unknown	PMID: 27496166
WBGene00013520	best-21	HSF1	Unknown	PMID: 27496166
WBGene00013647	Y105C5B.5	HSF1	Unknown	PMID: 27496166
WBGene00013853	ZC116.1	HSF1	Unknown	PMID: 27496166
WBGene00013997	ZK550.3	HSF1	Activated	PMID: 27688402
WBGene00014148	ZK909.3	HSF1	Unknown	PMID: 27496166
WBGene00014150	ZK909.6	HSF1	Unknown	PMID: 27496166
WBGene00014207	ZK1058.9	HSF1	Unknown	PMID: 27496166
WBGene00014244	ZK1307.1	HSF1	Unknown	PMID: 27496166
WBGene00014251	gstk-1	HSF1	Unknown	PMID: 27496166
WBGene00014262	ZK1321.4	HSF1	Unknown	PMID: 27496166
WBGene00014793	H40L08.2	HSF1	Unknown	PMID: 27496166
WBGene00014826	R13H4.2	HSF1	Unknown	PMID: 27496166
WBGene00015002	B0034.1	HSF1	Unknown	PMID: 27496166
WBGene00015010	ptps-1	HSF1	Unknown	PMID: 27496166
WBGene00015046	nlp-34	HSF1	Unknown	PMID: 27496166
WBGene00015056	B0222.5	HSF1	Unknown	PMID: 27496166
WBGene00015064	B0228.7	HSF1	Unknown	PMID: 27496166
WBGene00015076	B0238.12	HSF1	Unknown	PMID: 27496166
WBGene00015196	B0454.5	HSF1	Unknown	PMID: 27496166
WBGene00015278	C01B10.3	HSF1	Unknown	PMID: 27496166
WBGene00015339	C02E7.6	HSF1	Unknown	PMID: 27496166
WBGene00015340	C02E7.7	HSF1	Unknown	PMID: 27496166
WBGene00015392	nspc-7	HSF1	Unknown	PMID: 27496166
WBGene00015449	ugt-63	HSF1	Unknown	PMID: 27496166
WBGene00015453	C04G6.2	HSF1	Unknown	PMID: 27496166
WBGene00015472	C05D9.3	HSF1	Unknown	PMID: 27496166
WBGene00015514	nlp-77	HSF1	Unknown	PMID: 27496166
WBGene00015660	catp-3	HSF1	Unknown	PMID: 27496166
WBGene00015794	C15F1.1	HSF1	Unknown	PMID: 27496166
WBGene00015814	oatr-1	HSF1	Unknown	PMID: 27496166
WBGene00015954	C18B2.3	HSF1	Unknown	PMID: 27496166
WBGene00016115	mdt-26	HSF1	Unknown	PMID: 27496166
WBGene00016146	C26F1.1	HSF1	Unknown	PMID: 27496166
WBGene00016201	tdo-2	HSF1	Unknown	PMID: 27496166
WBGene00016210	C29F5.1	HSF1	Unknown	PMID: 27496166
WBGene00016234	C29G2.6	HSF1	Unknown	PMID: 27496166
WBGene00016474	C36C5.5	HSF1	Unknown	PMID: 27496166
WBGene00016481	C36C5.12	HSF1	Unknown	PMID: 27496166
WBGene00016523	C39B5.5	HSF1	Unknown	PMID: 27496166
WBGene00016535	C39D10.8	HSF1	Unknown	PMID: 27496166
WBGene00016571	C41H7.1	HSF1	Unknown	PMID: 27496166
WBGene00016596	C42D4.3	HSF1	Unknown	PMID: 27496166
WBGene00016636	perm-2	HSF1	Unknown	PMID: 27496166
WBGene00016638	perm-4	HSF1	Unknown	PMID: 27496166
WBGene00016641	C44C1.1	HSF1	Unknown	PMID: 27496166
WBGene00016658	C45B2.1	HSF1	Unknown	PMID: 27496166
WBGene00016659	C45B2.2	HSF1	Unknown	PMID: 27496166
WBGene00016662	C45B2.8	HSF1	Unknown	PMID: 27496166
WBGene00016706	C46C11.3	HSF1	Unknown	PMID: 27496166
WBGene00016781	C49G7.3	HSF1	Unknown	PMID: 27496166
WBGene00016782	phat-3	HSF1	Unknown	PMID: 27496166
WBGene00016877	C52D10.3	HSF1	Unknown	PMID: 27496166
WBGene00016920	C54E4.5	HSF1	Unknown	PMID: 27496166
WBGene00016996	D1005.2	HSF1	Unknown	PMID: 27496166
WBGene00017065	D2092.4	HSF1	Unknown	PMID: 27496166
WBGene00017166	aldo-2	HSF1	Activated	PMID: 27688402
WBGene00017166	aldo-2	HSF1	Unknown	PMID: 27496166
WBGene00017201	grsp-4	HSF1	Unknown	PMID: 27496166
WBGene00017246	F08D12.2	HSF1	Unknown	PMID: 27496166
WBGene00017247	F08D12.3	HSF1	Unknown	PMID: 27496166
WBGene00017250	F08D12.7	HSF1	Unknown	PMID: 27496166
WBGene00017262	F08F3.4	HSF1	Unknown	PMID: 27496166
WBGene00017294	F09E10.1	HSF1	Unknown	PMID: 27496166
WBGene00017440	upb-1	HSF1	Unknown	PMID: 27496166
WBGene00017446	F14B8.4	HSF1	Unknown	PMID: 27496166
WBGene00017506	F16B4.4	HSF1	Unknown	PMID: 27496166
WBGene00017535	atf-8	HSF1	Unknown	PMID: 27496166
WBGene00017599	F19F10.3	HSF1	Unknown	PMID: 27496166
WBGene00017600	ttr-10	HSF1	Unknown	PMID: 27496166
WBGene00017703	F22E5.1	HSF1	Unknown	PMID: 27496166
WBGene00017718	F22F4.5	HSF1	Unknown	PMID: 27496166
WBGene00017759	sucl-2	HSF1	Unknown	PMID: 27496166
WBGene00017780	F25E2.2	HSF1	Unknown	PMID: 27496166
WBGene00017841	F26G1.5	HSF1	Unknown	PMID: 27496166
WBGene00017909	F28H1.4	HSF1	Unknown	PMID: 27496166
WBGene00017926	cox-6C	HSF1	Unknown	PMID: 27496166
WBGene00017938	F31A3.3	HSF1	Unknown	PMID: 27496166
WBGene00017962	fbxa-72	HSF1	Unknown	PMID: 27496166
WBGene00017970	F32A5.4	HSF1	Unknown	PMID: 27496166
WBGene00018085	ttr-20	HSF1	Unknown	PMID: 27496166
WBGene00018112	F36H9.4	HSF1	Unknown	PMID: 27496166
WBGene00018113	F36H9.5	HSF1	Unknown	PMID: 27496166
WBGene00018145	F37C4.5	HSF1	Unknown	PMID: 27496166
WBGene00018170	nspb-1	HSF1	Unknown	PMID: 27496166
WBGene00018217	F40A3.2	HSF1	Unknown	PMID: 27496166
WBGene00018250	F40H3.2	HSF1	Unknown	PMID: 27496166
WBGene00018257	F41B4.1	HSF1	Unknown	PMID: 27496166
WBGene00018282	F41D9.2	HSF1	Unknown	PMID: 27496166
WBGene00018293	F41E6.12	HSF1	Unknown	PMID: 27496166
WBGene00018297	F41F3.3	HSF1	Unknown	PMID: 27496166
WBGene00018330	elks-1	HSF1	Unknown	PMID: 27496166
WBGene00018375	F43C9.1	HSF1	Unknown	PMID: 27496166
WBGene00018380	decr-1.1	HSF1	Unknown	PMID: 27496166
WBGene00018487	F46C8.8	HSF1	Unknown	PMID: 27496166
WBGene00018519	F46H5.3	HSF1	Unknown	PMID: 27496166
WBGene00018527	F47B3.3	HSF1	Unknown	PMID: 27496166
WBGene00018682	aagr-4	HSF1	Unknown	PMID: 27496166
WBGene00018744	F53B3.6	HSF1	Unknown	PMID: 27496166
WBGene00018765	mpc-2	HSF1	Unknown	PMID: 27496166
WBGene00018782	cct-3	HSF1	Activated	PMID: 27688402
WBGene00018811	pmt-2	HSF1	Unknown	PMID: 27496166
WBGene00018846	eef-1B.1	HSF1	Unknown	PMID: 27496166
WBGene00018986	cdo-1	HSF1	Unknown	PMID: 27496166
WBGene00019026	F58A6.9	HSF1	Unknown	PMID: 27496166
WBGene00019061	F58F12.1	HSF1	Unknown	PMID: 27496166
WBGene00019272	H42K12.3	HSF1	Unknown	PMID: 27496166
WBGene00019322	ahcy-1	HSF1	Activated	PMID: 27688402
WBGene00019322	ahcy-1	HSF1	Unknown	PMID: 27496166
WBGene00019361	clik-3	HSF1	Unknown	PMID: 27496166
WBGene00019490	K07E3.1	HSF1	Activated	PMID: 27688402
WBGene00019495	sdz-24	HSF1	Unknown	PMID: 27496166
WBGene00019540	K08D12.6	HSF1	Unknown	PMID: 27496166
WBGene00019550	K09C4.5	HSF1	Unknown	PMID: 27496166
WBGene00019645	swt-7	HSF1	Unknown	PMID: 27496166
WBGene00019663	K11H12.7	HSF1	Unknown	PMID: 27496166
WBGene00019772	M04G7.1	HSF1	Unknown	PMID: 27496166
WBGene00019890	R05F9.6	HSF1	Activated	PMID: 27688402
WBGene00019890	R05F9.6	HSF1	Unknown	PMID: 27496166
WBGene00019893	sgt-1	HSF1	Activated	PMID: 27688402
WBGene00019937	R07E4.3	HSF1	Unknown	PMID: 27496166
WBGene00019983	sti-1	HSF1	Activated	PMID: 27688402
WBGene00019983	sti-1	HSF1	Unknown	PMID: 27496166
WBGene00020032	R12E2.6	HSF1	Unknown	PMID: 27496166
WBGene00020033	R12E2.7	HSF1	Unknown	PMID: 27496166
WBGene00020039	R12E2.14	HSF1	Unknown	PMID: 27496166
WBGene00020040	R12E2.15	HSF1	Unknown	PMID: 27496166
WBGene00020052	R13A5.10	HSF1	Unknown	PMID: 27496166
WBGene00020058	R13D11.4	HSF1	Unknown	PMID: 27496166
WBGene00020097	larp-1	HSF1	Activated	PMID: 27688402
WBGene00020215	T04G9.4	HSF1	Unknown	PMID: 27496166
WBGene00020245	T05B11.1	HSF1	Unknown	PMID: 27496166
WBGene00020250	T05C1.3	HSF1	Unknown	PMID: 27496166
WBGene00020258	T05E7.1	HSF1	Unknown	PMID: 27496166
WBGene00020339	ttr-59	HSF1	Unknown	PMID: 27496166
WBGene00020382	T09B4.8	HSF1	Unknown	PMID: 27496166
WBGene00020391	cct-7	HSF1	Activated	PMID: 27688402
WBGene00020394	T10B5.8	HSF1	Unknown	PMID: 27496166
WBGene00020397	pcbd-1	HSF1	Unknown	PMID: 27496166
WBGene00020599	T20B6.3	HSF1	Unknown	PMID: 27496166
WBGene00020613	T20D4.7	HSF1	Unknown	PMID: 27496166
WBGene00020616	T20D4.10	HSF1	Unknown	PMID: 27496166
WBGene00020658	T21F4.1	HSF1	Unknown	PMID: 27496166
WBGene00020660	T21G5.2	HSF1	Unknown	PMID: 27496166
WBGene00020674	T22B7.7	HSF1	Unknown	PMID: 27496166
WBGene00020862	fip-2	HSF1	Unknown	PMID: 27496166
WBGene00020886	ttr-6	HSF1	Unknown	PMID: 27496166
WBGene00020891	T28C12.4	HSF1	Unknown	PMID: 27496166
WBGene00020915	nol-5	HSF1	Activated	PMID: 27688402
WBGene00020999	W03F9.1	HSF1	Unknown	PMID: 27496166
WBGene00021094	W08F4.5	HSF1	Unknown	PMID: 27496166
WBGene00021112	W09C3.4	HSF1	Activated	PMID: 27688402
WBGene00021146	lgc-45	HSF1	Unknown	PMID: 27496166
WBGene00021195	Y17G9A.2	HSF1	Unknown	PMID: 27496166
WBGene00021235	Y19D10B.6	HSF1	Unknown	PMID: 27496166
WBGene00021248	Y22D7AL.10	HSF1	Activated	PMID: 27688402
WBGene00021248	Y22D7AL.10	HSF1	Unknown	PMID: 27496166
WBGene00021372	ugt-45	HSF1	Unknown	PMID: 27496166
WBGene00021379	Y37E11B.7	HSF1	Unknown	PMID: 27496166
WBGene00021401	prdx-6	HSF1	Unknown	PMID: 27496166
WBGene00021452	Y39F10A.1	HSF1	Unknown	PMID: 27496166
WBGene00021492	comt-5	HSF1	Unknown	PMID: 27496166
WBGene00021625	Y47D7A.13	HSF1	Unknown	PMID: 27496166
WBGene00021627	Y47D7A.15	HSF1	Unknown	PMID: 27496166
WBGene00021646	Y47G6A.21	HSF1	Unknown	PMID: 27496166
WBGene00021731	Y49G5A.1	HSF1	Unknown	PMID: 27496166
WBGene00021745	Y50D4B.6	HSF1	Unknown	PMID: 27496166
WBGene00021768	Y51F10.7	HSF1	Unknown	PMID: 27496166
WBGene00021791	Y51H7C.13	HSF1	Unknown	PMID: 27496166
WBGene00021817	Y53G8B.1	HSF1	Unknown	PMID: 27496166
WBGene00021829	mrpl-17	HSF1	Unknown	PMID: 27496166
WBGene00021835	Y54E10A.17	HSF1	Unknown	PMID: 27496166
WBGene00021883	Y54G2A.18	HSF1	Unknown	PMID: 27496166
WBGene00021930	Y55F3AM.13	HSF1	Unknown	PMID: 27496166
WBGene00021933	Y55F3AR.2	HSF1	Activated	PMID: 27688402
WBGene00021948	kvs-5	HSF1	Unknown	PMID: 27496166
WBGene00021981	lgc-26	HSF1	Unknown	PMID: 27496166
WBGene00021984	Y59C2A.1	HSF1	Unknown	PMID: 27496166
WBGene00021997	Y59E9AR.1	HSF1	Unknown	PMID: 27496166
WBGene00022002	Y59E9AR.7	HSF1	Unknown	PMID: 27496166
WBGene00022072	cpg-9	HSF1	Unknown	PMID: 27496166
WBGene00022156	Y71G12B.18	HSF1	Unknown	PMID: 27496166
WBGene00022194	Y71H2B.4	HSF1	Unknown	PMID: 27496166
WBGene00022382	Y94H6A.10	HSF1	Activated	PMID: 27688402
WBGene00022382	Y94H6A.10	HSF1	Unknown	PMID: 27496166
WBGene00022569	ZC239.6	HSF1	Activated	PMID: 27688402
WBGene00022599	ZC395.10	HSF1	Activated	PMID: 27688402
WBGene00022649	ZK84.1	HSF1	Unknown	PMID: 27496166
WBGene00022679	ZK180.5	HSF1	Unknown	PMID: 27496166
WBGene00022683	ZK185.3	HSF1	Unknown	PMID: 27496166
WBGene00022887	ZK1290.5	HSF1	Unknown	PMID: 27496166
WBGene00023477	nspc-1	HSF1	Unknown	PMID: 27496166
WBGene00023500	C11H1.9	HSF1	Unknown	PMID: 27496166
WBGene00044034	Y38E10A.28	HSF1	Unknown	PMID: 27496166
WBGene00044070	set-18	HSF1	Unknown	PMID: 27496166
WBGene00044107	F58G6.9	HSF1	Unknown	PMID: 27496166
WBGene00044109	K02E11.10	HSF1	Unknown	PMID: 27496166
WBGene00044174	fipr-5	HSF1	Unknown	PMID: 27496166
WBGene00044175	fipr-9	HSF1	Unknown	PMID: 27496166
WBGene00044180	C47E8.11	HSF1	Unknown	PMID: 27496166
WBGene00044337	nspc-2	HSF1	Unknown	PMID: 27496166
WBGene00044339	nspc-4	HSF1	Unknown	PMID: 27496166
WBGene00044340	nspc-5	HSF1	Unknown	PMID: 27496166
WBGene00044357	nspc-6	HSF1	Unknown	PMID: 27496166
WBGene00044395	R12C12.10	HSF1	Unknown	PMID: 27496166
WBGene00044443	ZC21.10	HSF1	Unknown	PMID: 27496166
WBGene00044488	Y54G2A.45	HSF1	Unknown	PMID: 27496166
WBGene00044514	R09E12.9	HSF1	Unknown	PMID: 27496166
WBGene00044922	Y43C5A.7	HSF1	Unknown	PMID: 27496166
WBGene00045067	F07C6.6	HSF1	Unknown	PMID: 27496166
WBGene00045096	K01A6.7	HSF1	Unknown	PMID: 27496166
WBGene00045387	K09H9.8	HSF1	Unknown	PMID: 27496166
WBGene00045399	Y47G6A.33	HSF1	Unknown	PMID: 27496166
WBGene00050899	T10C6.15	HSF1	Unknown	PMID: 27496166
WBGene00077690	mtp-18	HSF1	Unknown	PMID: 27496166
WBGene00077692	C08E8.10	HSF1	Unknown	PMID: 27496166
WBGene00077697	F58E6.13	HSF1	Unknown	PMID: 27496166
WBGene00185014	F17C8.9	HSF1	Unknown	PMID: 27496166
WBGene00185067	Y54G11A.17	HSF1	Unknown	PMID: 27496166
WBGene00194674	F23D12.11	HSF1	Unknown	PMID: 27496166
WBGene00195164	K12B6.11	HSF1	Unknown	PMID: 27496166
WBGene00000006	aat-5	SKN1	Unknown	PMID: 21177963
WBGene00000009	aat-8	SKN1	Unknown	PMID: 21177963
WBGene00000018	abl-1	SKN1	Unknown	PMID: 21177963
WBGene00000024	abu-1	SKN1	Activated	PMID: 25517099
WBGene00000027	abu-4	SKN1	Activated	PMID: 25517099
WBGene00000029	abu-6	SKN1	Activated	PMID: 25517099
WBGene00000030	abu-7	SKN1	Activated	PMID: 25517099
WBGene00000031	abu-8	SKN1	Activated	PMID: 25517099
WBGene00000032	pqn-57	SKN1	Activated	PMID: 25517099
WBGene00000033	abu-10	SKN1	Activated	PMID: 25517099
WBGene00000040	aco-1	SKN1	Unknown	PMID: 21177963
WBGene00000041	aco-2	SKN1	Unknown	PMID: 21177963
WBGene00000047	acr-8	SKN1	Activated	PMID: 25517099
WBGene00000063	act-1	SKN1	Unknown	PMID: 21177963
WBGene00000066	act-4	SKN1	Unknown	PMID: 21177963
WBGene00000068	acy-1	SKN1	Unknown	PMID: 21177963
WBGene00000074	adm-2	SKN1	Unknown	PMID: 21177963
WBGene00000083	adt-2	SKN1	Unknown	PMID: 21177963
WBGene00000084	aex-1	SKN1	Unknown	PMID: 21177963
WBGene00000086	aex-3	SKN1	Unknown	PMID: 21177963
WBGene00000092	ags-3	SKN1	Unknown	PMID: 21177963
WBGene00000094	agt-2	SKN1	Unknown	PMID: 21177963
WBGene00000095	aha-1	SKN1	Unknown	PMID: 21177963
WBGene00000101	aka-1	SKN1	Unknown	PMID: 21177963
WBGene00000103	akt-2	SKN1	Unknown	PMID: 21177963
WBGene00000105	alg-1	SKN1	Unknown	PMID: 21177963
WBGene00000106	alg-2	SKN1	Unknown	PMID: 21177963
WBGene00000107	alh-1	SKN1	Unknown	PMID: 21177963
WBGene00000112	alh-6	SKN1	Unknown	PMID: 21177963
WBGene00000114	alh-8	SKN1	Unknown	PMID: 21177963
WBGene00000115	alh-9	SKN1	Unknown	PMID: 21177963
WBGene00000116	alh-10	SKN1	Unknown	PMID: 21177963
WBGene00000121	aly-2	SKN1	Unknown	PMID: 21177963
WBGene00000123	ama-1	SKN1	Unknown	PMID: 21177963
WBGene00000149	apl-1	SKN1	Activated	PMID: 25517099
WBGene00000155	app-1	SKN1	Unknown	PMID: 21177963
WBGene00000157	aps-2	SKN1	Unknown	PMID: 21177963
WBGene00000158	apg-1	SKN1	Unknown	PMID: 21177963
WBGene00000159	aps-1	SKN1	Unknown	PMID: 21177963
WBGene00000161	apa-2	SKN1	Unknown	PMID: 21177963
WBGene00000165	aps-3	SKN1	Unknown	PMID: 21177963
WBGene00000179	aqp-11	SKN1	Unknown	PMID: 21177963
WBGene00000183	arf-3	SKN1	Unknown	PMID: 21177963
WBGene00000184	arf-6	SKN1	Unknown	PMID: 21177963
WBGene00000192	arl-8	SKN1	Unknown	PMID: 21177963
WBGene00000195	arr-1	SKN1	Unknown	PMID: 21177963
WBGene00000200	arx-2	SKN1	Unknown	PMID: 21177963
WBGene00000201	arx-3	SKN1	Unknown	PMID: 21177963
WBGene00000204	arx-6	SKN1	Unknown	PMID: 21177963
WBGene00000207	asb-2	SKN1	Unknown	PMID: 21177963
WBGene00000210	asg-2	SKN1	Unknown	PMID: 21177963
WBGene00000212	asm-2	SKN1	Activated	PMID: 25517099
WBGene00000220	atf-2	SKN1	Unknown	PMID: 21177963
WBGene00000221	atf-5	SKN1	Unknown	PMID: 21177963
WBGene00000222	atf-6	SKN1	Unknown	PMID: 21177963
WBGene00000223	atf-7	SKN1	Unknown	PMID: 21177963
WBGene00000229	atp-2	SKN1	Unknown	PMID: 21177963
WBGene00000230	atp-3	SKN1	Unknown	PMID: 21177963
WBGene00000231	atx-2	SKN1	Unknown	PMID: 21177963
WBGene00000235	baf-1	SKN1	Unknown	PMID: 21177963
WBGene00000249	bir-1	SKN1	Unknown	PMID: 21177963
WBGene00000250	bir-2	SKN1	Unknown	PMID: 21177963
WBGene00000254	bli-4	SKN1	Unknown	PMID: 21177963
WBGene00000275	bub-1	SKN1	Unknown	PMID: 21177963
WBGene00000277	cab-1	SKN1	Unknown	PMID: 21177963
WBGene00000282	cah-4	SKN1	Unknown	PMID: 21177963
WBGene00000286	cal-2	SKN1	Unknown	PMID: 21177963
WBGene00000294	cas-1	SKN1	Unknown	PMID: 21177963
WBGene00000368	ccb-1	SKN1	Unknown	PMID: 21177963
WBGene00000369	ccf-1	SKN1	Unknown	PMID: 21177963
WBGene00000376	ccr-4	SKN1	Unknown	PMID: 21177963
WBGene00000379	cct-4	SKN1	Unknown	PMID: 21177963
WBGene00000380	cct-5	SKN1	Unknown	PMID: 21177963
WBGene00000381	cct-6	SKN1	Unknown	PMID: 21177963
WBGene00000382	cdc-6	SKN1	Unknown	PMID: 21177963
WBGene00000383	cdc-14	SKN1	Unknown	PMID: 21177963
WBGene00000391	cdd-1	SKN1	Unknown	PMID: 21177963
WBGene00000405	cdk-1	SKN1	Unknown	PMID: 21177963
WBGene00000406	cdk-4	SKN1	Unknown	PMID: 21177963
WBGene00000407	cdk-5	SKN1	Unknown	PMID: 21177963
WBGene00000408	cdk-7	SKN1	Unknown	PMID: 21177963
WBGene00000410	cdk-9	SKN1	Unknown	PMID: 21177963
WBGene00000413	cdt-1	SKN1	Unknown	PMID: 21177963
WBGene00000414	cec-1	SKN1	Unknown	PMID: 21177963
WBGene00000419	ced-5	SKN1	Unknown	PMID: 21177963
WBGene00000430	ceh-5	SKN1	Unknown	PMID: 21177963
WBGene00000443	ceh-20	SKN1	Unknown	PMID: 21177963
WBGene00000460	ceh-39	SKN1	Unknown	PMID: 21177963
WBGene00000466	cel-1	SKN1	Unknown	PMID: 21177963
WBGene00000472	cey-1	SKN1	Unknown	PMID: 21177963
WBGene00000482	chd-3	SKN1	Unknown	PMID: 21177963
WBGene00000498	chk-1	SKN1	Unknown	PMID: 21177963
WBGene00000506	cic-1	SKN1	Unknown	PMID: 21177963
WBGene00000507	cit-1.1	SKN1	Unknown	PMID: 21177963
WBGene00000513	ckb-3	SKN1	Unknown	PMID: 21177963
WBGene00000520	cku-80	SKN1	Unknown	PMID: 21177963
WBGene00000550	clu-1	SKN1	Unknown	PMID: 21177963
WBGene00000552	cmd-1	SKN1	Unknown	PMID: 21177963
WBGene00000553	cmk-1	SKN1	Unknown	PMID: 21177963
WBGene00000554	cnb-1	SKN1	Unknown	PMID: 21177963
WBGene00000564	cnk-1	SKN1	Unknown	PMID: 21177963
WBGene00000565	cnt-1	SKN1	Unknown	PMID: 21177963
WBGene00000585	cogc-2	SKN1	Unknown	PMID: 21177963
WBGene00000593	col-2	SKN1	Unknown	PMID: 21177963
WBGene00000596	col-7	SKN1	Activated	PMID: 25517099
WBGene00000599	col-10	SKN1	Activated	PMID: 25517099
WBGene00000601	col-12	SKN1	Activated	PMID: 25517099
WBGene00000602	col-13	SKN1	Activated	PMID: 25517099
WBGene00000606	col-17	SKN1	Activated	PMID: 25517099
WBGene00000626	col-49	SKN1	Activated	PMID: 25517099
WBGene00000634	col-58	SKN1	Activated	PMID: 25517099
WBGene00000636	col-60	SKN1	Activated	PMID: 25517099
WBGene00000637	col-61	SKN1	Activated	PMID: 25517099
WBGene00000641	col-65	SKN1	Activated	PMID: 25517099
WBGene00000647	col-71	SKN1	Unknown	PMID: 21177963
WBGene00000648	col-72	SKN1	Unknown	PMID: 21177963
WBGene00000652	col-76	SKN1	Activated	PMID: 25517099
WBGene00000657	col-81	SKN1	Activated	PMID: 25517099
WBGene00000663	col-88	SKN1	Activated	PMID: 25517099
WBGene00000664	col-89	SKN1	Activated	PMID: 25517099
WBGene00000666	col-91	SKN1	Activated	PMID: 25517099
WBGene00000667	col-92	SKN1	Activated	PMID: 25517099
WBGene00000668	col-93	SKN1	Activated	PMID: 25517099
WBGene00000672	col-97	SKN1	Activated	PMID: 25517099
WBGene00000687	col-113	SKN1	Activated	PMID: 25517099
WBGene00000689	col-115	SKN1	Activated	PMID: 25517099
WBGene00000692	col-118	SKN1	Activated	PMID: 25517099
WBGene00000694	col-120	SKN1	Activated	PMID: 25517099
WBGene00000699	col-125	SKN1	Activated	PMID: 25517099
WBGene00000700	col-127	SKN1	Activated	PMID: 25517099
WBGene00000704	col-130	SKN1	Activated	PMID: 25517099
WBGene00000707	col-133	SKN1	Activated	PMID: 25517099
WBGene00000710	col-137	SKN1	Activated	PMID: 25517099
WBGene00000714	col-141	SKN1	Activated	PMID: 25517099
WBGene00000717	col-144	SKN1	Activated	PMID: 25517099
WBGene00000718	col-145	SKN1	Activated	PMID: 25517099
WBGene00000719	col-146	SKN1	Activated	PMID: 25517099
WBGene00000723	col-150	SKN1	Activated	PMID: 25517099
WBGene00000725	col-152	SKN1	Activated	PMID: 25517099
WBGene00000728	col-155	SKN1	Activated	PMID: 25517099
WBGene00000729	col-156	SKN1	Activated	PMID: 25517099
WBGene00000734	col-161	SKN1	Activated	PMID: 25517099
WBGene00000735	col-162	SKN1	Activated	PMID: 25517099
WBGene00000738	col-165	SKN1	Activated	PMID: 25517099
WBGene00000739	col-166	SKN1	Activated	PMID: 25517099
WBGene00000740	col-167	SKN1	Activated	PMID: 25517099
WBGene00000741	col-168	SKN1	Activated	PMID: 25517099
WBGene00000742	col-169	SKN1	Activated	PMID: 25517099
WBGene00000743	col-170	SKN1	Activated	PMID: 25517099
WBGene00000747	col-174	SKN1	Activated	PMID: 25517099
WBGene00000749	col-176	SKN1	Activated	PMID: 25517099
WBGene00000753	col-180	SKN1	Activated	PMID: 25517099
WBGene00000763	coq-3	SKN1	Unknown	PMID: 21177963
WBGene00000773	cpf-1	SKN1	Unknown	PMID: 21177963
WBGene00000774	cpf-2	SKN1	Unknown	PMID: 21177963
WBGene00000779	cpn-3	SKN1	Unknown	PMID: 21177963
WBGene00000793	crh-1	SKN1	Unknown	PMID: 21177963
WBGene00000797	crn-4	SKN1	Unknown	PMID: 21177963
WBGene00000803	csb-1	SKN1	Unknown	PMID: 21177963
WBGene00000812	csk-1	SKN1	Unknown	PMID: 21177963
WBGene00000813	csn-1	SKN1	Unknown	PMID: 21177963
WBGene00000833	cts-1	SKN1	Unknown	PMID: 21177963
WBGene00000834	cua-1	SKN1	Unknown	PMID: 21177963
WBGene00000836	cul-1	SKN1	Unknown	PMID: 21177963
WBGene00000838	cul-3	SKN1	Unknown	PMID: 21177963
WBGene00000839	cul-4	SKN1	Unknown	PMID: 21177963
WBGene00000840	cul-5	SKN1	Unknown	PMID: 21177963
WBGene00000854	cux-7	SKN1	Unknown	PMID: 21177963
WBGene00000869	cyc-1	SKN1	Unknown	PMID: 21177963
WBGene00000875	cyk-4	SKN1	Unknown	PMID: 21177963
WBGene00000876	cyl-1	SKN1	Unknown	PMID: 21177963
WBGene00000877	cyn-1	SKN1	Unknown	PMID: 21177963
WBGene00000879	cyn-3	SKN1	Unknown	PMID: 21177963
WBGene00000880	cyn-4	SKN1	Unknown	PMID: 21177963
WBGene00000883	cyn-7	SKN1	Unknown	PMID: 21177963
WBGene00000887	cyn-11	SKN1	Unknown	PMID: 21177963
WBGene00000897	daf-1	SKN1	Unknown	PMID: 21177963
WBGene00000898	daf-2	SKN1	Unknown	PMID: 21177963
WBGene00000910	daf-14	SKN1	Unknown	PMID: 21177963
WBGene00000911	daf-15	SKN1	Unknown	PMID: 21177963
WBGene00000912	daf-16	SKN1	Unknown	PMID: 21177963
WBGene00000914	daf-19	SKN1	Unknown	PMID: 21177963
WBGene00000930	dao-4	SKN1	Activated	PMID: 25517099
WBGene00000931	dao-5	SKN1	Unknown	PMID: 21177963
WBGene00000934	dat-1	SKN1	Activated	PMID: 25517099
WBGene00000938	dcp-66	SKN1	Unknown	PMID: 21177963
WBGene00000958	dgk-1	SKN1	Unknown	PMID: 21177963
WBGene00000959	dgk-2	SKN1	Activated	PMID: 25517099
WBGene00000962	dhc-1	SKN1	Unknown	PMID: 21177963
WBGene00000965	dhs-1	SKN1	Unknown	PMID: 21177963
WBGene00000972	dhs-8	SKN1	Unknown	PMID: 21177963
WBGene00000973	dhs-9	SKN1	Unknown	PMID: 21177963
WBGene00000974	dhs-11	SKN1	Unknown	PMID: 21177963
WBGene00000976	dhs-13	SKN1	Unknown	PMID: 21177963
WBGene00000988	dhs-25	SKN1	Unknown	PMID: 21177963
WBGene00000994	dic-1	SKN1	Unknown	PMID: 21177963
WBGene00001000	dim-1	SKN1	Activated	PMID: 25517099
WBGene00001005	dlc-1	SKN1	Unknown	PMID: 21177963
WBGene00001006	dlg-1	SKN1	Unknown	PMID: 21177963
WBGene00001007	dli-1	SKN1	Unknown	PMID: 21177963
WBGene00001016	dna-2	SKN1	Unknown	PMID: 21177963
WBGene00001019	dnj-1	SKN1	Unknown	PMID: 21177963
WBGene00001027	dnj-9	SKN1	Unknown	PMID: 21177963
WBGene00001028	dnj-10	SKN1	Unknown	PMID: 21177963
WBGene00001030	dnj-12	SKN1	Unknown	PMID: 21177963
WBGene00001037	dnj-19	SKN1	Unknown	PMID: 21177963
WBGene00001040	dnj-22	SKN1	Unknown	PMID: 21177963
WBGene00001043	dnj-25	SKN1	Unknown	PMID: 21177963
WBGene00001046	dnj-28	SKN1	Unknown	PMID: 21177963
WBGene00001046	dnj-28	SKN1	Activated	PMID: 25517099
WBGene00001047	dnj-29	SKN1	Unknown	PMID: 21177963
WBGene00001061	dpl-1	SKN1	Unknown	PMID: 21177963
WBGene00001073	dpy-11	SKN1	Unknown	PMID: 21177963
WBGene00001081	dpy-22	SKN1	Unknown	PMID: 21177963
WBGene00001085	dpy-26	SKN1	Unknown	PMID: 21177963
WBGene00001086	dpy-27	SKN1	Unknown	PMID: 21177963
WBGene00001099	dsc-4	SKN1	Activated	PMID: 25517099
WBGene00001102	dsh-2	SKN1	Unknown	PMID: 21177963
WBGene00001115	dyb-1	SKN1	Unknown	PMID: 21177963
WBGene00001130	dyn-1	SKN1	Unknown	PMID: 21177963
WBGene00001132	alp-1	SKN1	Unknown	PMID: 21177963
WBGene00001134	eat-3	SKN1	Unknown	PMID: 21177963
WBGene00001137	eat-6	SKN1	Unknown	PMID: 21177963
WBGene00001149	bcat-1	SKN1	Unknown	PMID: 21177963
WBGene00001151	ech-2	SKN1	Unknown	PMID: 21177963
WBGene00001154	ech-5	SKN1	Unknown	PMID: 21177963
WBGene00001160	efk-1	SKN1	Unknown	PMID: 21177963
WBGene00001161	efl-1	SKN1	Unknown	PMID: 21177963
WBGene00001172	egl-3	SKN1	Unknown	PMID: 21177963
WBGene00001173	egl-4	SKN1	Unknown	PMID: 21177963
WBGene00001189	egl-21	SKN1	Unknown	PMID: 21177963
WBGene00001194	egl-27	SKN1	Unknown	PMID: 21177963
WBGene00001196	egl-30	SKN1	Unknown	PMID: 21177963
WBGene00001214	ego-1	SKN1	Unknown	PMID: 21177963
WBGene00001228	eif-3.E	SKN1	Unknown	PMID: 21177963
WBGene00001232	eif-3.I	SKN1	Unknown	PMID: 21177963
WBGene00001234	eif-6	SKN1	Unknown	PMID: 21177963
WBGene00001235	elb-1	SKN1	Unknown	PMID: 21177963
WBGene00001245	elo-7	SKN1	Activated	PMID: 25517099
WBGene00001251	elt-3	SKN1	Unknown	PMID: 21177963
WBGene00001258	emb-4	SKN1	Unknown	PMID: 21177963
WBGene00001259	emb-5	SKN1	Unknown	PMID: 21177963
WBGene00001281	emb-27	SKN1	Unknown	PMID: 21177963
WBGene00001309	emr-1	SKN1	Unknown	PMID: 21177963
WBGene00001311	end-3	SKN1	Unknown	PMID: 21177963
WBGene00001333	erm-1	SKN1	Unknown	PMID: 21177963
WBGene00001365	exc-4	SKN1	Unknown	PMID: 21177963
WBGene00001366	exc-5	SKN1	Unknown	PMID: 21177963
WBGene00001406	fce-2	SKN1	Unknown	PMID: 21177963
WBGene00001410	feh-1	SKN1	Activated	PMID: 25517099
WBGene00001412	fem-2	SKN1	Unknown	PMID: 21177963
WBGene00001423	fib-1	SKN1	Unknown	PMID: 21177963
WBGene00001425	fis-2	SKN1	Unknown	PMID: 21177963
WBGene00001427	fkb-2	SKN1	Unknown	PMID: 21177963
WBGene00001429	fkb-4	SKN1	Activated	PMID: 25517099
WBGene00001439	fkh-7	SKN1	Unknown	PMID: 21177963
WBGene00001443	fli-1	SKN1	Unknown	PMID: 21177963
WBGene00001476	fmo-1	SKN1	Activated	PMID: 25517099
WBGene00001493	frm-7	SKN1	Unknown	PMID: 21177963
WBGene00001496	frm-10	SKN1	Unknown	PMID: 21177963
WBGene00001501	ftn-2	SKN1	Unknown	PMID: 21177963
WBGene00001509	fzo-1	SKN1	Unknown	PMID: 21177963
WBGene00001510	fzr-1	SKN1	Unknown	PMID: 21177963
WBGene00001513	gad-1	SKN1	Unknown	PMID: 21177963
WBGene00001520	gas-1	SKN1	Unknown	PMID: 21177963
WBGene00001527	gcs-1	SKN1	Unknown	PMID: 21177963
WBGene00001537	gcy-11	SKN1	Unknown	PMID: 21177963
WBGene00001553	gcy-33	SKN1	Unknown	PMID: 21177963
WBGene00001563	gei-6	SKN1	Unknown	PMID: 21177963
WBGene00001565	gei-8	SKN1	Unknown	PMID: 21177963
WBGene00001580	gex-3	SKN1	Unknown	PMID: 21177963
WBGene00001582	gfi-2	SKN1	Unknown	PMID: 21177963
WBGene00001583	gfi-3	SKN1	Unknown	PMID: 21177963
WBGene00001585	gfl-1	SKN1	Unknown	PMID: 21177963
WBGene00001617	glr-6	SKN1	Unknown	PMID: 21177963
WBGene00001632	gly-7	SKN1	Unknown	PMID: 21177963
WBGene00001637	gly-12	SKN1	Unknown	PMID: 21177963
WBGene00001646	gna-1	SKN1	Unknown	PMID: 21177963
WBGene00001649	gob-1	SKN1	Unknown	PMID: 21177963
WBGene00001669	gpa-7	SKN1	Unknown	PMID: 21177963
WBGene00001680	gpb-2	SKN1	Unknown	PMID: 21177963
WBGene00001684	gpd-2	SKN1	Unknown	PMID: 21177963
WBGene00001695	grd-6	SKN1	Unknown	PMID: 21177963
WBGene00001695	grd-6	SKN1	Activated	PMID: 25517099
WBGene00001703	grd-14	SKN1	Activated	PMID: 25517099
WBGene00001704	grd-15	SKN1	Activated	PMID: 25517099
WBGene00001709	grk-2	SKN1	Unknown	PMID: 21177963
WBGene00001710	grl-1	SKN1	Activated	PMID: 25517099
WBGene00001713	grl-4	SKN1	Activated	PMID: 25517099
WBGene00001725	grl-16	SKN1	Activated	PMID: 25517099
WBGene00001730	grl-21	SKN1	Activated	PMID: 25517099
WBGene00001736	grl-27	SKN1	Activated	PMID: 25517099
WBGene00001745	gsa-1	SKN1	Unknown	PMID: 21177963
WBGene00001748	gsp-2	SKN1	Unknown	PMID: 21177963
WBGene00001749	gst-1	SKN1	Unknown	PMID: 21177963
WBGene00001752	gst-4	SKN1	Unknown	PMID: 21177963
WBGene00001752	gst-4	SKN1	Activated	PMID: 25517099
WBGene00001753	gst-5	SKN1	Unknown	PMID: 21177963
WBGene00001755	gst-7	SKN1	Unknown	PMID: 21177963
WBGene00001758	gst-10	SKN1	Activated	PMID: 25517099
WBGene00001760	gst-12	SKN1	Unknown	PMID: 21177963
WBGene00001760	gst-12	SKN1	Activated	PMID: 25517099
WBGene00001761	gst-13	SKN1	Unknown	PMID: 21177963
WBGene00001761	gst-13	SKN1	Activated	PMID: 25517099
WBGene00001762	gst-14	SKN1	Activated	PMID: 25517099
WBGene00001764	gst-16	SKN1	Unknown	PMID: 21177963
WBGene00001768	gst-20	SKN1	Unknown	PMID: 21177963
WBGene00001775	gst-27	SKN1	Unknown	PMID: 21177963
WBGene00001778	gst-30	SKN1	Unknown	PMID: 21177963
WBGene00001779	gst-31	SKN1	Unknown	PMID: 21177963
WBGene00001780	gst-32	SKN1	Unknown	PMID: 21177963
WBGene00001783	gst-35	SKN1	Unknown	PMID: 21177963
WBGene00001786	gst-38	SKN1	Activated	PMID: 25517099
WBGene00001787	gst-39	SKN1	Unknown	PMID: 21177963
WBGene00001792	gst-44	SKN1	Unknown	PMID: 21177963
WBGene00001812	haf-2	SKN1	Unknown	PMID: 21177963
WBGene00001814	haf-4	SKN1	Activated	PMID: 25517099
WBGene00001815	hmt-1	SKN1	Unknown	PMID: 21177963
WBGene00001816	haf-6	SKN1	Unknown	PMID: 21177963
WBGene00001817	haf-7	SKN1	Unknown	PMID: 21177963
WBGene00001819	haf-9	SKN1	Activated	PMID: 25517099
WBGene00001821	ham-2	SKN1	Unknown	PMID: 21177963
WBGene00001824	hbl-1	SKN1	Unknown	PMID: 21177963
WBGene00001831	hcp-3	SKN1	Unknown	PMID: 21177963
WBGene00001833	hcp-6	SKN1	Unknown	PMID: 21177963
WBGene00001840	hel-1	SKN1	Unknown	PMID: 21177963
WBGene00001851	hif-1	SKN1	Unknown	PMID: 21177963
WBGene00001858	hil-7	SKN1	Unknown	PMID: 21177963
WBGene00001874	him-17	SKN1	Unknown	PMID: 21177963
WBGene00001898	his-24	SKN1	Unknown	PMID: 21177963
WBGene00001909	his-35	SKN1	Unknown	PMID: 21177963
WBGene00001915	his-41	SKN1	Unknown	PMID: 21177963
WBGene00001971	hmg-1.1	SKN1	Unknown	PMID: 21177963
WBGene00001974	hmg-4	SKN1	Unknown	PMID: 21177963
WBGene00001978	hmp-1	SKN1	Unknown	PMID: 21177963
WBGene00001984	hog-1	SKN1	Activated	PMID: 25517099
WBGene00001994	hpk-1	SKN1	Unknown	PMID: 21177963
WBGene00001997	hpr-9	SKN1	Unknown	PMID: 21177963
WBGene00001998	hpr-17	SKN1	Unknown	PMID: 21177963
WBGene00001999	hrp-1	SKN1	Unknown	PMID: 21177963
WBGene00002002	hsb-1	SKN1	Unknown	PMID: 21177963
WBGene00002011	hsp-12.2	SKN1	Unknown	PMID: 21177963
WBGene00002015	hsp-16.1	SKN1	Unknown	PMID: 21177963
WBGene00002015	hsp-16.11	SKN1	Unknown	PMID: 21177963
WBGene00002016	hsp-16.2	SKN1	Unknown	PMID: 21177963
WBGene00002018	hsp-16.41	SKN1	Unknown	PMID: 21177963
WBGene00002019	hsp-16.48	SKN1	Unknown	PMID: 21177963
WBGene00002024	hsp-43	SKN1	Unknown	PMID: 21177963
WBGene00002028	hst-1	SKN1	Unknown	PMID: 21177963
WBGene00002029	hst-2	SKN1	Unknown	PMID: 21177963
WBGene00002031	hst-6	SKN1	Unknown	PMID: 21177963
WBGene00002048	ida-1	SKN1	Unknown	PMID: 21177963
WBGene00002054	ifb-2	SKN1	Activated	PMID: 25517099
WBGene00002057	ifd-1	SKN1	Activated	PMID: 25517099
WBGene00002060	ife-2	SKN1	Unknown	PMID: 21177963
WBGene00002062	ife-4	SKN1	Unknown	PMID: 21177963
WBGene00002064	iff-1	SKN1	Unknown	PMID: 21177963
WBGene00002067	ifp-1	SKN1	Activated	PMID: 25517099
WBGene00002072	ima-1	SKN1	Unknown	PMID: 21177963
WBGene00002073	ima-2	SKN1	Unknown	PMID: 21177963
WBGene00002074	ima-3	SKN1	Unknown	PMID: 21177963
WBGene00002075	imb-1	SKN1	Unknown	PMID: 21177963
WBGene00002083	inf-1	SKN1	Unknown	PMID: 21177963
WBGene00002133	inx-11	SKN1	Unknown	PMID: 21177963
WBGene00002139	inx-17	SKN1	Activated	PMID: 25517099
WBGene00002140	inx-18	SKN1	Activated	PMID: 25517099
WBGene00002162	isp-1	SKN1	Unknown	PMID: 21177963
WBGene00002169	isw-1	SKN1	Unknown	PMID: 21177963
WBGene00002183	kat-1	SKN1	Unknown	PMID: 21177963
WBGene00002185	kel-3	SKN1	Unknown	PMID: 21177963
WBGene00002189	kin-1	SKN1	Unknown	PMID: 21177963
WBGene00002191	kin-3	SKN1	Unknown	PMID: 21177963
WBGene00002200	kin-16	SKN1	Activated	PMID: 25517099
WBGene00002202	kin-19	SKN1	Unknown	PMID: 21177963
WBGene00002203	kin-20	SKN1	Unknown	PMID: 21177963
WBGene00002219	klp-7	SKN1	Unknown	PMID: 21177963
WBGene00002224	klp-13	SKN1	Unknown	PMID: 21177963
WBGene00002225	klp-15	SKN1	Unknown	PMID: 21177963
WBGene00002226	klp-16	SKN1	Unknown	PMID: 21177963
WBGene00002228	klp-18	SKN1	Unknown	PMID: 21177963
WBGene00002229	klp-19	SKN1	Unknown	PMID: 21177963
WBGene00002232	kpc-1	SKN1	Unknown	PMID: 21177963
WBGene00002241	kup-1	SKN1	Unknown	PMID: 21177963
WBGene00002256	lbp-4	SKN1	Unknown	PMID: 21177963
WBGene00002262	ldh-1	SKN1	Unknown	PMID: 21177963
WBGene00002264	lec-1	SKN1	Unknown	PMID: 21177963
WBGene00002265	lec-2	SKN1	Unknown	PMID: 21177963
WBGene00002275	lem-2	SKN1	Unknown	PMID: 21177963
WBGene00002297	ect-2	SKN1	Unknown	PMID: 21177963
WBGene00002335	let-60	SKN1	Unknown	PMID: 21177963
WBGene00002363	let-92	SKN1	Unknown	PMID: 21177963
WBGene00002368	let-99	SKN1	Unknown	PMID: 21177963
WBGene00002978	lev-11	SKN1	Unknown	PMID: 21177963
WBGene00002980	lgg-1	SKN1	Unknown	PMID: 21177963
WBGene00002985	lig-1	SKN1	Unknown	PMID: 21177963
WBGene00002994	lin-5	SKN1	Unknown	PMID: 21177963
WBGene00003002	lin-13	SKN1	Unknown	PMID: 21177963
WBGene00003003	lin-14	SKN1	Unknown	PMID: 21177963
WBGene00003009	lin-23	SKN1	Unknown	PMID: 21177963
WBGene00003014	lin-28	SKN1	Unknown	PMID: 21177963
WBGene00003021	lin-36	SKN1	Unknown	PMID: 21177963
WBGene00003026	lin-41	SKN1	Unknown	PMID: 21177963
WBGene00003030	lin-45	SKN1	Unknown	PMID: 21177963
WBGene00003031	lin-46	SKN1	Unknown	PMID: 21177963
WBGene00003041	lin-61	SKN1	Unknown	PMID: 21177963
WBGene00003047	lis-1	SKN1	Unknown	PMID: 21177963
WBGene00003048	lit-1	SKN1	Unknown	PMID: 21177963
WBGene00003053	lmp-1	SKN1	Unknown	PMID: 21177963
WBGene00003062	lpd-6	SKN1	Unknown	PMID: 21177963
WBGene00003063	lpd-7	SKN1	Unknown	PMID: 21177963
WBGene00003065	lpd-9	SKN1	Unknown	PMID: 21177963
WBGene00003068	lrk-1	SKN1	Unknown	PMID: 21177963
WBGene00003076	lsm-1	SKN1	Unknown	PMID: 21177963
WBGene00003081	lsm-7	SKN1	Unknown	PMID: 21177963
WBGene00003086	lst-4	SKN1	Unknown	PMID: 21177963
WBGene00003087	lsy-2	SKN1	Unknown	PMID: 21177963
WBGene00003089	ltd-1	SKN1	Activated	PMID: 25517099
WBGene00003111	mab-20	SKN1	Unknown	PMID: 21177963
WBGene00003124	mai-1	SKN1	Unknown	PMID: 21177963
WBGene00003136	mau-2	SKN1	Unknown	PMID: 21177963
WBGene00003148	mbf-1	SKN1	Unknown	PMID: 21177963
WBGene00003149	mbk-1	SKN1	Unknown	PMID: 21177963
WBGene00003150	mbk-2	SKN1	Unknown	PMID: 21177963
WBGene00003154	mcm-2	SKN1	Unknown	PMID: 21177963
WBGene00003155	mcm-3	SKN1	Unknown	PMID: 21177963
WBGene00003156	mcm-4	SKN1	Unknown	PMID: 21177963
WBGene00003157	mcm-5	SKN1	Unknown	PMID: 21177963
WBGene00003158	mcm-6	SKN1	Unknown	PMID: 21177963
WBGene00003159	mcm-7	SKN1	Unknown	PMID: 21177963
WBGene00003160	mdf-1	SKN1	Unknown	PMID: 21177963
WBGene00003172	mec-8	SKN1	Unknown	PMID: 21177963
WBGene00003182	mef-2	SKN1	Unknown	PMID: 21177963
WBGene00003185	mek-1	SKN1	Unknown	PMID: 21177963
WBGene00003209	mel-26	SKN1	Unknown	PMID: 21177963
WBGene00003218	mep-1	SKN1	Unknown	PMID: 21177963
WBGene00003220	mes-2	SKN1	Unknown	PMID: 21177963
WBGene00003224	mes-6	SKN1	Unknown	PMID: 21177963
WBGene00003225	mev-1	SKN1	Unknown	PMID: 21177963
WBGene00003234	mif-1	SKN1	Unknown	PMID: 21177963
WBGene00003237	mif-4	SKN1	Unknown	PMID: 21177963
WBGene00003378	mml-1	SKN1	Unknown	PMID: 21177963
WBGene00003384	moc-1	SKN1	Unknown	PMID: 21177963
WBGene00003389	mog-1	SKN1	Unknown	PMID: 21177963
WBGene00003405	mre-11	SKN1	Unknown	PMID: 21177963
WBGene00003406	mrg-1	SKN1	Unknown	PMID: 21177963
WBGene00003407	mrp-1	SKN1	Unknown	PMID: 21177963
WBGene00003408	mrp-2	SKN1	Unknown	PMID: 21177963
WBGene00003409	mrp-3	SKN1	Activated	PMID: 25517099
WBGene00003411	mrp-5	SKN1	Unknown	PMID: 21177963
WBGene00003417	mrt-2	SKN1	Unknown	PMID: 21177963
WBGene00003479	mtm-9	SKN1	Unknown	PMID: 21177963
WBGene00003497	mup-4	SKN1	Activated	PMID: 25517099
WBGene00003499	mut-2	SKN1	Unknown	PMID: 21177963
WBGene00003511	mxl-3	SKN1	Unknown	PMID: 21177963
WBGene00003519	nac-3	SKN1	Unknown	PMID: 21177963
WBGene00003520	nas-1	SKN1	Activated	PMID: 25517099
WBGene00003526	nas-7	SKN1	Activated	PMID: 25517099
WBGene00003527	nas-8	SKN1	Activated	PMID: 25517099
WBGene00003541	nas-22	SKN1	Activated	PMID: 25517099
WBGene00003541	nas-22	SKN1	Activated	PMID: 25517099
WBGene00003545	nas-27	SKN1	Activated	PMID: 25517099
WBGene00003547	nas-29	SKN1	Activated	PMID: 25517099
WBGene00003548	nas-30	SKN1	Activated	PMID: 25517099
WBGene00003552	nas-36	SKN1	Activated	PMID: 25517099
WBGene00003554	nas-38	SKN1	Activated	PMID: 25517099
WBGene00003559	ncl-1	SKN1	Unknown	PMID: 21177963
WBGene00003562	ncr-2	SKN1	Activated	PMID: 25517099
WBGene00003576	ndc-80	SKN1	Unknown	PMID: 21177963
WBGene00003578	ndx-1	SKN1	Unknown	PMID: 21177963
WBGene00003583	ndx-6	SKN1	Unknown	PMID: 21177963
WBGene00003584	ndx-7	SKN1	Unknown	PMID: 21177963
WBGene00003587	ned-8	SKN1	Unknown	PMID: 21177963
WBGene00003588	nex-1	SKN1	Unknown	PMID: 21177963
WBGene00003589	nex-2	SKN1	Unknown	PMID: 21177963
WBGene00003592	nfi-1	SKN1	Unknown	PMID: 21177963
WBGene00003599	nhl-3	SKN1	Unknown	PMID: 21177963
WBGene00003600	nhr-1	SKN1	Unknown	PMID: 21177963
WBGene00003602	nhr-3	SKN1	Unknown	PMID: 21177963
WBGene00003609	nhr-10	SKN1	Unknown	PMID: 21177963
WBGene00003626	nhr-32	SKN1	Unknown	PMID: 21177963
WBGene00003628	nhr-35	SKN1	Unknown	PMID: 21177963
WBGene00003630	nhr-40	SKN1	Unknown	PMID: 21177963
WBGene00003637	nhr-47	SKN1	Unknown	PMID: 21177963
WBGene00003638	nhr-48	SKN1	Unknown	PMID: 21177963
WBGene00003640	nhr-50	SKN1	Unknown	PMID: 21177963
WBGene00003646	nhr-56	SKN1	Unknown	PMID: 21177963
WBGene00003647	nhr-57	SKN1	Unknown	PMID: 21177963
WBGene00003648	nhr-58	SKN1	Unknown	PMID: 21177963
WBGene00003655	nhr-65	SKN1	Unknown	PMID: 21177963
WBGene00003656	nhr-66	SKN1	Unknown	PMID: 21177963
WBGene00003658	nhr-68	SKN1	Unknown	PMID: 21177963
WBGene00003660	nhr-70	SKN1	Unknown	PMID: 21177963
WBGene00003674	nhr-84	SKN1	Unknown	PMID: 21177963
WBGene00003675	nhr-85	SKN1	Unknown	PMID: 21177963
WBGene00003676	nhr-86	SKN1	Unknown	PMID: 21177963
WBGene00003677	nhr-87	SKN1	Unknown	PMID: 21177963
WBGene00003678	nhr-88	SKN1	Unknown	PMID: 21177963
WBGene00003687	nhr-97	SKN1	Unknown	PMID: 21177963
WBGene00003691	nhr-101	SKN1	Unknown	PMID: 21177963
WBGene00003694	nhr-104	SKN1	Unknown	PMID: 21177963
WBGene00003707	nhr-117	SKN1	Unknown	PMID: 21177963
WBGene00003709	nhr-119	SKN1	Unknown	PMID: 21177963
WBGene00003710	nhr-120	SKN1	Unknown	PMID: 21177963
WBGene00003730	nhx-2	SKN1	Activated	PMID: 25517099
WBGene00003733	nhx-5	SKN1	Unknown	PMID: 21177963
WBGene00003735	nhx-8	SKN1	Unknown	PMID: 21177963
WBGene00003771	nlp-33	SKN1	Activated	PMID: 25517099
WBGene00003778	nnt-1	SKN1	Activated	PMID: 25517099
WBGene00003785	nos-3	SKN1	Unknown	PMID: 21177963
WBGene00003786	npa-1	SKN1	Activated	PMID: 25517099
WBGene00003789	npp-3	SKN1	Unknown	PMID: 21177963
WBGene00003791	npp-5	SKN1	Unknown	PMID: 21177963
WBGene00003792	npp-6	SKN1	Unknown	PMID: 21177963
WBGene00003793	npp-7	SKN1	Unknown	PMID: 21177963
WBGene00003794	npp-8	SKN1	Unknown	PMID: 21177963
WBGene00003795	npp-9	SKN1	Unknown	PMID: 21177963
WBGene00003798	npp-12	SKN1	Unknown	PMID: 21177963
WBGene00003800	npp-14	SKN1	Unknown	PMID: 21177963
WBGene00003801	npp-15	SKN1	Unknown	PMID: 21177963
WBGene00003804	npp-18	SKN1	Unknown	PMID: 21177963
WBGene00003805	npp-19	SKN1	Unknown	PMID: 21177963
WBGene00003821	nst-1	SKN1	Unknown	PMID: 21177963
WBGene00003825	ntl-2	SKN1	Unknown	PMID: 21177963
WBGene00003826	ntl-3	SKN1	Unknown	PMID: 21177963
WBGene00003858	ogt-1	SKN1	Unknown	PMID: 21177963
WBGene00003886	osm-6	SKN1	Unknown	PMID: 21177963
WBGene00003887	osm-7	SKN1	Activated	PMID: 25517099
WBGene00003901	paa-1	SKN1	Unknown	PMID: 21177963
WBGene00003902	pab-1	SKN1	Unknown	PMID: 21177963
WBGene00003903	pab-2	SKN1	Unknown	PMID: 21177963
WBGene00003905	pad-1	SKN1	Unknown	PMID: 21177963
WBGene00003923	pas-2	SKN1	Unknown	PMID: 21177963
WBGene00003924	pas-3	SKN1	Unknown	PMID: 21177963
WBGene00003925	pas-4	SKN1	Unknown	PMID: 21177963
WBGene00003926	pas-5	SKN1	Unknown	PMID: 21177963
WBGene00003927	pas-6	SKN1	Unknown	PMID: 21177963
WBGene00003928	pas-7	SKN1	Unknown	PMID: 21177963
WBGene00003932	pat-6	SKN1	Unknown	PMID: 21177963
WBGene00003943	pbo-4	SKN1	Activated	PMID: 25517099
WBGene00003947	pbs-1	SKN1	Unknown	PMID: 21177963
WBGene00003948	pbs-2	SKN1	Unknown	PMID: 21177963
WBGene00003949	pbs-3	SKN1	Unknown	PMID: 21177963
WBGene00003950	pbs-4	SKN1	Unknown	PMID: 21177963
WBGene00003952	pbs-6	SKN1	Unknown	PMID: 21177963
WBGene00003953	pbs-7	SKN1	Unknown	PMID: 21177963
WBGene00003957	pcp-2	SKN1	Activated	PMID: 25517099
WBGene00003961	pct-1	SKN1	Unknown	PMID: 21177963
WBGene00003963	pdi-2	SKN1	Unknown	PMID: 21177963
WBGene00003965	pdk-1	SKN1	Unknown	PMID: 21177963
WBGene00003966	pdl-1	SKN1	Unknown	PMID: 21177963
WBGene00003967	pdr-1	SKN1	Unknown	PMID: 21177963
WBGene00003968	peb-1	SKN1	Unknown	PMID: 21177963
WBGene00003970	pek-1	SKN1	Unknown	PMID: 21177963
WBGene00003981	pes-8	SKN1	Activated	PMID: 25517099
WBGene00003989	pfn-1	SKN1	Unknown	PMID: 21177963
WBGene00003990	pfn-2	SKN1	Unknown	PMID: 21177963
WBGene00003991	pfn-3	SKN1	Unknown	PMID: 21177963
WBGene00004000	pgp-6	SKN1	Activated	PMID: 25517099
WBGene00004001	pgp-7	SKN1	Activated	PMID: 25517099
WBGene00004014	phb-1	SKN1	Unknown	PMID: 21177963
WBGene00004015	phb-2	SKN1	Unknown	PMID: 21177963
WBGene00004028	pif-1	SKN1	Unknown	PMID: 21177963
WBGene00004032	pkc-1	SKN1	Unknown	PMID: 21177963
WBGene00004034	pkc-3	SKN1	Unknown	PMID: 21177963
WBGene00004035	pkd-2	SKN1	Unknown	PMID: 21177963
WBGene00004059	pmp-2	SKN1	Unknown	PMID: 21177963
WBGene00004064	pms-2	SKN1	Unknown	PMID: 21177963
WBGene00004085	pph-4.1	SKN1	Unknown	PMID: 21177963
WBGene00004086	pph-4.2	SKN1	Unknown	PMID: 21177963
WBGene00004089	ppk-3	SKN1	Unknown	PMID: 21177963
WBGene00004108	pqn-18	SKN1	Unknown	PMID: 21177963
WBGene00004111	pqn-21	SKN1	Unknown	PMID: 21177963
WBGene00004116	pqn-27	SKN1	Unknown	PMID: 21177963
WBGene00004123	pqn-36	SKN1	Activated	PMID: 25517099
WBGene00004126	pqn-39	SKN1	Unknown	PMID: 21177963
WBGene00004130	ketn-1	SKN1	Unknown	PMID: 21177963
WBGene00004131	pqn-44	SKN1	Unknown	PMID: 21177963
WBGene00004139	pqn-54	SKN1	Activated	PMID: 25517099
WBGene00004146	pqn-63	SKN1	Activated	PMID: 25517099
WBGene00004151	pqn-68	SKN1	Unknown	PMID: 21177963
WBGene00004152	pqn-70	SKN1	Unknown	PMID: 21177963
WBGene00004153	pqn-71	SKN1	Unknown	PMID: 21177963
WBGene00004154	pqn-72	SKN1	Activated	PMID: 25517099
WBGene00004156	pqn-74	SKN1	Activated	PMID: 25517099
WBGene00004160	pqn-79	SKN1	Activated	PMID: 25517099
WBGene00004161	pqn-80	SKN1	Unknown	PMID: 21177963
WBGene00004167	pqn-87	SKN1	Unknown	PMID: 21177963
WBGene00004171	pqn-91	SKN1	Activated	PMID: 25517099
WBGene00004180	pri-1	SKN1	Unknown	PMID: 21177963
WBGene00004181	pri-2	SKN1	Unknown	PMID: 21177963
WBGene00004182	prk-1	SKN1	Unknown	PMID: 21177963
WBGene00004183	prk-2	SKN1	Activated	PMID: 25517099
WBGene00004202	pry-1	SKN1	Unknown	PMID: 21177963
WBGene00004212	ptl-1	SKN1	Unknown	PMID: 21177963
[truncated: 1,536 more rows]
