# Supplementary material for: ATF-4 and hydrogen sulfide signalling mediate longevity in response to inhibition of translation or mTORC1
Source: Nat Commun. 2022 Feb 18;13:967. doi: 10.1038/s41467-022-28599-9 (PMC8857226; doi:10.1038/s41467-022-28599-9)
Supplement: Supplementary file 9 — Supplementary Data 6 [file 41467_2022_28599_MOESM9_ESM.xlsx]

## Sheet: Comparison
Supplementary Data 6: High Performance Liquid Chromatography (HPLC) comparing ATF4 overexpressor vs wild type
Wild type (N2)			MSB1 ldIs120 [ATF-4 overexpression]
Amino Acid	Amount	% to Total	Amount	% to Total		% difference between ATF-4oe vs WT
	[pmol]		[pmol]
Asp	1156.49	9.16647	501.514	8.94711		-2.39306
Glu	1373.62	10.8875	609.143	10.8672		-0.185881
OH-Pro	65.17	0.516545	28.5663	0.509628		-1.33903
Ser	612.93	4.85815	270.166	4.8198		-0.789388
Gly	1344.56	10.6571	585.711	10.4492		-1.95123
His	300.35	2.38061	134.343	2.39671		0.676134
Arg	658.44	5.21887	290.622	5.18476		-0.653668
Thr	667.86	5.29354	287.767	5.13381		-3.0173
Ala	1284.7	10.1827	578.612	10.3225		1.37358
Pro	603.88	4.78642	261.27	4.6611		-2.61829
Tyr	288.18	2.28415	141.609	2.52633		10.6029
Val	913.24	7.23845	412.004	7.35023		1.54435
Met	224.31	1.77791	105.824	1.88793		6.18829
C-	25.99	0.206	11.7023	0.208771		1.34533
C-C	30.32	0.24032	14.3212	0.255493		6.31393
Ile	682.23	5.40743	312.912	5.5824		3.23572
Leu	956.15	7.57856	431.653	7.70078		1.61274
Phe	471.68	3.73859	214.736	3.83093		2.46999
Lys	956.42	7.5807	412.844	7.36522		-2.84237
Total	12616.5	100	5605.32	100		0

## Sheet: WildType(N2)
Sample Name:		N2
Vial Number:		RA12			Injection Volume:		20
Sample Type:		unknown			Channel:		UV_VIS_1
Control Program:		Hydrolysen			Wavelength:		247
Quantif. Method:		Hydrolysen			Hydrolysed Amount:		10
Analysis Date:		2019-11-05 16:52:41			Injected Aliquot:		40%
Data File:		2019-11-05 16:52:41			Column:	Repropack C18, 4µ
						3.9 x 150mm
RT	RT (STD)	PW(50%)	Area	Height		Amount	Peak Name
min	min	min	mAU*min	mAU		pmol
1.77667	1.77667	0.085	14.7902	160.622		1156.49	Asp
1.95667	1.95667	0.091	19.483	185.478		1373.62	Glu
2.56667	2.56333	0.098	1.70054	13.7005		65.1715	OH-Pro
3.06	3.05333	0.0871667	7.82804	81.0896		612.93	Ser
3.28	3.27333	0.0898333	18.2586	181.798		1344.56	Gly
3.48	3.46667	0.087	4.36621	41.6707		300.347	His
3.88667	3.87	0.0748333	9.16849	105.748		658.443	Arg
4.30333	4.29	0.083	7.88916	85.0953		667.86	Thr
4.45667	4.44667	0.0856667	18.5128	207.895		1284.7	Ala
4.91333	4.9	0.0763333	9.87587	114.894		603.877	Pro
6.69	6.67333	0.0745	3.93603	47.7717		288.179	Tyr
7.66667	7.65667	0.0753333	12.5882	148.547		913.236	Val
8.02333	8.00667	0.078	3.09912	35.6536		224.314	Met
8.93667	8.9	0.0725	0.478744	5.795		25.9884	C-
9.21667	9.20333	0.0805	0.588861	6.76138		30.3223	C-C
9.58333	9.57333	0.0771667	9.85494	113.916		682.23	Ile
9.80333	9.79667	0.078	13.6213	156.682		956.151	Leu
10.6433	10.6367	0.0775	6.52053	74.3063		471.683	Phe
11.7567	11.7567	0.0786667	24.2834	272.114		956.42	Lys
Total:						12616.5

## Sheet: ATF-4oe
Sample Name:		MSB1 ldIs120 ATF-4oe
Vial Number:		RA13			Injection Volume:		20
Sample Type:		unknown			Channel:		UV_VIS_1
Control Program:		Hydrolysen			Wavelength:		247
Quantif. Method:		Hydrolysen			Hydrolysed Amount:		10
Analysis Date:		2019-11-05 17:12:35			Injected Aliquot:		40%
Data File:		2019-11-05 17:12:35			Column:	Repropack C18, 4µ
						3.9 x 150mm
RT	RT (STD)	PW(50%)	Area	Height		Amount	Peak Name
min	min	min	mAU*min	mAU		pmol
1.75	1.77667	0.0858333	6.46837	69.6544		501.514	Asp
1.92667	1.95667	0.0878333	8.42404	82.2517		609.143	Glu
2.53	2.56333	0.0951667	0.620307	6.00527		28.5663	OH-Pro
3.02	3.05333	0.0861667	3.41472	35.7425		270.166	Ser
3.24	3.27333	0.0898333	7.99047	79.194		585.711	Gly
3.43667	3.46667	0.0851667	1.87067	18.639		134.343	His
3.84333	3.87	0.075	4.01433	46.6751		290.622	Arg
4.25333	4.29	0.083	3.38882	36.6658		287.767	Thr
4.41	4.44667	0.095	8.38633	93.633		578.612	Ala
4.86333	4.9	0.0758333	4.25021	49.7095		261.27	Pro
6.65	6.67333	0.0728333	1.89333	23.4747		141.609	Tyr
7.63	7.65667	0.0738333	5.58425	67.0166		412.004	Val
7.98667	8.00667	0.0765	1.44005	16.8203		105.824	Met
8.91667	8.9	0.0731667	0.213813	2.60942		11.7023	C-
9.2	9.20333	0.0751667	0.266298	3.1934		14.3212	C-C
9.56333	9.57333	0.0748333	4.41408	52.2488		312.912	Ile
9.78333	9.79667	0.0753333	5.99596	70.7338		431.653	Leu
10.63	10.6367	0.0758333	2.90592	33.8283		214.736	Phe
11.7533	11.7567	0.0768333	10.4821	119.725		412.844	Lys
Total:						5605.32

## Sheet: CalibrationStandard
Sample Name:		Standard
Vial Number:		RA1			Injection Volume:		20
Sample Type:		standard			Channel:		UV_VIS_1
Control Program:		Hydrolysen			Wavelength:		247
Quantif. Method:		Hydrolysen			Hydrolysed Amount:
Analysis Date:		2019-11-05 13:13:44			Injected Aliquot:		40%
Data File:		2019-11-05 13:13:44			Column:	Repropack C18, 4µ
						3.9 x 150mm
RT	RT (STD)	PW(50%)	Area	Height		Amount	Peak Name
min	min	min	mAU*min	mAU		pmol
1.77667	1.77667	0.088	6.62675	69.444		500	Asp
1.95667	1.95667	0.0936667	7.29659	67.5143		500	Glu
2.56333	2.56333	0.0895	10.5219	105.111		500	OH-Pro
3.05333	3.05333	0.0876667	6.40601	66.1492		500	Ser
3.27333	3.27333	0.091	6.80247	67.605		500	Gly
3.46667	3.46667	0.0823333	6.42945	69.3709		500	His
3.87	3.87	0.075	6.67645	80.302		500	Arg
4.29	4.29	0.0811667	5.55161	63.7074		500	Thr
4.44667	4.44667	0.0825	7.51608	80.9118		500	Ala
4.9	4.9	0.0773333	8.2	95.1307		500	Pro
6.67333	6.67333	0.0761667	7.13322	82.8855		500	Tyr
7.65667	7.65667	0.0765	6.94782	81.33		500	Val
8.00667	8.00667	0.0791667	7.00382	79.4725		500	Met
9.20333	9.20333	0.0748333	4.7113	55.7459		250	C-C
9.57333	9.57333	0.078	7.2504	83.488		500	Ile
9.79667	9.79667	0.0785	7.17531	81.9335		500	Leu
10.6367	10.6367	0.0783333	6.91309	78.7672		500	Phe
11.7567	11.7567	0.0788333	12.695	142.468		500	Lys
Total:						8750
