# Supplementary material for: ATF-4 and hydrogen sulfide signalling mediate longevity in response to inhibition of translation or mTORC1
Source: Nat Commun. 2022 Feb 18;13:967. doi: 10.1038/s41467-022-28599-9 (PMC8857226; doi:10.1038/s41467-022-28599-9)
Supplement: Supplementary file 10 — Supplementary Data 7 [file 41467_2022_28599_MOESM10_ESM.xlsx]

## Sheet: Summary
Supplementary Table 7. Thermotolerance assays either manually or with automated lifespan machine
Strain / RNAi	Mean lifespan ± S.E.M.	75th percentile	N dead/ Initial N	% mean lifespan change to control	P-value (log-rank) vs. control	Person who performed assay
	[Hours]	[Hours]				Raw Data
Trial of atf-4 mutant starting at the first day of adulthood at 35°C
wild type (N2)	9.6 ± 0.3	11	37/37			CO
atf-4(tm4397)	9.2 ± 0.3	10	32/32	-4	0.5204	20120928
P-value and % mean lifespan change are relative to wild type (N2)
Trial of atf-4 mutant and ATF-4 overexpressors starting at the first day of adulthood at 35°C
wild type (N2)	10.6 ± 0.2	11	32/32			CO
atf-4(tm4397)	10.5 ± 0.1	11	32/32	-1	0.6051	20121003
wbmEx26 [Patf-4::ATF-4(gDNA)::GFP]	14.3 ± 0.5	17	21/26	35	<0.0001
wbmEx27 [Patf-4::ATF-4(gDNA)::GFP]	13.9 ± 0.4	16	25/28	31	<0.0001
P-value and % mean lifespan change are relative to wild type (N2)
Trial of atf-4 mutant and ATF-4 overexpressors starting at the first day of adulthood at 35°C
wild type (N2)	12.7 ± 0.5	16	32/34			CO
atf-4(tm4397)	12.9 ± 0.6	16	28/28	2	0.848	20120925
wbmEx26 [Patf-4::ATF-4(gDNA)::GFP]	12.6 ± 0.6	16	25/36	0	0.8972
wbmEx27 [Patf-4::ATF-4(gDNA)::GFP]	14.1 ± 0.5	17	27/34	11	0.0253
P-value and % mean lifespan change are relative to wild type (N2)
Trial of ATF-4 overexpressors starting at the first day of adulthood at 34°C with the automated heat-stress machine
wild type (N2)	0.80 ± 0.01	0.92	243/254			CS
ldIs119 [Patf-4::ATF-4(gDNA)::GFP]	0.95 ± 0.02	1.14	204/223	18.2	<0.0001	190225
P-value and % mean lifespan change are relative to wild type (N2)
Trial of ATF-4 overexpressors starting at the first day of adulthood at 34°C with the automated heat-stress machine
wild type (N2)	1.13 ± 0.02	1.22	85/85			CS
ldIs119 [Patf-4::ATF-4(gDNA)::GFP]	1.24 ± 0.02	1.44	181/181	10.1	<0.0001	190312
P-value and % mean lifespan change are relative to wild type (N2)
Trial of ATF-4 overexpressors starting at the first day of adulthood at 34°C with the automated heat-stress machine
wild type (N2)	1.55 ± 0.02	1.84	408/408			CS
ldIs119 [Patf-4::ATF-4(gDNA)::GFP]	1.90 ± 0.02	2.1	289/289	22.7	<0.0001	190319
P-value and % mean lifespan change are relative to wild type (N2)
Trial of ATF-4 overexpressors starting at the first day of adulthood treated with cth-2 RNAi scored at 3rd day of adulthood at 32°C with the automated heat-stress machine
wild type L4440 (empty vector control)	0.92 ± 0.01	1.01	133/133			CS
wild type cth-2(RNAi)*	0.79 ± 0.02	0.88	138/138	-14	<0.0001	20191216
ldIs119 [Patf-4::ATF-4(gDNA)::GFP]L4440”	1.45 ± 0.02	1.57	149/149	58	<0.0001
ldIs119 [Patf-4::ATF-4(gDNA)::GFP] cth-2(RNAi)	0.81 ± 0.02	0.87	100/101	-12	<0.0001
					* 0.9705
					“<0.0001
P-value and % mean lifespan change are relative to wild type L4440, * wild type cth-2(RNAi), and “ldIs119 [ATF4oe] L4440
Trial of ATF-4 overexpressors placed as L4 at 32°C with the automated heat-stress machine
wild type	1.14 ± 0.03	1.3	54/54			CS
cth-2(mg599)*	1.24 ± 0.03	1.4	98/101	9	0.06	20200630
ldIs119 [Patf-4::ATF-4(gDNA)::GFP]”	1.5 ± 0.03	1.7	93/95	31	<0.0001
ldIs119 [Patf-4::ATF-4(gDNA)::GFP]; cth-2(mg599)	1.33 ± 0.03	1.5	88/93	16	<0.0001
					* 0.011
					“<0.0001
P-value and % mean lifespan change are relative to wild type, * wild type cth-2(mg599), and “ldIs119 [ATF4oe]
Trial of ATF-4 overexpressors starting at the first day of adulthood treated with cth-2 RNAi scored at 3rd day of adulthood at 32°C with the automated heat-stress machine
wild type L4440 (empty vector control)	1.01 ± 0.01	1.12	194/194			CS
wild type cth-2(RNAi)*	0.99 ± 0.03	1.23	166/166	-2	0.0259	20191219
ldIs119 [Patf-4::ATF-4(gDNA)::GFP]L4440”	1.22 ± 0.02	1.44	186/202	21	<0.0001
ldIs119 [Patf-4::ATF-4(gDNA)::GFP] cth-2(RNAi)	0.86 ± 0.03	1.12	100/100	-15	<0.0001
					* 0.0186
					“<0.0001
P-value and % mean lifespan change are relative to wild type L4440, * wild type cth-2(RNAi), and “ldIs119 [ATF4oe] L4440
Trial of genetic inhibition of TOR Complex 1 at 35°C
wild type (N2) L4440 (empty vector control)	9.6 ± 0.4	11	28/28			MSB
wild type (N2) atf-4(RNAi)*	9.6 ± 0.5	12	27/27	0	0.8319	20150821
raga-1(ok386) L4440”	12.4 ± 0.6	16	20/27	29	<0.0001
raga-1(ok386) atf-4(RNAi)	7.9 ± 0.5	10	18/18	-18	0.0133
					*0.0427 “<0.0001
P-value and % mean lifespan change are relative to wild type (N2) L4440, * N2 atf-4(RNAi), and “ raga-1(ok386) L4440
Trial of genetic inhibition of TOR Complex 1 and atf-4 mutant scored at 3rd day of adulthood at 32°C
wild type (N2)	1.06 ± 0.02	1.22	242/243			CS
atf-4(tm4397)*	1.06 ± 0.02	1.21	172/172	-0.64	0.924	20190829
raga-1(ok386)”	1.25 ± 0.02	1.54	188/189	17.73	<0.0001
raga-1(ok386); atf-4(tm4397)	1.10 ± 0.02	1.29	296/296	3.75	0.277
					*0.277
					“<0.0001
P-value and % mean lifespan change are relative to wild type (N2) L4440, * atf-4(tm4397), and “ raga-1(ok386)
Trial of genetic inhibition of TOR Complex 1 and atf-4 mutant scored at 3rd day of adulthood at 32°C
wild type (N2)	0.74 ± 0.03	0.77	143/144			CS
atf-4(tm4397)*	0.75 ± 0.04	0.76	108/108	1.34	0.75	20190901
raga-1(ok386)”	1.09 ± 0.14	1.17	15/15	47.07	<0.0001
raga-1(ok386); atf-4(tm4397)	0.97 ± 0.08	1.04	35/36	31.63	<0.0001
					* <0.0001
					“ 0.602
P-value and % mean lifespan change are relative to wild type (N2) L4440, * atf-4(tm4397), and “ raga-1(ok386)
Trial of genetic inhibition of TOR Complex 1 and atf-4 mutant scored at 3rd day of adulthood at 32°C
wild type (N2)	1.01 ± 0.04	1.55	122/122			CS
atf-4(tm4397)*	0.91 ± 0.04	1.06	82/82	-10	0.0592	20191104
raga-1(ok386)”	1.25 ± 0.03	1.49	125/125	24	0.0177
raga-1(ok386); atf-4(tm4397)	0.86 ± 0.07	0.93	43/43	-15	0.6404
					* 0.7544
					“ 0.0056
P-value and % mean lifespan change are relative to wild type (N2) L4440, * atf-4(tm4397), and “ raga-1(ok386)
Trial of genetic inhibition of TOR Complex 1 treated with cth-2 RNAi scored at 3rd day of adulthood at 32°C
wild type (N2) L4440 (empty vector control)	0.54 ± 0.01	0.64	84/85			CS
wild type (N2) cth-2(RNAi)*	0.58 ± 0.02	0.66	81/81	6.83	0.254	20190901
raga-1(ok386) L4440”	0.70 ± 0.03	0.77	32/32	28.65	<0.0001
raga-1(ok386) cth-2(RNAi)	0.63 ± 0.02	0.75	49/52	16.74	<0.0001
					*0.009
					“ 0.096
P-value and % mean lifespan change are relative to wild type (N2) L4440, * wild type (N2) cth-2(RNAi), and “ raga-1(ok386) L4440
Trial of genetic inhibition of TOR Complex 1 treated with cth-2 RNAi scored at 3rd day of adulthood at 32°C
wild type (N2) L4440 (empty vector control)	0.83 ± 0.01	0.93	266/266			CS
wild type (N2) cth-2(RNAi)*	0.83 ± 0.01	0.94	294/294	0.81	0.554	20190829
raga-1(ok386) L4440”	1.03 ± 0.01	1.1	291/294	24.48	<0.0001
raga-1(ok386) cth-2(RNAi)	0.89 ± 0.02	0.91	221/221	8.28	0.028
					* 0.024
					“<0.0001
P-value and % mean lifespan change are relative to wild type (N2) L4440, * wild type (N2) cth-2(RNAi), and “ raga-1(ok386) L4440
Trials that were performed in parallel are grouped together. (N) = number of animals observed, Animals that left the plates, buried into the agar, or exploded were censored. See tabs for raw data. Person who performed heat stress survival assay: CO = Carolin Obliglo, MSB = Monet Samone Bland, CS = Cyril Statzer.

## Sheet: 20120925_35C_co
Strain	Age[hours]	Frequency	Censor	Notes
N2	7	4	0	Put 2 day old worms on OP50 plates the night before; At 1 am the timer switched on the incubator to 35C. Caro counted starting at 8:10 am and I took over at 5pm
N2	9	1	0
N2	11	5	0
N2	12	7	0
N2	13	6	0
N2	15	2	0
N2	16	6	0
N2	17	1	0
N2	17	2	1
LD1325 atf-4(tm4397)	7	4	0
LD1325 atf-4(tm4397)	10	1	0
LD1325 atf-4(tm4397)	11	3	0
LD1325 atf-4(tm4397)	12	2	0
LD1325 atf-4(tm4397)	13	7	0
LD1325 atf-4(tm4397)	15	4	0
LD1325 atf-4(tm4397)	16	3	0
LD1325 atf-4(tm4397)	17	4	0
wbmEx27(ATF-4oe)	7	1	0
wbmEx27(ATF-4oe)	9	2	0
wbmEx27(ATF-4oe)	10	2	0
wbmEx27(ATF-4oe)	11	2	0
wbmEx27(ATF-4oe)	12	4	0
wbmEx27(ATF-4oe)	13	5	0
wbmEx27(ATF-4oe)	15	2	0
wbmEx27(ATF-4oe)	16	4	0
wbmEx27(ATF-4oe)	17	5	0
wbmEx27(ATF-4oe)	17	7	1
wbmEx26(ATF-4oe)	7	8	1
wbmEx26(ATF-4oe)	8	4	0
wbmEx26(ATF-4oe)	9	1	0
wbmEx26(ATF-4oe)	10	1	0
wbmEx26(ATF-4oe)	11	8	0
wbmEx26(ATF-4oe)	12	1	0
wbmEx26(ATF-4oe)	13	2	0
wbmEx26(ATF-4oe)	15	4	0
wbmEx26(ATF-4oe)	16	3	0
wbmEx26(ATF-4oe)	17	1	0
wbmEx26(ATF-4oe)	17	3	1

## Sheet: 20120928_35C_co
Strain	Age[hours]	Frequency	Censor	Notes
N2	7	5	0	Put 1 day old worms on OP50 plates the night before; At 1 am the timer switched on the incubator to 35C. Caro counted starting at 8:10 am and I took over at 5pm
N2	8	7	0
N2	9	7	0
N2	10	5	0
N2	11	6	0
N2	12	5	0
N2	13	2	0
LD1325 atf-4(tm4397)	7	7	0
LD1325 atf-4(tm4397)	8	6	0
LD1325 atf-4(tm4397)	9	8	0
LD1325 atf-4(tm4397)	10	4	0
LD1325 atf-4(tm4397)	11	2	0
LD1325 atf-4(tm4397)	12	2	0
LD1325 atf-4(tm4397)	13	3	0

## Sheet: 20121003_35C_co
Strain	Age[hours]	Frequency	Censor	Notes
N2	10	19	0
N2	11	9	0
N2	12	3	0
N2	13	0	0
N2	15	1	0
LD1325 atf-4(tm4397)	10	17	0
LD1325 atf-4(tm4397)	11	15	0
LD1325 atf-4(tm4397)	12	0	0
wbmEx26(ATF-4oe)	10	3	0
wbmEx26(ATF-4oe)	11	3	0
wbmEx26(ATF-4oe)	12	2	0
wbmEx26(ATF-4oe)	13	2	0
wbmEx26(ATF-4oe)	15	5	0
wbmEx26(ATF-4oe)	16	4	0
wbmEx26(ATF-4oe)	16	1	1
wbmEx26(ATF-4oe)	17	2	0
wbmEx26(ATF-4oe)	19	4	1
wbmEx27(ATF-4oe)	10	4	0
wbmEx27(ATF-4oe)	10	2	1
wbmEx27(ATF-4oe)	11	3	0
wbmEx27(ATF-4oe)	12	1	0
wbmEx27(ATF-4oe)	13	2	0
wbmEx27(ATF-4oe)	15	8	0
wbmEx27(ATF-4oe)	16	7	0
wbmEx27(ATF-4oe)	17	0	0
wbmEx27(ATF-4oe)	19	1	1

## Sheet: 20150821_35C_mb
Temperature [35 C]	Worm Strain	# Hours in Heat	Frequency [#]	Censor (yes =1, no = 0)	Comments
35	N2 L4440	6	4	0
35	N2 L4440	7	3	0
35	N2 L4440	8	1	0
35	N2 L4440	9	4	0
35	N2 L4440	10	6	0
35	N2 L4440	11	4	0
35	N2 L4440	12	2	0
35	N2 L4440	13	3	0
35	N2 L4440	14	1	0
				0
35	N2 atf-4(RNAi)	6	7	0
35	N2 atf-4(RNAi)	8	2	0
35	N2 atf-4(RNAi)	9	4	0
35	N2 atf-4(RNAi)	10	4	0
35	N2 atf-4(RNAi)	11	2	0
35	N2 atf-4(RNAi)	12	5	0
35	N2 atf-4(RNAi)	13	1	0
35	N2 atf-4(RNAi)	15	1	0
35	N2 atf-4(RNAi)	16	1	0
35	raga-1(ok386) L4440	6	3	0
35	raga-1(ok386) L4440	7	2	0
35	raga-1(ok386) L4440	9	3	0
35	raga-1(ok386) L4440	10	1	0
35	raga-1(ok386) L4440	11	5	0
35	raga-1(ok386) L4440	12	1	0
35	raga-1(ok386) L4440	13	4	0
35	raga-1(ok386) L4440	14	1	0
35	raga-1(ok386) L4440	15	4	0
35	raga-1(ok386) L4440	16	3	0
35	raga-1(ok386) L4440	16	7	1
35	raga-1(ok386) atf-4(RNAi)	6	8	0
35	raga-1(ok386) atf-4(RNAi)	7	2	0
35	raga-1(ok386) atf-4(RNAi)	8	2	0
35	raga-1(ok386) atf-4(RNAi)	9	1	0
35	raga-1(ok386) atf-4(RNAi)	10	2	0
35	raga-1(ok386) atf-4(RNAi)	11	2	0
35	raga-1(ok386) atf-4(RNAi)	13	1	0

## Sheet: 20190225_34C_ATF4oe
Trial	Strain	Condition.1	Plate.Name	Frequency	Death	Censored	Excluded	Device
Heat tolerance Trial 190225	ldIs119 [Patf-4::ATF-4(gDNA)::GFP]	Condition.1	red_c::2	1	0.637639	0	0	red
Heat tolerance Trial 190225	ldIs119 [Patf-4::ATF-4(gDNA)::GFP]	Condition.1	red_c::2	1	0.658472	0	0	red
Heat tolerance Trial 190225	ldIs119 [Patf-4::ATF-4(gDNA)::GFP]	Condition.1	red_c::2	1	0.720972	0	0	red
Heat tolerance Trial 190225	ldIs119 [Patf-4::ATF-4(gDNA)::GFP]	Condition.1	red_c::2	1	0.741806	0	0	red
Heat tolerance Trial 190225	ldIs119 [Patf-4::ATF-4(gDNA)::GFP]	Condition.1	red_c::2	1	0.762639	0	0	red
Heat tolerance Trial 190225	ldIs119 [Patf-4::ATF-4(gDNA)::GFP]	Condition.1	red_c::2	1	0.762639	0	0	red
Heat tolerance Trial 190225	ldIs119 [Patf-4::ATF-4(gDNA)::GFP]	Condition.1	red_c::2	1	0.762639	0	0	red
Heat tolerance Trial 190225	ldIs119 [Patf-4::ATF-4(gDNA)::GFP]	Condition.1	red_c::2	1	0.804306	0	0	red
Heat tolerance Trial 190225	ldIs119 [Patf-4::ATF-4(gDNA)::GFP]	Condition.1	red_c::2	1	0.845972	0	0	red
Heat tolerance Trial 190225	ldIs119 [Patf-4::ATF-4(gDNA)::GFP]	Condition.1	red_c::2	1	0.845972	0	0	red
Heat tolerance Trial 190225	ldIs119 [Patf-4::ATF-4(gDNA)::GFP]	Condition.1	red_c::2	1	0.866806	0	0	red
Heat tolerance Trial 190225	ldIs119 [Patf-4::ATF-4(gDNA)::GFP]	Condition.1	red_c::2	1	0.887639	0	0	red
Heat tolerance Trial 190225	ldIs119 [Patf-4::ATF-4(gDNA)::GFP]	Condition.1	red_c::2	1	0.887639	0	0	red
Heat tolerance Trial 190225	ldIs119 [Patf-4::ATF-4(gDNA)::GFP]	Condition.1	red_c::2	1	0.887639	0	0	red
Heat tolerance Trial 190225	ldIs119 [Patf-4::ATF-4(gDNA)::GFP]	Condition.1	red_c::2	1	0.887639	0	0	red
Heat tolerance Trial 190225	ldIs119 [Patf-4::ATF-4(gDNA)::GFP]	Condition.1	red_c::2	1	0.908472	0	0	red
Heat tolerance Trial 190225	ldIs119 [Patf-4::ATF-4(gDNA)::GFP]	Condition.1	red_c::2	1	0.908472	0	0	red
Heat tolerance Trial 190225	ldIs119 [Patf-4::ATF-4(gDNA)::GFP]	Condition.1	red_c::2	1	0.929306	0	0	red
Heat tolerance Trial 190225	ldIs119 [Patf-4::ATF-4(gDNA)::GFP]	Condition.1	red_c::2	1	0.929306	0	0	red
Heat tolerance Trial 190225	ldIs119 [Patf-4::ATF-4(gDNA)::GFP]	Condition.1	red_c::2	1	0.929306	0	0	red
Heat tolerance Trial 190225	ldIs119 [Patf-4::ATF-4(gDNA)::GFP]	Condition.1	red_c::2	1	0.929306	0	0	red
Heat tolerance Trial 190225	ldIs119 [Patf-4::ATF-4(gDNA)::GFP]	Condition.1	red_c::2	1	0.950139	0	0	red
Heat tolerance Trial 190225	ldIs119 [Patf-4::ATF-4(gDNA)::GFP]	Condition.1	red_c::2	1	0.950139	0	0	red
Heat tolerance Trial 190225	ldIs119 [Patf-4::ATF-4(gDNA)::GFP]	Condition.1	red_c::2	1	0.950139	0	0	red
Heat tolerance Trial 190225	ldIs119 [Patf-4::ATF-4(gDNA)::GFP]	Condition.1	red_c::2	1	0.950139	0	0	red
Heat tolerance Trial 190225	ldIs119 [Patf-4::ATF-4(gDNA)::GFP]	Condition.1	red_c::2	1	0.970972	0	0	red
Heat tolerance Trial 190225	ldIs119 [Patf-4::ATF-4(gDNA)::GFP]	Condition.1	red_c::2	1	0.970972	0	0	red
Heat tolerance Trial 190225	ldIs119 [Patf-4::ATF-4(gDNA)::GFP]	Condition.1	red_c::2	1	0.970972	0	0	red
Heat tolerance Trial 190225	ldIs119 [Patf-4::ATF-4(gDNA)::GFP]	Condition.1	red_c::2	1	0.991806	0	0	red
Heat tolerance Trial 190225	ldIs119 [Patf-4::ATF-4(gDNA)::GFP]	Condition.1	red_c::2	1	0.991806	0	0	red
Heat tolerance Trial 190225	ldIs119 [Patf-4::ATF-4(gDNA)::GFP]	Condition.1	red_c::2	1	0.991806	0	0	red
Heat tolerance Trial 190225	ldIs119 [Patf-4::ATF-4(gDNA)::GFP]	Condition.1	red_c::2	1	1.01264	0	0	red
Heat tolerance Trial 190225	ldIs119 [Patf-4::ATF-4(gDNA)::GFP]	Condition.1	red_c::2	1	1.01264	0	0	red
Heat tolerance Trial 190225	ldIs119 [Patf-4::ATF-4(gDNA)::GFP]	Condition.1	red_c::2	1	1.01264	0	0	red
Heat tolerance Trial 190225	ldIs119 [Patf-4::ATF-4(gDNA)::GFP]	Condition.1	red_c::2	1	1.05431	0	0	red
Heat tolerance Trial 190225	ldIs119 [Patf-4::ATF-4(gDNA)::GFP]	Condition.1	red_c::2	1	1.05431	0	0	red
Heat tolerance Trial 190225	ldIs119 [Patf-4::ATF-4(gDNA)::GFP]	Condition.1	red_c::2	1	1.05431	0	0	red
Heat tolerance Trial 190225	ldIs119 [Patf-4::ATF-4(gDNA)::GFP]	Condition.1	red_c::2	1	1.07514	0	0	red
Heat tolerance Trial 190225	ldIs119 [Patf-4::ATF-4(gDNA)::GFP]	Condition.1	red_c::2	1	1.07514	0	0	red
Heat tolerance Trial 190225	ldIs119 [Patf-4::ATF-4(gDNA)::GFP]	Condition.1	red_c::2	1	1.07514	0	0	red
Heat tolerance Trial 190225	ldIs119 [Patf-4::ATF-4(gDNA)::GFP]	Condition.1	red_c::2	1	1.13764	0	0	red
Heat tolerance Trial 190225	ldIs119 [Patf-4::ATF-4(gDNA)::GFP]	Condition.1	red_c::2	1	1.13764	0	0	red
Heat tolerance Trial 190225	ldIs119 [Patf-4::ATF-4(gDNA)::GFP]	Condition.1	red_c::2	1	1.15847	0	0	red
Heat tolerance Trial 190225	ldIs119 [Patf-4::ATF-4(gDNA)::GFP]	Condition.1	red_c::2	1	1.20014	0	0	red
Heat tolerance Trial 190225	ldIs119 [Patf-4::ATF-4(gDNA)::GFP]	Condition.1	red_c::2	1	1.30431	0	0	red
Heat tolerance Trial 190225	ldIs119 [Patf-4::ATF-4(gDNA)::GFP]	Condition.1	red_c::2	1	1.32514	0	0	red
Heat tolerance Trial 190225	ldIs119 [Patf-4::ATF-4(gDNA)::GFP]	Condition.1	red_c::2	1	1.49181	0	0	red
Heat tolerance Trial 190225	ldIs119 [Patf-4::ATF-4(gDNA)::GFP]	Condition.1	red_b::0	1	0.234861	0	0	red
Heat tolerance Trial 190225	ldIs119 [Patf-4::ATF-4(gDNA)::GFP]	Condition.1	red_b::0	1	0.234861	0	0	red
Heat tolerance Trial 190225	ldIs119 [Patf-4::ATF-4(gDNA)::GFP]	Condition.1	red_b::0	1	0.255694	0	0	red
Heat tolerance Trial 190225	ldIs119 [Patf-4::ATF-4(gDNA)::GFP]	Condition.1	red_b::0	1	0.255694	0	0	red
Heat tolerance Trial 190225	ldIs119 [Patf-4::ATF-4(gDNA)::GFP]	Condition.1	red_b::0	1	0.297361	0	0	red
Heat tolerance Trial 190225	ldIs119 [Patf-4::ATF-4(gDNA)::GFP]	Condition.1	red_b::0	1	0.318194	0	0	red
Heat tolerance Trial 190225	ldIs119 [Patf-4::ATF-4(gDNA)::GFP]	Condition.1	red_b::0	1	0.318194	0	0	red
Heat tolerance Trial 190225	ldIs119 [Patf-4::ATF-4(gDNA)::GFP]	Condition.1	red_b::0	1	0.339028	0	0	red
Heat tolerance Trial 190225	ldIs119 [Patf-4::ATF-4(gDNA)::GFP]	Condition.1	red_b::0	1	0.359861	0	0	red
Heat tolerance Trial 190225	ldIs119 [Patf-4::ATF-4(gDNA)::GFP]	Condition.1	red_b::0	1	0.359861	0	0	red
Heat tolerance Trial 190225	ldIs119 [Patf-4::ATF-4(gDNA)::GFP]	Condition.1	red_b::0	1	0.422361	0	0	red
Heat tolerance Trial 190225	ldIs119 [Patf-4::ATF-4(gDNA)::GFP]	Condition.1	red_b::0	1	0.547361	0	0	red
Heat tolerance Trial 190225	ldIs119 [Patf-4::ATF-4(gDNA)::GFP]	Condition.1	red_b::0	1	0.547361	0	0	red
Heat tolerance Trial 190225	ldIs119 [Patf-4::ATF-4(gDNA)::GFP]	Condition.1	red_b::0	1	0.568194	0	0	red
Heat tolerance Trial 190225	ldIs119 [Patf-4::ATF-4(gDNA)::GFP]	Condition.1	red_b::0	1	0.589028	0	0	red
Heat tolerance Trial 190225	ldIs119 [Patf-4::ATF-4(gDNA)::GFP]	Condition.1	red_b::0	1	0.589028	0	0	red
Heat tolerance Trial 190225	ldIs119 [Patf-4::ATF-4(gDNA)::GFP]	Condition.1	red_b::0	1	0.589028	0	0	red
Heat tolerance Trial 190225	ldIs119 [Patf-4::ATF-4(gDNA)::GFP]	Condition.1	red_b::0	1	0.589028	0	0	red
Heat tolerance Trial 190225	ldIs119 [Patf-4::ATF-4(gDNA)::GFP]	Condition.1	red_b::0	1	0.609861	0	0	red
Heat tolerance Trial 190225	ldIs119 [Patf-4::ATF-4(gDNA)::GFP]	Condition.1	red_b::0	1	0.609861	0	0	red
Heat tolerance Trial 190225	ldIs119 [Patf-4::ATF-4(gDNA)::GFP]	Condition.1	red_b::0	1	0.630694	0	0	red
Heat tolerance Trial 190225	ldIs119 [Patf-4::ATF-4(gDNA)::GFP]	Condition.1	red_b::0	1	0.630694	0	0	red
Heat tolerance Trial 190225	ldIs119 [Patf-4::ATF-4(gDNA)::GFP]	Condition.1	red_b::0	1	0.630694	0	0	red
Heat tolerance Trial 190225	ldIs119 [Patf-4::ATF-4(gDNA)::GFP]	Condition.1	red_b::0	1	0.630694	0	0	red
Heat tolerance Trial 190225	ldIs119 [Patf-4::ATF-4(gDNA)::GFP]	Condition.1	red_b::0	1	0.630694	0	0	red
Heat tolerance Trial 190225	ldIs119 [Patf-4::ATF-4(gDNA)::GFP]	Condition.1	red_b::0	1	0.630694	0	0	red
Heat tolerance Trial 190225	ldIs119 [Patf-4::ATF-4(gDNA)::GFP]	Condition.1	red_b::0	1	0.651528	0	0	red
Heat tolerance Trial 190225	ldIs119 [Patf-4::ATF-4(gDNA)::GFP]	Condition.1	red_b::0	1	0.651528	0	0	red
Heat tolerance Trial 190225	ldIs119 [Patf-4::ATF-4(gDNA)::GFP]	Condition.1	red_b::0	1	0.651528	0	0	red
Heat tolerance Trial 190225	ldIs119 [Patf-4::ATF-4(gDNA)::GFP]	Condition.1	red_b::0	1	0.672361	0	0	red
Heat tolerance Trial 190225	ldIs119 [Patf-4::ATF-4(gDNA)::GFP]	Condition.1	red_b::0	1	0.672361	0	0	red
Heat tolerance Trial 190225	ldIs119 [Patf-4::ATF-4(gDNA)::GFP]	Condition.1	red_b::0	1	0.693194	0	0	red
Heat tolerance Trial 190225	ldIs119 [Patf-4::ATF-4(gDNA)::GFP]	Condition.1	red_b::0	1	0.693194	0	0	red
Heat tolerance Trial 190225	ldIs119 [Patf-4::ATF-4(gDNA)::GFP]	Condition.1	red_b::0	1	0.693194	0	0	red
Heat tolerance Trial 190225	ldIs119 [Patf-4::ATF-4(gDNA)::GFP]	Condition.1	red_b::0	1	0.693194	0	0	red
Heat tolerance Trial 190225	ldIs119 [Patf-4::ATF-4(gDNA)::GFP]	Condition.1	red_b::0	1	0.714028	0	0	red
Heat tolerance Trial 190225	ldIs119 [Patf-4::ATF-4(gDNA)::GFP]	Condition.1	red_b::0	1	0.714028	0	0	red
Heat tolerance Trial 190225	ldIs119 [Patf-4::ATF-4(gDNA)::GFP]	Condition.1	red_b::0	1	0.714028	0	0	red
Heat tolerance Trial 190225	ldIs119 [Patf-4::ATF-4(gDNA)::GFP]	Condition.1	red_b::0	1	0.734861	0	0	red
Heat tolerance Trial 190225	ldIs119 [Patf-4::ATF-4(gDNA)::GFP]	Condition.1	red_b::0	1	0.734861	0	0	red
Heat tolerance Trial 190225	ldIs119 [Patf-4::ATF-4(gDNA)::GFP]	Condition.1	red_b::0	1	0.734861	0	0	red
Heat tolerance Trial 190225	ldIs119 [Patf-4::ATF-4(gDNA)::GFP]	Condition.1	red_b::0	1	0.734861	0	0	red
Heat tolerance Trial 190225	ldIs119 [Patf-4::ATF-4(gDNA)::GFP]	Condition.1	red_b::0	1	0.734861	0	0	red
Heat tolerance Trial 190225	ldIs119 [Patf-4::ATF-4(gDNA)::GFP]	Condition.1	red_b::0	1	0.755694	0	0	red
Heat tolerance Trial 190225	ldIs119 [Patf-4::ATF-4(gDNA)::GFP]	Condition.1	red_b::0	1	0.755694	0	0	red
Heat tolerance Trial 190225	ldIs119 [Patf-4::ATF-4(gDNA)::GFP]	Condition.1	red_b::0	1	0.776528	0	0	red
Heat tolerance Trial 190225	ldIs119 [Patf-4::ATF-4(gDNA)::GFP]	Condition.1	red_b::0	1	0.797361	0	0	red
Heat tolerance Trial 190225	ldIs119 [Patf-4::ATF-4(gDNA)::GFP]	Condition.1	red_b::0	1	0.818194	0	0	red
Heat tolerance Trial 190225	ldIs119 [Patf-4::ATF-4(gDNA)::GFP]	Condition.1	red_b::0	1	0.880694	0	0	red
Heat tolerance Trial 190225	ldIs119 [Patf-4::ATF-4(gDNA)::GFP]	Condition.1	red_b::0	1	0.880694	0	0	red
Heat tolerance Trial 190225	ldIs119 [Patf-4::ATF-4(gDNA)::GFP]	Condition.1	red_b::3	1	0.380694	0	0	red
Heat tolerance Trial 190225	ldIs119 [Patf-4::ATF-4(gDNA)::GFP]	Condition.1	red_b::3	1	0.505694	0	0	red
Heat tolerance Trial 190225	ldIs119 [Patf-4::ATF-4(gDNA)::GFP]	Condition.1	red_b::3	1	0.672361	0	0	red
Heat tolerance Trial 190225	ldIs119 [Patf-4::ATF-4(gDNA)::GFP]	Condition.1	red_b::3	1	0.672361	0	0	red
Heat tolerance Trial 190225	ldIs119 [Patf-4::ATF-4(gDNA)::GFP]	Condition.1	red_b::3	1	0.693194	0	0	red
Heat tolerance Trial 190225	ldIs119 [Patf-4::ATF-4(gDNA)::GFP]	Condition.1	red_b::3	1	0.693194	0	0	red
Heat tolerance Trial 190225	ldIs119 [Patf-4::ATF-4(gDNA)::GFP]	Condition.1	red_b::3	1	0.734861	0	0	red
Heat tolerance Trial 190225	ldIs119 [Patf-4::ATF-4(gDNA)::GFP]	Condition.1	red_b::3	1	0.755694	0	0	red
Heat tolerance Trial 190225	ldIs119 [Patf-4::ATF-4(gDNA)::GFP]	Condition.1	red_b::3	1	0.776528	0	0	red
Heat tolerance Trial 190225	ldIs119 [Patf-4::ATF-4(gDNA)::GFP]	Condition.1	red_b::3	1	0.797361	0	0	red
Heat tolerance Trial 190225	ldIs119 [Patf-4::ATF-4(gDNA)::GFP]	Condition.1	red_b::3	1	0.797361	0	0	red
Heat tolerance Trial 190225	ldIs119 [Patf-4::ATF-4(gDNA)::GFP]	Condition.1	red_b::3	1	0.797361	0	0	red
Heat tolerance Trial 190225	ldIs119 [Patf-4::ATF-4(gDNA)::GFP]	Condition.1	red_b::3	1	0.797361	0	0	red
Heat tolerance Trial 190225	ldIs119 [Patf-4::ATF-4(gDNA)::GFP]	Condition.1	red_b::3	1	0.818194	0	0	red
Heat tolerance Trial 190225	ldIs119 [Patf-4::ATF-4(gDNA)::GFP]	Condition.1	red_b::3	1	0.818194	0	0	red
Heat tolerance Trial 190225	ldIs119 [Patf-4::ATF-4(gDNA)::GFP]	Condition.1	red_b::3	1	0.839028	0	0	red
Heat tolerance Trial 190225	ldIs119 [Patf-4::ATF-4(gDNA)::GFP]	Condition.1	red_b::3	1	0.839028	0	0	red
Heat tolerance Trial 190225	ldIs119 [Patf-4::ATF-4(gDNA)::GFP]	Condition.1	red_b::3	1	0.859861	0	0	red
Heat tolerance Trial 190225	ldIs119 [Patf-4::ATF-4(gDNA)::GFP]	Condition.1	red_b::3	1	0.922361	0	0	red
Heat tolerance Trial 190225	ldIs119 [Patf-4::ATF-4(gDNA)::GFP]	Condition.1	red_b::3	1	0.922361	0	0	red
Heat tolerance Trial 190225	ldIs119 [Patf-4::ATF-4(gDNA)::GFP]	Condition.1	red_b::3	1	0.922361	0	0	red
Heat tolerance Trial 190225	ldIs119 [Patf-4::ATF-4(gDNA)::GFP]	Condition.1	red_b::3	1	0.964028	0	0	red
Heat tolerance Trial 190225	ldIs119 [Patf-4::ATF-4(gDNA)::GFP]	Condition.1	red_b::3	1	0.984861	0	0	red
Heat tolerance Trial 190225	ldIs119 [Patf-4::ATF-4(gDNA)::GFP]	Condition.1	red_b::3	1	0.984861	0	0	red
Heat tolerance Trial 190225	ldIs119 [Patf-4::ATF-4(gDNA)::GFP]	Condition.1	red_b::3	1	1.00569	0	0	red
Heat tolerance Trial 190225	ldIs119 [Patf-4::ATF-4(gDNA)::GFP]	Condition.1	red_b::3	1	1.00569	0	0	red
Heat tolerance Trial 190225	ldIs119 [Patf-4::ATF-4(gDNA)::GFP]	Condition.1	red_b::3	1	1.04736	0	0	red
Heat tolerance Trial 190225	ldIs119 [Patf-4::ATF-4(gDNA)::GFP]	Condition.1	red_b::3	1	1.04736	0	0	red
Heat tolerance Trial 190225	ldIs119 [Patf-4::ATF-4(gDNA)::GFP]	Condition.1	red_b::3	1	1.06819	0	0	red
Heat tolerance Trial 190225	ldIs119 [Patf-4::ATF-4(gDNA)::GFP]	Condition.1	red_b::3	1	1.08903	0	0	red
Heat tolerance Trial 190225	ldIs119 [Patf-4::ATF-4(gDNA)::GFP]	Condition.1	red_b::3	1	1.08903	0	0	red
Heat tolerance Trial 190225	ldIs119 [Patf-4::ATF-4(gDNA)::GFP]	Condition.1	red_b::3	1	1.08903	0	0	red
Heat tolerance Trial 190225	ldIs119 [Patf-4::ATF-4(gDNA)::GFP]	Condition.1	red_b::3	1	1.10986	0	0	red
Heat tolerance Trial 190225	ldIs119 [Patf-4::ATF-4(gDNA)::GFP]	Condition.1	red_b::3	1	1.10986	0	0	red
Heat tolerance Trial 190225	ldIs119 [Patf-4::ATF-4(gDNA)::GFP]	Condition.1	red_b::3	1	1.10986	0	0	red
Heat tolerance Trial 190225	ldIs119 [Patf-4::ATF-4(gDNA)::GFP]	Condition.1	red_b::3	1	1.13069	0	0	red
Heat tolerance Trial 190225	ldIs119 [Patf-4::ATF-4(gDNA)::GFP]	Condition.1	red_b::3	1	1.13069	0	0	red
Heat tolerance Trial 190225	ldIs119 [Patf-4::ATF-4(gDNA)::GFP]	Condition.1	red_b::3	1	1.15153	0	0	red
Heat tolerance Trial 190225	ldIs119 [Patf-4::ATF-4(gDNA)::GFP]	Condition.1	red_b::3	1	1.17236	0	0	red
Heat tolerance Trial 190225	ldIs119 [Patf-4::ATF-4(gDNA)::GFP]	Condition.1	red_b::3	1	1.19319	0	0	red
Heat tolerance Trial 190225	ldIs119 [Patf-4::ATF-4(gDNA)::GFP]	Condition.1	red_b::3	1	1.19319	0	0	red
Heat tolerance Trial 190225	ldIs119 [Patf-4::ATF-4(gDNA)::GFP]	Condition.1	red_b::3	1	1.19319	0	0	red
Heat tolerance Trial 190225	ldIs119 [Patf-4::ATF-4(gDNA)::GFP]	Condition.1	red_b::3	1	1.19319	0	0	red
Heat tolerance Trial 190225	ldIs119 [Patf-4::ATF-4(gDNA)::GFP]	Condition.1	red_b::3	1	1.21403	0	0	red
Heat tolerance Trial 190225	ldIs119 [Patf-4::ATF-4(gDNA)::GFP]	Condition.1	red_b::3	1	1.21403	0	0	red
Heat tolerance Trial 190225	ldIs119 [Patf-4::ATF-4(gDNA)::GFP]	Condition.1	red_b::3	1	1.29736	0	0	red
Heat tolerance Trial 190225	ldIs119 [Patf-4::ATF-4(gDNA)::GFP]	Condition.1	red_b::3	1	1.56819	0	0	red
Heat tolerance Trial 190225	ldIs119 [Patf-4::ATF-4(gDNA)::GFP]	Condition.1	red_b::3	1	1.58903	0	0	red
Heat tolerance Trial 190225	ldIs119 [Patf-4::ATF-4(gDNA)::GFP]	Condition.1	red_b::3	1	1.71403	0	0	red
Heat tolerance Trial 190225	ldIs119 [Patf-4::ATF-4(gDNA)::GFP]	Condition.1	red_b::3	1	2.38069	0	0	red
Heat tolerance Trial 190225	ldIs119 [Patf-4::ATF-4(gDNA)::GFP]	Condition.1	red_a::3	1	0.37375	0	0	red
Heat tolerance Trial 190225	ldIs119 [Patf-4::ATF-4(gDNA)::GFP]	Condition.1	red_a::3	1	0.540417	0	0	red
Heat tolerance Trial 190225	ldIs119 [Patf-4::ATF-4(gDNA)::GFP]	Condition.1	red_a::3	1	0.56125	0	0	red
Heat tolerance Trial 190225	ldIs119 [Patf-4::ATF-4(gDNA)::GFP]	Condition.1	red_a::3	1	0.62375	0	0	red
Heat tolerance Trial 190225	ldIs119 [Patf-4::ATF-4(gDNA)::GFP]	Condition.1	red_a::3	1	0.74875	0	0	red
Heat tolerance Trial 190225	ldIs119 [Patf-4::ATF-4(gDNA)::GFP]	Condition.1	red_a::3	1	0.790417	0	0	red
Heat tolerance Trial 190225	ldIs119 [Patf-4::ATF-4(gDNA)::GFP]	Condition.1	red_a::3	1	0.81125	0	0	red
Heat tolerance Trial 190225	ldIs119 [Patf-4::ATF-4(gDNA)::GFP]	Condition.1	red_a::3	1	0.87375	0	0	red
Heat tolerance Trial 190225	ldIs119 [Patf-4::ATF-4(gDNA)::GFP]	Condition.1	red_a::3	1	0.87375	0	0	red
Heat tolerance Trial 190225	ldIs119 [Patf-4::ATF-4(gDNA)::GFP]	Condition.1	red_a::3	1	0.915417	0	0	red
Heat tolerance Trial 190225	ldIs119 [Patf-4::ATF-4(gDNA)::GFP]	Condition.1	red_a::3	1	0.93625	1	0	red
Heat tolerance Trial 190225	ldIs119 [Patf-4::ATF-4(gDNA)::GFP]	Condition.1	red_a::3	1	0.93625	1	0	red
Heat tolerance Trial 190225	ldIs119 [Patf-4::ATF-4(gDNA)::GFP]	Condition.1	red_a::3	1	0.93625	1	0	red
Heat tolerance Trial 190225	ldIs119 [Patf-4::ATF-4(gDNA)::GFP]	Condition.1	red_a::3	1	0.93625	1	0	red
Heat tolerance Trial 190225	ldIs119 [Patf-4::ATF-4(gDNA)::GFP]	Condition.1	red_a::3	1	0.93625	1	0	red
Heat tolerance Trial 190225	ldIs119 [Patf-4::ATF-4(gDNA)::GFP]	Condition.1	red_a::3	1	0.93625	1	0	red
Heat tolerance Trial 190225	ldIs119 [Patf-4::ATF-4(gDNA)::GFP]	Condition.1	red_a::3	1	0.93625	1	0	red
Heat tolerance Trial 190225	ldIs119 [Patf-4::ATF-4(gDNA)::GFP]	Condition.1	red_a::3	1	0.93625	1	0	red
Heat tolerance Trial 190225	ldIs119 [Patf-4::ATF-4(gDNA)::GFP]	Condition.1	red_a::3	1	0.93625	1	0	red
Heat tolerance Trial 190225	ldIs119 [Patf-4::ATF-4(gDNA)::GFP]	Condition.1	red_a::3	1	0.93625	1	0	red
Heat tolerance Trial 190225	ldIs119 [Patf-4::ATF-4(gDNA)::GFP]	Condition.1	red_a::3	1	0.93625	1	0	red
Heat tolerance Trial 190225	ldIs119 [Patf-4::ATF-4(gDNA)::GFP]	Condition.1	red_a::3	1	0.93625	1	0	red
Heat tolerance Trial 190225	ldIs119 [Patf-4::ATF-4(gDNA)::GFP]	Condition.1	red_a::3	1	0.93625	1	0	red
Heat tolerance Trial 190225	ldIs119 [Patf-4::ATF-4(gDNA)::GFP]	Condition.1	red_a::3	1	0.93625	1	0	red
Heat tolerance Trial 190225	ldIs119 [Patf-4::ATF-4(gDNA)::GFP]	Condition.1	red_a::3	1	0.93625	1	0	red
Heat tolerance Trial 190225	ldIs119 [Patf-4::ATF-4(gDNA)::GFP]	Condition.1	red_a::3	1	0.93625	1	0	red
Heat tolerance Trial 190225	ldIs119 [Patf-4::ATF-4(gDNA)::GFP]	Condition.1	red_a::3	1	0.93625	1	0	red
Heat tolerance Trial 190225	ldIs119 [Patf-4::ATF-4(gDNA)::GFP]	Condition.1	red_a::3	1	0.93625	1	0	red
Heat tolerance Trial 190225	ldIs119 [Patf-4::ATF-4(gDNA)::GFP]	Condition.1	red_a::3	1	0.93625	1	0	red
Heat tolerance Trial 190225	ldIs119 [Patf-4::ATF-4(gDNA)::GFP]	Condition.1	red_a::3	1	0.93625	0	0	red
Heat tolerance Trial 190225	ldIs119 [Patf-4::ATF-4(gDNA)::GFP]	Condition.1	red_a::3	1	0.957083	0	0	red
Heat tolerance Trial 190225	ldIs119 [Patf-4::ATF-4(gDNA)::GFP]	Condition.1	red_a::3	1	0.957083	0	0	red
Heat tolerance Trial 190225	ldIs119 [Patf-4::ATF-4(gDNA)::GFP]	Condition.1	red_a::3	1	0.957083	0	0	red
Heat tolerance Trial 190225	ldIs119 [Patf-4::ATF-4(gDNA)::GFP]	Condition.1	red_a::3	1	0.977917	0	0	red
Heat tolerance Trial 190225	ldIs119 [Patf-4::ATF-4(gDNA)::GFP]	Condition.1	red_a::3	1	0.977917	0	0	red
Heat tolerance Trial 190225	ldIs119 [Patf-4::ATF-4(gDNA)::GFP]	Condition.1	red_a::3	1	0.99875	0	0	red
Heat tolerance Trial 190225	ldIs119 [Patf-4::ATF-4(gDNA)::GFP]	Condition.1	red_a::3	1	1.01958	0	0	red
Heat tolerance Trial 190225	ldIs119 [Patf-4::ATF-4(gDNA)::GFP]	Condition.1	red_a::3	1	1.01958	0	0	red
Heat tolerance Trial 190225	ldIs119 [Patf-4::ATF-4(gDNA)::GFP]	Condition.1	red_a::3	1	1.06125	0	0	red
Heat tolerance Trial 190225	ldIs119 [Patf-4::ATF-4(gDNA)::GFP]	Condition.1	red_a::3	1	1.06125	0	0	red
Heat tolerance Trial 190225	ldIs119 [Patf-4::ATF-4(gDNA)::GFP]	Condition.1	red_a::3	1	1.06125	0	0	red
Heat tolerance Trial 190225	ldIs119 [Patf-4::ATF-4(gDNA)::GFP]	Condition.1	red_a::3	1	1.06125	0	0	red
Heat tolerance Trial 190225	ldIs119 [Patf-4::ATF-4(gDNA)::GFP]	Condition.1	red_a::3	1	1.08208	0	0	red
Heat tolerance Trial 190225	ldIs119 [Patf-4::ATF-4(gDNA)::GFP]	Condition.1	red_a::3	1	1.10292	0	0	red
Heat tolerance Trial 190225	ldIs119 [Patf-4::ATF-4(gDNA)::GFP]	Condition.1	red_a::3	1	1.12375	0	0	red
Heat tolerance Trial 190225	ldIs119 [Patf-4::ATF-4(gDNA)::GFP]	Condition.1	red_a::3	1	1.14458	0	0	red
Heat tolerance Trial 190225	ldIs119 [Patf-4::ATF-4(gDNA)::GFP]	Condition.1	red_a::3	1	1.14458	0	0	red
Heat tolerance Trial 190225	ldIs119 [Patf-4::ATF-4(gDNA)::GFP]	Condition.1	red_a::3	1	1.14458	0	0	red
Heat tolerance Trial 190225	ldIs119 [Patf-4::ATF-4(gDNA)::GFP]	Condition.1	red_a::3	1	1.18625	0	0	red
Heat tolerance Trial 190225	ldIs119 [Patf-4::ATF-4(gDNA)::GFP]	Condition.1	red_a::3	1	1.18625	0	0	red
Heat tolerance Trial 190225	ldIs119 [Patf-4::ATF-4(gDNA)::GFP]	Condition.1	red_a::3	1	1.20708	0	0	red
Heat tolerance Trial 190225	ldIs119 [Patf-4::ATF-4(gDNA)::GFP]	Condition.1	red_a::3	1	1.24875	0	0	red
Heat tolerance Trial 190225	ldIs119 [Patf-4::ATF-4(gDNA)::GFP]	Condition.1	red_a::3	1	1.35292	0	0	red
Heat tolerance Trial 190225	ldIs119 [Patf-4::ATF-4(gDNA)::GFP]	Condition.1	red_a::3	1	1.35292	0	0	red
Heat tolerance Trial 190225	ldIs119 [Patf-4::ATF-4(gDNA)::GFP]	Condition.1	red_a::3	1	1.35292	0	0	red
Heat tolerance Trial 190225	ldIs119 [Patf-4::ATF-4(gDNA)::GFP]	Condition.1	red_a::3	1	1.35292	0	0	red
Heat tolerance Trial 190225	ldIs119 [Patf-4::ATF-4(gDNA)::GFP]	Condition.1	red_a::3	1	1.35292	0	0	red
Heat tolerance Trial 190225	ldIs119 [Patf-4::ATF-4(gDNA)::GFP]	Condition.1	red_a::3	1	1.35292	0	0	red
Heat tolerance Trial 190225	ldIs119 [Patf-4::ATF-4(gDNA)::GFP]	Condition.1	red_a::3	1	1.35292	0	0	red
Heat tolerance Trial 190225	ldIs119 [Patf-4::ATF-4(gDNA)::GFP]	Condition.1	red_a::3	1	1.35292	0	0	red
Heat tolerance Trial 190225	ldIs119 [Patf-4::ATF-4(gDNA)::GFP]	Condition.1	red_a::3	1	1.35292	0	0	red
Heat tolerance Trial 190225	ldIs119 [Patf-4::ATF-4(gDNA)::GFP]	Condition.1	red_a::3	1	1.35292	0	0	red
Heat tolerance Trial 190225	ldIs119 [Patf-4::ATF-4(gDNA)::GFP]	Condition.1	red_a::3	1	1.35292	0	0	red
Heat tolerance Trial 190225	ldIs119 [Patf-4::ATF-4(gDNA)::GFP]	Condition.1	red_a::3	1	1.35292	0	0	red
Heat tolerance Trial 190225	ldIs119 [Patf-4::ATF-4(gDNA)::GFP]	Condition.1	red_a::3	1	1.35292	0	0	red
Heat tolerance Trial 190225	ldIs119 [Patf-4::ATF-4(gDNA)::GFP]	Condition.1	red_a::3	1	1.43625	0	0	red
Heat tolerance Trial 190225	ldIs119 [Patf-4::ATF-4(gDNA)::GFP]	Condition.1	red_a::3	1	1.43625	0	0	red
Heat tolerance Trial 190225	ldIs119 [Patf-4::ATF-4(gDNA)::GFP]	Condition.1	red_a::3	1	1.43625	0	0	red
Heat tolerance Trial 190225	ldIs119 [Patf-4::ATF-4(gDNA)::GFP]	Condition.1	red_a::3	1	1.43625	0	0	red
Heat tolerance Trial 190225	ldIs119 [Patf-4::ATF-4(gDNA)::GFP]	Condition.1	red_a::3	1	1.43625	0	0	red
Heat tolerance Trial 190225	ldIs119 [Patf-4::ATF-4(gDNA)::GFP]	Condition.1	red_a::3	1	1.45708	0	0	red
Heat tolerance Trial 190225	ldIs119 [Patf-4::ATF-4(gDNA)::GFP]	Condition.1	red_a::3	1	1.45708	0	0	red
Heat tolerance Trial 190225	ldIs119 [Patf-4::ATF-4(gDNA)::GFP]	Condition.1	red_a::3	1	1.51958	0	0	red
Heat tolerance Trial 190225	ldIs119 [Patf-4::ATF-4(gDNA)::GFP]	Condition.1	red_a::3	1	1.51958	0	0	red
Heat tolerance Trial 190225	ldIs119 [Patf-4::ATF-4(gDNA)::GFP]	Condition.1	red_a::3	1	1.51958	0	0	red
Heat tolerance Trial 190225	ldIs119 [Patf-4::ATF-4(gDNA)::GFP]	Condition.1	red_a::3	1	1.76958	0	0	red
Heat tolerance Trial 190225	wild type (N2)	Condition.1	red_b::1	1	0.339028	0	0	red
Heat tolerance Trial 190225	wild type (N2)	Condition.1	red_b::1	1	0.339028	0	0	red
Heat tolerance Trial 190225	wild type (N2)	Condition.1	red_b::1	1	0.422361	1	0	red
Heat tolerance Trial 190225	wild type (N2)	Condition.1	red_b::1	1	0.422361	1	0	red
Heat tolerance Trial 190225	wild type (N2)	Condition.1	red_b::1	1	0.422361	1	0	red
Heat tolerance Trial 190225	wild type (N2)	Condition.1	red_b::1	1	0.422361	1	0	red
Heat tolerance Trial 190225	wild type (N2)	Condition.1	red_b::1	1	0.422361	1	0	red
Heat tolerance Trial 190225	wild type (N2)	Condition.1	red_b::1	1	0.422361	1	0	red
Heat tolerance Trial 190225	wild type (N2)	Condition.1	red_b::1	1	0.422361	1	0	red
Heat tolerance Trial 190225	wild type (N2)	Condition.1	red_b::1	1	0.422361	1	0	red
Heat tolerance Trial 190225	wild type (N2)	Condition.1	red_b::1	1	0.422361	1	0	red
Heat tolerance Trial 190225	wild type (N2)	Condition.1	red_b::1	1	0.422361	1	0	red
Heat tolerance Trial 190225	wild type (N2)	Condition.1	red_b::1	1	0.422361	1	0	red
Heat tolerance Trial 190225	wild type (N2)	Condition.1	red_b::1	1	0.422361	0	0	red
Heat tolerance Trial 190225	wild type (N2)	Condition.1	red_b::1	1	0.443194	0	0	red
Heat tolerance Trial 190225	wild type (N2)	Condition.1	red_b::1	1	0.443194	0	0	red
Heat tolerance Trial 190225	wild type (N2)	Condition.1	red_b::1	1	0.484861	0	0	red
Heat tolerance Trial 190225	wild type (N2)	Condition.1	red_b::1	1	0.505694	0	0	red
Heat tolerance Trial 190225	wild type (N2)	Condition.1	red_b::1	1	0.505694	0	0	red
Heat tolerance Trial 190225	wild type (N2)	Condition.1	red_b::1	1	0.547361	0	0	red
Heat tolerance Trial 190225	wild type (N2)	Condition.1	red_b::1	1	0.547361	0	0	red
Heat tolerance Trial 190225	wild type (N2)	Condition.1	red_b::1	1	0.568194	0	0	red
Heat tolerance Trial 190225	wild type (N2)	Condition.1	red_b::1	1	0.568194	0	0	red
Heat tolerance Trial 190225	wild type (N2)	Condition.1	red_b::1	1	0.568194	0	0	red
Heat tolerance Trial 190225	wild type (N2)	Condition.1	red_b::1	1	0.589028	0	0	red
Heat tolerance Trial 190225	wild type (N2)	Condition.1	red_b::1	1	0.589028	0	0	red
Heat tolerance Trial 190225	wild type (N2)	Condition.1	red_b::1	1	0.609861	0	0	red
Heat tolerance Trial 190225	wild type (N2)	Condition.1	red_b::1	1	0.609861	0	0	red
Heat tolerance Trial 190225	wild type (N2)	Condition.1	red_b::1	1	0.651528	0	0	red
Heat tolerance Trial 190225	wild type (N2)	Condition.1	red_b::1	1	0.651528	0	0	red
Heat tolerance Trial 190225	wild type (N2)	Condition.1	red_b::1	1	0.651528	0	0	red
Heat tolerance Trial 190225	wild type (N2)	Condition.1	red_b::1	1	0.651528	0	0	red
Heat tolerance Trial 190225	wild type (N2)	Condition.1	red_b::1	1	0.651528	0	0	red
Heat tolerance Trial 190225	wild type (N2)	Condition.1	red_b::1	1	0.651528	0	0	red
Heat tolerance Trial 190225	wild type (N2)	Condition.1	red_b::1	1	0.651528	0	0	red
Heat tolerance Trial 190225	wild type (N2)	Condition.1	red_b::1	1	0.672361	0	0	red
Heat tolerance Trial 190225	wild type (N2)	Condition.1	red_b::1	1	0.693194	0	0	red
Heat tolerance Trial 190225	wild type (N2)	Condition.1	red_b::1	1	0.693194	0	0	red
Heat tolerance Trial 190225	wild type (N2)	Condition.1	red_b::1	1	0.714028	0	0	red
Heat tolerance Trial 190225	wild type (N2)	Condition.1	red_b::1	1	0.714028	0	0	red
Heat tolerance Trial 190225	wild type (N2)	Condition.1	red_b::1	1	0.714028	0	0	red
Heat tolerance Trial 190225	wild type (N2)	Condition.1	red_b::1	1	0.714028	0	0	red
Heat tolerance Trial 190225	wild type (N2)	Condition.1	red_b::1	1	0.714028	0	0	red
Heat tolerance Trial 190225	wild type (N2)	Condition.1	red_b::1	1	0.714028	0	0	red
Heat tolerance Trial 190225	wild type (N2)	Condition.1	red_b::1	1	0.734861	0	0	red
Heat tolerance Trial 190225	wild type (N2)	Condition.1	red_b::1	1	0.734861	0	0	red
Heat tolerance Trial 190225	wild type (N2)	Condition.1	red_b::1	1	0.734861	0	0	red
Heat tolerance Trial 190225	wild type (N2)	Condition.1	red_b::1	1	0.734861	0	0	red
Heat tolerance Trial 190225	wild type (N2)	Condition.1	red_b::1	1	0.734861	0	0	red
Heat tolerance Trial 190225	wild type (N2)	Condition.1	red_b::1	1	0.755694	0	0	red
Heat tolerance Trial 190225	wild type (N2)	Condition.1	red_b::1	1	0.755694	0	0	red
Heat tolerance Trial 190225	wild type (N2)	Condition.1	red_b::1	1	0.776528	0	0	red
Heat tolerance Trial 190225	wild type (N2)	Condition.1	red_b::1	1	0.776528	0	0	red
Heat tolerance Trial 190225	wild type (N2)	Condition.1	red_b::1	1	0.776528	0	0	red
Heat tolerance Trial 190225	wild type (N2)	Condition.1	red_b::1	1	0.776528	0	0	red
Heat tolerance Trial 190225	wild type (N2)	Condition.1	red_b::1	1	0.776528	0	0	red
Heat tolerance Trial 190225	wild type (N2)	Condition.1	red_b::1	1	0.776528	0	0	red
Heat tolerance Trial 190225	wild type (N2)	Condition.1	red_b::1	1	0.776528	0	0	red
Heat tolerance Trial 190225	wild type (N2)	Condition.1	red_b::1	1	0.776528	0	0	red
Heat tolerance Trial 190225	wild type (N2)	Condition.1	red_b::1	1	0.797361	0	0	red
Heat tolerance Trial 190225	wild type (N2)	Condition.1	red_b::1	1	0.797361	0	0	red
Heat tolerance Trial 190225	wild type (N2)	Condition.1	red_b::1	1	0.797361	0	0	red
Heat tolerance Trial 190225	wild type (N2)	Condition.1	red_b::1	1	0.797361	0	0	red
Heat tolerance Trial 190225	wild type (N2)	Condition.1	red_b::1	1	0.797361	0	0	red
Heat tolerance Trial 190225	wild type (N2)	Condition.1	red_b::1	1	0.797361	0	0	red
Heat tolerance Trial 190225	wild type (N2)	Condition.1	red_b::1	1	0.797361	0	0	red
Heat tolerance Trial 190225	wild type (N2)	Condition.1	red_b::1	1	0.818194	0	0	red
Heat tolerance Trial 190225	wild type (N2)	Condition.1	red_b::1	1	0.818194	0	0	red
Heat tolerance Trial 190225	wild type (N2)	Condition.1	red_b::1	1	0.818194	0	0	red
Heat tolerance Trial 190225	wild type (N2)	Condition.1	red_b::1	1	0.818194	0	0	red
Heat tolerance Trial 190225	wild type (N2)	Condition.1	red_b::1	1	0.818194	0	0	red
Heat tolerance Trial 190225	wild type (N2)	Condition.1	red_b::1	1	0.818194	0	0	red
Heat tolerance Trial 190225	wild type (N2)	Condition.1	red_b::1	1	0.818194	0	0	red
Heat tolerance Trial 190225	wild type (N2)	Condition.1	red_b::1	1	0.818194	0	0	red
Heat tolerance Trial 190225	wild type (N2)	Condition.1	red_b::1	1	0.818194	0	0	red
Heat tolerance Trial 190225	wild type (N2)	Condition.1	red_b::1	1	0.839028	0	0	red
Heat tolerance Trial 190225	wild type (N2)	Condition.1	red_b::1	1	0.839028	0	0	red
Heat tolerance Trial 190225	wild type (N2)	Condition.1	red_b::1	1	0.839028	0	0	red
Heat tolerance Trial 190225	wild type (N2)	Condition.1	red_b::1	1	0.839028	0	0	red
Heat tolerance Trial 190225	wild type (N2)	Condition.1	red_b::1	1	0.839028	0	0	red
Heat tolerance Trial 190225	wild type (N2)	Condition.1	red_b::1	1	0.839028	0	0	red
Heat tolerance Trial 190225	wild type (N2)	Condition.1	red_b::1	1	0.859861	0	0	red
Heat tolerance Trial 190225	wild type (N2)	Condition.1	red_b::1	1	0.859861	0	0	red
Heat tolerance Trial 190225	wild type (N2)	Condition.1	red_b::1	1	0.859861	0	0	red
Heat tolerance Trial 190225	wild type (N2)	Condition.1	red_b::1	1	0.880694	0	0	red
Heat tolerance Trial 190225	wild type (N2)	Condition.1	red_b::1	1	0.880694	0	0	red
Heat tolerance Trial 190225	wild type (N2)	Condition.1	red_b::1	1	0.880694	0	0	red
Heat tolerance Trial 190225	wild type (N2)	Condition.1	red_b::1	1	0.880694	0	0	red
Heat tolerance Trial 190225	wild type (N2)	Condition.1	red_b::1	1	0.880694	0	0	red
Heat tolerance Trial 190225	wild type (N2)	Condition.1	red_b::1	1	0.880694	0	0	red
Heat tolerance Trial 190225	wild type (N2)	Condition.1	red_b::1	1	0.880694	0	0	red
Heat tolerance Trial 190225	wild type (N2)	Condition.1	red_b::1	1	0.880694	0	0	red
Heat tolerance Trial 190225	wild type (N2)	Condition.1	red_b::1	1	0.880694	0	0	red
Heat tolerance Trial 190225	wild type (N2)	Condition.1	red_b::1	1	0.901528	0	0	red
Heat tolerance Trial 190225	wild type (N2)	Condition.1	red_b::1	1	0.901528	0	0	red
Heat tolerance Trial 190225	wild type (N2)	Condition.1	red_b::1	1	0.901528	0	0	red
Heat tolerance Trial 190225	wild type (N2)	Condition.1	red_b::1	1	0.901528	0	0	red
Heat tolerance Trial 190225	wild type (N2)	Condition.1	red_b::1	1	0.901528	0	0	red
Heat tolerance Trial 190225	wild type (N2)	Condition.1	red_b::1	1	0.901528	0	0	red
Heat tolerance Trial 190225	wild type (N2)	Condition.1	red_b::1	1	0.901528	0	0	red
Heat tolerance Trial 190225	wild type (N2)	Condition.1	red_b::1	1	0.901528	0	0	red
Heat tolerance Trial 190225	wild type (N2)	Condition.1	red_b::1	1	0.922361	0	0	red
Heat tolerance Trial 190225	wild type (N2)	Condition.1	red_b::1	1	0.922361	0	0	red
Heat tolerance Trial 190225	wild type (N2)	Condition.1	red_b::1	1	0.922361	0	0	red
Heat tolerance Trial 190225	wild type (N2)	Condition.1	red_b::1	1	0.922361	0	0	red
Heat tolerance Trial 190225	wild type (N2)	Condition.1	red_b::1	1	0.922361	0	0	red
Heat tolerance Trial 190225	wild type (N2)	Condition.1	red_b::1	1	0.922361	0	0	red
Heat tolerance Trial 190225	wild type (N2)	Condition.1	red_b::1	1	0.922361	0	0	red
Heat tolerance Trial 190225	wild type (N2)	Condition.1	red_b::1	1	0.922361	0	0	red
Heat tolerance Trial 190225	wild type (N2)	Condition.1	red_b::1	1	0.943194	0	0	red
Heat tolerance Trial 190225	wild type (N2)	Condition.1	red_b::1	1	0.943194	0	0	red
Heat tolerance Trial 190225	wild type (N2)	Condition.1	red_b::1	1	0.964028	0	0	red
Heat tolerance Trial 190225	wild type (N2)	Condition.1	red_b::1	1	0.964028	0	0	red
Heat tolerance Trial 190225	wild type (N2)	Condition.1	red_b::1	1	0.964028	0	0	red
Heat tolerance Trial 190225	wild type (N2)	Condition.1	red_b::1	1	0.964028	0	0	red
Heat tolerance Trial 190225	wild type (N2)	Condition.1	red_b::1	1	0.964028	0	0	red
Heat tolerance Trial 190225	wild type (N2)	Condition.1	red_b::1	1	0.964028	0	0	red
Heat tolerance Trial 190225	wild type (N2)	Condition.1	red_b::1	1	0.964028	0	0	red
Heat tolerance Trial 190225	wild type (N2)	Condition.1	red_b::1	1	0.964028	0	0	red
Heat tolerance Trial 190225	wild type (N2)	Condition.1	red_b::1	1	0.984861	0	0	red
Heat tolerance Trial 190225	wild type (N2)	Condition.1	red_b::1	1	0.984861	0	0	red
Heat tolerance Trial 190225	wild type (N2)	Condition.1	red_b::1	1	0.984861	0	0	red
Heat tolerance Trial 190225	wild type (N2)	Condition.1	red_b::1	1	0.984861	0	0	red
Heat tolerance Trial 190225	wild type (N2)	Condition.1	red_b::1	1	1.02653	0	0	red
Heat tolerance Trial 190225	wild type (N2)	Condition.1	red_b::1	1	1.02653	0	0	red
Heat tolerance Trial 190225	wild type (N2)	Condition.1	red_b::1	1	1.02653	0	0	red
Heat tolerance Trial 190225	wild type (N2)	Condition.1	red_b::1	1	1.04736	0	0	red
Heat tolerance Trial 190225	wild type (N2)	Condition.1	red_b::1	1	1.04736	0	0	red
Heat tolerance Trial 190225	wild type (N2)	Condition.1	red_b::1	1	1.06819	0	0	red
Heat tolerance Trial 190225	wild type (N2)	Condition.1	red_b::1	1	1.08903	0	0	red
Heat tolerance Trial 190225	wild type (N2)	Condition.1	red_b::1	1	1.08903	0	0	red
Heat tolerance Trial 190225	wild type (N2)	Condition.1	red_b::1	1	1.10986	0	0	red
Heat tolerance Trial 190225	wild type (N2)	Condition.1	red_b::1	1	1.13069	0	0	red
Heat tolerance Trial 190225	wild type (N2)	Condition.1	red_b::1	1	1.15153	0	0	red
Heat tolerance Trial 190225	wild type (N2)	Condition.1	red_b::1	1	1.15153	0	0	red
Heat tolerance Trial 190225	wild type (N2)	Condition.1	red_b::1	1	1.21403	0	0	red
Heat tolerance Trial 190225	wild type (N2)	Condition.1	red_b::1	1	1.21403	0	0	red
Heat tolerance Trial 190225	wild type (N2)	Condition.1	red_a::0	1	0.227917	0	0	red
Heat tolerance Trial 190225	wild type (N2)	Condition.1	red_a::0	1	0.269583	0	0	red
Heat tolerance Trial 190225	wild type (N2)	Condition.1	red_a::0	1	0.332083	0	0	red
Heat tolerance Trial 190225	wild type (N2)	Condition.1	red_a::0	1	0.37375	0	0	red
Heat tolerance Trial 190225	wild type (N2)	Condition.1	red_a::0	1	0.415417	0	0	red
Heat tolerance Trial 190225	wild type (N2)	Condition.1	red_a::0	1	0.43625	0	0	red
Heat tolerance Trial 190225	wild type (N2)	Condition.1	red_a::0	1	0.49875	0	0	red
Heat tolerance Trial 190225	wild type (N2)	Condition.1	red_a::0	1	0.540417	0	0	red
Heat tolerance Trial 190225	wild type (N2)	Condition.1	red_a::0	1	0.540417	0	0	red
Heat tolerance Trial 190225	wild type (N2)	Condition.1	red_a::0	1	0.56125	0	0	red
Heat tolerance Trial 190225	wild type (N2)	Condition.1	red_a::0	1	0.582083	0	0	red
Heat tolerance Trial 190225	wild type (N2)	Condition.1	red_a::0	1	0.602917	0	0	red
Heat tolerance Trial 190225	wild type (N2)	Condition.1	red_a::0	1	0.602917	0	0	red
Heat tolerance Trial 190225	wild type (N2)	Condition.1	red_a::0	1	0.602917	0	0	red
Heat tolerance Trial 190225	wild type (N2)	Condition.1	red_a::0	1	0.602917	0	0	red
Heat tolerance Trial 190225	wild type (N2)	Condition.1	red_a::0	1	0.602917	0	0	red
Heat tolerance Trial 190225	wild type (N2)	Condition.1	red_a::0	1	0.62375	0	0	red
Heat tolerance Trial 190225	wild type (N2)	Condition.1	red_a::0	1	0.62375	0	0	red
Heat tolerance Trial 190225	wild type (N2)	Condition.1	red_a::0	1	0.62375	0	0	red
Heat tolerance Trial 190225	wild type (N2)	Condition.1	red_a::0	1	0.62375	0	0	red
Heat tolerance Trial 190225	wild type (N2)	Condition.1	red_a::0	1	0.62375	0	0	red
Heat tolerance Trial 190225	wild type (N2)	Condition.1	red_a::0	1	0.62375	0	0	red
Heat tolerance Trial 190225	wild type (N2)	Condition.1	red_a::0	1	0.644583	0	0	red
Heat tolerance Trial 190225	wild type (N2)	Condition.1	red_a::0	1	0.644583	0	0	red
Heat tolerance Trial 190225	wild type (N2)	Condition.1	red_a::0	1	0.665417	0	0	red
Heat tolerance Trial 190225	wild type (N2)	Condition.1	red_a::0	1	0.665417	0	0	red
Heat tolerance Trial 190225	wild type (N2)	Condition.1	red_a::0	1	0.665417	0	0	red
Heat tolerance Trial 190225	wild type (N2)	Condition.1	red_a::0	1	0.665417	0	0	red
Heat tolerance Trial 190225	wild type (N2)	Condition.1	red_a::0	1	0.665417	0	0	red
Heat tolerance Trial 190225	wild type (N2)	Condition.1	red_a::0	1	0.68625	0	0	red
Heat tolerance Trial 190225	wild type (N2)	Condition.1	red_a::0	1	0.68625	0	0	red
Heat tolerance Trial 190225	wild type (N2)	Condition.1	red_a::0	1	0.68625	0	0	red
Heat tolerance Trial 190225	wild type (N2)	Condition.1	red_a::0	1	0.68625	0	0	red
Heat tolerance Trial 190225	wild type (N2)	Condition.1	red_a::0	1	0.68625	0	0	red
Heat tolerance Trial 190225	wild type (N2)	Condition.1	red_a::0	1	0.707083	0	0	red
Heat tolerance Trial 190225	wild type (N2)	Condition.1	red_a::0	1	0.707083	0	0	red
Heat tolerance Trial 190225	wild type (N2)	Condition.1	red_a::0	1	0.707083	0	0	red
Heat tolerance Trial 190225	wild type (N2)	Condition.1	red_a::0	1	0.707083	0	0	red
Heat tolerance Trial 190225	wild type (N2)	Condition.1	red_a::0	1	0.707083	0	0	red
Heat tolerance Trial 190225	wild type (N2)	Condition.1	red_a::0	1	0.727917	0	0	red
Heat tolerance Trial 190225	wild type (N2)	Condition.1	red_a::0	1	0.74875	0	0	red
Heat tolerance Trial 190225	wild type (N2)	Condition.1	red_a::0	1	0.74875	0	0	red
Heat tolerance Trial 190225	wild type (N2)	Condition.1	red_a::0	1	0.74875	0	0	red
Heat tolerance Trial 190225	wild type (N2)	Condition.1	red_a::0	1	0.74875	0	0	red
Heat tolerance Trial 190225	wild type (N2)	Condition.1	red_a::0	1	0.74875	0	0	red
Heat tolerance Trial 190225	wild type (N2)	Condition.1	red_a::0	1	0.769583	0	0	red
Heat tolerance Trial 190225	wild type (N2)	Condition.1	red_a::0	1	0.769583	0	0	red
Heat tolerance Trial 190225	wild type (N2)	Condition.1	red_a::0	1	0.769583	0	0	red
Heat tolerance Trial 190225	wild type (N2)	Condition.1	red_a::0	1	0.790417	0	0	red
Heat tolerance Trial 190225	wild type (N2)	Condition.1	red_a::0	1	0.790417	0	0	red
Heat tolerance Trial 190225	wild type (N2)	Condition.1	red_a::0	1	0.790417	0	0	red
Heat tolerance Trial 190225	wild type (N2)	Condition.1	red_a::0	1	0.790417	0	0	red
Heat tolerance Trial 190225	wild type (N2)	Condition.1	red_a::0	1	0.790417	0	0	red
Heat tolerance Trial 190225	wild type (N2)	Condition.1	red_a::0	1	0.790417	0	0	red
Heat tolerance Trial 190225	wild type (N2)	Condition.1	red_a::0	1	0.790417	0	0	red
Heat tolerance Trial 190225	wild type (N2)	Condition.1	red_a::0	1	0.790417	0	0	red
Heat tolerance Trial 190225	wild type (N2)	Condition.1	red_a::0	1	0.790417	0	0	red
Heat tolerance Trial 190225	wild type (N2)	Condition.1	red_a::0	1	0.790417	0	0	red
Heat tolerance Trial 190225	wild type (N2)	Condition.1	red_a::0	1	0.790417	0	0	red
Heat tolerance Trial 190225	wild type (N2)	Condition.1	red_a::0	1	0.81125	0	0	red
Heat tolerance Trial 190225	wild type (N2)	Condition.1	red_a::0	1	0.81125	0	0	red
Heat tolerance Trial 190225	wild type (N2)	Condition.1	red_a::0	1	0.81125	0	0	red
Heat tolerance Trial 190225	wild type (N2)	Condition.1	red_a::0	1	0.81125	0	0	red
Heat tolerance Trial 190225	wild type (N2)	Condition.1	red_a::0	1	0.81125	0	0	red
Heat tolerance Trial 190225	wild type (N2)	Condition.1	red_a::0	1	0.81125	0	0	red
Heat tolerance Trial 190225	wild type (N2)	Condition.1	red_a::0	1	0.81125	0	0	red
Heat tolerance Trial 190225	wild type (N2)	Condition.1	red_a::0	1	0.832083	0	0	red
Heat tolerance Trial 190225	wild type (N2)	Condition.1	red_a::0	1	0.832083	0	0	red
Heat tolerance Trial 190225	wild type (N2)	Condition.1	red_a::0	1	0.832083	0	0	red
Heat tolerance Trial 190225	wild type (N2)	Condition.1	red_a::0	1	0.832083	0	0	red
Heat tolerance Trial 190225	wild type (N2)	Condition.1	red_a::0	1	0.832083	0	0	red
Heat tolerance Trial 190225	wild type (N2)	Condition.1	red_a::0	1	0.832083	0	0	red
Heat tolerance Trial 190225	wild type (N2)	Condition.1	red_a::0	1	0.852917	0	0	red
Heat tolerance Trial 190225	wild type (N2)	Condition.1	red_a::0	1	0.852917	0	0	red
Heat tolerance Trial 190225	wild type (N2)	Condition.1	red_a::0	1	0.852917	0	0	red
Heat tolerance Trial 190225	wild type (N2)	Condition.1	red_a::0	1	0.852917	0	0	red
Heat tolerance Trial 190225	wild type (N2)	Condition.1	red_a::0	1	0.852917	0	0	red
Heat tolerance Trial 190225	wild type (N2)	Condition.1	red_a::0	1	0.87375	0	0	red
Heat tolerance Trial 190225	wild type (N2)	Condition.1	red_a::0	1	0.87375	0	0	red
Heat tolerance Trial 190225	wild type (N2)	Condition.1	red_a::0	1	0.87375	0	0	red
Heat tolerance Trial 190225	wild type (N2)	Condition.1	red_a::0	1	0.87375	0	0	red
Heat tolerance Trial 190225	wild type (N2)	Condition.1	red_a::0	1	0.87375	0	0	red
Heat tolerance Trial 190225	wild type (N2)	Condition.1	red_a::0	1	0.87375	0	0	red
Heat tolerance Trial 190225	wild type (N2)	Condition.1	red_a::0	1	0.894583	0	0	red
Heat tolerance Trial 190225	wild type (N2)	Condition.1	red_a::0	1	0.894583	0	0	red
Heat tolerance Trial 190225	wild type (N2)	Condition.1	red_a::0	1	0.894583	0	0	red
Heat tolerance Trial 190225	wild type (N2)	Condition.1	red_a::0	1	0.894583	0	0	red
Heat tolerance Trial 190225	wild type (N2)	Condition.1	red_a::0	1	0.894583	0	0	red
Heat tolerance Trial 190225	wild type (N2)	Condition.1	red_a::0	1	0.894583	0	0	red
Heat tolerance Trial 190225	wild type (N2)	Condition.1	red_a::0	1	0.894583	0	0	red
Heat tolerance Trial 190225	wild type (N2)	Condition.1	red_a::0	1	0.894583	0	0	red
Heat tolerance Trial 190225	wild type (N2)	Condition.1	red_a::0	1	0.915417	0	0	red
Heat tolerance Trial 190225	wild type (N2)	Condition.1	red_a::0	1	0.915417	0	0	red
Heat tolerance Trial 190225	wild type (N2)	Condition.1	red_a::0	1	0.915417	0	0	red
Heat tolerance Trial 190225	wild type (N2)	Condition.1	red_a::0	1	0.93625	0	0	red
Heat tolerance Trial 190225	wild type (N2)	Condition.1	red_a::0	1	0.93625	0	0	red
Heat tolerance Trial 190225	wild type (N2)	Condition.1	red_a::0	1	0.93625	0	0	red
Heat tolerance Trial 190225	wild type (N2)	Condition.1	red_a::0	1	0.93625	0	0	red
Heat tolerance Trial 190225	wild type (N2)	Condition.1	red_a::0	1	0.957083	0	0	red
Heat tolerance Trial 190225	wild type (N2)	Condition.1	red_a::0	1	0.957083	0	0	red
Heat tolerance Trial 190225	wild type (N2)	Condition.1	red_a::0	1	0.957083	0	0	red
Heat tolerance Trial 190225	wild type (N2)	Condition.1	red_a::0	1	0.957083	0	0	red
Heat tolerance Trial 190225	wild type (N2)	Condition.1	red_a::0	1	0.957083	0	0	red
Heat tolerance Trial 190225	wild type (N2)	Condition.1	red_a::0	1	0.977917	0	0	red
Heat tolerance Trial 190225	wild type (N2)	Condition.1	red_a::0	1	0.977917	0	0	red
Heat tolerance Trial 190225	wild type (N2)	Condition.1	red_a::0	1	0.977917	0	0	red
Heat tolerance Trial 190225	wild type (N2)	Condition.1	red_a::0	1	0.99875	0	0	red
Heat tolerance Trial 190225	wild type (N2)	Condition.1	red_a::0	1	0.99875	0	0	red
Heat tolerance Trial 190225	wild type (N2)	Condition.1	red_a::0	1	0.99875	0	0	red
Heat tolerance Trial 190225	wild type (N2)	Condition.1	red_a::0	1	1.01958	0	0	red
Heat tolerance Trial 190225	wild type (N2)	Condition.1	red_a::0	1	1.01958	0	0	red
Heat tolerance Trial 190225	wild type (N2)	Condition.1	red_a::0	1	1.06125	0	0	red
Heat tolerance Trial 190225	wild type (N2)	Condition.1	red_a::0	1	1.08208	0	0	red
Heat tolerance Trial 190225	wild type (N2)	Condition.1	red_a::0	1	1.12375	0	0	red
Heat tolerance Trial 190225	wild type (N2)	Condition.1	red_a::0	1	1.18625	0	0	red
Heat tolerance Trial 190225	wild type (N2)	Condition.1	red_a::0	1	1.20708	0	0	red
Heat tolerance Trial 190225	wild type (N2)	Condition.1	red_a::0	1	1.29042	0	0	red

## Sheet: 20190312_34C_ATF4oe
Trial	Strain	Condition.1	Plate.Name	Frequency	Death	Censored	Excluded	Device
Heat tolerance Trial 190312	ldIs119 [Patf-4::ATF-4(gDNA)::GFP]	Condition.1	red_c::1	1	0.615463	0	0	red
Heat tolerance Trial 190312	ldIs119 [Patf-4::ATF-4(gDNA)::GFP]	Condition.1	red_c::1	1	0.765463	0	0	red
Heat tolerance Trial 190312	ldIs119 [Patf-4::ATF-4(gDNA)::GFP]	Condition.1	red_c::1	1	0.840463	0	0	red
Heat tolerance Trial 190312	ldIs119 [Patf-4::ATF-4(gDNA)::GFP]	Condition.1	red_c::1	1	0.840463	0	0	red
Heat tolerance Trial 190312	ldIs119 [Patf-4::ATF-4(gDNA)::GFP]	Condition.1	red_c::1	1	0.865463	0	0	red
Heat tolerance Trial 190312	ldIs119 [Patf-4::ATF-4(gDNA)::GFP]	Condition.1	red_c::1	1	0.865463	0	0	red
Heat tolerance Trial 190312	ldIs119 [Patf-4::ATF-4(gDNA)::GFP]	Condition.1	red_c::1	1	0.865463	0	0	red
Heat tolerance Trial 190312	ldIs119 [Patf-4::ATF-4(gDNA)::GFP]	Condition.1	red_c::1	1	0.915463	0	0	red
Heat tolerance Trial 190312	ldIs119 [Patf-4::ATF-4(gDNA)::GFP]	Condition.1	red_c::1	1	0.965463	0	0	red
Heat tolerance Trial 190312	ldIs119 [Patf-4::ATF-4(gDNA)::GFP]	Condition.1	red_c::1	1	0.965463	0	0	red
Heat tolerance Trial 190312	ldIs119 [Patf-4::ATF-4(gDNA)::GFP]	Condition.1	red_c::1	1	0.965463	0	0	red
Heat tolerance Trial 190312	ldIs119 [Patf-4::ATF-4(gDNA)::GFP]	Condition.1	red_c::1	1	0.990463	0	0	red
Heat tolerance Trial 190312	ldIs119 [Patf-4::ATF-4(gDNA)::GFP]	Condition.1	red_c::1	1	0.990463	0	0	red
Heat tolerance Trial 190312	ldIs119 [Patf-4::ATF-4(gDNA)::GFP]	Condition.1	red_c::1	1	0.990463	0	0	red
Heat tolerance Trial 190312	ldIs119 [Patf-4::ATF-4(gDNA)::GFP]	Condition.1	red_c::1	1	0.990463	0	0	red
Heat tolerance Trial 190312	ldIs119 [Patf-4::ATF-4(gDNA)::GFP]	Condition.1	red_c::1	1	1.01546	0	0	red
Heat tolerance Trial 190312	ldIs119 [Patf-4::ATF-4(gDNA)::GFP]	Condition.1	red_c::1	1	1.01546	0	0	red
Heat tolerance Trial 190312	ldIs119 [Patf-4::ATF-4(gDNA)::GFP]	Condition.1	red_c::1	1	1.01546	0	0	red
Heat tolerance Trial 190312	ldIs119 [Patf-4::ATF-4(gDNA)::GFP]	Condition.1	red_c::1	1	1.01546	0	0	red
Heat tolerance Trial 190312	ldIs119 [Patf-4::ATF-4(gDNA)::GFP]	Condition.1	red_c::1	1	1.04046	0	0	red
Heat tolerance Trial 190312	ldIs119 [Patf-4::ATF-4(gDNA)::GFP]	Condition.1	red_c::1	1	1.04046	0	0	red
Heat tolerance Trial 190312	ldIs119 [Patf-4::ATF-4(gDNA)::GFP]	Condition.1	red_c::1	1	1.06546	0	0	red
Heat tolerance Trial 190312	ldIs119 [Patf-4::ATF-4(gDNA)::GFP]	Condition.1	red_c::1	1	1.06546	0	0	red
Heat tolerance Trial 190312	ldIs119 [Patf-4::ATF-4(gDNA)::GFP]	Condition.1	red_c::1	1	1.06546	0	0	red
Heat tolerance Trial 190312	ldIs119 [Patf-4::ATF-4(gDNA)::GFP]	Condition.1	red_c::1	1	1.06546	0	0	red
Heat tolerance Trial 190312	ldIs119 [Patf-4::ATF-4(gDNA)::GFP]	Condition.1	red_c::1	1	1.06546	0	0	red
Heat tolerance Trial 190312	ldIs119 [Patf-4::ATF-4(gDNA)::GFP]	Condition.1	red_c::1	1	1.09046	0	0	red
Heat tolerance Trial 190312	ldIs119 [Patf-4::ATF-4(gDNA)::GFP]	Condition.1	red_c::1	1	1.09046	0	0	red
Heat tolerance Trial 190312	ldIs119 [Patf-4::ATF-4(gDNA)::GFP]	Condition.1	red_c::1	1	1.16546	0	0	red
Heat tolerance Trial 190312	ldIs119 [Patf-4::ATF-4(gDNA)::GFP]	Condition.1	red_c::1	1	1.16546	0	0	red
Heat tolerance Trial 190312	ldIs119 [Patf-4::ATF-4(gDNA)::GFP]	Condition.1	red_c::1	1	1.19046	0	0	red
Heat tolerance Trial 190312	ldIs119 [Patf-4::ATF-4(gDNA)::GFP]	Condition.1	red_c::1	1	1.19046	0	0	red
Heat tolerance Trial 190312	ldIs119 [Patf-4::ATF-4(gDNA)::GFP]	Condition.1	red_c::1	1	1.24046	0	0	red
Heat tolerance Trial 190312	ldIs119 [Patf-4::ATF-4(gDNA)::GFP]	Condition.1	red_c::1	1	1.26546	0	0	red
Heat tolerance Trial 190312	ldIs119 [Patf-4::ATF-4(gDNA)::GFP]	Condition.1	red_c::1	1	1.29046	0	0	red
Heat tolerance Trial 190312	ldIs119 [Patf-4::ATF-4(gDNA)::GFP]	Condition.1	red_c::1	1	1.31546	0	0	red
Heat tolerance Trial 190312	ldIs119 [Patf-4::ATF-4(gDNA)::GFP]	Condition.1	red_c::1	1	1.34046	0	0	red
Heat tolerance Trial 190312	ldIs119 [Patf-4::ATF-4(gDNA)::GFP]	Condition.1	red_c::1	1	1.34046	0	0	red
Heat tolerance Trial 190312	ldIs119 [Patf-4::ATF-4(gDNA)::GFP]	Condition.1	red_c::1	1	1.49046	0	0	red
Heat tolerance Trial 190312	ldIs119 [Patf-4::ATF-4(gDNA)::GFP]	Condition.1	red_c::1	1	1.54046	0	0	red
Heat tolerance Trial 190312	ldIs119 [Patf-4::ATF-4(gDNA)::GFP]	Condition.1	red_c::3	1	0.990463	0	0	red
Heat tolerance Trial 190312	ldIs119 [Patf-4::ATF-4(gDNA)::GFP]	Condition.1	red_c::3	1	1.01546	0	0	red
Heat tolerance Trial 190312	ldIs119 [Patf-4::ATF-4(gDNA)::GFP]	Condition.1	red_c::3	1	1.01546	0	0	red
Heat tolerance Trial 190312	ldIs119 [Patf-4::ATF-4(gDNA)::GFP]	Condition.1	red_c::3	1	1.16546	0	0	red
Heat tolerance Trial 190312	ldIs119 [Patf-4::ATF-4(gDNA)::GFP]	Condition.1	red_c::3	1	1.19046	0	0	red
Heat tolerance Trial 190312	ldIs119 [Patf-4::ATF-4(gDNA)::GFP]	Condition.1	red_c::3	1	1.24046	0	0	red
Heat tolerance Trial 190312	ldIs119 [Patf-4::ATF-4(gDNA)::GFP]	Condition.1	red_c::3	1	1.24046	0	0	red
Heat tolerance Trial 190312	ldIs119 [Patf-4::ATF-4(gDNA)::GFP]	Condition.1	red_c::3	1	1.24046	0	0	red
Heat tolerance Trial 190312	ldIs119 [Patf-4::ATF-4(gDNA)::GFP]	Condition.1	red_c::3	1	1.29046	0	0	red
Heat tolerance Trial 190312	ldIs119 [Patf-4::ATF-4(gDNA)::GFP]	Condition.1	red_c::3	1	1.29046	0	0	red
Heat tolerance Trial 190312	ldIs119 [Patf-4::ATF-4(gDNA)::GFP]	Condition.1	red_c::3	1	1.29046	0	0	red
Heat tolerance Trial 190312	ldIs119 [Patf-4::ATF-4(gDNA)::GFP]	Condition.1	red_c::3	1	1.31546	0	0	red
Heat tolerance Trial 190312	ldIs119 [Patf-4::ATF-4(gDNA)::GFP]	Condition.1	red_c::3	1	1.31546	0	0	red
Heat tolerance Trial 190312	ldIs119 [Patf-4::ATF-4(gDNA)::GFP]	Condition.1	red_c::3	1	1.31546	0	0	red
Heat tolerance Trial 190312	ldIs119 [Patf-4::ATF-4(gDNA)::GFP]	Condition.1	red_c::3	1	1.31546	0	0	red
Heat tolerance Trial 190312	ldIs119 [Patf-4::ATF-4(gDNA)::GFP]	Condition.1	red_c::3	1	1.31546	0	0	red
Heat tolerance Trial 190312	ldIs119 [Patf-4::ATF-4(gDNA)::GFP]	Condition.1	red_c::3	1	1.34046	0	0	red
Heat tolerance Trial 190312	ldIs119 [Patf-4::ATF-4(gDNA)::GFP]	Condition.1	red_c::3	1	1.36546	0	0	red
Heat tolerance Trial 190312	ldIs119 [Patf-4::ATF-4(gDNA)::GFP]	Condition.1	red_c::3	1	1.36546	0	0	red
Heat tolerance Trial 190312	ldIs119 [Patf-4::ATF-4(gDNA)::GFP]	Condition.1	red_c::3	1	1.39046	0	0	red
Heat tolerance Trial 190312	ldIs119 [Patf-4::ATF-4(gDNA)::GFP]	Condition.1	red_c::3	1	1.44046	0	0	red
Heat tolerance Trial 190312	ldIs119 [Patf-4::ATF-4(gDNA)::GFP]	Condition.1	red_c::3	1	1.44046	0	0	red
Heat tolerance Trial 190312	ldIs119 [Patf-4::ATF-4(gDNA)::GFP]	Condition.1	red_c::3	1	1.46546	0	0	red
Heat tolerance Trial 190312	ldIs119 [Patf-4::ATF-4(gDNA)::GFP]	Condition.1	red_c::3	1	1.46546	0	0	red
Heat tolerance Trial 190312	ldIs119 [Patf-4::ATF-4(gDNA)::GFP]	Condition.1	red_c::3	1	1.49046	0	0	red
Heat tolerance Trial 190312	ldIs119 [Patf-4::ATF-4(gDNA)::GFP]	Condition.1	red_c::3	1	1.49046	0	0	red
Heat tolerance Trial 190312	ldIs119 [Patf-4::ATF-4(gDNA)::GFP]	Condition.1	red_c::3	1	1.49046	0	0	red
Heat tolerance Trial 190312	ldIs119 [Patf-4::ATF-4(gDNA)::GFP]	Condition.1	red_c::3	1	1.51546	0	0	red
Heat tolerance Trial 190312	ldIs119 [Patf-4::ATF-4(gDNA)::GFP]	Condition.1	red_c::3	1	1.51546	0	0	red
Heat tolerance Trial 190312	ldIs119 [Patf-4::ATF-4(gDNA)::GFP]	Condition.1	red_c::3	1	1.54046	0	0	red
Heat tolerance Trial 190312	ldIs119 [Patf-4::ATF-4(gDNA)::GFP]	Condition.1	red_c::3	1	1.54046	0	0	red
Heat tolerance Trial 190312	ldIs119 [Patf-4::ATF-4(gDNA)::GFP]	Condition.1	red_c::3	1	1.56546	0	0	red
Heat tolerance Trial 190312	ldIs119 [Patf-4::ATF-4(gDNA)::GFP]	Condition.1	red_c::3	1	1.56546	0	0	red
Heat tolerance Trial 190312	ldIs119 [Patf-4::ATF-4(gDNA)::GFP]	Condition.1	red_c::3	1	1.56546	0	0	red
Heat tolerance Trial 190312	ldIs119 [Patf-4::ATF-4(gDNA)::GFP]	Condition.1	red_c::3	1	1.59046	0	0	red
Heat tolerance Trial 190312	ldIs119 [Patf-4::ATF-4(gDNA)::GFP]	Condition.1	red_c::3	1	1.59046	0	0	red
Heat tolerance Trial 190312	ldIs119 [Patf-4::ATF-4(gDNA)::GFP]	Condition.1	red_c::3	1	1.61546	0	0	red
Heat tolerance Trial 190312	ldIs119 [Patf-4::ATF-4(gDNA)::GFP]	Condition.1	red_c::3	1	1.61546	0	0	red
Heat tolerance Trial 190312	ldIs119 [Patf-4::ATF-4(gDNA)::GFP]	Condition.1	red_c::3	1	1.61546	0	0	red
Heat tolerance Trial 190312	ldIs119 [Patf-4::ATF-4(gDNA)::GFP]	Condition.1	red_c::3	1	1.64046	0	0	red
Heat tolerance Trial 190312	ldIs119 [Patf-4::ATF-4(gDNA)::GFP]	Condition.1	red_c::3	1	1.66546	0	0	red
Heat tolerance Trial 190312	ldIs119 [Patf-4::ATF-4(gDNA)::GFP]	Condition.1	red_c::3	1	1.66546	0	0	red
Heat tolerance Trial 190312	ldIs119 [Patf-4::ATF-4(gDNA)::GFP]	Condition.1	red_c::3	1	1.71546	0	0	red
Heat tolerance Trial 190312	ldIs119 [Patf-4::ATF-4(gDNA)::GFP]	Condition.1	red_c::3	1	1.71546	0	0	red
Heat tolerance Trial 190312	ldIs119 [Patf-4::ATF-4(gDNA)::GFP]	Condition.1	red_c::3	1	1.74046	0	0	red
Heat tolerance Trial 190312	ldIs119 [Patf-4::ATF-4(gDNA)::GFP]	Condition.1	red_c::3	1	1.74046	0	0	red
Heat tolerance Trial 190312	ldIs119 [Patf-4::ATF-4(gDNA)::GFP]	Condition.1	red_c::3	1	1.74046	0	0	red
Heat tolerance Trial 190312	ldIs119 [Patf-4::ATF-4(gDNA)::GFP]	Condition.1	red_c::3	1	1.76546	0	0	red
Heat tolerance Trial 190312	ldIs119 [Patf-4::ATF-4(gDNA)::GFP]	Condition.1	red_c::3	1	1.79046	0	0	red
Heat tolerance Trial 190312	ldIs119 [Patf-4::ATF-4(gDNA)::GFP]	Condition.1	red_c::3	1	1.79046	0	0	red
Heat tolerance Trial 190312	ldIs119 [Patf-4::ATF-4(gDNA)::GFP]	Condition.1	red_c::3	1	1.81546	0	0	red
Heat tolerance Trial 190312	ldIs119 [Patf-4::ATF-4(gDNA)::GFP]	Condition.1	red_c::3	1	1.84046	0	0	red
Heat tolerance Trial 190312	ldIs119 [Patf-4::ATF-4(gDNA)::GFP]	Condition.1	red_c::3	1	1.91546	0	0	red
Heat tolerance Trial 190312	ldIs119 [Patf-4::ATF-4(gDNA)::GFP]	Condition.1	red_c::3	1	1.91546	0	0	red
Heat tolerance Trial 190312	ldIs119 [Patf-4::ATF-4(gDNA)::GFP]	Condition.1	red_c::3	1	1.96546	0	0	red
Heat tolerance Trial 190312	ldIs119 [Patf-4::ATF-4(gDNA)::GFP]	Condition.1	red_c::3	1	1.96546	0	0	red
Heat tolerance Trial 190312	ldIs119 [Patf-4::ATF-4(gDNA)::GFP]	Condition.1	red_c::3	1	2.04046	0	0	red
Heat tolerance Trial 190312	ldIs119 [Patf-4::ATF-4(gDNA)::GFP]	Condition.1	red_b::0	1	0.55713	0	0	red
Heat tolerance Trial 190312	ldIs119 [Patf-4::ATF-4(gDNA)::GFP]	Condition.1	red_b::0	1	0.73213	0	0	red
Heat tolerance Trial 190312	ldIs119 [Patf-4::ATF-4(gDNA)::GFP]	Condition.1	red_b::0	1	0.73213	0	0	red
Heat tolerance Trial 190312	ldIs119 [Patf-4::ATF-4(gDNA)::GFP]	Condition.1	red_b::0	1	0.75713	0	0	red
Heat tolerance Trial 190312	ldIs119 [Patf-4::ATF-4(gDNA)::GFP]	Condition.1	red_b::0	1	0.78213	0	0	red
Heat tolerance Trial 190312	ldIs119 [Patf-4::ATF-4(gDNA)::GFP]	Condition.1	red_b::0	1	0.84463	0	0	red
Heat tolerance Trial 190312	ldIs119 [Patf-4::ATF-4(gDNA)::GFP]	Condition.1	red_b::0	1	0.88213	0	0	red
Heat tolerance Trial 190312	ldIs119 [Patf-4::ATF-4(gDNA)::GFP]	Condition.1	red_b::0	1	0.88213	0	0	red
Heat tolerance Trial 190312	ldIs119 [Patf-4::ATF-4(gDNA)::GFP]	Condition.1	red_b::0	1	0.88213	0	0	red
Heat tolerance Trial 190312	ldIs119 [Patf-4::ATF-4(gDNA)::GFP]	Condition.1	red_b::0	1	0.90713	0	0	red
Heat tolerance Trial 190312	ldIs119 [Patf-4::ATF-4(gDNA)::GFP]	Condition.1	red_b::0	1	0.90713	0	0	red
Heat tolerance Trial 190312	ldIs119 [Patf-4::ATF-4(gDNA)::GFP]	Condition.1	red_b::0	1	0.93213	0	0	red
Heat tolerance Trial 190312	ldIs119 [Patf-4::ATF-4(gDNA)::GFP]	Condition.1	red_b::0	1	0.93213	0	0	red
Heat tolerance Trial 190312	ldIs119 [Patf-4::ATF-4(gDNA)::GFP]	Condition.1	red_b::0	1	0.93213	0	0	red
Heat tolerance Trial 190312	ldIs119 [Patf-4::ATF-4(gDNA)::GFP]	Condition.1	red_b::0	1	0.93213	0	0	red
Heat tolerance Trial 190312	ldIs119 [Patf-4::ATF-4(gDNA)::GFP]	Condition.1	red_b::0	1	0.93213	0	0	red
Heat tolerance Trial 190312	ldIs119 [Patf-4::ATF-4(gDNA)::GFP]	Condition.1	red_b::0	1	0.93213	0	0	red
Heat tolerance Trial 190312	ldIs119 [Patf-4::ATF-4(gDNA)::GFP]	Condition.1	red_b::0	1	0.93213	0	0	red
Heat tolerance Trial 190312	ldIs119 [Patf-4::ATF-4(gDNA)::GFP]	Condition.1	red_b::0	1	0.95713	0	0	red
Heat tolerance Trial 190312	ldIs119 [Patf-4::ATF-4(gDNA)::GFP]	Condition.1	red_b::0	1	0.98213	0	0	red
Heat tolerance Trial 190312	ldIs119 [Patf-4::ATF-4(gDNA)::GFP]	Condition.1	red_b::0	1	0.98213	0	0	red
Heat tolerance Trial 190312	ldIs119 [Patf-4::ATF-4(gDNA)::GFP]	Condition.1	red_b::0	1	0.98213	0	0	red
Heat tolerance Trial 190312	ldIs119 [Patf-4::ATF-4(gDNA)::GFP]	Condition.1	red_b::0	1	0.98213	0	0	red
Heat tolerance Trial 190312	ldIs119 [Patf-4::ATF-4(gDNA)::GFP]	Condition.1	red_b::0	1	0.98213	0	0	red
Heat tolerance Trial 190312	ldIs119 [Patf-4::ATF-4(gDNA)::GFP]	Condition.1	red_b::0	1	1.00713	0	0	red
Heat tolerance Trial 190312	ldIs119 [Patf-4::ATF-4(gDNA)::GFP]	Condition.1	red_b::0	1	1.00713	0	0	red
Heat tolerance Trial 190312	ldIs119 [Patf-4::ATF-4(gDNA)::GFP]	Condition.1	red_b::0	1	1.00713	0	0	red
Heat tolerance Trial 190312	ldIs119 [Patf-4::ATF-4(gDNA)::GFP]	Condition.1	red_b::0	1	1.03213	0	0	red
Heat tolerance Trial 190312	ldIs119 [Patf-4::ATF-4(gDNA)::GFP]	Condition.1	red_b::0	1	1.03213	0	0	red
Heat tolerance Trial 190312	ldIs119 [Patf-4::ATF-4(gDNA)::GFP]	Condition.1	red_b::0	1	1.05713	0	0	red
Heat tolerance Trial 190312	ldIs119 [Patf-4::ATF-4(gDNA)::GFP]	Condition.1	red_b::0	1	1.05713	0	0	red
Heat tolerance Trial 190312	ldIs119 [Patf-4::ATF-4(gDNA)::GFP]	Condition.1	red_b::0	1	1.08213	0	0	red
Heat tolerance Trial 190312	ldIs119 [Patf-4::ATF-4(gDNA)::GFP]	Condition.1	red_b::0	1	1.08213	0	0	red
Heat tolerance Trial 190312	ldIs119 [Patf-4::ATF-4(gDNA)::GFP]	Condition.1	red_b::0	1	1.08213	0	0	red
Heat tolerance Trial 190312	ldIs119 [Patf-4::ATF-4(gDNA)::GFP]	Condition.1	red_b::0	1	1.08213	0	0	red
Heat tolerance Trial 190312	ldIs119 [Patf-4::ATF-4(gDNA)::GFP]	Condition.1	red_b::0	1	1.08213	0	0	red
Heat tolerance Trial 190312	ldIs119 [Patf-4::ATF-4(gDNA)::GFP]	Condition.1	red_b::0	1	1.10713	0	0	red
Heat tolerance Trial 190312	ldIs119 [Patf-4::ATF-4(gDNA)::GFP]	Condition.1	red_b::0	1	1.10713	0	0	red
Heat tolerance Trial 190312	ldIs119 [Patf-4::ATF-4(gDNA)::GFP]	Condition.1	red_b::0	1	1.10713	0	0	red
Heat tolerance Trial 190312	ldIs119 [Patf-4::ATF-4(gDNA)::GFP]	Condition.1	red_b::0	1	1.18213	0	0	red
Heat tolerance Trial 190312	ldIs119 [Patf-4::ATF-4(gDNA)::GFP]	Condition.1	red_b::0	1	1.20713	0	0	red
Heat tolerance Trial 190312	ldIs119 [Patf-4::ATF-4(gDNA)::GFP]	Condition.1	red_b::0	1	1.23213	0	0	red
Heat tolerance Trial 190312	ldIs119 [Patf-4::ATF-4(gDNA)::GFP]	Condition.1	red_b::0	1	1.25713	0	0	red
Heat tolerance Trial 190312	ldIs119 [Patf-4::ATF-4(gDNA)::GFP]	Condition.1	red_b::0	1	1.25713	0	0	red
Heat tolerance Trial 190312	ldIs119 [Patf-4::ATF-4(gDNA)::GFP]	Condition.1	red_b::0	1	1.28213	0	0	red
Heat tolerance Trial 190312	ldIs119 [Patf-4::ATF-4(gDNA)::GFP]	Condition.1	red_b::0	1	1.28213	0	0	red
Heat tolerance Trial 190312	ldIs119 [Patf-4::ATF-4(gDNA)::GFP]	Condition.1	red_b::0	1	1.35713	0	0	red
Heat tolerance Trial 190312	ldIs119 [Patf-4::ATF-4(gDNA)::GFP]	Condition.1	red_b::0	1	1.48213	0	0	red
Heat tolerance Trial 190312	ldIs119 [Patf-4::ATF-4(gDNA)::GFP]	Condition.1	red_a::1	1	0.948796	0	0	red
Heat tolerance Trial 190312	ldIs119 [Patf-4::ATF-4(gDNA)::GFP]	Condition.1	red_a::1	1	0.973796	0	0	red
Heat tolerance Trial 190312	ldIs119 [Patf-4::ATF-4(gDNA)::GFP]	Condition.1	red_a::1	1	1.0488	0	0	red
Heat tolerance Trial 190312	ldIs119 [Patf-4::ATF-4(gDNA)::GFP]	Condition.1	red_a::1	1	1.0488	0	0	red
Heat tolerance Trial 190312	ldIs119 [Patf-4::ATF-4(gDNA)::GFP]	Condition.1	red_a::1	1	1.0988	0	0	red
Heat tolerance Trial 190312	ldIs119 [Patf-4::ATF-4(gDNA)::GFP]	Condition.1	red_a::1	1	1.0988	0	0	red
Heat tolerance Trial 190312	ldIs119 [Patf-4::ATF-4(gDNA)::GFP]	Condition.1	red_a::1	1	1.1238	0	0	red
Heat tolerance Trial 190312	ldIs119 [Patf-4::ATF-4(gDNA)::GFP]	Condition.1	red_a::1	1	1.1738	0	0	red
Heat tolerance Trial 190312	ldIs119 [Patf-4::ATF-4(gDNA)::GFP]	Condition.1	red_a::1	1	1.1738	0	0	red
Heat tolerance Trial 190312	ldIs119 [Patf-4::ATF-4(gDNA)::GFP]	Condition.1	red_a::1	1	1.2238	0	0	red
Heat tolerance Trial 190312	ldIs119 [Patf-4::ATF-4(gDNA)::GFP]	Condition.1	red_a::1	1	1.2488	0	0	red
Heat tolerance Trial 190312	ldIs119 [Patf-4::ATF-4(gDNA)::GFP]	Condition.1	red_a::1	1	1.2488	0	0	red
Heat tolerance Trial 190312	ldIs119 [Patf-4::ATF-4(gDNA)::GFP]	Condition.1	red_a::1	1	1.2738	0	0	red
Heat tolerance Trial 190312	ldIs119 [Patf-4::ATF-4(gDNA)::GFP]	Condition.1	red_a::1	1	1.2738	0	0	red
Heat tolerance Trial 190312	ldIs119 [Patf-4::ATF-4(gDNA)::GFP]	Condition.1	red_a::1	1	1.2738	0	0	red
Heat tolerance Trial 190312	ldIs119 [Patf-4::ATF-4(gDNA)::GFP]	Condition.1	red_a::1	1	1.2988	0	0	red
Heat tolerance Trial 190312	ldIs119 [Patf-4::ATF-4(gDNA)::GFP]	Condition.1	red_a::1	1	1.3238	0	0	red
Heat tolerance Trial 190312	ldIs119 [Patf-4::ATF-4(gDNA)::GFP]	Condition.1	red_a::1	1	1.3238	0	0	red
Heat tolerance Trial 190312	ldIs119 [Patf-4::ATF-4(gDNA)::GFP]	Condition.1	red_a::1	1	1.3488	0	0	red
Heat tolerance Trial 190312	ldIs119 [Patf-4::ATF-4(gDNA)::GFP]	Condition.1	red_a::1	1	1.3488	0	0	red
Heat tolerance Trial 190312	ldIs119 [Patf-4::ATF-4(gDNA)::GFP]	Condition.1	red_a::1	1	1.3488	0	0	red
Heat tolerance Trial 190312	ldIs119 [Patf-4::ATF-4(gDNA)::GFP]	Condition.1	red_a::1	1	1.3738	0	0	red
Heat tolerance Trial 190312	ldIs119 [Patf-4::ATF-4(gDNA)::GFP]	Condition.1	red_a::1	1	1.3988	0	0	red
Heat tolerance Trial 190312	ldIs119 [Patf-4::ATF-4(gDNA)::GFP]	Condition.1	red_a::1	1	1.3988	0	0	red
Heat tolerance Trial 190312	ldIs119 [Patf-4::ATF-4(gDNA)::GFP]	Condition.1	red_a::1	1	1.3988	0	0	red
Heat tolerance Trial 190312	ldIs119 [Patf-4::ATF-4(gDNA)::GFP]	Condition.1	red_a::1	1	1.4238	0	0	red
Heat tolerance Trial 190312	ldIs119 [Patf-4::ATF-4(gDNA)::GFP]	Condition.1	red_a::1	1	1.4238	0	0	red
Heat tolerance Trial 190312	ldIs119 [Patf-4::ATF-4(gDNA)::GFP]	Condition.1	red_a::1	1	1.4238	0	0	red
Heat tolerance Trial 190312	ldIs119 [Patf-4::ATF-4(gDNA)::GFP]	Condition.1	red_a::1	1	1.4238	0	0	red
Heat tolerance Trial 190312	ldIs119 [Patf-4::ATF-4(gDNA)::GFP]	Condition.1	red_a::1	1	1.4238	0	0	red
Heat tolerance Trial 190312	ldIs119 [Patf-4::ATF-4(gDNA)::GFP]	Condition.1	red_a::1	1	1.4488	0	0	red
Heat tolerance Trial 190312	ldIs119 [Patf-4::ATF-4(gDNA)::GFP]	Condition.1	red_a::1	1	1.4738	0	0	red
Heat tolerance Trial 190312	ldIs119 [Patf-4::ATF-4(gDNA)::GFP]	Condition.1	red_a::1	1	1.5238	0	0	red
Heat tolerance Trial 190312	ldIs119 [Patf-4::ATF-4(gDNA)::GFP]	Condition.1	red_a::1	1	1.5238	0	0	red
Heat tolerance Trial 190312	ldIs119 [Patf-4::ATF-4(gDNA)::GFP]	Condition.1	red_a::1	1	1.5238	0	0	red
Heat tolerance Trial 190312	ldIs119 [Patf-4::ATF-4(gDNA)::GFP]	Condition.1	red_a::1	1	1.5738	0	0	red
Heat tolerance Trial 190312	wild type (N2)	Condition.1	red_a::0	1	0.748796	0	0	red
Heat tolerance Trial 190312	wild type (N2)	Condition.1	red_a::0	1	0.798796	0	0	red
Heat tolerance Trial 190312	wild type (N2)	Condition.1	red_a::0	1	0.848796	0	0	red
Heat tolerance Trial 190312	wild type (N2)	Condition.1	red_a::0	1	0.873796	0	0	red
Heat tolerance Trial 190312	wild type (N2)	Condition.1	red_a::0	1	0.898796	0	0	red
Heat tolerance Trial 190312	wild type (N2)	Condition.1	red_a::0	1	0.898796	0	0	red
Heat tolerance Trial 190312	wild type (N2)	Condition.1	red_a::0	1	0.898796	0	0	red
Heat tolerance Trial 190312	wild type (N2)	Condition.1	red_a::0	1	0.923796	0	0	red
Heat tolerance Trial 190312	wild type (N2)	Condition.1	red_a::0	1	0.948796	0	0	red
Heat tolerance Trial 190312	wild type (N2)	Condition.1	red_a::0	1	0.948796	0	0	red
Heat tolerance Trial 190312	wild type (N2)	Condition.1	red_a::0	1	0.973796	0	0	red
Heat tolerance Trial 190312	wild type (N2)	Condition.1	red_a::0	1	0.973796	0	0	red
Heat tolerance Trial 190312	wild type (N2)	Condition.1	red_a::0	1	0.973796	0	0	red
Heat tolerance Trial 190312	wild type (N2)	Condition.1	red_a::0	1	0.973796	0	0	red
Heat tolerance Trial 190312	wild type (N2)	Condition.1	red_a::0	1	0.973796	0	0	red
Heat tolerance Trial 190312	wild type (N2)	Condition.1	red_a::0	1	0.973796	0	0	red
Heat tolerance Trial 190312	wild type (N2)	Condition.1	red_a::0	1	0.973796	0	0	red
Heat tolerance Trial 190312	wild type (N2)	Condition.1	red_a::0	1	0.973796	0	0	red
Heat tolerance Trial 190312	wild type (N2)	Condition.1	red_a::0	1	0.998796	0	0	red
Heat tolerance Trial 190312	wild type (N2)	Condition.1	red_a::0	1	0.998796	0	0	red
Heat tolerance Trial 190312	wild type (N2)	Condition.1	red_a::0	1	0.998796	0	0	red
Heat tolerance Trial 190312	wild type (N2)	Condition.1	red_a::0	1	1.0238	0	0	red
Heat tolerance Trial 190312	wild type (N2)	Condition.1	red_a::0	1	1.0238	0	0	red
Heat tolerance Trial 190312	wild type (N2)	Condition.1	red_a::0	1	1.0238	0	0	red
Heat tolerance Trial 190312	wild type (N2)	Condition.1	red_a::0	1	1.0238	0	0	red
Heat tolerance Trial 190312	wild type (N2)	Condition.1	red_a::0	1	1.0488	0	0	red
Heat tolerance Trial 190312	wild type (N2)	Condition.1	red_a::0	1	1.0488	0	0	red
Heat tolerance Trial 190312	wild type (N2)	Condition.1	red_a::0	1	1.0488	0	0	red
Heat tolerance Trial 190312	wild type (N2)	Condition.1	red_a::0	1	1.0488	0	0	red
Heat tolerance Trial 190312	wild type (N2)	Condition.1	red_a::0	1	1.0488	0	0	red
Heat tolerance Trial 190312	wild type (N2)	Condition.1	red_a::0	1	1.0488	0	0	red
Heat tolerance Trial 190312	wild type (N2)	Condition.1	red_a::0	1	1.0738	0	0	red
Heat tolerance Trial 190312	wild type (N2)	Condition.1	red_a::0	1	1.0738	0	0	red
Heat tolerance Trial 190312	wild type (N2)	Condition.1	red_a::0	1	1.0738	0	0	red
Heat tolerance Trial 190312	wild type (N2)	Condition.1	red_a::0	1	1.0738	0	0	red
Heat tolerance Trial 190312	wild type (N2)	Condition.1	red_a::0	1	1.0738	0	0	red
Heat tolerance Trial 190312	wild type (N2)	Condition.1	red_a::0	1	1.0988	0	0	red
Heat tolerance Trial 190312	wild type (N2)	Condition.1	red_a::0	1	1.0988	0	0	red
Heat tolerance Trial 190312	wild type (N2)	Condition.1	red_a::0	1	1.0988	0	0	red
Heat tolerance Trial 190312	wild type (N2)	Condition.1	red_a::0	1	1.0988	0	0	red
Heat tolerance Trial 190312	wild type (N2)	Condition.1	red_a::0	1	1.0988	0	0	red
Heat tolerance Trial 190312	wild type (N2)	Condition.1	red_a::0	1	1.1238	0	0	red
Heat tolerance Trial 190312	wild type (N2)	Condition.1	red_a::0	1	1.1238	0	0	red
Heat tolerance Trial 190312	wild type (N2)	Condition.1	red_a::0	1	1.1238	0	0	red
Heat tolerance Trial 190312	wild type (N2)	Condition.1	red_a::0	1	1.1238	0	0	red
Heat tolerance Trial 190312	wild type (N2)	Condition.1	red_a::0	1	1.1238	0	0	red
Heat tolerance Trial 190312	wild type (N2)	Condition.1	red_a::0	1	1.1238	0	0	red
Heat tolerance Trial 190312	wild type (N2)	Condition.1	red_a::0	1	1.1238	0	0	red
Heat tolerance Trial 190312	wild type (N2)	Condition.1	red_a::0	1	1.1238	0	0	red
Heat tolerance Trial 190312	wild type (N2)	Condition.1	red_a::0	1	1.1488	0	0	red
Heat tolerance Trial 190312	wild type (N2)	Condition.1	red_a::0	1	1.1488	0	0	red
Heat tolerance Trial 190312	wild type (N2)	Condition.1	red_a::0	1	1.1488	0	0	red
Heat tolerance Trial 190312	wild type (N2)	Condition.1	red_a::0	1	1.1488	0	0	red
Heat tolerance Trial 190312	wild type (N2)	Condition.1	red_a::0	1	1.1738	0	0	red
Heat tolerance Trial 190312	wild type (N2)	Condition.1	red_a::0	1	1.1738	0	0	red
Heat tolerance Trial 190312	wild type (N2)	Condition.1	red_a::0	1	1.1738	0	0	red
Heat tolerance Trial 190312	wild type (N2)	Condition.1	red_a::0	1	1.1738	0	0	red
Heat tolerance Trial 190312	wild type (N2)	Condition.1	red_a::0	1	1.1988	0	0	red
Heat tolerance Trial 190312	wild type (N2)	Condition.1	red_a::0	1	1.1988	0	0	red
Heat tolerance Trial 190312	wild type (N2)	Condition.1	red_a::0	1	1.1988	0	0	red
Heat tolerance Trial 190312	wild type (N2)	Condition.1	red_a::0	1	1.1988	0	0	red
Heat tolerance Trial 190312	wild type (N2)	Condition.1	red_a::0	1	1.2238	0	0	red
Heat tolerance Trial 190312	wild type (N2)	Condition.1	red_a::0	1	1.2238	0	0	red
Heat tolerance Trial 190312	wild type (N2)	Condition.1	red_a::0	1	1.2238	0	0	red
Heat tolerance Trial 190312	wild type (N2)	Condition.1	red_a::0	1	1.2238	0	0	red
Heat tolerance Trial 190312	wild type (N2)	Condition.1	red_a::0	1	1.2238	0	0	red
Heat tolerance Trial 190312	wild type (N2)	Condition.1	red_a::0	1	1.2238	0	0	red
Heat tolerance Trial 190312	wild type (N2)	Condition.1	red_a::0	1	1.2488	0	0	red
Heat tolerance Trial 190312	wild type (N2)	Condition.1	red_a::0	1	1.2488	0	0	red
Heat tolerance Trial 190312	wild type (N2)	Condition.1	red_a::0	1	1.2488	0	0	red
Heat tolerance Trial 190312	wild type (N2)	Condition.1	red_a::0	1	1.2738	0	0	red
Heat tolerance Trial 190312	wild type (N2)	Condition.1	red_a::0	1	1.2738	0	0	red
Heat tolerance Trial 190312	wild type (N2)	Condition.1	red_a::0	1	1.2738	0	0	red
Heat tolerance Trial 190312	wild type (N2)	Condition.1	red_a::0	1	1.2988	0	0	red
Heat tolerance Trial 190312	wild type (N2)	Condition.1	red_a::0	1	1.3238	0	0	red
Heat tolerance Trial 190312	wild type (N2)	Condition.1	red_a::0	1	1.3238	0	0	red
Heat tolerance Trial 190312	wild type (N2)	Condition.1	red_a::0	1	1.3488	0	0	red
Heat tolerance Trial 190312	wild type (N2)	Condition.1	red_a::0	1	1.3488	0	0	red
Heat tolerance Trial 190312	wild type (N2)	Condition.1	red_a::0	1	1.3488	0	0	red
Heat tolerance Trial 190312	wild type (N2)	Condition.1	red_a::0	1	1.3738	0	0	red
Heat tolerance Trial 190312	wild type (N2)	Condition.1	red_a::0	1	1.3738	0	0	red
Heat tolerance Trial 190312	wild type (N2)	Condition.1	red_a::0	1	1.3988	0	0	red
Heat tolerance Trial 190312	wild type (N2)	Condition.1	red_a::0	1	1.3988	0	0	red
Heat tolerance Trial 190312	wild type (N2)	Condition.1	red_a::0	1	1.6363	0	0	red
Heat tolerance Trial 190312	wild type (N2)	Condition.1	red_a::0	1	1.8113	0	0	red

## Sheet: 20190319_34C_ATF4oe
Trial	Strain	Condition.1	Plate.Name	Frequency	Death	Censored	Excluded	Device
Heat tolerance Trial 190319	ldIs119 [Patf-4::ATF-4(gDNA)::GFP]	Condition.1	red_c::3	1	1.15179	0	0	red
Heat tolerance Trial 190319	ldIs119 [Patf-4::ATF-4(gDNA)::GFP]	Condition.1	red_c::3	1	1.27679	0	0	red
Heat tolerance Trial 190319	ldIs119 [Patf-4::ATF-4(gDNA)::GFP]	Condition.1	red_c::3	1	1.45179	0	0	red
Heat tolerance Trial 190319	ldIs119 [Patf-4::ATF-4(gDNA)::GFP]	Condition.1	red_c::3	1	1.45179	0	0	red
Heat tolerance Trial 190319	ldIs119 [Patf-4::ATF-4(gDNA)::GFP]	Condition.1	red_c::3	1	1.47679	0	0	red
Heat tolerance Trial 190319	ldIs119 [Patf-4::ATF-4(gDNA)::GFP]	Condition.1	red_c::3	1	1.57679	0	0	red
Heat tolerance Trial 190319	ldIs119 [Patf-4::ATF-4(gDNA)::GFP]	Condition.1	red_c::3	1	1.57679	0	0	red
Heat tolerance Trial 190319	ldIs119 [Patf-4::ATF-4(gDNA)::GFP]	Condition.1	red_c::3	1	1.60179	0	0	red
Heat tolerance Trial 190319	ldIs119 [Patf-4::ATF-4(gDNA)::GFP]	Condition.1	red_c::3	1	1.60179	0	0	red
Heat tolerance Trial 190319	ldIs119 [Patf-4::ATF-4(gDNA)::GFP]	Condition.1	red_c::3	1	1.60179	0	0	red
Heat tolerance Trial 190319	ldIs119 [Patf-4::ATF-4(gDNA)::GFP]	Condition.1	red_c::3	1	1.62679	0	0	red
Heat tolerance Trial 190319	ldIs119 [Patf-4::ATF-4(gDNA)::GFP]	Condition.1	red_c::3	1	1.65179	0	0	red
Heat tolerance Trial 190319	ldIs119 [Patf-4::ATF-4(gDNA)::GFP]	Condition.1	red_c::3	1	1.65179	0	0	red
Heat tolerance Trial 190319	ldIs119 [Patf-4::ATF-4(gDNA)::GFP]	Condition.1	red_c::3	1	1.67679	0	0	red
Heat tolerance Trial 190319	ldIs119 [Patf-4::ATF-4(gDNA)::GFP]	Condition.1	red_c::3	1	1.67679	0	0	red
Heat tolerance Trial 190319	ldIs119 [Patf-4::ATF-4(gDNA)::GFP]	Condition.1	red_c::3	1	1.67679	0	0	red
Heat tolerance Trial 190319	ldIs119 [Patf-4::ATF-4(gDNA)::GFP]	Condition.1	red_c::3	1	1.67679	0	0	red
Heat tolerance Trial 190319	ldIs119 [Patf-4::ATF-4(gDNA)::GFP]	Condition.1	red_c::3	1	1.70179	0	0	red
Heat tolerance Trial 190319	ldIs119 [Patf-4::ATF-4(gDNA)::GFP]	Condition.1	red_c::3	1	1.70179	0	0	red
Heat tolerance Trial 190319	ldIs119 [Patf-4::ATF-4(gDNA)::GFP]	Condition.1	red_c::3	1	1.70179	0	0	red
Heat tolerance Trial 190319	ldIs119 [Patf-4::ATF-4(gDNA)::GFP]	Condition.1	red_c::3	1	1.70179	0	0	red
Heat tolerance Trial 190319	ldIs119 [Patf-4::ATF-4(gDNA)::GFP]	Condition.1	red_c::3	1	1.70179	0	0	red
Heat tolerance Trial 190319	ldIs119 [Patf-4::ATF-4(gDNA)::GFP]	Condition.1	red_c::3	1	1.72679	0	0	red
Heat tolerance Trial 190319	ldIs119 [Patf-4::ATF-4(gDNA)::GFP]	Condition.1	red_c::3	1	1.72679	0	0	red
Heat tolerance Trial 190319	ldIs119 [Patf-4::ATF-4(gDNA)::GFP]	Condition.1	red_c::3	1	1.75179	0	0	red
Heat tolerance Trial 190319	ldIs119 [Patf-4::ATF-4(gDNA)::GFP]	Condition.1	red_c::3	1	1.75179	0	0	red
Heat tolerance Trial 190319	ldIs119 [Patf-4::ATF-4(gDNA)::GFP]	Condition.1	red_c::3	1	1.75179	0	0	red
Heat tolerance Trial 190319	ldIs119 [Patf-4::ATF-4(gDNA)::GFP]	Condition.1	red_c::3	1	1.77679	0	0	red
Heat tolerance Trial 190319	ldIs119 [Patf-4::ATF-4(gDNA)::GFP]	Condition.1	red_c::3	1	1.77679	0	0	red
Heat tolerance Trial 190319	ldIs119 [Patf-4::ATF-4(gDNA)::GFP]	Condition.1	red_c::3	1	1.77679	0	0	red
Heat tolerance Trial 190319	ldIs119 [Patf-4::ATF-4(gDNA)::GFP]	Condition.1	red_c::3	1	1.80179	0	0	red
Heat tolerance Trial 190319	ldIs119 [Patf-4::ATF-4(gDNA)::GFP]	Condition.1	red_c::3	1	1.80179	0	0	red
Heat tolerance Trial 190319	ldIs119 [Patf-4::ATF-4(gDNA)::GFP]	Condition.1	red_c::3	1	1.80179	0	0	red
Heat tolerance Trial 190319	ldIs119 [Patf-4::ATF-4(gDNA)::GFP]	Condition.1	red_c::3	1	1.82679	0	0	red
Heat tolerance Trial 190319	ldIs119 [Patf-4::ATF-4(gDNA)::GFP]	Condition.1	red_c::3	1	1.82679	0	0	red
Heat tolerance Trial 190319	ldIs119 [Patf-4::ATF-4(gDNA)::GFP]	Condition.1	red_c::3	1	1.82679	0	0	red
Heat tolerance Trial 190319	ldIs119 [Patf-4::ATF-4(gDNA)::GFP]	Condition.1	red_c::3	1	1.85179	0	0	red
Heat tolerance Trial 190319	ldIs119 [Patf-4::ATF-4(gDNA)::GFP]	Condition.1	red_c::3	1	1.85179	0	0	red
Heat tolerance Trial 190319	ldIs119 [Patf-4::ATF-4(gDNA)::GFP]	Condition.1	red_c::3	1	1.85179	0	0	red
Heat tolerance Trial 190319	ldIs119 [Patf-4::ATF-4(gDNA)::GFP]	Condition.1	red_c::3	1	1.85179	0	0	red
Heat tolerance Trial 190319	ldIs119 [Patf-4::ATF-4(gDNA)::GFP]	Condition.1	red_c::3	1	1.87679	0	0	red
Heat tolerance Trial 190319	ldIs119 [Patf-4::ATF-4(gDNA)::GFP]	Condition.1	red_c::3	1	1.87679	0	0	red
Heat tolerance Trial 190319	ldIs119 [Patf-4::ATF-4(gDNA)::GFP]	Condition.1	red_c::3	1	1.87679	0	0	red
Heat tolerance Trial 190319	ldIs119 [Patf-4::ATF-4(gDNA)::GFP]	Condition.1	red_c::3	1	1.90179	0	0	red
Heat tolerance Trial 190319	ldIs119 [Patf-4::ATF-4(gDNA)::GFP]	Condition.1	red_c::3	1	1.90179	0	0	red
Heat tolerance Trial 190319	ldIs119 [Patf-4::ATF-4(gDNA)::GFP]	Condition.1	red_c::3	1	1.92679	0	0	red
Heat tolerance Trial 190319	ldIs119 [Patf-4::ATF-4(gDNA)::GFP]	Condition.1	red_c::3	1	1.92679	0	0	red
Heat tolerance Trial 190319	ldIs119 [Patf-4::ATF-4(gDNA)::GFP]	Condition.1	red_c::3	1	1.92679	0	0	red
Heat tolerance Trial 190319	ldIs119 [Patf-4::ATF-4(gDNA)::GFP]	Condition.1	red_c::3	1	1.92679	0	0	red
Heat tolerance Trial 190319	ldIs119 [Patf-4::ATF-4(gDNA)::GFP]	Condition.1	red_c::3	1	1.95179	0	0	red
Heat tolerance Trial 190319	ldIs119 [Patf-4::ATF-4(gDNA)::GFP]	Condition.1	red_c::3	1	1.95179	0	0	red
Heat tolerance Trial 190319	ldIs119 [Patf-4::ATF-4(gDNA)::GFP]	Condition.1	red_c::3	1	1.95179	0	0	red
Heat tolerance Trial 190319	ldIs119 [Patf-4::ATF-4(gDNA)::GFP]	Condition.1	red_c::3	1	1.95179	0	0	red
Heat tolerance Trial 190319	ldIs119 [Patf-4::ATF-4(gDNA)::GFP]	Condition.1	red_c::3	1	1.95179	0	0	red
Heat tolerance Trial 190319	ldIs119 [Patf-4::ATF-4(gDNA)::GFP]	Condition.1	red_c::3	1	1.95179	0	0	red
Heat tolerance Trial 190319	ldIs119 [Patf-4::ATF-4(gDNA)::GFP]	Condition.1	red_c::3	1	1.97679	0	0	red
Heat tolerance Trial 190319	ldIs119 [Patf-4::ATF-4(gDNA)::GFP]	Condition.1	red_c::3	1	1.97679	0	0	red
Heat tolerance Trial 190319	ldIs119 [Patf-4::ATF-4(gDNA)::GFP]	Condition.1	red_c::3	1	2.00179	0	0	red
Heat tolerance Trial 190319	ldIs119 [Patf-4::ATF-4(gDNA)::GFP]	Condition.1	red_c::3	1	2.02679	0	0	red
Heat tolerance Trial 190319	ldIs119 [Patf-4::ATF-4(gDNA)::GFP]	Condition.1	red_c::3	1	2.02679	0	0	red
Heat tolerance Trial 190319	ldIs119 [Patf-4::ATF-4(gDNA)::GFP]	Condition.1	red_c::3	1	2.02679	0	0	red
Heat tolerance Trial 190319	ldIs119 [Patf-4::ATF-4(gDNA)::GFP]	Condition.1	red_c::3	1	2.02679	0	0	red
Heat tolerance Trial 190319	ldIs119 [Patf-4::ATF-4(gDNA)::GFP]	Condition.1	red_c::3	1	2.05179	0	0	red
Heat tolerance Trial 190319	ldIs119 [Patf-4::ATF-4(gDNA)::GFP]	Condition.1	red_c::3	1	2.05179	0	0	red
Heat tolerance Trial 190319	ldIs119 [Patf-4::ATF-4(gDNA)::GFP]	Condition.1	red_c::3	1	2.07679	0	0	red
Heat tolerance Trial 190319	ldIs119 [Patf-4::ATF-4(gDNA)::GFP]	Condition.1	red_c::3	1	2.07679	0	0	red
Heat tolerance Trial 190319	ldIs119 [Patf-4::ATF-4(gDNA)::GFP]	Condition.1	red_c::3	1	2.10179	0	0	red
Heat tolerance Trial 190319	ldIs119 [Patf-4::ATF-4(gDNA)::GFP]	Condition.1	red_c::3	1	2.10179	0	0	red
Heat tolerance Trial 190319	ldIs119 [Patf-4::ATF-4(gDNA)::GFP]	Condition.1	red_c::3	1	2.10179	0	0	red
Heat tolerance Trial 190319	ldIs119 [Patf-4::ATF-4(gDNA)::GFP]	Condition.1	red_c::3	1	2.10179	0	0	red
Heat tolerance Trial 190319	ldIs119 [Patf-4::ATF-4(gDNA)::GFP]	Condition.1	red_c::3	1	2.10179	0	0	red
Heat tolerance Trial 190319	ldIs119 [Patf-4::ATF-4(gDNA)::GFP]	Condition.1	red_c::3	1	2.12679	0	0	red
Heat tolerance Trial 190319	ldIs119 [Patf-4::ATF-4(gDNA)::GFP]	Condition.1	red_c::3	1	2.12679	0	0	red
Heat tolerance Trial 190319	ldIs119 [Patf-4::ATF-4(gDNA)::GFP]	Condition.1	red_c::3	1	2.12679	0	0	red
Heat tolerance Trial 190319	ldIs119 [Patf-4::ATF-4(gDNA)::GFP]	Condition.1	red_c::3	1	2.12679	0	0	red
Heat tolerance Trial 190319	ldIs119 [Patf-4::ATF-4(gDNA)::GFP]	Condition.1	red_c::3	1	2.12679	0	0	red
Heat tolerance Trial 190319	ldIs119 [Patf-4::ATF-4(gDNA)::GFP]	Condition.1	red_c::3	1	2.15179	0	0	red
Heat tolerance Trial 190319	ldIs119 [Patf-4::ATF-4(gDNA)::GFP]	Condition.1	red_c::3	1	2.17679	0	0	red
Heat tolerance Trial 190319	ldIs119 [Patf-4::ATF-4(gDNA)::GFP]	Condition.1	red_c::3	1	2.17679	0	0	red
Heat tolerance Trial 190319	ldIs119 [Patf-4::ATF-4(gDNA)::GFP]	Condition.1	red_c::3	1	2.20179	0	0	red
Heat tolerance Trial 190319	ldIs119 [Patf-4::ATF-4(gDNA)::GFP]	Condition.1	red_c::3	1	2.20179	0	0	red
Heat tolerance Trial 190319	ldIs119 [Patf-4::ATF-4(gDNA)::GFP]	Condition.1	red_c::3	1	2.20179	0	0	red
Heat tolerance Trial 190319	ldIs119 [Patf-4::ATF-4(gDNA)::GFP]	Condition.1	red_c::3	1	2.20179	0	0	red
Heat tolerance Trial 190319	ldIs119 [Patf-4::ATF-4(gDNA)::GFP]	Condition.1	red_c::3	1	2.22679	0	0	red
Heat tolerance Trial 190319	ldIs119 [Patf-4::ATF-4(gDNA)::GFP]	Condition.1	red_c::3	1	2.22679	0	0	red
Heat tolerance Trial 190319	ldIs119 [Patf-4::ATF-4(gDNA)::GFP]	Condition.1	red_c::3	1	2.22679	0	0	red
Heat tolerance Trial 190319	ldIs119 [Patf-4::ATF-4(gDNA)::GFP]	Condition.1	red_c::3	1	2.25179	0	0	red
Heat tolerance Trial 190319	ldIs119 [Patf-4::ATF-4(gDNA)::GFP]	Condition.1	red_c::3	1	2.25179	0	0	red
Heat tolerance Trial 190319	ldIs119 [Patf-4::ATF-4(gDNA)::GFP]	Condition.1	red_c::3	1	2.25179	0	0	red
Heat tolerance Trial 190319	ldIs119 [Patf-4::ATF-4(gDNA)::GFP]	Condition.1	red_c::3	1	2.27679	0	0	red
Heat tolerance Trial 190319	ldIs119 [Patf-4::ATF-4(gDNA)::GFP]	Condition.1	red_c::3	1	2.27679	0	0	red
Heat tolerance Trial 190319	ldIs119 [Patf-4::ATF-4(gDNA)::GFP]	Condition.1	red_c::3	1	2.27679	0	0	red
Heat tolerance Trial 190319	ldIs119 [Patf-4::ATF-4(gDNA)::GFP]	Condition.1	red_c::3	1	2.30179	0	0	red
Heat tolerance Trial 190319	ldIs119 [Patf-4::ATF-4(gDNA)::GFP]	Condition.1	red_c::3	1	2.30179	0	0	red
Heat tolerance Trial 190319	ldIs119 [Patf-4::ATF-4(gDNA)::GFP]	Condition.1	red_c::3	1	2.30179	0	0	red
Heat tolerance Trial 190319	ldIs119 [Patf-4::ATF-4(gDNA)::GFP]	Condition.1	red_c::3	1	2.30179	0	0	red
Heat tolerance Trial 190319	ldIs119 [Patf-4::ATF-4(gDNA)::GFP]	Condition.1	red_c::3	1	2.30179	0	0	red
Heat tolerance Trial 190319	ldIs119 [Patf-4::ATF-4(gDNA)::GFP]	Condition.1	red_c::3	1	2.32679	0	0	red
Heat tolerance Trial 190319	ldIs119 [Patf-4::ATF-4(gDNA)::GFP]	Condition.1	red_c::3	1	2.32679	0	0	red
Heat tolerance Trial 190319	ldIs119 [Patf-4::ATF-4(gDNA)::GFP]	Condition.1	red_c::3	1	2.40179	0	0	red
Heat tolerance Trial 190319	ldIs119 [Patf-4::ATF-4(gDNA)::GFP]	Condition.1	red_c::3	1	2.42679	0	0	red
Heat tolerance Trial 190319	ldIs119 [Patf-4::ATF-4(gDNA)::GFP]	Condition.1	red_c::3	1	2.42679	0	0	red
Heat tolerance Trial 190319	ldIs119 [Patf-4::ATF-4(gDNA)::GFP]	Condition.1	red_c::3	1	2.45179	0	0	red
Heat tolerance Trial 190319	ldIs119 [Patf-4::ATF-4(gDNA)::GFP]	Condition.1	red_c::3	1	2.45179	0	0	red
Heat tolerance Trial 190319	ldIs119 [Patf-4::ATF-4(gDNA)::GFP]	Condition.1	red_c::3	1	2.45179	0	0	red
Heat tolerance Trial 190319	ldIs119 [Patf-4::ATF-4(gDNA)::GFP]	Condition.1	red_c::3	1	2.45179	0	0	red
Heat tolerance Trial 190319	ldIs119 [Patf-4::ATF-4(gDNA)::GFP]	Condition.1	red_c::3	1	2.47679	0	0	red
Heat tolerance Trial 190319	ldIs119 [Patf-4::ATF-4(gDNA)::GFP]	Condition.1	red_c::3	1	2.47679	0	0	red
Heat tolerance Trial 190319	ldIs119 [Patf-4::ATF-4(gDNA)::GFP]	Condition.1	red_c::3	1	2.50179	0	0	red
Heat tolerance Trial 190319	ldIs119 [Patf-4::ATF-4(gDNA)::GFP]	Condition.1	red_c::3	1	2.52679	0	0	red
Heat tolerance Trial 190319	ldIs119 [Patf-4::ATF-4(gDNA)::GFP]	Condition.1	red_c::3	1	2.60179	0	0	red
Heat tolerance Trial 190319	ldIs119 [Patf-4::ATF-4(gDNA)::GFP]	Condition.1	red_c::3	1	2.67679	0	0	red
Heat tolerance Trial 190319	ldIs119 [Patf-4::ATF-4(gDNA)::GFP]	Condition.1	red_c::3	1	2.70179	0	0	red
Heat tolerance Trial 190319	ldIs119 [Patf-4::ATF-4(gDNA)::GFP]	Condition.1	red_c::3	1	2.72679	0	0	red
Heat tolerance Trial 190319	ldIs119 [Patf-4::ATF-4(gDNA)::GFP]	Condition.1	red_c::3	1	2.77679	0	0	red
Heat tolerance Trial 190319	ldIs119 [Patf-4::ATF-4(gDNA)::GFP]	Condition.1	red_c::3	1	2.87679	0	0	red
Heat tolerance Trial 190319	ldIs119 [Patf-4::ATF-4(gDNA)::GFP]	Condition.1	red_c::3	1	2.87679	0	0	red
Heat tolerance Trial 190319	ldIs119 [Patf-4::ATF-4(gDNA)::GFP]	Condition.1	red_a::3	1	1.38513	0	0	red
Heat tolerance Trial 190319	ldIs119 [Patf-4::ATF-4(gDNA)::GFP]	Condition.1	red_a::3	1	1.41013	0	0	red
Heat tolerance Trial 190319	ldIs119 [Patf-4::ATF-4(gDNA)::GFP]	Condition.1	red_a::3	1	1.46013	0	0	red
Heat tolerance Trial 190319	ldIs119 [Patf-4::ATF-4(gDNA)::GFP]	Condition.1	red_a::3	1	1.51013	0	0	red
Heat tolerance Trial 190319	ldIs119 [Patf-4::ATF-4(gDNA)::GFP]	Condition.1	red_a::3	1	1.51013	0	0	red
Heat tolerance Trial 190319	ldIs119 [Patf-4::ATF-4(gDNA)::GFP]	Condition.1	red_a::3	1	1.56013	0	0	red
Heat tolerance Trial 190319	ldIs119 [Patf-4::ATF-4(gDNA)::GFP]	Condition.1	red_a::3	1	1.58513	0	0	red
Heat tolerance Trial 190319	ldIs119 [Patf-4::ATF-4(gDNA)::GFP]	Condition.1	red_a::3	1	1.63513	0	0	red
Heat tolerance Trial 190319	ldIs119 [Patf-4::ATF-4(gDNA)::GFP]	Condition.1	red_a::3	1	1.63513	0	0	red
Heat tolerance Trial 190319	ldIs119 [Patf-4::ATF-4(gDNA)::GFP]	Condition.1	red_a::3	1	1.66013	0	0	red
Heat tolerance Trial 190319	ldIs119 [Patf-4::ATF-4(gDNA)::GFP]	Condition.1	red_a::3	1	1.73513	0	0	red
Heat tolerance Trial 190319	ldIs119 [Patf-4::ATF-4(gDNA)::GFP]	Condition.1	red_a::3	1	1.73513	0	0	red
Heat tolerance Trial 190319	ldIs119 [Patf-4::ATF-4(gDNA)::GFP]	Condition.1	red_a::3	1	1.73513	0	0	red
Heat tolerance Trial 190319	ldIs119 [Patf-4::ATF-4(gDNA)::GFP]	Condition.1	red_a::3	1	1.78513	0	0	red
Heat tolerance Trial 190319	ldIs119 [Patf-4::ATF-4(gDNA)::GFP]	Condition.1	red_a::3	1	1.78513	0	0	red
Heat tolerance Trial 190319	ldIs119 [Patf-4::ATF-4(gDNA)::GFP]	Condition.1	red_a::3	1	1.81013	0	0	red
Heat tolerance Trial 190319	ldIs119 [Patf-4::ATF-4(gDNA)::GFP]	Condition.1	red_a::3	1	1.81013	0	0	red
Heat tolerance Trial 190319	ldIs119 [Patf-4::ATF-4(gDNA)::GFP]	Condition.1	red_a::3	1	1.83513	0	0	red
Heat tolerance Trial 190319	ldIs119 [Patf-4::ATF-4(gDNA)::GFP]	Condition.1	red_a::3	1	1.83513	0	0	red
Heat tolerance Trial 190319	ldIs119 [Patf-4::ATF-4(gDNA)::GFP]	Condition.1	red_a::3	1	1.86013	0	0	red
Heat tolerance Trial 190319	ldIs119 [Patf-4::ATF-4(gDNA)::GFP]	Condition.1	red_a::3	1	1.88513	0	0	red
Heat tolerance Trial 190319	ldIs119 [Patf-4::ATF-4(gDNA)::GFP]	Condition.1	red_a::3	1	1.91013	0	0	red
Heat tolerance Trial 190319	ldIs119 [Patf-4::ATF-4(gDNA)::GFP]	Condition.1	red_a::3	1	1.91013	0	0	red
Heat tolerance Trial 190319	ldIs119 [Patf-4::ATF-4(gDNA)::GFP]	Condition.1	red_a::3	1	1.91013	0	0	red
Heat tolerance Trial 190319	ldIs119 [Patf-4::ATF-4(gDNA)::GFP]	Condition.1	red_a::3	1	1.91013	0	0	red
Heat tolerance Trial 190319	ldIs119 [Patf-4::ATF-4(gDNA)::GFP]	Condition.1	red_a::3	1	1.91013	0	0	red
Heat tolerance Trial 190319	ldIs119 [Patf-4::ATF-4(gDNA)::GFP]	Condition.1	red_a::3	1	1.93513	0	0	red
Heat tolerance Trial 190319	ldIs119 [Patf-4::ATF-4(gDNA)::GFP]	Condition.1	red_a::3	1	1.93513	0	0	red
Heat tolerance Trial 190319	ldIs119 [Patf-4::ATF-4(gDNA)::GFP]	Condition.1	red_a::3	1	1.96013	0	0	red
Heat tolerance Trial 190319	ldIs119 [Patf-4::ATF-4(gDNA)::GFP]	Condition.1	red_a::3	1	1.98513	0	0	red
Heat tolerance Trial 190319	ldIs119 [Patf-4::ATF-4(gDNA)::GFP]	Condition.1	red_a::3	1	1.98513	0	0	red
Heat tolerance Trial 190319	ldIs119 [Patf-4::ATF-4(gDNA)::GFP]	Condition.1	red_a::3	1	1.98513	0	0	red
Heat tolerance Trial 190319	ldIs119 [Patf-4::ATF-4(gDNA)::GFP]	Condition.1	red_a::3	1	2.01013	0	0	red
Heat tolerance Trial 190319	ldIs119 [Patf-4::ATF-4(gDNA)::GFP]	Condition.1	red_a::3	1	2.03513	0	0	red
Heat tolerance Trial 190319	ldIs119 [Patf-4::ATF-4(gDNA)::GFP]	Condition.1	red_a::3	1	2.03513	0	0	red
Heat tolerance Trial 190319	ldIs119 [Patf-4::ATF-4(gDNA)::GFP]	Condition.1	red_a::3	1	2.06013	0	0	red
Heat tolerance Trial 190319	ldIs119 [Patf-4::ATF-4(gDNA)::GFP]	Condition.1	red_a::3	1	2.06013	0	0	red
Heat tolerance Trial 190319	ldIs119 [Patf-4::ATF-4(gDNA)::GFP]	Condition.1	red_a::3	1	2.11013	0	0	red
Heat tolerance Trial 190319	ldIs119 [Patf-4::ATF-4(gDNA)::GFP]	Condition.1	red_a::3	1	2.11013	0	0	red
Heat tolerance Trial 190319	ldIs119 [Patf-4::ATF-4(gDNA)::GFP]	Condition.1	red_a::3	1	2.13513	0	0	red
Heat tolerance Trial 190319	ldIs119 [Patf-4::ATF-4(gDNA)::GFP]	Condition.1	red_a::3	1	2.16013	0	0	red
Heat tolerance Trial 190319	ldIs119 [Patf-4::ATF-4(gDNA)::GFP]	Condition.1	red_a::3	1	2.18513	0	0	red
Heat tolerance Trial 190319	ldIs119 [Patf-4::ATF-4(gDNA)::GFP]	Condition.1	red_a::3	1	2.18513	0	0	red
Heat tolerance Trial 190319	ldIs119 [Patf-4::ATF-4(gDNA)::GFP]	Condition.1	red_a::3	1	2.21013	0	0	red
Heat tolerance Trial 190319	ldIs119 [Patf-4::ATF-4(gDNA)::GFP]	Condition.1	red_a::3	1	2.23513	0	0	red
Heat tolerance Trial 190319	ldIs119 [Patf-4::ATF-4(gDNA)::GFP]	Condition.1	red_a::3	1	2.26013	0	0	red
Heat tolerance Trial 190319	ldIs119 [Patf-4::ATF-4(gDNA)::GFP]	Condition.1	red_a::3	1	2.28513	0	0	red
Heat tolerance Trial 190319	ldIs119 [Patf-4::ATF-4(gDNA)::GFP]	Condition.1	red_a::3	1	2.33513	0	0	red
Heat tolerance Trial 190319	ldIs119 [Patf-4::ATF-4(gDNA)::GFP]	Condition.1	red_a::3	1	2.36013	0	0	red
Heat tolerance Trial 190319	ldIs119 [Patf-4::ATF-4(gDNA)::GFP]	Condition.1	red_a::3	1	2.36013	0	0	red
Heat tolerance Trial 190319	ldIs119 [Patf-4::ATF-4(gDNA)::GFP]	Condition.1	red_a::3	1	2.36013	0	0	red
Heat tolerance Trial 190319	ldIs119 [Patf-4::ATF-4(gDNA)::GFP]	Condition.1	red_a::3	1	2.41013	0	0	red
Heat tolerance Trial 190319	ldIs119 [Patf-4::ATF-4(gDNA)::GFP]	Condition.1	red_a::3	1	2.41013	0	0	red
Heat tolerance Trial 190319	ldIs119 [Patf-4::ATF-4(gDNA)::GFP]	Condition.1	red_a::3	1	2.43513	0	0	red
Heat tolerance Trial 190319	ldIs119 [Patf-4::ATF-4(gDNA)::GFP]	Condition.1	red_a::3	1	2.46013	0	0	red
Heat tolerance Trial 190319	ldIs119 [Patf-4::ATF-4(gDNA)::GFP]	Condition.1	red_a::3	1	2.53513	0	0	red
Heat tolerance Trial 190319	ldIs119 [Patf-4::ATF-4(gDNA)::GFP]	Condition.1	red_a::3	1	2.53513	0	0	red
Heat tolerance Trial 190319	ldIs119 [Patf-4::ATF-4(gDNA)::GFP]	Condition.1	red_a::3	1	2.56013	0	0	red
Heat tolerance Trial 190319	ldIs119 [Patf-4::ATF-4(gDNA)::GFP]	Condition.1	red_a::3	1	2.63513	0	0	red
Heat tolerance Trial 190319	ldIs119 [Patf-4::ATF-4(gDNA)::GFP]	Condition.1	red_a::3	1	2.63513	0	0	red
Heat tolerance Trial 190319	ldIs119 [Patf-4::ATF-4(gDNA)::GFP]	Condition.1	red_a::3	1	2.68513	0	0	red
Heat tolerance Trial 190319	ldIs119 [Patf-4::ATF-4(gDNA)::GFP]	Condition.1	red_a::3	1	2.76013	0	0	red
Heat tolerance Trial 190319	ldIs119 [Patf-4::ATF-4(gDNA)::GFP]	Condition.1	red_a::3	1	2.93513	0	0	red
Heat tolerance Trial 190319	ldIs119 [Patf-4::ATF-4(gDNA)::GFP]	Condition.1	red_b::2	1	0.843461	0	0	red
Heat tolerance Trial 190319	ldIs119 [Patf-4::ATF-4(gDNA)::GFP]	Condition.1	red_b::2	1	1.16846	0	0	red
Heat tolerance Trial 190319	ldIs119 [Patf-4::ATF-4(gDNA)::GFP]	Condition.1	red_b::2	1	1.24346	0	0	red
Heat tolerance Trial 190319	ldIs119 [Patf-4::ATF-4(gDNA)::GFP]	Condition.1	red_b::2	1	1.36846	0	0	red
Heat tolerance Trial 190319	ldIs119 [Patf-4::ATF-4(gDNA)::GFP]	Condition.1	red_b::2	1	1.36846	0	0	red
Heat tolerance Trial 190319	ldIs119 [Patf-4::ATF-4(gDNA)::GFP]	Condition.1	red_b::2	1	1.36846	0	0	red
Heat tolerance Trial 190319	ldIs119 [Patf-4::ATF-4(gDNA)::GFP]	Condition.1	red_b::2	1	1.36846	0	0	red
Heat tolerance Trial 190319	ldIs119 [Patf-4::ATF-4(gDNA)::GFP]	Condition.1	red_b::2	1	1.39346	0	0	red
Heat tolerance Trial 190319	ldIs119 [Patf-4::ATF-4(gDNA)::GFP]	Condition.1	red_b::2	1	1.41846	0	0	red
Heat tolerance Trial 190319	ldIs119 [Patf-4::ATF-4(gDNA)::GFP]	Condition.1	red_b::2	1	1.44346	0	0	red
Heat tolerance Trial 190319	ldIs119 [Patf-4::ATF-4(gDNA)::GFP]	Condition.1	red_b::2	1	1.44346	0	0	red
Heat tolerance Trial 190319	ldIs119 [Patf-4::ATF-4(gDNA)::GFP]	Condition.1	red_b::2	1	1.46846	0	0	red
Heat tolerance Trial 190319	ldIs119 [Patf-4::ATF-4(gDNA)::GFP]	Condition.1	red_b::2	1	1.49346	0	0	red
Heat tolerance Trial 190319	ldIs119 [Patf-4::ATF-4(gDNA)::GFP]	Condition.1	red_b::2	1	1.49346	0	0	red
Heat tolerance Trial 190319	ldIs119 [Patf-4::ATF-4(gDNA)::GFP]	Condition.1	red_b::2	1	1.51846	0	0	red
Heat tolerance Trial 190319	ldIs119 [Patf-4::ATF-4(gDNA)::GFP]	Condition.1	red_b::2	1	1.51846	0	0	red
Heat tolerance Trial 190319	ldIs119 [Patf-4::ATF-4(gDNA)::GFP]	Condition.1	red_b::2	1	1.51846	0	0	red
Heat tolerance Trial 190319	ldIs119 [Patf-4::ATF-4(gDNA)::GFP]	Condition.1	red_b::2	1	1.51846	0	0	red
Heat tolerance Trial 190319	ldIs119 [Patf-4::ATF-4(gDNA)::GFP]	Condition.1	red_b::2	1	1.51846	0	0	red
Heat tolerance Trial 190319	ldIs119 [Patf-4::ATF-4(gDNA)::GFP]	Condition.1	red_b::2	1	1.54346	0	0	red
Heat tolerance Trial 190319	ldIs119 [Patf-4::ATF-4(gDNA)::GFP]	Condition.1	red_b::2	1	1.54346	0	0	red
Heat tolerance Trial 190319	ldIs119 [Patf-4::ATF-4(gDNA)::GFP]	Condition.1	red_b::2	1	1.54346	0	0	red
Heat tolerance Trial 190319	ldIs119 [Patf-4::ATF-4(gDNA)::GFP]	Condition.1	red_b::2	1	1.54346	0	0	red
Heat tolerance Trial 190319	ldIs119 [Patf-4::ATF-4(gDNA)::GFP]	Condition.1	red_b::2	1	1.54346	0	0	red
Heat tolerance Trial 190319	ldIs119 [Patf-4::ATF-4(gDNA)::GFP]	Condition.1	red_b::2	1	1.56846	0	0	red
Heat tolerance Trial 190319	ldIs119 [Patf-4::ATF-4(gDNA)::GFP]	Condition.1	red_b::2	1	1.56846	0	0	red
Heat tolerance Trial 190319	ldIs119 [Patf-4::ATF-4(gDNA)::GFP]	Condition.1	red_b::2	1	1.56846	0	0	red
Heat tolerance Trial 190319	ldIs119 [Patf-4::ATF-4(gDNA)::GFP]	Condition.1	red_b::2	1	1.59346	0	0	red
Heat tolerance Trial 190319	ldIs119 [Patf-4::ATF-4(gDNA)::GFP]	Condition.1	red_b::2	1	1.61846	0	0	red
Heat tolerance Trial 190319	ldIs119 [Patf-4::ATF-4(gDNA)::GFP]	Condition.1	red_b::2	1	1.61846	0	0	red
Heat tolerance Trial 190319	ldIs119 [Patf-4::ATF-4(gDNA)::GFP]	Condition.1	red_b::2	1	1.61846	0	0	red
Heat tolerance Trial 190319	ldIs119 [Patf-4::ATF-4(gDNA)::GFP]	Condition.1	red_b::2	1	1.61846	0	0	red
Heat tolerance Trial 190319	ldIs119 [Patf-4::ATF-4(gDNA)::GFP]	Condition.1	red_b::2	1	1.64346	0	0	red
Heat tolerance Trial 190319	ldIs119 [Patf-4::ATF-4(gDNA)::GFP]	Condition.1	red_b::2	1	1.64346	0	0	red
Heat tolerance Trial 190319	ldIs119 [Patf-4::ATF-4(gDNA)::GFP]	Condition.1	red_b::2	1	1.64346	0	0	red
Heat tolerance Trial 190319	ldIs119 [Patf-4::ATF-4(gDNA)::GFP]	Condition.1	red_b::2	1	1.64346	0	0	red
Heat tolerance Trial 190319	ldIs119 [Patf-4::ATF-4(gDNA)::GFP]	Condition.1	red_b::2	1	1.64346	0	0	red
Heat tolerance Trial 190319	ldIs119 [Patf-4::ATF-4(gDNA)::GFP]	Condition.1	red_b::2	1	1.66846	0	0	red
Heat tolerance Trial 190319	ldIs119 [Patf-4::ATF-4(gDNA)::GFP]	Condition.1	red_b::2	1	1.66846	0	0	red
Heat tolerance Trial 190319	ldIs119 [Patf-4::ATF-4(gDNA)::GFP]	Condition.1	red_b::2	1	1.66846	0	0	red
Heat tolerance Trial 190319	ldIs119 [Patf-4::ATF-4(gDNA)::GFP]	Condition.1	red_b::2	1	1.66846	0	0	red
Heat tolerance Trial 190319	ldIs119 [Patf-4::ATF-4(gDNA)::GFP]	Condition.1	red_b::2	1	1.66846	0	0	red
Heat tolerance Trial 190319	ldIs119 [Patf-4::ATF-4(gDNA)::GFP]	Condition.1	red_b::2	1	1.66846	0	0	red
Heat tolerance Trial 190319	ldIs119 [Patf-4::ATF-4(gDNA)::GFP]	Condition.1	red_b::2	1	1.66846	0	0	red
Heat tolerance Trial 190319	ldIs119 [Patf-4::ATF-4(gDNA)::GFP]	Condition.1	red_b::2	1	1.66846	0	0	red
Heat tolerance Trial 190319	ldIs119 [Patf-4::ATF-4(gDNA)::GFP]	Condition.1	red_b::2	1	1.66846	0	0	red
Heat tolerance Trial 190319	ldIs119 [Patf-4::ATF-4(gDNA)::GFP]	Condition.1	red_b::2	1	1.66846	0	0	red
Heat tolerance Trial 190319	ldIs119 [Patf-4::ATF-4(gDNA)::GFP]	Condition.1	red_b::2	1	1.66846	0	0	red
Heat tolerance Trial 190319	ldIs119 [Patf-4::ATF-4(gDNA)::GFP]	Condition.1	red_b::2	1	1.66846	0	0	red
Heat tolerance Trial 190319	ldIs119 [Patf-4::ATF-4(gDNA)::GFP]	Condition.1	red_b::2	1	1.69346	0	0	red
Heat tolerance Trial 190319	ldIs119 [Patf-4::ATF-4(gDNA)::GFP]	Condition.1	red_b::2	1	1.69346	0	0	red
Heat tolerance Trial 190319	ldIs119 [Patf-4::ATF-4(gDNA)::GFP]	Condition.1	red_b::2	1	1.69346	0	0	red
Heat tolerance Trial 190319	ldIs119 [Patf-4::ATF-4(gDNA)::GFP]	Condition.1	red_b::2	1	1.69346	0	0	red
Heat tolerance Trial 190319	ldIs119 [Patf-4::ATF-4(gDNA)::GFP]	Condition.1	red_b::2	1	1.69346	0	0	red
Heat tolerance Trial 190319	ldIs119 [Patf-4::ATF-4(gDNA)::GFP]	Condition.1	red_b::2	1	1.69346	0	0	red
Heat tolerance Trial 190319	ldIs119 [Patf-4::ATF-4(gDNA)::GFP]	Condition.1	red_b::2	1	1.71846	0	0	red
Heat tolerance Trial 190319	ldIs119 [Patf-4::ATF-4(gDNA)::GFP]	Condition.1	red_b::2	1	1.71846	0	0	red
Heat tolerance Trial 190319	ldIs119 [Patf-4::ATF-4(gDNA)::GFP]	Condition.1	red_b::2	1	1.71846	0	0	red
Heat tolerance Trial 190319	ldIs119 [Patf-4::ATF-4(gDNA)::GFP]	Condition.1	red_b::2	1	1.71846	0	0	red
Heat tolerance Trial 190319	ldIs119 [Patf-4::ATF-4(gDNA)::GFP]	Condition.1	red_b::2	1	1.74346	0	0	red
Heat tolerance Trial 190319	ldIs119 [Patf-4::ATF-4(gDNA)::GFP]	Condition.1	red_b::2	1	1.74346	0	0	red
Heat tolerance Trial 190319	ldIs119 [Patf-4::ATF-4(gDNA)::GFP]	Condition.1	red_b::2	1	1.74346	0	0	red
Heat tolerance Trial 190319	ldIs119 [Patf-4::ATF-4(gDNA)::GFP]	Condition.1	red_b::2	1	1.74346	0	0	red
Heat tolerance Trial 190319	ldIs119 [Patf-4::ATF-4(gDNA)::GFP]	Condition.1	red_b::2	1	1.74346	0	0	red
Heat tolerance Trial 190319	ldIs119 [Patf-4::ATF-4(gDNA)::GFP]	Condition.1	red_b::2	1	1.74346	0	0	red
Heat tolerance Trial 190319	ldIs119 [Patf-4::ATF-4(gDNA)::GFP]	Condition.1	red_b::2	1	1.76846	0	0	red
Heat tolerance Trial 190319	ldIs119 [Patf-4::ATF-4(gDNA)::GFP]	Condition.1	red_b::2	1	1.76846	0	0	red
Heat tolerance Trial 190319	ldIs119 [Patf-4::ATF-4(gDNA)::GFP]	Condition.1	red_b::2	1	1.76846	0	0	red
Heat tolerance Trial 190319	ldIs119 [Patf-4::ATF-4(gDNA)::GFP]	Condition.1	red_b::2	1	1.76846	0	0	red
Heat tolerance Trial 190319	ldIs119 [Patf-4::ATF-4(gDNA)::GFP]	Condition.1	red_b::2	1	1.76846	0	0	red
Heat tolerance Trial 190319	ldIs119 [Patf-4::ATF-4(gDNA)::GFP]	Condition.1	red_b::2	1	1.79346	0	0	red
Heat tolerance Trial 190319	ldIs119 [Patf-4::ATF-4(gDNA)::GFP]	Condition.1	red_b::2	1	1.79346	0	0	red
Heat tolerance Trial 190319	ldIs119 [Patf-4::ATF-4(gDNA)::GFP]	Condition.1	red_b::2	1	1.79346	0	0	red
Heat tolerance Trial 190319	ldIs119 [Patf-4::ATF-4(gDNA)::GFP]	Condition.1	red_b::2	1	1.79346	0	0	red
Heat tolerance Trial 190319	ldIs119 [Patf-4::ATF-4(gDNA)::GFP]	Condition.1	red_b::2	1	1.79346	0	0	red
Heat tolerance Trial 190319	ldIs119 [Patf-4::ATF-4(gDNA)::GFP]	Condition.1	red_b::2	1	1.79346	0	0	red
Heat tolerance Trial 190319	ldIs119 [Patf-4::ATF-4(gDNA)::GFP]	Condition.1	red_b::2	1	1.79346	0	0	red
Heat tolerance Trial 190319	ldIs119 [Patf-4::ATF-4(gDNA)::GFP]	Condition.1	red_b::2	1	1.79346	0	0	red
Heat tolerance Trial 190319	ldIs119 [Patf-4::ATF-4(gDNA)::GFP]	Condition.1	red_b::2	1	1.79346	0	0	red
Heat tolerance Trial 190319	ldIs119 [Patf-4::ATF-4(gDNA)::GFP]	Condition.1	red_b::2	1	1.81846	0	0	red
Heat tolerance Trial 190319	ldIs119 [Patf-4::ATF-4(gDNA)::GFP]	Condition.1	red_b::2	1	1.81846	0	0	red
Heat tolerance Trial 190319	ldIs119 [Patf-4::ATF-4(gDNA)::GFP]	Condition.1	red_b::2	1	1.81846	0	0	red
Heat tolerance Trial 190319	ldIs119 [Patf-4::ATF-4(gDNA)::GFP]	Condition.1	red_b::2	1	1.81846	0	0	red
Heat tolerance Trial 190319	ldIs119 [Patf-4::ATF-4(gDNA)::GFP]	Condition.1	red_b::2	1	1.84346	0	0	red
Heat tolerance Trial 190319	ldIs119 [Patf-4::ATF-4(gDNA)::GFP]	Condition.1	red_b::2	1	1.84346	0	0	red
Heat tolerance Trial 190319	ldIs119 [Patf-4::ATF-4(gDNA)::GFP]	Condition.1	red_b::2	1	1.84346	0	0	red
Heat tolerance Trial 190319	ldIs119 [Patf-4::ATF-4(gDNA)::GFP]	Condition.1	red_b::2	1	1.84346	0	0	red
Heat tolerance Trial 190319	ldIs119 [Patf-4::ATF-4(gDNA)::GFP]	Condition.1	red_b::2	1	1.86846	0	0	red
Heat tolerance Trial 190319	ldIs119 [Patf-4::ATF-4(gDNA)::GFP]	Condition.1	red_b::2	1	1.89346	0	0	red
Heat tolerance Trial 190319	ldIs119 [Patf-4::ATF-4(gDNA)::GFP]	Condition.1	red_b::2	1	1.94346	0	0	red
Heat tolerance Trial 190319	ldIs119 [Patf-4::ATF-4(gDNA)::GFP]	Condition.1	red_b::2	1	1.94346	0	0	red
Heat tolerance Trial 190319	ldIs119 [Patf-4::ATF-4(gDNA)::GFP]	Condition.1	red_b::2	1	1.96846	0	0	red
Heat tolerance Trial 190319	ldIs119 [Patf-4::ATF-4(gDNA)::GFP]	Condition.1	red_b::2	1	1.96846	0	0	red
Heat tolerance Trial 190319	ldIs119 [Patf-4::ATF-4(gDNA)::GFP]	Condition.1	red_b::2	1	1.96846	0	0	red
Heat tolerance Trial 190319	ldIs119 [Patf-4::ATF-4(gDNA)::GFP]	Condition.1	red_b::2	1	1.96846	0	0	red
Heat tolerance Trial 190319	ldIs119 [Patf-4::ATF-4(gDNA)::GFP]	Condition.1	red_b::2	1	1.96846	0	0	red
Heat tolerance Trial 190319	ldIs119 [Patf-4::ATF-4(gDNA)::GFP]	Condition.1	red_b::2	1	1.99346	0	0	red
Heat tolerance Trial 190319	ldIs119 [Patf-4::ATF-4(gDNA)::GFP]	Condition.1	red_b::2	1	1.99346	0	0	red
Heat tolerance Trial 190319	ldIs119 [Patf-4::ATF-4(gDNA)::GFP]	Condition.1	red_b::2	1	1.99346	0	0	red
Heat tolerance Trial 190319	ldIs119 [Patf-4::ATF-4(gDNA)::GFP]	Condition.1	red_b::2	1	2.04346	0	0	red
Heat tolerance Trial 190319	ldIs119 [Patf-4::ATF-4(gDNA)::GFP]	Condition.1	red_b::2	1	2.04346	0	0	red
Heat tolerance Trial 190319	ldIs119 [Patf-4::ATF-4(gDNA)::GFP]	Condition.1	red_b::2	1	2.04346	0	0	red
Heat tolerance Trial 190319	ldIs119 [Patf-4::ATF-4(gDNA)::GFP]	Condition.1	red_b::2	1	2.04346	0	0	red
Heat tolerance Trial 190319	ldIs119 [Patf-4::ATF-4(gDNA)::GFP]	Condition.1	red_b::2	1	2.04346	0	0	red
Heat tolerance Trial 190319	ldIs119 [Patf-4::ATF-4(gDNA)::GFP]	Condition.1	red_b::2	1	2.06846	0	0	red
Heat tolerance Trial 190319	ldIs119 [Patf-4::ATF-4(gDNA)::GFP]	Condition.1	red_b::2	1	2.06846	0	0	red
Heat tolerance Trial 190319	ldIs119 [Patf-4::ATF-4(gDNA)::GFP]	Condition.1	red_b::2	1	2.09346	0	0	red
Heat tolerance Trial 190319	ldIs119 [Patf-4::ATF-4(gDNA)::GFP]	Condition.1	red_b::2	1	2.09346	0	0	red
Heat tolerance Trial 190319	ldIs119 [Patf-4::ATF-4(gDNA)::GFP]	Condition.1	red_b::2	1	2.09346	0	0	red
Heat tolerance Trial 190319	wild type (N2)	Condition.1	red_c::1	1	0.876794	0	0	red
Heat tolerance Trial 190319	wild type (N2)	Condition.1	red_c::1	1	0.876794	0	0	red
Heat tolerance Trial 190319	wild type (N2)	Condition.1	red_c::1	1	0.976794	0	0	red
Heat tolerance Trial 190319	wild type (N2)	Condition.1	red_c::1	1	1.00179	0	0	red
Heat tolerance Trial 190319	wild type (N2)	Condition.1	red_c::1	1	1.00179	0	0	red
Heat tolerance Trial 190319	wild type (N2)	Condition.1	red_c::1	1	1.07679	0	0	red
Heat tolerance Trial 190319	wild type (N2)	Condition.1	red_c::1	1	1.07679	0	0	red
Heat tolerance Trial 190319	wild type (N2)	Condition.1	red_c::1	1	1.10179	0	0	red
Heat tolerance Trial 190319	wild type (N2)	Condition.1	red_c::1	1	1.12679	0	0	red
Heat tolerance Trial 190319	wild type (N2)	Condition.1	red_c::1	1	1.12679	0	0	red
Heat tolerance Trial 190319	wild type (N2)	Condition.1	red_c::1	1	1.20179	0	0	red
Heat tolerance Trial 190319	wild type (N2)	Condition.1	red_c::1	1	1.22679	0	0	red
Heat tolerance Trial 190319	wild type (N2)	Condition.1	red_c::1	1	1.25179	0	0	red
Heat tolerance Trial 190319	wild type (N2)	Condition.1	red_c::1	1	1.25179	0	0	red
Heat tolerance Trial 190319	wild type (N2)	Condition.1	red_c::1	1	1.25179	0	0	red
Heat tolerance Trial 190319	wild type (N2)	Condition.1	red_c::1	1	1.27679	0	0	red
Heat tolerance Trial 190319	wild type (N2)	Condition.1	red_c::1	1	1.27679	0	0	red
Heat tolerance Trial 190319	wild type (N2)	Condition.1	red_c::1	1	1.27679	0	0	red
Heat tolerance Trial 190319	wild type (N2)	Condition.1	red_c::1	1	1.27679	0	0	red
Heat tolerance Trial 190319	wild type (N2)	Condition.1	red_c::1	1	1.30179	0	0	red
Heat tolerance Trial 190319	wild type (N2)	Condition.1	red_c::1	1	1.32679	0	0	red
Heat tolerance Trial 190319	wild type (N2)	Condition.1	red_c::1	1	1.32679	0	0	red
Heat tolerance Trial 190319	wild type (N2)	Condition.1	red_c::1	1	1.32679	0	0	red
Heat tolerance Trial 190319	wild type (N2)	Condition.1	red_c::1	1	1.32679	0	0	red
Heat tolerance Trial 190319	wild type (N2)	Condition.1	red_c::1	1	1.35179	0	0	red
Heat tolerance Trial 190319	wild type (N2)	Condition.1	red_c::1	1	1.35179	0	0	red
Heat tolerance Trial 190319	wild type (N2)	Condition.1	red_c::1	1	1.35179	0	0	red
Heat tolerance Trial 190319	wild type (N2)	Condition.1	red_c::1	1	1.35179	0	0	red
Heat tolerance Trial 190319	wild type (N2)	Condition.1	red_c::1	1	1.35179	0	0	red
Heat tolerance Trial 190319	wild type (N2)	Condition.1	red_c::1	1	1.35179	0	0	red
Heat tolerance Trial 190319	wild type (N2)	Condition.1	red_c::1	1	1.35179	0	0	red
Heat tolerance Trial 190319	wild type (N2)	Condition.1	red_c::1	1	1.35179	0	0	red
Heat tolerance Trial 190319	wild type (N2)	Condition.1	red_c::1	1	1.37679	0	0	red
Heat tolerance Trial 190319	wild type (N2)	Condition.1	red_c::1	1	1.37679	0	0	red
Heat tolerance Trial 190319	wild type (N2)	Condition.1	red_c::1	1	1.37679	0	0	red
Heat tolerance Trial 190319	wild type (N2)	Condition.1	red_c::1	1	1.37679	0	0	red
Heat tolerance Trial 190319	wild type (N2)	Condition.1	red_c::1	1	1.37679	0	0	red
Heat tolerance Trial 190319	wild type (N2)	Condition.1	red_c::1	1	1.37679	0	0	red
Heat tolerance Trial 190319	wild type (N2)	Condition.1	red_c::1	1	1.37679	0	0	red
Heat tolerance Trial 190319	wild type (N2)	Condition.1	red_c::1	1	1.37679	0	0	red
Heat tolerance Trial 190319	wild type (N2)	Condition.1	red_c::1	1	1.37679	0	0	red
Heat tolerance Trial 190319	wild type (N2)	Condition.1	red_c::1	1	1.40179	0	0	red
Heat tolerance Trial 190319	wild type (N2)	Condition.1	red_c::1	1	1.40179	0	0	red
Heat tolerance Trial 190319	wild type (N2)	Condition.1	red_c::1	1	1.40179	0	0	red
Heat tolerance Trial 190319	wild type (N2)	Condition.1	red_c::1	1	1.40179	0	0	red
Heat tolerance Trial 190319	wild type (N2)	Condition.1	red_c::1	1	1.40179	0	0	red
Heat tolerance Trial 190319	wild type (N2)	Condition.1	red_c::1	1	1.40179	0	0	red
Heat tolerance Trial 190319	wild type (N2)	Condition.1	red_c::1	1	1.40179	0	0	red
Heat tolerance Trial 190319	wild type (N2)	Condition.1	red_c::1	1	1.40179	0	0	red
Heat tolerance Trial 190319	wild type (N2)	Condition.1	red_c::1	1	1.42679	0	0	red
Heat tolerance Trial 190319	wild type (N2)	Condition.1	red_c::1	1	1.42679	0	0	red
Heat tolerance Trial 190319	wild type (N2)	Condition.1	red_c::1	1	1.42679	0	0	red
Heat tolerance Trial 190319	wild type (N2)	Condition.1	red_c::1	1	1.42679	0	0	red
Heat tolerance Trial 190319	wild type (N2)	Condition.1	red_c::1	1	1.42679	0	0	red
Heat tolerance Trial 190319	wild type (N2)	Condition.1	red_c::1	1	1.45179	0	0	red
Heat tolerance Trial 190319	wild type (N2)	Condition.1	red_c::1	1	1.45179	0	0	red
Heat tolerance Trial 190319	wild type (N2)	Condition.1	red_c::1	1	1.45179	0	0	red
Heat tolerance Trial 190319	wild type (N2)	Condition.1	red_c::1	1	1.45179	0	0	red
Heat tolerance Trial 190319	wild type (N2)	Condition.1	red_c::1	1	1.45179	0	0	red
Heat tolerance Trial 190319	wild type (N2)	Condition.1	red_c::1	1	1.45179	0	0	red
Heat tolerance Trial 190319	wild type (N2)	Condition.1	red_c::1	1	1.45179	0	0	red
Heat tolerance Trial 190319	wild type (N2)	Condition.1	red_c::1	1	1.47679	0	0	red
Heat tolerance Trial 190319	wild type (N2)	Condition.1	red_c::1	1	1.47679	0	0	red
Heat tolerance Trial 190319	wild type (N2)	Condition.1	red_c::1	1	1.47679	0	0	red
Heat tolerance Trial 190319	wild type (N2)	Condition.1	red_c::1	1	1.47679	0	0	red
Heat tolerance Trial 190319	wild type (N2)	Condition.1	red_c::1	1	1.47679	0	0	red
Heat tolerance Trial 190319	wild type (N2)	Condition.1	red_c::1	1	1.47679	0	0	red
Heat tolerance Trial 190319	wild type (N2)	Condition.1	red_c::1	1	1.47679	0	0	red
Heat tolerance Trial 190319	wild type (N2)	Condition.1	red_c::1	1	1.50179	0	0	red
Heat tolerance Trial 190319	wild type (N2)	Condition.1	red_c::1	1	1.50179	0	0	red
Heat tolerance Trial 190319	wild type (N2)	Condition.1	red_c::1	1	1.52679	0	0	red
Heat tolerance Trial 190319	wild type (N2)	Condition.1	red_c::1	1	1.52679	0	0	red
Heat tolerance Trial 190319	wild type (N2)	Condition.1	red_c::1	1	1.55179	0	0	red
Heat tolerance Trial 190319	wild type (N2)	Condition.1	red_c::1	1	1.57679	0	0	red
Heat tolerance Trial 190319	wild type (N2)	Condition.1	red_c::1	1	1.57679	0	0	red
Heat tolerance Trial 190319	wild type (N2)	Condition.1	red_c::1	1	1.57679	0	0	red
Heat tolerance Trial 190319	wild type (N2)	Condition.1	red_c::1	1	1.60179	0	0	red
Heat tolerance Trial 190319	wild type (N2)	Condition.1	red_c::1	1	1.65179	0	0	red
Heat tolerance Trial 190319	wild type (N2)	Condition.1	red_c::1	1	1.65179	0	0	red
Heat tolerance Trial 190319	wild type (N2)	Condition.1	red_c::1	1	1.65179	0	0	red
Heat tolerance Trial 190319	wild type (N2)	Condition.1	red_c::1	1	1.65179	0	0	red
Heat tolerance Trial 190319	wild type (N2)	Condition.1	red_c::1	1	1.67679	0	0	red
Heat tolerance Trial 190319	wild type (N2)	Condition.1	red_c::1	1	1.70179	0	0	red
Heat tolerance Trial 190319	wild type (N2)	Condition.1	red_c::1	1	1.70179	0	0	red
Heat tolerance Trial 190319	wild type (N2)	Condition.1	red_c::1	1	1.72679	0	0	red
Heat tolerance Trial 190319	wild type (N2)	Condition.1	red_c::1	1	1.72679	0	0	red
Heat tolerance Trial 190319	wild type (N2)	Condition.1	red_c::1	1	1.72679	0	0	red
Heat tolerance Trial 190319	wild type (N2)	Condition.1	red_c::1	1	1.75179	0	0	red
Heat tolerance Trial 190319	wild type (N2)	Condition.1	red_c::1	1	1.77679	0	0	red
Heat tolerance Trial 190319	wild type (N2)	Condition.1	red_c::1	1	1.77679	0	0	red
Heat tolerance Trial 190319	wild type (N2)	Condition.1	red_c::1	1	1.77679	0	0	red
Heat tolerance Trial 190319	wild type (N2)	Condition.1	red_c::1	1	1.80179	0	0	red
Heat tolerance Trial 190319	wild type (N2)	Condition.1	red_a::2	1	1.23513	0	0	red
Heat tolerance Trial 190319	wild type (N2)	Condition.1	red_a::2	1	1.28513	0	0	red
Heat tolerance Trial 190319	wild type (N2)	Condition.1	red_a::2	1	1.31013	0	0	red
Heat tolerance Trial 190319	wild type (N2)	Condition.1	red_a::2	1	1.41013	0	0	red
Heat tolerance Trial 190319	wild type (N2)	Condition.1	red_a::2	1	1.41013	0	0	red
Heat tolerance Trial 190319	wild type (N2)	Condition.1	red_a::2	1	1.43513	0	0	red
Heat tolerance Trial 190319	wild type (N2)	Condition.1	red_a::2	1	1.46013	0	0	red
Heat tolerance Trial 190319	wild type (N2)	Condition.1	red_a::2	1	1.46013	0	0	red
Heat tolerance Trial 190319	wild type (N2)	Condition.1	red_a::2	1	1.48513	0	0	red
Heat tolerance Trial 190319	wild type (N2)	Condition.1	red_a::2	1	1.51013	0	0	red
Heat tolerance Trial 190319	wild type (N2)	Condition.1	red_a::2	1	1.51013	0	0	red
Heat tolerance Trial 190319	wild type (N2)	Condition.1	red_a::2	1	1.53513	0	0	red
Heat tolerance Trial 190319	wild type (N2)	Condition.1	red_a::2	1	1.53513	0	0	red
Heat tolerance Trial 190319	wild type (N2)	Condition.1	red_a::2	1	1.56013	0	0	red
Heat tolerance Trial 190319	wild type (N2)	Condition.1	red_a::2	1	1.56013	0	0	red
Heat tolerance Trial 190319	wild type (N2)	Condition.1	red_a::2	1	1.58513	0	0	red
Heat tolerance Trial 190319	wild type (N2)	Condition.1	red_a::2	1	1.58513	0	0	red
Heat tolerance Trial 190319	wild type (N2)	Condition.1	red_a::2	1	1.63513	0	0	red
Heat tolerance Trial 190319	wild type (N2)	Condition.1	red_a::2	1	1.66013	0	0	red
Heat tolerance Trial 190319	wild type (N2)	Condition.1	red_a::2	1	1.66013	0	0	red
Heat tolerance Trial 190319	wild type (N2)	Condition.1	red_a::2	1	1.66013	0	0	red
Heat tolerance Trial 190319	wild type (N2)	Condition.1	red_a::2	1	1.68513	0	0	red
Heat tolerance Trial 190319	wild type (N2)	Condition.1	red_a::2	1	1.68513	0	0	red
Heat tolerance Trial 190319	wild type (N2)	Condition.1	red_a::2	1	1.68513	0	0	red
Heat tolerance Trial 190319	wild type (N2)	Condition.1	red_a::2	1	1.68513	0	0	red
Heat tolerance Trial 190319	wild type (N2)	Condition.1	red_a::2	1	1.71013	0	0	red
Heat tolerance Trial 190319	wild type (N2)	Condition.1	red_a::2	1	1.71013	0	0	red
Heat tolerance Trial 190319	wild type (N2)	Condition.1	red_a::2	1	1.71013	0	0	red
Heat tolerance Trial 190319	wild type (N2)	Condition.1	red_a::2	1	1.71013	0	0	red
Heat tolerance Trial 190319	wild type (N2)	Condition.1	red_a::2	1	1.73513	0	0	red
Heat tolerance Trial 190319	wild type (N2)	Condition.1	red_a::2	1	1.73513	0	0	red
Heat tolerance Trial 190319	wild type (N2)	Condition.1	red_a::2	1	1.73513	0	0	red
Heat tolerance Trial 190319	wild type (N2)	Condition.1	red_a::2	1	1.73513	0	0	red
Heat tolerance Trial 190319	wild type (N2)	Condition.1	red_a::2	1	1.76013	0	0	red
Heat tolerance Trial 190319	wild type (N2)	Condition.1	red_a::2	1	1.76013	0	0	red
Heat tolerance Trial 190319	wild type (N2)	Condition.1	red_a::2	1	1.76013	0	0	red
Heat tolerance Trial 190319	wild type (N2)	Condition.1	red_a::2	1	1.76013	0	0	red
Heat tolerance Trial 190319	wild type (N2)	Condition.1	red_a::2	1	1.76013	0	0	red
Heat tolerance Trial 190319	wild type (N2)	Condition.1	red_a::2	1	1.78513	0	0	red
Heat tolerance Trial 190319	wild type (N2)	Condition.1	red_a::2	1	1.78513	0	0	red
Heat tolerance Trial 190319	wild type (N2)	Condition.1	red_a::2	1	1.78513	0	0	red
Heat tolerance Trial 190319	wild type (N2)	Condition.1	red_a::2	1	1.78513	0	0	red
Heat tolerance Trial 190319	wild type (N2)	Condition.1	red_a::2	1	1.78513	0	0	red
Heat tolerance Trial 190319	wild type (N2)	Condition.1	red_a::2	1	1.78513	0	0	red
Heat tolerance Trial 190319	wild type (N2)	Condition.1	red_a::2	1	1.78513	0	0	red
Heat tolerance Trial 190319	wild type (N2)	Condition.1	red_a::2	1	1.78513	0	0	red
Heat tolerance Trial 190319	wild type (N2)	Condition.1	red_a::2	1	1.78513	0	0	red
Heat tolerance Trial 190319	wild type (N2)	Condition.1	red_a::2	1	1.81013	0	0	red
Heat tolerance Trial 190319	wild type (N2)	Condition.1	red_a::2	1	1.81013	0	0	red
Heat tolerance Trial 190319	wild type (N2)	Condition.1	red_a::2	1	1.81013	0	0	red
Heat tolerance Trial 190319	wild type (N2)	Condition.1	red_a::2	1	1.81013	0	0	red
Heat tolerance Trial 190319	wild type (N2)	Condition.1	red_a::2	1	1.81013	0	0	red
Heat tolerance Trial 190319	wild type (N2)	Condition.1	red_a::2	1	1.81013	0	0	red
Heat tolerance Trial 190319	wild type (N2)	Condition.1	red_a::2	1	1.81013	0	0	red
Heat tolerance Trial 190319	wild type (N2)	Condition.1	red_a::2	1	1.81013	0	0	red
Heat tolerance Trial 190319	wild type (N2)	Condition.1	red_a::2	1	1.81013	0	0	red
Heat tolerance Trial 190319	wild type (N2)	Condition.1	red_a::2	1	1.81013	0	0	red
Heat tolerance Trial 190319	wild type (N2)	Condition.1	red_a::2	1	1.81013	0	0	red
Heat tolerance Trial 190319	wild type (N2)	Condition.1	red_a::2	1	1.83513	0	0	red
Heat tolerance Trial 190319	wild type (N2)	Condition.1	red_a::2	1	1.83513	0	0	red
Heat tolerance Trial 190319	wild type (N2)	Condition.1	red_a::2	1	1.83513	0	0	red
Heat tolerance Trial 190319	wild type (N2)	Condition.1	red_a::2	1	1.83513	0	0	red
Heat tolerance Trial 190319	wild type (N2)	Condition.1	red_a::2	1	1.83513	0	0	red
Heat tolerance Trial 190319	wild type (N2)	Condition.1	red_a::2	1	1.83513	0	0	red
Heat tolerance Trial 190319	wild type (N2)	Condition.1	red_a::2	1	1.83513	0	0	red
Heat tolerance Trial 190319	wild type (N2)	Condition.1	red_a::2	1	1.83513	0	0	red
Heat tolerance Trial 190319	wild type (N2)	Condition.1	red_a::2	1	1.83513	0	0	red
Heat tolerance Trial 190319	wild type (N2)	Condition.1	red_a::2	1	1.83513	0	0	red
Heat tolerance Trial 190319	wild type (N2)	Condition.1	red_a::2	1	1.83513	0	0	red
Heat tolerance Trial 190319	wild type (N2)	Condition.1	red_a::2	1	1.83513	0	0	red
Heat tolerance Trial 190319	wild type (N2)	Condition.1	red_a::2	1	1.86013	0	0	red
Heat tolerance Trial 190319	wild type (N2)	Condition.1	red_a::2	1	1.86013	0	0	red
Heat tolerance Trial 190319	wild type (N2)	Condition.1	red_a::2	1	1.86013	0	0	red
Heat tolerance Trial 190319	wild type (N2)	Condition.1	red_a::2	1	1.86013	0	0	red
Heat tolerance Trial 190319	wild type (N2)	Condition.1	red_a::2	1	1.86013	0	0	red
Heat tolerance Trial 190319	wild type (N2)	Condition.1	red_a::2	1	1.86013	0	0	red
Heat tolerance Trial 190319	wild type (N2)	Condition.1	red_a::2	1	1.86013	0	0	red
Heat tolerance Trial 190319	wild type (N2)	Condition.1	red_a::2	1	1.86013	0	0	red
Heat tolerance Trial 190319	wild type (N2)	Condition.1	red_a::2	1	1.88513	0	0	red
Heat tolerance Trial 190319	wild type (N2)	Condition.1	red_a::2	1	1.88513	0	0	red
Heat tolerance Trial 190319	wild type (N2)	Condition.1	red_a::2	1	1.88513	0	0	red
Heat tolerance Trial 190319	wild type (N2)	Condition.1	red_a::2	1	1.88513	0	0	red
Heat tolerance Trial 190319	wild type (N2)	Condition.1	red_a::2	1	1.88513	0	0	red
Heat tolerance Trial 190319	wild type (N2)	Condition.1	red_a::2	1	1.88513	0	0	red
Heat tolerance Trial 190319	wild type (N2)	Condition.1	red_a::2	1	1.88513	0	0	red
Heat tolerance Trial 190319	wild type (N2)	Condition.1	red_a::2	1	1.88513	0	0	red
Heat tolerance Trial 190319	wild type (N2)	Condition.1	red_a::2	1	1.91013	0	0	red
Heat tolerance Trial 190319	wild type (N2)	Condition.1	red_a::2	1	1.91013	0	0	red
Heat tolerance Trial 190319	wild type (N2)	Condition.1	red_a::2	1	1.91013	0	0	red
Heat tolerance Trial 190319	wild type (N2)	Condition.1	red_a::2	1	1.91013	0	0	red
Heat tolerance Trial 190319	wild type (N2)	Condition.1	red_a::2	1	1.91013	0	0	red
Heat tolerance Trial 190319	wild type (N2)	Condition.1	red_a::2	1	1.91013	0	0	red
Heat tolerance Trial 190319	wild type (N2)	Condition.1	red_a::2	1	1.91013	0	0	red
Heat tolerance Trial 190319	wild type (N2)	Condition.1	red_a::2	1	1.91013	0	0	red
Heat tolerance Trial 190319	wild type (N2)	Condition.1	red_a::2	1	1.91013	0	0	red
Heat tolerance Trial 190319	wild type (N2)	Condition.1	red_a::2	1	1.91013	0	0	red
Heat tolerance Trial 190319	wild type (N2)	Condition.1	red_a::2	1	1.93513	0	0	red
Heat tolerance Trial 190319	wild type (N2)	Condition.1	red_a::2	1	1.93513	0	0	red
Heat tolerance Trial 190319	wild type (N2)	Condition.1	red_a::2	1	1.93513	0	0	red
Heat tolerance Trial 190319	wild type (N2)	Condition.1	red_a::2	1	1.93513	0	0	red
Heat tolerance Trial 190319	wild type (N2)	Condition.1	red_a::2	1	1.93513	0	0	red
Heat tolerance Trial 190319	wild type (N2)	Condition.1	red_a::2	1	1.96013	0	0	red
Heat tolerance Trial 190319	wild type (N2)	Condition.1	red_a::2	1	1.96013	0	0	red
Heat tolerance Trial 190319	wild type (N2)	Condition.1	red_a::2	1	1.96013	0	0	red
Heat tolerance Trial 190319	wild type (N2)	Condition.1	red_a::2	1	1.96013	0	0	red
Heat tolerance Trial 190319	wild type (N2)	Condition.1	red_a::2	1	1.96013	0	0	red
Heat tolerance Trial 190319	wild type (N2)	Condition.1	red_a::2	1	1.96013	0	0	red
Heat tolerance Trial 190319	wild type (N2)	Condition.1	red_a::2	1	1.96013	0	0	red
Heat tolerance Trial 190319	wild type (N2)	Condition.1	red_a::2	1	1.96013	0	0	red
Heat tolerance Trial 190319	wild type (N2)	Condition.1	red_a::2	1	1.98513	0	0	red
Heat tolerance Trial 190319	wild type (N2)	Condition.1	red_a::2	1	1.98513	0	0	red
Heat tolerance Trial 190319	wild type (N2)	Condition.1	red_a::2	1	1.98513	0	0	red
Heat tolerance Trial 190319	wild type (N2)	Condition.1	red_a::2	1	1.98513	0	0	red
Heat tolerance Trial 190319	wild type (N2)	Condition.1	red_a::2	1	1.98513	0	0	red
Heat tolerance Trial 190319	wild type (N2)	Condition.1	red_a::2	1	1.98513	0	0	red
Heat tolerance Trial 190319	wild type (N2)	Condition.1	red_a::2	1	1.98513	0	0	red
Heat tolerance Trial 190319	wild type (N2)	Condition.1	red_a::2	1	2.01013	0	0	red
Heat tolerance Trial 190319	wild type (N2)	Condition.1	red_a::2	1	2.01013	0	0	red
Heat tolerance Trial 190319	wild type (N2)	Condition.1	red_a::2	1	2.01013	0	0	red
Heat tolerance Trial 190319	wild type (N2)	Condition.1	red_a::2	1	2.01013	0	0	red
Heat tolerance Trial 190319	wild type (N2)	Condition.1	red_a::2	1	2.03513	0	0	red
Heat tolerance Trial 190319	wild type (N2)	Condition.1	red_a::2	1	2.03513	0	0	red
Heat tolerance Trial 190319	wild type (N2)	Condition.1	red_a::2	1	2.03513	0	0	red
Heat tolerance Trial 190319	wild type (N2)	Condition.1	red_a::2	1	2.03513	0	0	red
Heat tolerance Trial 190319	wild type (N2)	Condition.1	red_a::2	1	2.03513	0	0	red
Heat tolerance Trial 190319	wild type (N2)	Condition.1	red_a::2	1	2.03513	0	0	red
Heat tolerance Trial 190319	wild type (N2)	Condition.1	red_a::2	1	2.03513	0	0	red
Heat tolerance Trial 190319	wild type (N2)	Condition.1	red_a::2	1	2.03513	0	0	red
Heat tolerance Trial 190319	wild type (N2)	Condition.1	red_a::2	1	2.03513	0	0	red
Heat tolerance Trial 190319	wild type (N2)	Condition.1	red_a::2	1	2.03513	0	0	red
Heat tolerance Trial 190319	wild type (N2)	Condition.1	red_a::2	1	2.03513	0	0	red
Heat tolerance Trial 190319	wild type (N2)	Condition.1	red_a::2	1	2.03513	0	0	red
Heat tolerance Trial 190319	wild type (N2)	Condition.1	red_a::2	1	2.06013	0	0	red
Heat tolerance Trial 190319	wild type (N2)	Condition.1	red_a::2	1	2.06013	0	0	red
Heat tolerance Trial 190319	wild type (N2)	Condition.1	red_a::2	1	2.06013	0	0	red
Heat tolerance Trial 190319	wild type (N2)	Condition.1	red_a::2	1	2.06013	0	0	red
Heat tolerance Trial 190319	wild type (N2)	Condition.1	red_a::2	1	2.06013	0	0	red
Heat tolerance Trial 190319	wild type (N2)	Condition.1	red_a::2	1	2.06013	0	0	red
Heat tolerance Trial 190319	wild type (N2)	Condition.1	red_a::2	1	2.08513	0	0	red
Heat tolerance Trial 190319	wild type (N2)	Condition.1	red_a::2	1	2.08513	0	0	red
Heat tolerance Trial 190319	wild type (N2)	Condition.1	red_a::2	1	2.08513	0	0	red
Heat tolerance Trial 190319	wild type (N2)	Condition.1	red_a::2	1	2.08513	0	0	red
Heat tolerance Trial 190319	wild type (N2)	Condition.1	red_a::2	1	2.08513	0	0	red
Heat tolerance Trial 190319	wild type (N2)	Condition.1	red_a::2	1	2.08513	0	0	red
Heat tolerance Trial 190319	wild type (N2)	Condition.1	red_a::2	1	2.08513	0	0	red
Heat tolerance Trial 190319	wild type (N2)	Condition.1	red_a::2	1	2.08513	0	0	red
Heat tolerance Trial 190319	wild type (N2)	Condition.1	red_a::2	1	2.11013	0	0	red
Heat tolerance Trial 190319	wild type (N2)	Condition.1	red_a::2	1	2.11013	0	0	red
Heat tolerance Trial 190319	wild type (N2)	Condition.1	red_a::2	1	2.11013	0	0	red
Heat tolerance Trial 190319	wild type (N2)	Condition.1	red_a::2	1	2.11013	0	0	red
Heat tolerance Trial 190319	wild type (N2)	Condition.1	red_a::2	1	2.11013	0	0	red
Heat tolerance Trial 190319	wild type (N2)	Condition.1	red_a::2	1	2.11013	0	0	red
Heat tolerance Trial 190319	wild type (N2)	Condition.1	red_a::2	1	2.13513	0	0	red
Heat tolerance Trial 190319	wild type (N2)	Condition.1	red_a::2	1	2.13513	0	0	red
Heat tolerance Trial 190319	wild type (N2)	Condition.1	red_a::2	1	2.13513	0	0	red
Heat tolerance Trial 190319	wild type (N2)	Condition.1	red_a::2	1	2.13513	0	0	red
Heat tolerance Trial 190319	wild type (N2)	Condition.1	red_a::2	1	2.16013	0	0	red
Heat tolerance Trial 190319	wild type (N2)	Condition.1	red_a::2	1	2.16013	0	0	red
Heat tolerance Trial 190319	wild type (N2)	Condition.1	red_a::2	1	2.18513	0	0	red
Heat tolerance Trial 190319	wild type (N2)	Condition.1	red_a::2	1	2.18513	0	0	red
Heat tolerance Trial 190319	wild type (N2)	Condition.1	red_a::2	1	2.18513	0	0	red
Heat tolerance Trial 190319	wild type (N2)	Condition.1	red_a::2	1	2.18513	0	0	red
Heat tolerance Trial 190319	wild type (N2)	Condition.1	red_a::2	1	2.18513	0	0	red
Heat tolerance Trial 190319	wild type (N2)	Condition.1	red_a::2	1	2.23513	0	0	red
Heat tolerance Trial 190319	wild type (N2)	Condition.1	red_a::2	1	2.28513	0	0	red
Heat tolerance Trial 190319	wild type (N2)	Condition.1	red_a::2	1	2.28513	0	0	red
Heat tolerance Trial 190319	wild type (N2)	Condition.1	red_a::2	1	2.33513	0	0	red
Heat tolerance Trial 190319	wild type (N2)	Condition.1	red_a::2	1	2.51013	0	0	red
Heat tolerance Trial 190319	wild type (N2)	Condition.1	red_a::2	1	2.53513	0	0	red
Heat tolerance Trial 190319	wild type (N2)	Condition.1	red_b::0	1	0.718461	0	0	red
Heat tolerance Trial 190319	wild type (N2)	Condition.1	red_b::0	1	0.793461	0	0	red
Heat tolerance Trial 190319	wild type (N2)	Condition.1	red_b::0	1	0.818461	0	0	red
Heat tolerance Trial 190319	wild type (N2)	Condition.1	red_b::0	1	0.818461	0	0	red
Heat tolerance Trial 190319	wild type (N2)	Condition.1	red_b::0	1	0.843461	0	0	red
Heat tolerance Trial 190319	wild type (N2)	Condition.1	red_b::0	1	0.843461	0	0	red
Heat tolerance Trial 190319	wild type (N2)	Condition.1	red_b::0	1	0.893461	0	0	red
Heat tolerance Trial 190319	wild type (N2)	Condition.1	red_b::0	1	0.918461	0	0	red
Heat tolerance Trial 190319	wild type (N2)	Condition.1	red_b::0	1	0.918461	0	0	red
Heat tolerance Trial 190319	wild type (N2)	Condition.1	red_b::0	1	0.918461	0	0	red
Heat tolerance Trial 190319	wild type (N2)	Condition.1	red_b::0	1	0.918461	0	0	red
Heat tolerance Trial 190319	wild type (N2)	Condition.1	red_b::0	1	0.943461	0	0	red
Heat tolerance Trial 190319	wild type (N2)	Condition.1	red_b::0	1	0.943461	0	0	red
Heat tolerance Trial 190319	wild type (N2)	Condition.1	red_b::0	1	0.943461	0	0	red
Heat tolerance Trial 190319	wild type (N2)	Condition.1	red_b::0	1	0.943461	0	0	red
Heat tolerance Trial 190319	wild type (N2)	Condition.1	red_b::0	1	0.943461	0	0	red
Heat tolerance Trial 190319	wild type (N2)	Condition.1	red_b::0	1	0.968461	0	0	red
Heat tolerance Trial 190319	wild type (N2)	Condition.1	red_b::0	1	0.993461	0	0	red
Heat tolerance Trial 190319	wild type (N2)	Condition.1	red_b::0	1	0.993461	0	0	red
Heat tolerance Trial 190319	wild type (N2)	Condition.1	red_b::0	1	0.993461	0	0	red
Heat tolerance Trial 190319	wild type (N2)	Condition.1	red_b::0	1	1.01846	0	0	red
Heat tolerance Trial 190319	wild type (N2)	Condition.1	red_b::0	1	1.01846	0	0	red
Heat tolerance Trial 190319	wild type (N2)	Condition.1	red_b::0	1	1.04346	0	0	red
Heat tolerance Trial 190319	wild type (N2)	Condition.1	red_b::0	1	1.04346	0	0	red
Heat tolerance Trial 190319	wild type (N2)	Condition.1	red_b::0	1	1.06846	0	0	red
Heat tolerance Trial 190319	wild type (N2)	Condition.1	red_b::0	1	1.06846	0	0	red
Heat tolerance Trial 190319	wild type (N2)	Condition.1	red_b::0	1	1.06846	0	0	red
Heat tolerance Trial 190319	wild type (N2)	Condition.1	red_b::0	1	1.09346	0	0	red
Heat tolerance Trial 190319	wild type (N2)	Condition.1	red_b::0	1	1.09346	0	0	red
Heat tolerance Trial 190319	wild type (N2)	Condition.1	red_b::0	1	1.09346	0	0	red
Heat tolerance Trial 190319	wild type (N2)	Condition.1	red_b::0	1	1.09346	0	0	red
Heat tolerance Trial 190319	wild type (N2)	Condition.1	red_b::0	1	1.11846	0	0	red
Heat tolerance Trial 190319	wild type (N2)	Condition.1	red_b::0	1	1.11846	0	0	red
Heat tolerance Trial 190319	wild type (N2)	Condition.1	red_b::0	1	1.11846	0	0	red
Heat tolerance Trial 190319	wild type (N2)	Condition.1	red_b::0	1	1.14346	0	0	red
Heat tolerance Trial 190319	wild type (N2)	Condition.1	red_b::0	1	1.14346	0	0	red
Heat tolerance Trial 190319	wild type (N2)	Condition.1	red_b::0	1	1.14346	0	0	red
Heat tolerance Trial 190319	wild type (N2)	Condition.1	red_b::0	1	1.14346	0	0	red
Heat tolerance Trial 190319	wild type (N2)	Condition.1	red_b::0	1	1.14346	0	0	red
Heat tolerance Trial 190319	wild type (N2)	Condition.1	red_b::0	1	1.14346	0	0	red
Heat tolerance Trial 190319	wild type (N2)	Condition.1	red_b::0	1	1.14346	0	0	red
Heat tolerance Trial 190319	wild type (N2)	Condition.1	red_b::0	1	1.14346	0	0	red
Heat tolerance Trial 190319	wild type (N2)	Condition.1	red_b::0	1	1.16846	0	0	red
Heat tolerance Trial 190319	wild type (N2)	Condition.1	red_b::0	1	1.16846	0	0	red
Heat tolerance Trial 190319	wild type (N2)	Condition.1	red_b::0	1	1.16846	0	0	red
Heat tolerance Trial 190319	wild type (N2)	Condition.1	red_b::0	1	1.16846	0	0	red
Heat tolerance Trial 190319	wild type (N2)	Condition.1	red_b::0	1	1.16846	0	0	red
Heat tolerance Trial 190319	wild type (N2)	Condition.1	red_b::0	1	1.16846	0	0	red
Heat tolerance Trial 190319	wild type (N2)	Condition.1	red_b::0	1	1.16846	0	0	red
Heat tolerance Trial 190319	wild type (N2)	Condition.1	red_b::0	1	1.16846	0	0	red
Heat tolerance Trial 190319	wild type (N2)	Condition.1	red_b::0	1	1.16846	0	0	red
Heat tolerance Trial 190319	wild type (N2)	Condition.1	red_b::0	1	1.16846	0	0	red
Heat tolerance Trial 190319	wild type (N2)	Condition.1	red_b::0	1	1.16846	0	0	red
Heat tolerance Trial 190319	wild type (N2)	Condition.1	red_b::0	1	1.16846	0	0	red
Heat tolerance Trial 190319	wild type (N2)	Condition.1	red_b::0	1	1.19346	0	0	red
Heat tolerance Trial 190319	wild type (N2)	Condition.1	red_b::0	1	1.19346	0	0	red
Heat tolerance Trial 190319	wild type (N2)	Condition.1	red_b::0	1	1.19346	0	0	red
Heat tolerance Trial 190319	wild type (N2)	Condition.1	red_b::0	1	1.19346	0	0	red
Heat tolerance Trial 190319	wild type (N2)	Condition.1	red_b::0	1	1.19346	0	0	red
Heat tolerance Trial 190319	wild type (N2)	Condition.1	red_b::0	1	1.19346	0	0	red
Heat tolerance Trial 190319	wild type (N2)	Condition.1	red_b::0	1	1.21846	0	0	red
Heat tolerance Trial 190319	wild type (N2)	Condition.1	red_b::0	1	1.21846	0	0	red
Heat tolerance Trial 190319	wild type (N2)	Condition.1	red_b::0	1	1.21846	0	0	red
Heat tolerance Trial 190319	wild type (N2)	Condition.1	red_b::0	1	1.21846	0	0	red
Heat tolerance Trial 190319	wild type (N2)	Condition.1	red_b::0	1	1.21846	0	0	red
Heat tolerance Trial 190319	wild type (N2)	Condition.1	red_b::0	1	1.21846	0	0	red
Heat tolerance Trial 190319	wild type (N2)	Condition.1	red_b::0	1	1.24346	0	0	red
Heat tolerance Trial 190319	wild type (N2)	Condition.1	red_b::0	1	1.24346	0	0	red
Heat tolerance Trial 190319	wild type (N2)	Condition.1	red_b::0	1	1.24346	0	0	red
Heat tolerance Trial 190319	wild type (N2)	Condition.1	red_b::0	1	1.24346	0	0	red
Heat tolerance Trial 190319	wild type (N2)	Condition.1	red_b::0	1	1.24346	0	0	red
Heat tolerance Trial 190319	wild type (N2)	Condition.1	red_b::0	1	1.24346	0	0	red
Heat tolerance Trial 190319	wild type (N2)	Condition.1	red_b::0	1	1.26846	0	0	red
Heat tolerance Trial 190319	wild type (N2)	Condition.1	red_b::0	1	1.26846	0	0	red
Heat tolerance Trial 190319	wild type (N2)	Condition.1	red_b::0	1	1.26846	0	0	red
Heat tolerance Trial 190319	wild type (N2)	Condition.1	red_b::0	1	1.26846	0	0	red
Heat tolerance Trial 190319	wild type (N2)	Condition.1	red_b::0	1	1.26846	0	0	red
Heat tolerance Trial 190319	wild type (N2)	Condition.1	red_b::0	1	1.26846	0	0	red
Heat tolerance Trial 190319	wild type (N2)	Condition.1	red_b::0	1	1.26846	0	0	red
Heat tolerance Trial 190319	wild type (N2)	Condition.1	red_b::0	1	1.26846	0	0	red
Heat tolerance Trial 190319	wild type (N2)	Condition.1	red_b::0	1	1.26846	0	0	red
Heat tolerance Trial 190319	wild type (N2)	Condition.1	red_b::0	1	1.29346	0	0	red
Heat tolerance Trial 190319	wild type (N2)	Condition.1	red_b::0	1	1.29346	0	0	red
Heat tolerance Trial 190319	wild type (N2)	Condition.1	red_b::0	1	1.31846	0	0	red
Heat tolerance Trial 190319	wild type (N2)	Condition.1	red_b::0	1	1.31846	0	0	red
Heat tolerance Trial 190319	wild type (N2)	Condition.1	red_b::0	1	1.31846	0	0	red
Heat tolerance Trial 190319	wild type (N2)	Condition.1	red_b::0	1	1.31846	0	0	red
Heat tolerance Trial 190319	wild type (N2)	Condition.1	red_b::0	1	1.31846	0	0	red
Heat tolerance Trial 190319	wild type (N2)	Condition.1	red_b::0	1	1.34346	0	0	red
Heat tolerance Trial 190319	wild type (N2)	Condition.1	red_b::0	1	1.34346	0	0	red
Heat tolerance Trial 190319	wild type (N2)	Condition.1	red_b::0	1	1.34346	0	0	red
Heat tolerance Trial 190319	wild type (N2)	Condition.1	red_b::0	1	1.34346	0	0	red
Heat tolerance Trial 190319	wild type (N2)	Condition.1	red_b::0	1	1.34346	0	0	red
Heat tolerance Trial 190319	wild type (N2)	Condition.1	red_b::0	1	1.34346	0	0	red
Heat tolerance Trial 190319	wild type (N2)	Condition.1	red_b::0	1	1.34346	0	0	red
Heat tolerance Trial 190319	wild type (N2)	Condition.1	red_b::0	1	1.34346	0	0	red
Heat tolerance Trial 190319	wild type (N2)	Condition.1	red_b::0	1	1.34346	0	0	red
Heat tolerance Trial 190319	wild type (N2)	Condition.1	red_b::0	1	1.34346	0	0	red
Heat tolerance Trial 190319	wild type (N2)	Condition.1	red_b::0	1	1.36846	0	0	red
Heat tolerance Trial 190319	wild type (N2)	Condition.1	red_b::0	1	1.36846	0	0	red
Heat tolerance Trial 190319	wild type (N2)	Condition.1	red_b::0	1	1.36846	0	0	red
Heat tolerance Trial 190319	wild type (N2)	Condition.1	red_b::0	1	1.36846	0	0	red
Heat tolerance Trial 190319	wild type (N2)	Condition.1	red_b::0	1	1.36846	0	0	red
Heat tolerance Trial 190319	wild type (N2)	Condition.1	red_b::0	1	1.36846	0	0	red
Heat tolerance Trial 190319	wild type (N2)	Condition.1	red_b::0	1	1.36846	0	0	red
Heat tolerance Trial 190319	wild type (N2)	Condition.1	red_b::0	1	1.39346	0	0	red
Heat tolerance Trial 190319	wild type (N2)	Condition.1	red_b::0	1	1.39346	0	0	red
Heat tolerance Trial 190319	wild type (N2)	Condition.1	red_b::0	1	1.39346	0	0	red
Heat tolerance Trial 190319	wild type (N2)	Condition.1	red_b::0	1	1.39346	0	0	red
Heat tolerance Trial 190319	wild type (N2)	Condition.1	red_b::0	1	1.39346	0	0	red
Heat tolerance Trial 190319	wild type (N2)	Condition.1	red_b::0	1	1.39346	0	0	red
Heat tolerance Trial 190319	wild type (N2)	Condition.1	red_b::0	1	1.41846	0	0	red
Heat tolerance Trial 190319	wild type (N2)	Condition.1	red_b::0	1	1.41846	0	0	red
Heat tolerance Trial 190319	wild type (N2)	Condition.1	red_b::0	1	1.41846	0	0	red
Heat tolerance Trial 190319	wild type (N2)	Condition.1	red_b::0	1	1.41846	0	0	red
Heat tolerance Trial 190319	wild type (N2)	Condition.1	red_b::0	1	1.44346	0	0	red
Heat tolerance Trial 190319	wild type (N2)	Condition.1	red_b::0	1	1.44346	0	0	red
Heat tolerance Trial 190319	wild type (N2)	Condition.1	red_b::0	1	1.46846	0	0	red
Heat tolerance Trial 190319	wild type (N2)	Condition.1	red_b::0	1	1.46846	0	0	red
Heat tolerance Trial 190319	wild type (N2)	Condition.1	red_b::0	1	1.46846	0	0	red
Heat tolerance Trial 190319	wild type (N2)	Condition.1	red_b::0	1	1.46846	0	0	red
Heat tolerance Trial 190319	wild type (N2)	Condition.1	red_b::0	1	1.46846	0	0	red
Heat tolerance Trial 190319	wild type (N2)	Condition.1	red_b::0	1	1.46846	0	0	red
Heat tolerance Trial 190319	wild type (N2)	Condition.1	red_b::0	1	1.46846	0	0	red
Heat tolerance Trial 190319	wild type (N2)	Condition.1	red_b::0	1	1.46846	0	0	red
Heat tolerance Trial 190319	wild type (N2)	Condition.1	red_b::0	1	1.46846	0	0	red
Heat tolerance Trial 190319	wild type (N2)	Condition.1	red_b::0	1	1.46846	0	0	red
Heat tolerance Trial 190319	wild type (N2)	Condition.1	red_b::0	1	1.49346	0	0	red
Heat tolerance Trial 190319	wild type (N2)	Condition.1	red_b::0	1	1.49346	0	0	red
Heat tolerance Trial 190319	wild type (N2)	Condition.1	red_b::0	1	1.49346	0	0	red
Heat tolerance Trial 190319	wild type (N2)	Condition.1	red_b::0	1	1.49346	0	0	red
Heat tolerance Trial 190319	wild type (N2)	Condition.1	red_b::0	1	1.51846	0	0	red
Heat tolerance Trial 190319	wild type (N2)	Condition.1	red_b::0	1	1.51846	0	0	red
Heat tolerance Trial 190319	wild type (N2)	Condition.1	red_b::0	1	1.51846	0	0	red
Heat tolerance Trial 190319	wild type (N2)	Condition.1	red_b::0	1	1.51846	0	0	red
Heat tolerance Trial 190319	wild type (N2)	Condition.1	red_b::0	1	1.51846	0	0	red
Heat tolerance Trial 190319	wild type (N2)	Condition.1	red_b::0	1	1.54346	0	0	red
Heat tolerance Trial 190319	wild type (N2)	Condition.1	red_b::0	1	1.54346	0	0	red
Heat tolerance Trial 190319	wild type (N2)	Condition.1	red_b::0	1	1.54346	0	0	red
Heat tolerance Trial 190319	wild type (N2)	Condition.1	red_b::0	1	1.54346	0	0	red
Heat tolerance Trial 190319	wild type (N2)	Condition.1	red_b::0	1	1.56846	0	0	red
Heat tolerance Trial 190319	wild type (N2)	Condition.1	red_b::0	1	1.56846	0	0	red
Heat tolerance Trial 190319	wild type (N2)	Condition.1	red_b::0	1	1.56846	0	0	red
Heat tolerance Trial 190319	wild type (N2)	Condition.1	red_b::0	1	1.59346	0	0	red
Heat tolerance Trial 190319	wild type (N2)	Condition.1	red_b::0	1	1.59346	0	0	red
Heat tolerance Trial 190319	wild type (N2)	Condition.1	red_b::0	1	1.64346	0	0	red
Heat tolerance Trial 190319	wild type (N2)	Condition.1	red_b::0	1	1.71846	0	0	red

## Sheet: 20190829_32C_tor_atf4_cth2
Trial	Strain	Condition.1	Frequency	Death	Censored	Excluded	Temp.	Device	Plate.Name
Heat tolerance Trial 190829	wildtype(N2)	cth2	1	0.726169	0	0	32	major	major_c::0
Heat tolerance Trial 190829	wildtype(N2)	cth2	1	1.03867	0	0	32	major	major_c::0
Heat tolerance Trial 190829	wildtype(N2)	cth2	1	1.19492	0	0	32	major	major_c::0
Heat tolerance Trial 190829	wildtype(N2)	cth2	1	1.13242	0	0	32	major	major_c::0
Heat tolerance Trial 190829	wildtype(N2)	cth2	1	1.00742	0	0	32	major	major_c::0
Heat tolerance Trial 190829	wildtype(N2)	cth2	1	1.16367	0	0	32	major	major_c::0
Heat tolerance Trial 190829	wildtype(N2)	cth2	1	1.06992	0	0	32	major	major_c::0
Heat tolerance Trial 190829	wildtype(N2)	cth2	1	1.16367	0	0	32	major	major_c::0
Heat tolerance Trial 190829	wildtype(N2)	cth2	1	1.13242	0	0	32	major	major_c::0
Heat tolerance Trial 190829	wildtype(N2)	cth2	1	1.25742	0	0	32	major	major_c::0
Heat tolerance Trial 190829	wildtype(N2)	cth2	1	0.944919	0	0	32	major	major_c::0
Heat tolerance Trial 190829	wildtype(N2)	cth2	1	0.726169	0	0	32	major	major_c::0
Heat tolerance Trial 190829	wildtype(N2)	cth2	1	1.06992	0	0	32	major	major_c::0
Heat tolerance Trial 190829	wildtype(N2)	cth2	1	1.06992	0	0	32	major	major_c::0
Heat tolerance Trial 190829	wildtype(N2)	cth2	1	1.03867	0	0	32	major	major_c::0
Heat tolerance Trial 190829	wildtype(N2)	cth2	1	0.882419	0	0	32	major	major_c::0
Heat tolerance Trial 190829	wildtype(N2)	cth2	1	1.00742	0	0	32	major	major_c::0
Heat tolerance Trial 190829	wildtype(N2)	cth2	1	0.976169	0	0	32	major	major_c::0
Heat tolerance Trial 190829	wildtype(N2)	cth2	1	0.788669	0	0	32	major	major_c::0
Heat tolerance Trial 190829	wildtype(N2)	cth2	1	1.03867	0	0	32	major	major_c::0
Heat tolerance Trial 190829	wildtype(N2)	cth2	1	0.882419	0	0	32	major	major_c::0
Heat tolerance Trial 190829	wildtype(N2)	cth2	1	0.882419	0	0	32	major	major_c::0
Heat tolerance Trial 190829	wildtype(N2)	cth2	1	0.976169	0	0	32	major	major_c::0
Heat tolerance Trial 190829	wildtype(N2)	cth2	1	1.25742	0	0	32	major	major_c::0
Heat tolerance Trial 190829	wildtype(N2)	cth2	1	0.976169	0	0	32	major	major_c::0
Heat tolerance Trial 190829	wildtype(N2)	cth2	1	0.882419	0	0	32	major	major_c::0
Heat tolerance Trial 190829	wildtype(N2)	cth2	1	1.75742	0	0	32	major	major_c::0
Heat tolerance Trial 190829	wildtype(N2)	cth2	1	1.35117	0	0	32	major	major_c::0
Heat tolerance Trial 190829	wildtype(N2)	cth2	1	0.944919	0	0	32	major	major_c::0
Heat tolerance Trial 190829	wildtype(N2)	cth2	1	0.882419	0	0	32	major	major_c::0
Heat tolerance Trial 190829	wildtype(N2)	cth2	1	1.16367	0	0	32	major	major_c::0
Heat tolerance Trial 190829	wildtype(N2)	cth2	1	1.10117	0	0	32	major	major_c::0
Heat tolerance Trial 190829	wildtype(N2)	cth2	1	0.788669	0	0	32	major	major_c::0
Heat tolerance Trial 190829	wildtype(N2)	cth2	1	0.976169	0	0	32	major	major_c::0
Heat tolerance Trial 190829	wildtype(N2)	cth2	1	1.19492	0	0	32	major	major_c::0
Heat tolerance Trial 190829	wildtype(N2)	cth2	1	0.913669	0	0	32	major	major_c::0
Heat tolerance Trial 190829	wildtype(N2)	cth2	1	1.22617	0	0	32	major	major_c::0
Heat tolerance Trial 190829	wildtype(N2)	cth2	1	1.00742	0	0	32	major	major_c::0
Heat tolerance Trial 190829	wildtype(N2)	cth2	1	1.06992	0	0	32	major	major_c::0
Heat tolerance Trial 190829	wildtype(N2)	cth2	1	1.06992	0	0	32	major	major_c::0
Heat tolerance Trial 190829	wildtype(N2)	cth2	1	1.19492	0	0	32	major	major_c::0
Heat tolerance Trial 190829	wildtype(N2)	cth2	1	1.00742	0	0	32	major	major_c::0
Heat tolerance Trial 190829	wildtype(N2)	cth2	1	1.10117	0	0	32	major	major_c::0
Heat tolerance Trial 190829	wildtype(N2)	cth2	1	0.944919	0	0	32	major	major_c::0
Heat tolerance Trial 190829	wildtype(N2)	cth2	1	0.944919	0	0	32	major	major_c::0
Heat tolerance Trial 190829	wildtype(N2)	cth2	1	1.06992	0	0	32	major	major_c::0
Heat tolerance Trial 190829	wildtype(N2)	cth2	1	0.788669	0	0	32	major	major_c::0
Heat tolerance Trial 190829	wildtype(N2)	cth2	1	0.913669	0	0	32	major	major_c::0
Heat tolerance Trial 190829	wildtype(N2)	cth2	1	0.882419	0	0	32	major	major_c::0
Heat tolerance Trial 190829	wildtype(N2)	cth2	1	1.03867	0	0	32	major	major_c::0
Heat tolerance Trial 190829	wildtype(N2)	cth2	1	1.25742	0	0	32	major	major_c::0
Heat tolerance Trial 190829	wildtype(N2)	cth2	1	0.757419	0	0	32	major	major_c::0
Heat tolerance Trial 190829	wildtype(N2)	cth2	1	0.819919	0	0	32	major	major_c::0
Heat tolerance Trial 190829	wildtype(N2)	cth2	1	1.06992	0	0	32	major	major_c::0
Heat tolerance Trial 190829	wildtype(N2)	cth2	1	1.10117	0	0	32	major	major_c::0
Heat tolerance Trial 190829	wildtype(N2)	cth2	1	0.788669	0	0	32	major	major_c::0
Heat tolerance Trial 190829	wildtype(N2)	cth2	1	0.726169	0	0	32	major	major_c::0
Heat tolerance Trial 190829	wildtype(N2)	cth2	1	0.944919	0	0	32	major	major_c::0
Heat tolerance Trial 190829	wildtype(N2)	cth2	1	0.882419	0	0	32	major	major_c::0
Heat tolerance Trial 190829	wildtype(N2)	cth2	1	1.00742	0	0	32	major	major_c::0
Heat tolerance Trial 190829	wildtype(N2)	cth2	1	1.06992	0	0	32	major	major_c::0
Heat tolerance Trial 190829	wildtype(N2)	cth2	1	1.47617	0	0	32	major	major_c::0
Heat tolerance Trial 190829	wildtype(N2)	cth2	1	0.944919	0	0	32	major	major_c::0
Heat tolerance Trial 190829	wildtype(N2)	cth2	1	0.507419	0	0	32	major	major_c::0
Heat tolerance Trial 190829	wildtype(N2)	cth2	1	0.757419	0	0	32	major	major_c::0
Heat tolerance Trial 190829	wildtype(N2)	cth2	1	0.788669	0	0	32	major	major_c::0
Heat tolerance Trial 190829	wildtype(N2)	cth2	1	1.13242	0	0	32	major	major_c::0
Heat tolerance Trial 190829	wildtype(N2)	cth2	1	0.851169	0	0	32	major	major_c::0
Heat tolerance Trial 190829	wildtype(N2)	cth2	1	1.25742	0	0	32	major	major_c::0
Heat tolerance Trial 190829	wildtype(N2)	cth2	1	0.757419	0	0	32	major	major_c::0
Heat tolerance Trial 190829	wildtype(N2)	cth2	1	0.882419	0	0	32	major	major_c::0
Heat tolerance Trial 190829	wildtype(N2)	cth2	1	0.913669	0	0	32	major	major_c::0
Heat tolerance Trial 190829	wildtype(N2)	cth2	1	1.16367	0	0	32	major	major_c::0
Heat tolerance Trial 190829	wildtype(N2)	cth2	1	0.882419	0	0	32	major	major_c::0
Heat tolerance Trial 190829	wildtype(N2)	cth2	1	0.913669	0	0	32	major	major_c::0
Heat tolerance Trial 190829	wildtype(N2)	cth2	1	0.913669	0	0	32	major	major_c::0
Heat tolerance Trial 190829	wildtype(N2)	cth2	1	0.976169	0	0	32	major	major_c::0
Heat tolerance Trial 190829	wildtype(N2)	cth2	1	0.851169	0	0	32	major	major_c::0
Heat tolerance Trial 190829	wildtype(N2)	cth2	1	1.00742	0	0	32	major	major_c::0
Heat tolerance Trial 190829	wildtype(N2)	cth2	1	0.851169	0	0	32	major	major_c::0
Heat tolerance Trial 190829	wildtype(N2)	cth2	1	0.944919	0	0	32	major	major_c::0
Heat tolerance Trial 190829	wildtype(N2)	cth2	1	0.944919	0	0	32	major	major_c::0
Heat tolerance Trial 190829	wildtype(N2)	cth2	1	0.819919	0	0	32	major	major_c::0
Heat tolerance Trial 190829	wildtype(N2)	cth2	1	1.19492	0	0	32	major	major_c::0
Heat tolerance Trial 190829	wildtype(N2)	cth2	1	0.819919	0	0	32	major	major_c::0
Heat tolerance Trial 190829	wildtype(N2)	cth2	1	0.976169	0	0	32	major	major_c::0
Heat tolerance Trial 190829	wildtype(N2)	cth2	1	0.944919	0	0	32	major	major_c::0
Heat tolerance Trial 190829	wildtype(N2)	cth2	1	0.913669	0	0	32	major	major_c::0
Heat tolerance Trial 190829	wildtype(N2)	cth2	1	0.882419	0	0	32	major	major_c::0
Heat tolerance Trial 190829	wildtype(N2)	cth2	1	0.882419	0	0	32	major	major_c::0
Heat tolerance Trial 190829	wildtype(N2)	cth2	1	0.788669	0	0	32	major	major_c::0
Heat tolerance Trial 190829	wildtype(N2)	cth2	1	0.913669	0	0	32	major	major_c::0
Heat tolerance Trial 190829	wildtype(N2)	cth2	1	0.788669	0	0	32	major	major_c::0
Heat tolerance Trial 190829	wildtype(N2)	cth2	1	0.507419	0	0	32	major	major_c::0
Heat tolerance Trial 190829	wildtype(N2)	cth2	1	0.851169	0	0	32	major	major_c::0
Heat tolerance Trial 190829	wildtype(N2)	cth2	1	0.976169	0	0	32	major	major_c::0
Heat tolerance Trial 190829	wildtype(N2)	cth2	1	0.882419	0	0	32	major	major_c::0
Heat tolerance Trial 190829	wildtype(N2)	cth2	1	0.726169	0	0	32	major	major_c::0
Heat tolerance Trial 190829	wildtype(N2)	cth2	1	0.694919	0	0	32	major	major_c::0
Heat tolerance Trial 190829	wildtype(N2)	cth2	1	1.22617	0	0	32	major	major_c::0
Heat tolerance Trial 190829	wildtype(N2)	cth2	1	0.882419	0	0	32	major	major_c::0
Heat tolerance Trial 190829	wildtype(N2)	cth2	1	1.25742	0	0	32	major	major_c::0
Heat tolerance Trial 190829	wildtype(N2)	cth2	1	0.976169	0	0	32	major	major_c::0
Heat tolerance Trial 190829	wildtype(N2)	cth2	1	0.976169	0	0	32	major	major_c::0
Heat tolerance Trial 190829	wildtype(N2)	cth2	1	0.976169	0	0	32	major	major_c::0
Heat tolerance Trial 190829	wildtype(N2)	cth2	1	0.944919	0	0	32	major	major_c::0
Heat tolerance Trial 190829	wildtype(N2)	cth2	1	0.819919	0	0	32	major	major_c::0
Heat tolerance Trial 190829	wildtype(N2)	cth2	1	0.944919	0	0	32	major	major_c::0
Heat tolerance Trial 190829	wildtype(N2)	cth2	1	0.757419	0	0	32	major	major_c::0
Heat tolerance Trial 190829	wildtype(N2)	cth2	1	0.601169	0	0	32	major	major_c::0
Heat tolerance Trial 190829	wildtype(N2)	cth2	1	0.632419	0	0	32	major	major_c::0
Heat tolerance Trial 190829	wildtype(N2)	cth2	1	0.663669	0	0	32	major	major_c::0
Heat tolerance Trial 190829	wildtype(N2)	cth2	1	0.819919	0	0	32	major	major_c::0
Heat tolerance Trial 190829	wildtype(N2)	cth2	1	0.601169	0	0	32	major	major_c::0
Heat tolerance Trial 190829	wildtype(N2)	cth2	1	0.976169	0	0	32	major	major_c::0
Heat tolerance Trial 190829	wildtype(N2)	cth2	1	1.28867	0	0	32	major	major_c::0
Heat tolerance Trial 190829	wildtype(N2)	cth2	1	0.507419	0	0	32	major	major_c::0
Heat tolerance Trial 190829	raga-1(ok386)	cth2	1	1.00742	0	0	32	major	major_c::1
Heat tolerance Trial 190829	raga-1(ok386)	cth2	1	1.03867	0	0	32	major	major_c::1
Heat tolerance Trial 190829	raga-1(ok386)	cth2	1	1.81992	0	0	32	major	major_c::1
Heat tolerance Trial 190829	raga-1(ok386)	cth2	1	0.757419	0	0	32	major	major_c::1
Heat tolerance Trial 190829	raga-1(ok386)	cth2	1	1.44492	0	0	32	major	major_c::1
Heat tolerance Trial 190829	raga-1(ok386)	cth2	1	1.47617	0	0	32	major	major_c::1
Heat tolerance Trial 190829	raga-1(ok386)	cth2	1	1.03867	0	0	32	major	major_c::1
Heat tolerance Trial 190829	raga-1(ok386)	cth2	1	1.53867	0	0	32	major	major_c::1
Heat tolerance Trial 190829	raga-1(ok386)	cth2	1	1.00742	0	0	32	major	major_c::1
Heat tolerance Trial 190829	raga-1(ok386)	cth2	1	1.03867	0	0	32	major	major_c::1
Heat tolerance Trial 190829	raga-1(ok386)	cth2	1	0.976169	0	0	32	major	major_c::1
Heat tolerance Trial 190829	raga-1(ok386)	cth2	1	1.06992	0	0	32	major	major_c::1
Heat tolerance Trial 190829	raga-1(ok386)	cth2	1	0.757419	0	0	32	major	major_c::1
Heat tolerance Trial 190829	raga-1(ok386)	cth2	1	0.882419	0	0	32	major	major_c::1
Heat tolerance Trial 190829	raga-1(ok386)	cth2	1	0.788669	0	0	32	major	major_c::1
Heat tolerance Trial 190829	raga-1(ok386)	cth2	1	0.882419	0	0	32	major	major_c::1
Heat tolerance Trial 190829	raga-1(ok386)	cth2	1	0.851169	0	0	32	major	major_c::1
Heat tolerance Trial 190829	raga-1(ok386)	cth2	1	1.03867	0	0	32	major	major_c::1
Heat tolerance Trial 190829	raga-1(ok386)	cth2	1	0.851169	0	0	32	major	major_c::1
Heat tolerance Trial 190829	raga-1(ok386)	cth2	1	0.819919	0	0	32	major	major_c::1
Heat tolerance Trial 190829	raga-1(ok386)	cth2	1	0.851169	0	0	32	major	major_c::1
Heat tolerance Trial 190829	raga-1(ok386)	cth2	1	0.819919	0	0	32	major	major_c::1
Heat tolerance Trial 190829	raga-1(ok386)	cth2	1	0.882419	0	0	32	major	major_c::1
Heat tolerance Trial 190829	raga-1(ok386)	cth2	1	0.882419	0	0	32	major	major_c::1
Heat tolerance Trial 190829	raga-1(ok386)	cth2	1	0.913669	0	0	32	major	major_c::1
Heat tolerance Trial 190829	raga-1(ok386)	cth2	1	1.47617	0	0	32	major	major_c::1
Heat tolerance Trial 190829	raga-1(ok386)	cth2	1	0.819919	0	0	32	major	major_c::1
Heat tolerance Trial 190829	raga-1(ok386)	cth2	1	1.19492	0	0	32	major	major_c::1
Heat tolerance Trial 190829	raga-1(ok386)	cth2	1	0.819919	0	0	32	major	major_c::1
Heat tolerance Trial 190829	raga-1(ok386)	cth2	1	1.31992	0	0	32	major	major_c::1
Heat tolerance Trial 190829	raga-1(ok386)	cth2	1	0.882419	0	0	32	major	major_c::1
Heat tolerance Trial 190829	raga-1(ok386)	cth2	1	0.882419	0	0	32	major	major_c::1
Heat tolerance Trial 190829	raga-1(ok386)	cth2	1	0.819919	0	0	32	major	major_c::1
Heat tolerance Trial 190829	raga-1(ok386)	cth2	1	0.882419	0	0	32	major	major_c::1
Heat tolerance Trial 190829	raga-1(ok386)	cth2	1	1.03867	0	0	32	major	major_c::1
Heat tolerance Trial 190829	raga-1(ok386)	cth2	1	0.726169	0	0	32	major	major_c::1
Heat tolerance Trial 190829	raga-1(ok386)	cth2	1	0.788669	0	0	32	major	major_c::1
Heat tolerance Trial 190829	raga-1(ok386)	cth2	1	0.851169	0	0	32	major	major_c::1
Heat tolerance Trial 190829	raga-1(ok386)	cth2	1	0.757419	0	0	32	major	major_c::1
Heat tolerance Trial 190829	raga-1(ok386)	cth2	1	0.819919	0	0	32	major	major_c::1
Heat tolerance Trial 190829	raga-1(ok386)	cth2	1	0.851169	0	0	32	major	major_c::1
Heat tolerance Trial 190829	raga-1(ok386)	cth2	1	0.788669	0	0	32	major	major_c::1
Heat tolerance Trial 190829	raga-1(ok386)	cth2	1	0.757419	0	0	32	major	major_c::1
Heat tolerance Trial 190829	raga-1(ok386)	cth2	1	0.788669	0	0	32	major	major_c::1
Heat tolerance Trial 190829	raga-1(ok386)	cth2	1	1.00742	0	0	32	major	major_c::1
Heat tolerance Trial 190829	raga-1(ok386)	cth2	1	0.882419	0	0	32	major	major_c::1
Heat tolerance Trial 190829	raga-1(ok386)	cth2	1	0.913669	0	0	32	major	major_c::1
Heat tolerance Trial 190829	raga-1(ok386)	cth2	1	0.976169	0	0	32	major	major_c::1
Heat tolerance Trial 190829	raga-1(ok386)	cth2	1	0.694919	0	0	32	major	major_c::1
Heat tolerance Trial 190829	raga-1(ok386)	cth2	1	1.47617	0	0	32	major	major_c::1
Heat tolerance Trial 190829	raga-1(ok386)	cth2	1	0.819919	0	0	32	major	major_c::1
Heat tolerance Trial 190829	raga-1(ok386)	cth2	1	0.819919	0	0	32	major	major_c::1
Heat tolerance Trial 190829	raga-1(ok386)	cth2	1	0.819919	0	0	32	major	major_c::1
Heat tolerance Trial 190829	raga-1(ok386)	cth2	1	1.03867	0	0	32	major	major_c::1
Heat tolerance Trial 190829	raga-1(ok386)	cth2	1	0.819919	0	0	32	major	major_c::1
Heat tolerance Trial 190829	raga-1(ok386)	cth2	1	0.882419	0	0	32	major	major_c::1
Heat tolerance Trial 190829	raga-1(ok386)	cth2	1	0.788669	0	0	32	major	major_c::1
Heat tolerance Trial 190829	raga-1(ok386)	cth2	1	1.28867	0	0	32	major	major_c::1
Heat tolerance Trial 190829	raga-1(ok386)	cth2	1	0.726169	0	0	32	major	major_c::1
Heat tolerance Trial 190829	raga-1(ok386)	cth2	1	0.851169	0	0	32	major	major_c::1
Heat tolerance Trial 190829	raga-1(ok386)	cth2	1	0.726169	0	0	32	major	major_c::1
Heat tolerance Trial 190829	raga-1(ok386)	cth2	1	0.726169	0	0	32	major	major_c::1
Heat tolerance Trial 190829	raga-1(ok386)	cth2	1	0.757419	0	0	32	major	major_c::1
Heat tolerance Trial 190829	raga-1(ok386)	cth2	1	0.851169	0	0	32	major	major_c::1
Heat tolerance Trial 190829	raga-1(ok386)	cth2	1	0.757419	0	0	32	major	major_c::1
Heat tolerance Trial 190829	raga-1(ok386)	cth2	1	0.757419	0	0	32	major	major_c::1
Heat tolerance Trial 190829	raga-1(ok386)	cth2	1	0.819919	0	0	32	major	major_c::1
Heat tolerance Trial 190829	raga-1(ok386)	cth2	1	0.788669	0	0	32	major	major_c::1
Heat tolerance Trial 190829	raga-1(ok386)	cth2	1	0.788669	0	0	32	major	major_c::1
Heat tolerance Trial 190829	raga-1(ok386)	cth2	1	0.819919	0	0	32	major	major_c::1
Heat tolerance Trial 190829	raga-1(ok386)	cth2	1	0.788669	0	0	32	major	major_c::1
Heat tolerance Trial 190829	raga-1(ok386)	cth2	1	0.757419	0	0	32	major	major_c::1
Heat tolerance Trial 190829	raga-1(ok386)	cth2	1	0.913669	0	0	32	major	major_c::1
Heat tolerance Trial 190829	raga-1(ok386)	cth2	1	0.819919	0	0	32	major	major_c::1
Heat tolerance Trial 190829	raga-1(ok386)	cth2	1	0.726169	0	0	32	major	major_c::1
Heat tolerance Trial 190829	raga-1(ok386)	cth2	1	1.06992	0	0	32	major	major_c::1
Heat tolerance Trial 190829	raga-1(ok386)	cth2	1	0.757419	0	0	32	major	major_c::1
Heat tolerance Trial 190829	raga-1(ok386)	cth2	1	0.788669	0	0	32	major	major_c::1
Heat tolerance Trial 190829	raga-1(ok386)	cth2	1	0.851169	0	0	32	major	major_c::1
Heat tolerance Trial 190829	raga-1(ok386)	cth2	1	0.694919	0	0	32	major	major_c::1
Heat tolerance Trial 190829	raga-1(ok386)	cth2	1	0.788669	0	0	32	major	major_c::1
Heat tolerance Trial 190829	raga-1(ok386)	cth2	1	0.944919	0	0	32	major	major_c::1
Heat tolerance Trial 190829	raga-1(ok386)	cth2	1	0.694919	0	0	32	major	major_c::1
Heat tolerance Trial 190829	raga-1(ok386)	cth2	1	0.757419	0	0	32	major	major_c::1
Heat tolerance Trial 190829	raga-1(ok386)	cth2	1	0.788669	0	0	32	major	major_c::1
Heat tolerance Trial 190829	raga-1(ok386)	cth2	1	0.757419	0	0	32	major	major_c::1
Heat tolerance Trial 190829	raga-1(ok386)	cth2	1	0.944919	0	0	32	major	major_c::1
Heat tolerance Trial 190829	raga-1(ok386)	cth2	1	0.726169	0	0	32	major	major_c::1
Heat tolerance Trial 190829	raga-1(ok386)	cth2	1	0.757419	0	0	32	major	major_c::1
Heat tolerance Trial 190829	raga-1(ok386)	cth2	1	0.851169	0	0	32	major	major_c::1
Heat tolerance Trial 190829	raga-1(ok386)	cth2	1	0.757419	0	0	32	major	major_c::1
Heat tolerance Trial 190829	raga-1(ok386)	cth2	1	0.913669	0	0	32	major	major_c::1
Heat tolerance Trial 190829	raga-1(ok386)	cth2	1	1.31992	0	0	32	major	major_c::1
Heat tolerance Trial 190829	raga-1(ok386)	cth2	1	0.819919	0	0	32	major	major_c::1
Heat tolerance Trial 190829	raga-1(ok386)	cth2	1	0.913669	0	0	32	major	major_c::1
Heat tolerance Trial 190829	raga-1(ok386)	cth2	1	0.788669	0	0	32	major	major_c::1
Heat tolerance Trial 190829	raga-1(ok386)	cth2	1	0.819919	0	0	32	major	major_c::1
Heat tolerance Trial 190829	raga-1(ok386)	cth2	1	0.726169	0	0	32	major	major_c::1
Heat tolerance Trial 190829	raga-1(ok386)	cth2	1	0.913669	0	0	32	major	major_c::1
Heat tolerance Trial 190829	raga-1(ok386)	cth2	1	0.788669	0	0	32	major	major_c::1
Heat tolerance Trial 190829	raga-1(ok386)	cth2	1	0.663669	0	0	32	major	major_c::1
Heat tolerance Trial 190829	raga-1(ok386)	cth2	1	1.25742	0	0	32	major	major_c::1
Heat tolerance Trial 190829	raga-1(ok386)	L4440	1	1.31992	0	0	32	major	major_c::2
Heat tolerance Trial 190829	raga-1(ok386)	L4440	1	0.976169	0	0	32	major	major_c::2
Heat tolerance Trial 190829	raga-1(ok386)	L4440	1	0.944919	0	0	32	major	major_c::2
Heat tolerance Trial 190829	raga-1(ok386)	L4440	1	1.75742	0	0	32	major	major_c::2
Heat tolerance Trial 190829	raga-1(ok386)	L4440	1	1.10117	0	0	32	major	major_c::2
Heat tolerance Trial 190829	raga-1(ok386)	L4440	1	1.06992	0	0	32	major	major_c::2
Heat tolerance Trial 190829	raga-1(ok386)	L4440	1	1.00742	0	0	32	major	major_c::2
Heat tolerance Trial 190829	raga-1(ok386)	L4440	1	1.03867	0	0	32	major	major_c::2
Heat tolerance Trial 190829	raga-1(ok386)	L4440	1	1.00742	0	0	32	major	major_c::2
Heat tolerance Trial 190829	raga-1(ok386)	L4440	1	1.44492	0	0	32	major	major_c::2
Heat tolerance Trial 190829	raga-1(ok386)	L4440	1	1.10117	0	0	32	major	major_c::2
Heat tolerance Trial 190829	raga-1(ok386)	L4440	1	1.00742	0	0	32	major	major_c::2
Heat tolerance Trial 190829	raga-1(ok386)	L4440	1	0.944919	0	0	32	major	major_c::2
Heat tolerance Trial 190829	raga-1(ok386)	L4440	1	1.31992	0	0	32	major	major_c::2
Heat tolerance Trial 190829	raga-1(ok386)	L4440	1	0.913669	0	0	32	major	major_c::2
Heat tolerance Trial 190829	raga-1(ok386)	L4440	1	1.06992	0	0	32	major	major_c::2
Heat tolerance Trial 190829	raga-1(ok386)	L4440	1	1.22617	0	0	32	major	major_c::2
Heat tolerance Trial 190829	raga-1(ok386)	L4440	1	0.976169	0	0	32	major	major_c::2
Heat tolerance Trial 190829	raga-1(ok386)	L4440	1	0.976169	0	0	32	major	major_c::2
Heat tolerance Trial 190829	raga-1(ok386)	L4440	1	1.10117	0	0	32	major	major_c::2
Heat tolerance Trial 190829	raga-1(ok386)	L4440	1	0.913669	0	0	32	major	major_c::2
Heat tolerance Trial 190829	raga-1(ok386)	L4440	1	1.00742	0	0	32	major	major_c::2
Heat tolerance Trial 190829	raga-1(ok386)	L4440	1	1.47617	0	0	32	major	major_c::2
Heat tolerance Trial 190829	raga-1(ok386)	L4440	1	1.00742	0	0	32	major	major_c::2
Heat tolerance Trial 190829	raga-1(ok386)	L4440	1	1.13242	0	0	32	major	major_c::2
Heat tolerance Trial 190829	raga-1(ok386)	L4440	1	1.10117	0	0	32	major	major_c::2
Heat tolerance Trial 190829	raga-1(ok386)	L4440	1	0.913669	0	0	32	major	major_c::2
Heat tolerance Trial 190829	raga-1(ok386)	L4440	1	1.06992	0	0	32	major	major_c::2
Heat tolerance Trial 190829	raga-1(ok386)	L4440	1	1.69492	0	0	32	major	major_c::2
Heat tolerance Trial 190829	raga-1(ok386)	L4440	1	1.25742	0	0	32	major	major_c::2
Heat tolerance Trial 190829	raga-1(ok386)	L4440	1	0.819919	0	0	32	major	major_c::2
Heat tolerance Trial 190829	raga-1(ok386)	L4440	1	0.944919	0	0	32	major	major_c::2
Heat tolerance Trial 190829	raga-1(ok386)	L4440	1	0.851169	0	0	32	major	major_c::2
Heat tolerance Trial 190829	raga-1(ok386)	L4440	1	1.44492	0	0	32	major	major_c::2
Heat tolerance Trial 190829	raga-1(ok386)	L4440	1	1.00742	0	0	32	major	major_c::2
Heat tolerance Trial 190829	raga-1(ok386)	L4440	1	1.10117	0	0	32	major	major_c::2
Heat tolerance Trial 190829	raga-1(ok386)	L4440	1	1.00742	0	0	32	major	major_c::2
Heat tolerance Trial 190829	raga-1(ok386)	L4440	1	1.00742	0	0	32	major	major_c::2
Heat tolerance Trial 190829	raga-1(ok386)	L4440	1	1.00742	0	0	32	major	major_c::2
Heat tolerance Trial 190829	raga-1(ok386)	L4440	1	1.56992	0	0	32	major	major_c::2
Heat tolerance Trial 190829	raga-1(ok386)	L4440	1	0.851169	0	0	32	major	major_c::2
Heat tolerance Trial 190829	raga-1(ok386)	L4440	1	1.25742	0	0	32	major	major_c::2
Heat tolerance Trial 190829	raga-1(ok386)	L4440	1	1.50742	0	0	32	major	major_c::2
Heat tolerance Trial 190829	raga-1(ok386)	L4440	1	0.913669	0	0	32	major	major_c::2
Heat tolerance Trial 190829	raga-1(ok386)	L4440	1	0.882419	0	0	32	major	major_c::2
Heat tolerance Trial 190829	raga-1(ok386)	L4440	1	0.944919	0	0	32	major	major_c::2
Heat tolerance Trial 190829	raga-1(ok386)	L4440	1	1.16367	0	0	32	major	major_c::2
Heat tolerance Trial 190829	raga-1(ok386)	L4440	1	0.976169	0	0	32	major	major_c::2
Heat tolerance Trial 190829	raga-1(ok386)	L4440	1	0.976169	0	0	32	major	major_c::2
Heat tolerance Trial 190829	raga-1(ok386)	L4440	1	1.22617	0	0	32	major	major_c::2
Heat tolerance Trial 190829	raga-1(ok386)	L4440	1	1.00742	0	0	32	major	major_c::2
Heat tolerance Trial 190829	raga-1(ok386)	L4440	1	0.976169	0	0	32	major	major_c::2
Heat tolerance Trial 190829	raga-1(ok386)	L4440	1	1.00742	0	0	32	major	major_c::2
Heat tolerance Trial 190829	raga-1(ok386)	L4440	1	0.944919	0	0	32	major	major_c::2
Heat tolerance Trial 190829	raga-1(ok386)	L4440	1	0.944919	0	0	32	major	major_c::2
Heat tolerance Trial 190829	raga-1(ok386)	L4440	1	1.00742	0	0	32	major	major_c::2
Heat tolerance Trial 190829	raga-1(ok386)	L4440	1	0.976169	0	0	32	major	major_c::2
Heat tolerance Trial 190829	raga-1(ok386)	L4440	1	1.10117	0	0	32	major	major_c::2
Heat tolerance Trial 190829	raga-1(ok386)	L4440	1	1.10117	0	0	32	major	major_c::2
Heat tolerance Trial 190829	raga-1(ok386)	L4440	1	0.976169	0	0	32	major	major_c::2
Heat tolerance Trial 190829	raga-1(ok386)	L4440	1	1.00742	0	0	32	major	major_c::2
Heat tolerance Trial 190829	raga-1(ok386)	L4440	1	1.06992	0	0	32	major	major_c::2
Heat tolerance Trial 190829	raga-1(ok386)	L4440	1	0.944919	0	0	32	major	major_c::2
Heat tolerance Trial 190829	raga-1(ok386)	L4440	1	1.03867	0	0	32	major	major_c::2
Heat tolerance Trial 190829	raga-1(ok386)	L4440	1	1.00742	0	0	32	major	major_c::2
Heat tolerance Trial 190829	raga-1(ok386)	L4440	1	0.944919	0	0	32	major	major_c::2
Heat tolerance Trial 190829	raga-1(ok386)	L4440	1	1.19492	0	0	32	major	major_c::2
Heat tolerance Trial 190829	raga-1(ok386)	L4440	1	1.00742	0	0	32	major	major_c::2
Heat tolerance Trial 190829	raga-1(ok386)	L4440	1	0.882419	0	0	32	major	major_c::2
Heat tolerance Trial 190829	raga-1(ok386)	L4440	1	0.851169	0	0	32	major	major_c::2
Heat tolerance Trial 190829	raga-1(ok386)	L4440	1	0.913669	0	0	32	major	major_c::2
Heat tolerance Trial 190829	raga-1(ok386)	L4440	1	1.00742	0	0	32	major	major_c::2
Heat tolerance Trial 190829	raga-1(ok386)	L4440	1	0.788669	0	0	32	major	major_c::2
Heat tolerance Trial 190829	raga-1(ok386)	L4440	1	0.913669	0	0	32	major	major_c::2
Heat tolerance Trial 190829	raga-1(ok386)	L4440	1	1.00742	0	0	32	major	major_c::2
Heat tolerance Trial 190829	raga-1(ok386)	L4440	1	0.976169	0	0	32	major	major_c::2
Heat tolerance Trial 190829	raga-1(ok386)	L4440	1	0.944919	0	0	32	major	major_c::2
Heat tolerance Trial 190829	raga-1(ok386)	L4440	1	1.66367	0	0	32	major	major_c::2
Heat tolerance Trial 190829	raga-1(ok386)	L4440	1	0.944919	0	0	32	major	major_c::2
Heat tolerance Trial 190829	raga-1(ok386)	L4440	1	1.00742	0	0	32	major	major_c::2
Heat tolerance Trial 190829	raga-1(ok386)	L4440	1	1.13242	0	0	32	major	major_c::2
Heat tolerance Trial 190829	raga-1(ok386)	L4440	1	0.944919	0	0	32	major	major_c::2
Heat tolerance Trial 190829	raga-1(ok386)	L4440	1	0.882419	0	0	32	major	major_c::2
Heat tolerance Trial 190829	raga-1(ok386)	L4440	1	1.00742	0	0	32	major	major_c::2
Heat tolerance Trial 190829	raga-1(ok386)	L4440	1	0.882419	0	0	32	major	major_c::2
Heat tolerance Trial 190829	raga-1(ok386)	L4440	1	0.882419	0	0	32	major	major_c::2
Heat tolerance Trial 190829	raga-1(ok386)	L4440	1	0.757419	0	0	32	major	major_c::2
Heat tolerance Trial 190829	raga-1(ok386)	L4440	1	1.03867	0	0	32	major	major_c::2
Heat tolerance Trial 190829	raga-1(ok386)	L4440	1	0.944919	0	0	32	major	major_c::2
Heat tolerance Trial 190829	raga-1(ok386)	L4440	1	0.851169	0	0	32	major	major_c::2
Heat tolerance Trial 190829	raga-1(ok386)	L4440	1	0.851169	0	0	32	major	major_c::2
Heat tolerance Trial 190829	raga-1(ok386)	L4440	1	0.944919	0	0	32	major	major_c::2
Heat tolerance Trial 190829	raga-1(ok386)	L4440	1	1.03867	0	0	32	major	major_c::2
Heat tolerance Trial 190829	raga-1(ok386)	L4440	1	1.00742	0	0	32	major	major_c::2
Heat tolerance Trial 190829	raga-1(ok386)	L4440	1	1.03867	0	0	32	major	major_c::2
Heat tolerance Trial 190829	raga-1(ok386)	L4440	1	0.632419	0	0	32	major	major_c::2
Heat tolerance Trial 190829	raga-1(ok386)	L4440	1	0.944919	0	0	32	major	major_c::2
Heat tolerance Trial 190829	raga-1(ok386)	L4440	1	1.06992	0	0	32	major	major_c::2
Heat tolerance Trial 190829	raga-1(ok386)	L4440	1	1.28867	0	0	32	major	major_c::2
Heat tolerance Trial 190829	raga-1(ok386)	L4440	1	0.976169	0	0	32	major	major_c::2
Heat tolerance Trial 190829	raga-1(ok386)	L4440	1	1.00742	0	0	32	major	major_c::2
Heat tolerance Trial 190829	raga-1(ok386)	L4440	1	1.13242	0	0	32	major	major_c::2
Heat tolerance Trial 190829	raga-1(ok386)	L4440	1	1.06992	0	0	32	major	major_c::2
Heat tolerance Trial 190829	raga-1(ok386)	L4440	1	0.976169	0	0	32	major	major_c::2
Heat tolerance Trial 190829	raga-1(ok386)	L4440	1	0.882419	0	0	32	major	major_c::2
Heat tolerance Trial 190829	raga-1(ok386)	L4440	1	0.944919	0	0	32	major	major_c::2
Heat tolerance Trial 190829	raga-1(ok386)	L4440	1	0.851169	0	0	32	major	major_c::2
Heat tolerance Trial 190829	raga-1(ok386)	L4440	1	0.819919	0	0	32	major	major_c::2
Heat tolerance Trial 190829	raga-1(ok386)	L4440	1	0.819919	0	0	32	major	major_c::2
Heat tolerance Trial 190829	raga-1(ok386)	L4440	1	0.913669	0	0	32	major	major_c::2
Heat tolerance Trial 190829	raga-1(ok386)	L4440	1	0.944919	0	0	32	major	major_c::2
Heat tolerance Trial 190829	raga-1(ok386)	L4440	1	0.913669	0	0	32	major	major_c::2
Heat tolerance Trial 190829	raga-1(ok386)	L4440	1	0.726169	0	0	32	major	major_c::2
Heat tolerance Trial 190829	raga-1(ok386)	L4440	1	1.41367	0	0	32	major	major_c::2
Heat tolerance Trial 190829	raga-1(ok386)	L4440	1	0.882419	0	0	32	major	major_c::2
Heat tolerance Trial 190829	raga-1(ok386)	L4440	1	1.06992	0	0	32	major	major_c::2
Heat tolerance Trial 190829	raga-1(ok386)	L4440	1	0.976169	0	0	32	major	major_c::2
Heat tolerance Trial 190829	raga-1(ok386)	L4440	1	0.788669	0	0	32	major	major_c::2
Heat tolerance Trial 190829	raga-1(ok386)	L4440	1	0.788669	0	0	32	major	major_c::2
Heat tolerance Trial 190829	raga-1(ok386)	L4440	1	0.913669	0	0	32	major	major_c::2
Heat tolerance Trial 190829	raga-1(ok386)	L4440	1	0.788669	0	0	32	major	major_c::2
Heat tolerance Trial 190829	raga-1(ok386)	L4440	1	0.788669	0	0	32	major	major_c::2
Heat tolerance Trial 190829	raga-1(ok386)	L4440	1	1.16367	0	0	32	major	major_c::2
Heat tolerance Trial 190829	raga-1(ok386)	L4440	1	0.944919	0	0	32	major	major_c::2
Heat tolerance Trial 190829	raga-1(ok386)	L4440	1	0.851169	0	0	32	major	major_c::2
Heat tolerance Trial 190829	raga-1(ok386)	L4440	1	0.882419	0	0	32	major	major_c::2
Heat tolerance Trial 190829	raga-1(ok386)	L4440	1	0.757419	0	0	32	major	major_c::2
Heat tolerance Trial 190829	raga-1(ok386)	L4440	1	0.694919	0	0	32	major	major_c::2
Heat tolerance Trial 190829	raga-1(ok386)	L4440	1	0.851169	0	0	32	major	major_c::2
Heat tolerance Trial 190829	raga-1(ok386)	L4440	1	1.44492	0	0	32	major	major_c::2
Heat tolerance Trial 190829	raga-1(ok386)	L4440	1	0.726169	0	0	32	major	major_c::2
Heat tolerance Trial 190829	raga-1(ok386)	L4440	1	0.819919	0	0	32	major	major_c::2
Heat tolerance Trial 190829	raga-1(ok386)	L4440	1	0.726169	0	0	32	major	major_c::2
Heat tolerance Trial 190829	raga-1(ok386)	L4440	1	0.819919	0	0	32	major	major_c::2
Heat tolerance Trial 190829	raga-1(ok386)	L4440	1	0.851169	0	0	32	major	major_c::2
Heat tolerance Trial 190829	raga-1(ok386)	L4440	1	0.663669	0	0	32	major	major_c::2
Heat tolerance Trial 190829	raga-1(ok386)	L4440	1	0.944919	0	0	32	major	major_c::2
Heat tolerance Trial 190829	raga-1(ok386)	L4440	1	0.507419	0	0	32	major	major_c::2
Heat tolerance Trial 190829	raga-1(ok386)	L4440	1	0.819919	0	0	32	major	major_c::2
Heat tolerance Trial 190829	raga-1(ok386)	L4440	1	1.16367	0	0	32	major	major_c::3
Heat tolerance Trial 190829	raga-1(ok386)	L4440	1	1.81992	0	0	32	major	major_c::3
Heat tolerance Trial 190829	raga-1(ok386)	L4440	1	1.31992	0	0	32	major	major_c::3
Heat tolerance Trial 190829	raga-1(ok386)	L4440	1	1.22617	0	0	32	major	major_c::3
Heat tolerance Trial 190829	raga-1(ok386)	L4440	1	1.63242	0	0	32	major	major_c::3
Heat tolerance Trial 190829	raga-1(ok386)	L4440	1	1.19492	0	0	32	major	major_c::3
Heat tolerance Trial 190829	raga-1(ok386)	L4440	1	1.19492	0	0	32	major	major_c::3
Heat tolerance Trial 190829	raga-1(ok386)	L4440	1	1.19492	0	0	32	major	major_c::3
Heat tolerance Trial 190829	raga-1(ok386)	L4440	1	1.06992	0	0	32	major	major_c::3
Heat tolerance Trial 190829	raga-1(ok386)	L4440	1	1.19492	0	0	32	major	major_c::3
Heat tolerance Trial 190829	raga-1(ok386)	L4440	1	1.19492	0	0	32	major	major_c::3
Heat tolerance Trial 190829	raga-1(ok386)	L4440	1	1.22617	0	0	32	major	major_c::3
Heat tolerance Trial 190829	raga-1(ok386)	L4440	1	1.22617	0	0	32	major	major_c::3
Heat tolerance Trial 190829	raga-1(ok386)	L4440	1	1.25742	0	0	32	major	major_c::3
Heat tolerance Trial 190829	raga-1(ok386)	L4440	1	1.56992	0	0	32	major	major_c::3
Heat tolerance Trial 190829	raga-1(ok386)	L4440	1	1.16367	0	0	32	major	major_c::3
Heat tolerance Trial 190829	raga-1(ok386)	L4440	1	1.13242	0	0	32	major	major_c::3
Heat tolerance Trial 190829	raga-1(ok386)	L4440	1	1.16367	0	0	32	major	major_c::3
Heat tolerance Trial 190829	raga-1(ok386)	L4440	1	1.44492	0	0	32	major	major_c::3
Heat tolerance Trial 190829	raga-1(ok386)	L4440	1	1.16367	0	0	32	major	major_c::3
Heat tolerance Trial 190829	raga-1(ok386)	L4440	1	1.66367	0	0	32	major	major_c::3
Heat tolerance Trial 190829	raga-1(ok386)	L4440	1	1.19492	0	0	32	major	major_c::3
Heat tolerance Trial 190829	raga-1(ok386)	L4440	1	1.22617	0	0	32	major	major_c::3
Heat tolerance Trial 190829	raga-1(ok386)	L4440	1	0.976169	0	0	32	major	major_c::3
Heat tolerance Trial 190829	raga-1(ok386)	L4440	1	1.06992	0	0	32	major	major_c::3
Heat tolerance Trial 190829	raga-1(ok386)	L4440	1	1.28867	0	0	32	major	major_c::3
Heat tolerance Trial 190829	raga-1(ok386)	L4440	1	1.10117	0	0	32	major	major_c::3
Heat tolerance Trial 190829	raga-1(ok386)	L4440	1	1.19492	0	0	32	major	major_c::3
Heat tolerance Trial 190829	raga-1(ok386)	L4440	1	1.56992	0	0	32	major	major_c::3
Heat tolerance Trial 190829	raga-1(ok386)	L4440	1	1.00742	0	0	32	major	major_c::3
Heat tolerance Trial 190829	raga-1(ok386)	L4440	1	1.47617	0	0	32	major	major_c::3
Heat tolerance Trial 190829	raga-1(ok386)	L4440	1	1.06992	0	0	32	major	major_c::3
Heat tolerance Trial 190829	raga-1(ok386)	L4440	1	1.03867	0	0	32	major	major_c::3
Heat tolerance Trial 190829	raga-1(ok386)	L4440	1	1.03867	0	0	32	major	major_c::3
Heat tolerance Trial 190829	raga-1(ok386)	L4440	1	1.03867	0	0	32	major	major_c::3
Heat tolerance Trial 190829	raga-1(ok386)	L4440	1	1.13242	0	0	32	major	major_c::3
Heat tolerance Trial 190829	raga-1(ok386)	L4440	1	0.851169	0	0	32	major	major_c::3
Heat tolerance Trial 190829	raga-1(ok386)	L4440	1	0.851169	0	0	32	major	major_c::3
Heat tolerance Trial 190829	raga-1(ok386)	L4440	1	0.944919	0	0	32	major	major_c::3
Heat tolerance Trial 190829	raga-1(ok386)	L4440	1	1.13242	0	0	32	major	major_c::3
Heat tolerance Trial 190829	raga-1(ok386)	L4440	1	1.25742	0	0	32	major	major_c::3
Heat tolerance Trial 190829	raga-1(ok386)	L4440	1	1.10117	0	0	32	major	major_c::3
Heat tolerance Trial 190829	raga-1(ok386)	L4440	1	0.976169	0	0	32	major	major_c::3
Heat tolerance Trial 190829	raga-1(ok386)	L4440	1	0.976169	0	0	32	major	major_c::3
Heat tolerance Trial 190829	raga-1(ok386)	L4440	1	1.06992	0	0	32	major	major_c::3
Heat tolerance Trial 190829	raga-1(ok386)	L4440	1	1.00742	0	0	32	major	major_c::3
Heat tolerance Trial 190829	raga-1(ok386)	L4440	1	1.10117	0	0	32	major	major_c::3
Heat tolerance Trial 190829	raga-1(ok386)	L4440	1	1.13242	0	0	32	major	major_c::3
Heat tolerance Trial 190829	raga-1(ok386)	L4440	1	1.22617	0	0	32	major	major_c::3
Heat tolerance Trial 190829	raga-1(ok386)	L4440	1	1.50742	0	0	32	major	major_c::3
Heat tolerance Trial 190829	raga-1(ok386)	L4440	1	1.03867	0	0	32	major	major_c::3
Heat tolerance Trial 190829	raga-1(ok386)	L4440	1	1.25742	0	0	32	major	major_c::3
Heat tolerance Trial 190829	raga-1(ok386)	L4440	1	1.03867	0	0	32	major	major_c::3
Heat tolerance Trial 190829	raga-1(ok386)	L4440	1	0.976169	0	0	32	major	major_c::3
Heat tolerance Trial 190829	raga-1(ok386)	L4440	1	1.28867	0	0	32	major	major_c::3
Heat tolerance Trial 190829	raga-1(ok386)	L4440	1	1.03867	0	0	32	major	major_c::3
Heat tolerance Trial 190829	raga-1(ok386)	L4440	1	0.694919	0	0	32	major	major_c::3
Heat tolerance Trial 190829	raga-1(ok386)	L4440	1	1.16367	0	0	32	major	major_c::3
Heat tolerance Trial 190829	raga-1(ok386)	L4440	1	0.913669	0	0	32	major	major_c::3
Heat tolerance Trial 190829	raga-1(ok386)	L4440	1	0.976169	0	0	32	major	major_c::3
Heat tolerance Trial 190829	raga-1(ok386)	L4440	1	1.13242	0	0	32	major	major_c::3
Heat tolerance Trial 190829	raga-1(ok386)	L4440	1	1.78867	0	0	32	major	major_c::3
Heat tolerance Trial 190829	raga-1(ok386)	L4440	1	0.913669	0	0	32	major	major_c::3
Heat tolerance Trial 190829	raga-1(ok386)	L4440	1	0.788669	0	0	32	major	major_c::3
Heat tolerance Trial 190829	raga-1(ok386)	L4440	1	0.819919	0	0	32	major	major_c::3
Heat tolerance Trial 190829	raga-1(ok386)	L4440	1	0.819919	0	0	32	major	major_c::3
Heat tolerance Trial 190829	raga-1(ok386)	L4440	1	0.976169	0	0	32	major	major_c::3
Heat tolerance Trial 190829	raga-1(ok386)	L4440	1	0.663669	0	0	32	major	major_c::3
Heat tolerance Trial 190829	raga-1(ok386)	L4440	1	0.882419	0	0	32	major	major_c::3
Heat tolerance Trial 190829	raga-1(ok386)	L4440	1	0.944919	0	0	32	major	major_c::3
Heat tolerance Trial 190829	raga-1(ok386)	L4440	1	0.788669	0	0	32	major	major_c::3
Heat tolerance Trial 190829	raga-1(ok386)	L4440	1	0.944919	0	0	32	major	major_c::3
Heat tolerance Trial 190829	raga-1(ok386)	L4440	1	1.19492	0	0	32	major	major_c::3
Heat tolerance Trial 190829	wildtype(N2)	cth2	1	0.684502	0	0	32	major	major_b::0
Heat tolerance Trial 190829	wildtype(N2)	cth2	1	0.715752	0	0	32	major	major_b::0
Heat tolerance Trial 190829	wildtype(N2)	cth2	1	0.715752	0	0	32	major	major_b::0
Heat tolerance Trial 190829	wildtype(N2)	cth2	1	0.840752	0	0	32	major	major_b::0
Heat tolerance Trial 190829	wildtype(N2)	cth2	1	0.622002	0	0	32	major	major_b::0
Heat tolerance Trial 190829	wildtype(N2)	cth2	1	0.840752	0	0	32	major	major_b::0
Heat tolerance Trial 190829	wildtype(N2)	cth2	1	0.747002	0	0	32	major	major_b::0
Heat tolerance Trial 190829	wildtype(N2)	cth2	1	0.715752	0	0	32	major	major_b::0
Heat tolerance Trial 190829	wildtype(N2)	cth2	1	0.872002	0	0	32	major	major_b::0
Heat tolerance Trial 190829	wildtype(N2)	cth2	1	0.778252	0	0	32	major	major_b::0
Heat tolerance Trial 190829	wildtype(N2)	cth2	1	0.590752	0	0	32	major	major_b::0
Heat tolerance Trial 190829	wildtype(N2)	cth2	1	1.02825	0	0	32	major	major_b::0
Heat tolerance Trial 190829	wildtype(N2)	cth2	1	0.965752	0	0	32	major	major_b::0
Heat tolerance Trial 190829	wildtype(N2)	cth2	1	0.684502	0	0	32	major	major_b::0
Heat tolerance Trial 190829	wildtype(N2)	cth2	1	0.559502	0	0	32	major	major_b::0
Heat tolerance Trial 190829	wildtype(N2)	cth2	1	1.15325	0	0	32	major	major_b::0
Heat tolerance Trial 190829	wildtype(N2)	cth2	1	1.247	0	0	32	major	major_b::0
Heat tolerance Trial 190829	wildtype(N2)	cth2	1	0.903252	0	0	32	major	major_b::0
Heat tolerance Trial 190829	wildtype(N2)	cth2	1	0.747002	0	0	32	major	major_b::0
Heat tolerance Trial 190829	wildtype(N2)	cth2	1	0.778252	0	0	32	major	major_b::0
Heat tolerance Trial 190829	wildtype(N2)	cth2	1	0.684502	0	0	32	major	major_b::0
Heat tolerance Trial 190829	wildtype(N2)	cth2	1	0.590752	0	0	32	major	major_b::0
Heat tolerance Trial 190829	wildtype(N2)	cth2	1	0.809502	0	0	32	major	major_b::0
Heat tolerance Trial 190829	wildtype(N2)	cth2	1	0.653252	0	0	32	major	major_b::0
Heat tolerance Trial 190829	wildtype(N2)	cth2	1	1.09075	0	0	32	major	major_b::0
Heat tolerance Trial 190829	wildtype(N2)	cth2	1	0.715752	0	0	32	major	major_b::0
Heat tolerance Trial 190829	wildtype(N2)	cth2	1	0.684502	0	0	32	major	major_b::0
Heat tolerance Trial 190829	wildtype(N2)	cth2	1	0.684502	0	0	32	major	major_b::0
Heat tolerance Trial 190829	wildtype(N2)	cth2	1	1.0595	0	0	32	major	major_b::0
Heat tolerance Trial 190829	wildtype(N2)	cth2	1	0.809502	0	0	32	major	major_b::0
Heat tolerance Trial 190829	wildtype(N2)	cth2	1	0.872002	0	0	32	major	major_b::0
Heat tolerance Trial 190829	wildtype(N2)	cth2	1	1.02825	0	0	32	major	major_b::0
Heat tolerance Trial 190829	wildtype(N2)	cth2	1	0.715752	0	0	32	major	major_b::0
Heat tolerance Trial 190829	wildtype(N2)	cth2	1	0.747002	0	0	32	major	major_b::0
Heat tolerance Trial 190829	wildtype(N2)	cth2	1	0.965752	0	0	32	major	major_b::0
Heat tolerance Trial 190829	wildtype(N2)	cth2	1	0.778252	0	0	32	major	major_b::0
Heat tolerance Trial 190829	wildtype(N2)	cth2	1	0.653252	0	0	32	major	major_b::0
Heat tolerance Trial 190829	wildtype(N2)	cth2	1	0.653252	0	0	32	major	major_b::0
Heat tolerance Trial 190829	wildtype(N2)	cth2	1	0.715752	0	0	32	major	major_b::0
Heat tolerance Trial 190829	wildtype(N2)	cth2	1	0.622002	0	0	32	major	major_b::0
Heat tolerance Trial 190829	wildtype(N2)	cth2	1	0.747002	0	0	32	major	major_b::0
Heat tolerance Trial 190829	wildtype(N2)	cth2	1	0.809502	0	0	32	major	major_b::0
Heat tolerance Trial 190829	wildtype(N2)	cth2	1	0.997002	0	0	32	major	major_b::0
Heat tolerance Trial 190829	wildtype(N2)	cth2	1	0.965752	0	0	32	major	major_b::0
Heat tolerance Trial 190829	wildtype(N2)	cth2	1	0.872002	0	0	32	major	major_b::0
Heat tolerance Trial 190829	wildtype(N2)	cth2	1	0.653252	0	0	32	major	major_b::0
Heat tolerance Trial 190829	wildtype(N2)	cth2	1	0.622002	0	0	32	major	major_b::0
Heat tolerance Trial 190829	wildtype(N2)	cth2	1	0.715752	0	0	32	major	major_b::0
Heat tolerance Trial 190829	wildtype(N2)	cth2	1	0.653252	0	0	32	major	major_b::0
Heat tolerance Trial 190829	wildtype(N2)	cth2	1	0.715752	0	0	32	major	major_b::0
Heat tolerance Trial 190829	wildtype(N2)	cth2	1	0.778252	0	0	32	major	major_b::0
Heat tolerance Trial 190829	wildtype(N2)	cth2	1	0.622002	0	0	32	major	major_b::0
Heat tolerance Trial 190829	wildtype(N2)	cth2	1	0.590752	0	0	32	major	major_b::0
Heat tolerance Trial 190829	wildtype(N2)	cth2	1	0.653252	0	0	32	major	major_b::0
Heat tolerance Trial 190829	wildtype(N2)	cth2	1	0.684502	0	0	32	major	major_b::0
Heat tolerance Trial 190829	wildtype(N2)	cth2	1	0.653252	0	0	32	major	major_b::0
Heat tolerance Trial 190829	wildtype(N2)	cth2	1	0.653252	0	0	32	major	major_b::0
Heat tolerance Trial 190829	wildtype(N2)	cth2	1	0.590752	0	0	32	major	major_b::0
Heat tolerance Trial 190829	wildtype(N2)	cth2	1	0.965752	0	0	32	major	major_b::0
Heat tolerance Trial 190829	wildtype(N2)	cth2	1	0.653252	0	0	32	major	major_b::0
Heat tolerance Trial 190829	wildtype(N2)	cth2	1	0.715752	0	0	32	major	major_b::0
Heat tolerance Trial 190829	wildtype(N2)	cth2	1	0.684502	0	0	32	major	major_b::0
Heat tolerance Trial 190829	wildtype(N2)	cth2	1	0.715752	0	0	32	major	major_b::0
Heat tolerance Trial 190829	wildtype(N2)	cth2	1	0.715752	0	0	32	major	major_b::0
Heat tolerance Trial 190829	wildtype(N2)	cth2	1	0.934502	0	0	32	major	major_b::0
Heat tolerance Trial 190829	wildtype(N2)	cth2	1	0.653252	0	0	32	major	major_b::0
Heat tolerance Trial 190829	wildtype(N2)	cth2	1	0.715752	0	0	32	major	major_b::0
Heat tolerance Trial 190829	wildtype(N2)	cth2	1	0.684502	0	0	32	major	major_b::0
Heat tolerance Trial 190829	wildtype(N2)	cth2	1	0.684502	0	0	32	major	major_b::0
Heat tolerance Trial 190829	wildtype(N2)	cth2	1	0.840752	0	0	32	major	major_b::0
Heat tolerance Trial 190829	wildtype(N2)	cth2	1	0.559502	0	0	32	major	major_b::0
Heat tolerance Trial 190829	wildtype(N2)	cth2	1	0.622002	0	0	32	major	major_b::0
Heat tolerance Trial 190829	wildtype(N2)	cth2	1	0.715752	0	0	32	major	major_b::0
Heat tolerance Trial 190829	wildtype(N2)	cth2	1	0.653252	0	0	32	major	major_b::0
Heat tolerance Trial 190829	wildtype(N2)	cth2	1	0.559502	0	0	32	major	major_b::0
Heat tolerance Trial 190829	wildtype(N2)	cth2	1	0.934502	0	0	32	major	major_b::0
Heat tolerance Trial 190829	wildtype(N2)	cth2	1	0.653252	0	0	32	major	major_b::0
Heat tolerance Trial 190829	wildtype(N2)	cth2	1	0.653252	0	0	32	major	major_b::0
Heat tolerance Trial 190829	wildtype(N2)	cth2	1	0.778252	0	0	32	major	major_b::0
Heat tolerance Trial 190829	wildtype(N2)	cth2	1	0.622002	0	0	32	major	major_b::0
Heat tolerance Trial 190829	wildtype(N2)	cth2	1	0.747002	0	0	32	major	major_b::0
Heat tolerance Trial 190829	wildtype(N2)	cth2	1	0.590752	0	0	32	major	major_b::0
Heat tolerance Trial 190829	wildtype(N2)	cth2	1	1.02825	0	0	32	major	major_b::0
Heat tolerance Trial 190829	wildtype(N2)	cth2	1	0.809502	0	0	32	major	major_b::0
Heat tolerance Trial 190829	wildtype(N2)	cth2	1	1.02825	0	0	32	major	major_b::0
Heat tolerance Trial 190829	wildtype(N2)	cth2	1	0.653252	0	0	32	major	major_b::0
Heat tolerance Trial 190829	wildtype(N2)	cth2	1	0.622002	0	0	32	major	major_b::0
Heat tolerance Trial 190829	wildtype(N2)	cth2	1	0.903252	0	0	32	major	major_b::0
Heat tolerance Trial 190829	wildtype(N2)	cth2	1	0.622002	0	0	32	major	major_b::0
Heat tolerance Trial 190829	wildtype(N2)	cth2	1	0.622002	0	0	32	major	major_b::0
Heat tolerance Trial 190829	wildtype(N2)	cth2	1	0.684502	0	0	32	major	major_b::0
Heat tolerance Trial 190829	wildtype(N2)	cth2	1	0.809502	0	0	32	major	major_b::0
Heat tolerance Trial 190829	wildtype(N2)	cth2	1	0.715752	0	0	32	major	major_b::0
Heat tolerance Trial 190829	wildtype(N2)	cth2	1	0.840752	0	0	32	major	major_b::0
Heat tolerance Trial 190829	wildtype(N2)	cth2	1	0.559502	0	0	32	major	major_b::0
Heat tolerance Trial 190829	wildtype(N2)	cth2	1	0.653252	0	0	32	major	major_b::0
Heat tolerance Trial 190829	wildtype(N2)	cth2	1	0.622002	0	0	32	major	major_b::0
Heat tolerance Trial 190829	wildtype(N2)	cth2	1	0.528252	0	0	32	major	major_b::0
Heat tolerance Trial 190829	wildtype(N2)	cth2	1	0.590752	0	0	32	major	major_b::0
Heat tolerance Trial 190829	wildtype(N2)	cth2	1	0.559502	0	0	32	major	major_b::0
Heat tolerance Trial 190829	wildtype(N2)	cth2	1	0.653252	0	0	32	major	major_b::0
Heat tolerance Trial 190829	wildtype(N2)	cth2	1	0.840752	0	0	32	major	major_b::0
Heat tolerance Trial 190829	wildtype(N2)	cth2	1	0.934502	0	0	32	major	major_b::0
Heat tolerance Trial 190829	wildtype(N2)	cth2	1	0.622002	0	0	32	major	major_b::0
Heat tolerance Trial 190829	wildtype(N2)	cth2	1	0.590752	0	0	32	major	major_b::0
Heat tolerance Trial 190829	wildtype(N2)	cth2	1	0.497002	0	0	32	major	major_b::0
Heat tolerance Trial 190829	wildtype(N2)	cth2	1	0.809502	0	0	32	major	major_b::0
Heat tolerance Trial 190829	wildtype(N2)	cth2	1	0.497002	0	0	32	major	major_b::0
Heat tolerance Trial 190829	wildtype(N2)	cth2	1	0.653252	0	0	32	major	major_b::0
Heat tolerance Trial 190829	wildtype(N2)	cth2	1	0.559502	0	0	32	major	major_b::0
Heat tolerance Trial 190829	wildtype(N2)	cth2	1	0.622002	0	0	32	major	major_b::0
Heat tolerance Trial 190829	wildtype(N2)	cth2	1	1.497	0	0	32	major	major_b::0
Heat tolerance Trial 190829	wildtype(N2)	cth2	1	0.840752	0	0	32	major	major_b::0
Heat tolerance Trial 190829	wildtype(N2)	cth2	1	0.528252	0	0	32	major	major_b::0
Heat tolerance Trial 190829	wildtype(N2)	cth2	1	0.747002	0	0	32	major	major_b::0
Heat tolerance Trial 190829	wildtype(N2)	cth2	1	0.403252	0	0	32	major	major_b::0
Heat tolerance Trial 190829	wildtype(N2)	cth2	1	0.559502	0	0	32	major	major_b::0
Heat tolerance Trial 190829	wildtype(N2)	cth2	1	0.434502	0	0	32	major	major_b::0
Heat tolerance Trial 190829	wildtype(N2)	cth2	1	0.809502	0	0	32	major	major_b::0
Heat tolerance Trial 190829	wildtype(N2)	cth2	1	0.497002	0	0	32	major	major_b::0
Heat tolerance Trial 190829	wildtype(N2)	cth2	1	0.653252	0	0	32	major	major_b::0
Heat tolerance Trial 190829	wildtype(N2)	cth2	1	0.684502	0	0	32	major	major_b::0
Heat tolerance Trial 190829	wildtype(N2)	cth2	1	0.684502	0	0	32	major	major_b::0
Heat tolerance Trial 190829	wildtype(N2)	cth2	1	0.934502	0	0	32	major	major_b::0
Heat tolerance Trial 190829	wildtype(N2)	cth2	1	0.809502	0	0	32	major	major_b::1
Heat tolerance Trial 190829	wildtype(N2)	cth2	1	0.778252	0	0	32	major	major_b::1
Heat tolerance Trial 190829	wildtype(N2)	cth2	1	1.0595	0	0	32	major	major_b::1
Heat tolerance Trial 190829	wildtype(N2)	cth2	1	0.872002	0	0	32	major	major_b::1
Heat tolerance Trial 190829	wildtype(N2)	cth2	1	0.715752	0	0	32	major	major_b::1
Heat tolerance Trial 190829	wildtype(N2)	cth2	1	0.778252	0	0	32	major	major_b::1
Heat tolerance Trial 190829	wildtype(N2)	cth2	1	0.747002	0	0	32	major	major_b::1
Heat tolerance Trial 190829	wildtype(N2)	cth2	1	0.747002	0	0	32	major	major_b::1
Heat tolerance Trial 190829	wildtype(N2)	cth2	1	0.715752	0	0	32	major	major_b::1
Heat tolerance Trial 190829	wildtype(N2)	cth2	1	0.934502	0	0	32	major	major_b::1
Heat tolerance Trial 190829	wildtype(N2)	cth2	1	0.809502	0	0	32	major	major_b::1
Heat tolerance Trial 190829	wildtype(N2)	cth2	1	0.872002	0	0	32	major	major_b::1
Heat tolerance Trial 190829	wildtype(N2)	cth2	1	1.3095	0	0	32	major	major_b::1
Heat tolerance Trial 190829	wildtype(N2)	cth2	1	1.0595	0	0	32	major	major_b::1
Heat tolerance Trial 190829	wildtype(N2)	cth2	1	0.715752	0	0	32	major	major_b::1
Heat tolerance Trial 190829	wildtype(N2)	cth2	1	0.840752	0	0	32	major	major_b::1
Heat tolerance Trial 190829	wildtype(N2)	cth2	1	0.715752	0	0	32	major	major_b::1
Heat tolerance Trial 190829	wildtype(N2)	cth2	1	0.715752	0	0	32	major	major_b::1
Heat tolerance Trial 190829	wildtype(N2)	cth2	1	0.653252	0	0	32	major	major_b::1
Heat tolerance Trial 190829	wildtype(N2)	cth2	1	0.747002	0	0	32	major	major_b::1
Heat tolerance Trial 190829	wildtype(N2)	cth2	1	0.778252	0	0	32	major	major_b::1
Heat tolerance Trial 190829	wildtype(N2)	cth2	1	1.122	0	0	32	major	major_b::1
Heat tolerance Trial 190829	wildtype(N2)	cth2	1	0.903252	0	0	32	major	major_b::1
Heat tolerance Trial 190829	wildtype(N2)	cth2	1	0.747002	0	0	32	major	major_b::1
Heat tolerance Trial 190829	wildtype(N2)	cth2	1	0.840752	0	0	32	major	major_b::1
Heat tolerance Trial 190829	wildtype(N2)	cth2	1	0.715752	0	0	32	major	major_b::1
Heat tolerance Trial 190829	wildtype(N2)	cth2	1	0.528252	0	0	32	major	major_b::1
Heat tolerance Trial 190829	wildtype(N2)	cth2	1	0.747002	0	0	32	major	major_b::1
Heat tolerance Trial 190829	wildtype(N2)	cth2	1	0.715752	0	0	32	major	major_b::1
Heat tolerance Trial 190829	wildtype(N2)	cth2	1	0.715752	0	0	32	major	major_b::1
Heat tolerance Trial 190829	wildtype(N2)	cth2	1	0.778252	0	0	32	major	major_b::1
Heat tolerance Trial 190829	wildtype(N2)	cth2	1	0.747002	0	0	32	major	major_b::1
Heat tolerance Trial 190829	wildtype(N2)	cth2	1	0.715752	0	0	32	major	major_b::1
Heat tolerance Trial 190829	wildtype(N2)	cth2	1	0.684502	0	0	32	major	major_b::1
Heat tolerance Trial 190829	wildtype(N2)	cth2	1	0.747002	0	0	32	major	major_b::1
Heat tolerance Trial 190829	wildtype(N2)	cth2	1	0.809502	0	0	32	major	major_b::1
Heat tolerance Trial 190829	wildtype(N2)	cth2	1	0.778252	0	0	32	major	major_b::1
Heat tolerance Trial 190829	wildtype(N2)	cth2	1	0.778252	0	0	32	major	major_b::1
Heat tolerance Trial 190829	wildtype(N2)	cth2	1	0.809502	0	0	32	major	major_b::1
Heat tolerance Trial 190829	wildtype(N2)	cth2	1	0.778252	0	0	32	major	major_b::1
Heat tolerance Trial 190829	wildtype(N2)	cth2	1	0.747002	0	0	32	major	major_b::1
Heat tolerance Trial 190829	wildtype(N2)	cth2	1	1.0595	0	0	32	major	major_b::1
Heat tolerance Trial 190829	wildtype(N2)	cth2	1	0.684502	0	0	32	major	major_b::1
Heat tolerance Trial 190829	wildtype(N2)	cth2	1	0.684502	0	0	32	major	major_b::1
Heat tolerance Trial 190829	wildtype(N2)	cth2	1	0.747002	0	0	32	major	major_b::1
Heat tolerance Trial 190829	wildtype(N2)	cth2	1	0.684502	0	0	32	major	major_b::1
Heat tolerance Trial 190829	wildtype(N2)	cth2	1	0.715752	0	0	32	major	major_b::1
Heat tolerance Trial 190829	wildtype(N2)	cth2	1	0.715752	0	0	32	major	major_b::1
Heat tolerance Trial 190829	wildtype(N2)	cth2	1	0.684502	0	0	32	major	major_b::1
Heat tolerance Trial 190829	wildtype(N2)	cth2	1	0.809502	0	0	32	major	major_b::1
Heat tolerance Trial 190829	wildtype(N2)	cth2	1	0.778252	0	0	32	major	major_b::1
Heat tolerance Trial 190829	wildtype(N2)	cth2	1	0.528252	0	0	32	major	major_b::1
Heat tolerance Trial 190829	wildtype(N2)	cth2	1	0.340752	0	0	32	major	major_b::1
Heat tolerance Trial 190829	raga-1(ok386)	cth2	1	0.872002	0	0	32	major	major_b::2
Heat tolerance Trial 190829	raga-1(ok386)	cth2	1	0.840752	0	0	32	major	major_b::2
Heat tolerance Trial 190829	raga-1(ok386)	cth2	1	1.247	0	0	32	major	major_b::2
Heat tolerance Trial 190829	raga-1(ok386)	cth2	1	1.21575	0	0	32	major	major_b::2
Heat tolerance Trial 190829	raga-1(ok386)	cth2	1	1.71575	0	0	32	major	major_b::2
Heat tolerance Trial 190829	raga-1(ok386)	cth2	1	0.840752	0	0	32	major	major_b::2
Heat tolerance Trial 190829	raga-1(ok386)	cth2	1	0.872002	0	0	32	major	major_b::2
Heat tolerance Trial 190829	raga-1(ok386)	cth2	1	0.965752	0	0	32	major	major_b::2
Heat tolerance Trial 190829	raga-1(ok386)	cth2	1	0.903252	0	0	32	major	major_b::2
Heat tolerance Trial 190829	raga-1(ok386)	cth2	1	0.528252	0	0	32	major	major_b::2
Heat tolerance Trial 190829	raga-1(ok386)	cth2	1	0.840752	0	0	32	major	major_b::2
Heat tolerance Trial 190829	raga-1(ok386)	cth2	1	0.778252	0	0	32	major	major_b::2
Heat tolerance Trial 190829	raga-1(ok386)	cth2	1	0.778252	0	0	32	major	major_b::2
Heat tolerance Trial 190829	raga-1(ok386)	cth2	1	0.840752	0	0	32	major	major_b::2
Heat tolerance Trial 190829	raga-1(ok386)	cth2	1	0.872002	0	0	32	major	major_b::2
Heat tolerance Trial 190829	raga-1(ok386)	cth2	1	0.872002	0	0	32	major	major_b::2
Heat tolerance Trial 190829	raga-1(ok386)	cth2	1	1.27825	0	0	32	major	major_b::2
Heat tolerance Trial 190829	raga-1(ok386)	cth2	1	0.872002	0	0	32	major	major_b::2
Heat tolerance Trial 190829	raga-1(ok386)	cth2	1	0.840752	0	0	32	major	major_b::2
Heat tolerance Trial 190829	raga-1(ok386)	cth2	1	0.934502	0	0	32	major	major_b::2
Heat tolerance Trial 190829	raga-1(ok386)	cth2	1	1.46575	0	0	32	major	major_b::2
Heat tolerance Trial 190829	raga-1(ok386)	cth2	1	0.903252	0	0	32	major	major_b::2
Heat tolerance Trial 190829	raga-1(ok386)	cth2	1	0.872002	0	0	32	major	major_b::2
Heat tolerance Trial 190829	raga-1(ok386)	cth2	1	0.778252	0	0	32	major	major_b::2
Heat tolerance Trial 190829	raga-1(ok386)	cth2	1	0.840752	0	0	32	major	major_b::2
Heat tolerance Trial 190829	raga-1(ok386)	cth2	1	1.59075	0	0	32	major	major_b::2
Heat tolerance Trial 190829	raga-1(ok386)	cth2	1	0.903252	0	0	32	major	major_b::2
Heat tolerance Trial 190829	raga-1(ok386)	cth2	1	0.934502	0	0	32	major	major_b::2
Heat tolerance Trial 190829	raga-1(ok386)	cth2	1	0.747002	0	0	32	major	major_b::2
Heat tolerance Trial 190829	raga-1(ok386)	cth2	1	0.840752	0	0	32	major	major_b::2
Heat tolerance Trial 190829	raga-1(ok386)	cth2	1	0.809502	0	0	32	major	major_b::2
Heat tolerance Trial 190829	raga-1(ok386)	cth2	1	0.840752	0	0	32	major	major_b::2
Heat tolerance Trial 190829	raga-1(ok386)	cth2	1	0.809502	0	0	32	major	major_b::2
Heat tolerance Trial 190829	raga-1(ok386)	cth2	1	0.809502	0	0	32	major	major_b::2
Heat tolerance Trial 190829	raga-1(ok386)	cth2	1	0.903252	0	0	32	major	major_b::2
Heat tolerance Trial 190829	raga-1(ok386)	cth2	1	0.809502	0	0	32	major	major_b::2
Heat tolerance Trial 190829	raga-1(ok386)	cth2	1	0.747002	0	0	32	major	major_b::2
Heat tolerance Trial 190829	raga-1(ok386)	cth2	1	0.872002	0	0	32	major	major_b::2
Heat tolerance Trial 190829	raga-1(ok386)	cth2	1	1.09075	0	0	32	major	major_b::2
Heat tolerance Trial 190829	raga-1(ok386)	cth2	1	0.840752	0	0	32	major	major_b::2
Heat tolerance Trial 190829	raga-1(ok386)	cth2	1	0.778252	0	0	32	major	major_b::2
Heat tolerance Trial 190829	raga-1(ok386)	cth2	1	1.4345	0	0	32	major	major_b::2
Heat tolerance Trial 190829	raga-1(ok386)	cth2	1	0.809502	0	0	32	major	major_b::2
Heat tolerance Trial 190829	raga-1(ok386)	cth2	1	0.934502	0	0	32	major	major_b::2
Heat tolerance Trial 190829	raga-1(ok386)	cth2	1	1.02825	0	0	32	major	major_b::2
Heat tolerance Trial 190829	raga-1(ok386)	cth2	1	0.840752	0	0	32	major	major_b::2
Heat tolerance Trial 190829	raga-1(ok386)	cth2	1	0.809502	0	0	32	major	major_b::2
Heat tolerance Trial 190829	raga-1(ok386)	cth2	1	0.715752	0	0	32	major	major_b::2
Heat tolerance Trial 190829	raga-1(ok386)	cth2	1	0.778252	0	0	32	major	major_b::2
Heat tolerance Trial 190829	raga-1(ok386)	cth2	1	1.1845	0	0	32	major	major_b::2
Heat tolerance Trial 190829	raga-1(ok386)	cth2	1	0.903252	0	0	32	major	major_b::2
Heat tolerance Trial 190829	raga-1(ok386)	cth2	1	0.997002	0	0	32	major	major_b::2
Heat tolerance Trial 190829	raga-1(ok386)	cth2	1	0.903252	0	0	32	major	major_b::2
Heat tolerance Trial 190829	raga-1(ok386)	cth2	1	1.27825	0	0	32	major	major_b::2
Heat tolerance Trial 190829	raga-1(ok386)	cth2	1	0.778252	0	0	32	major	major_b::2
Heat tolerance Trial 190829	raga-1(ok386)	cth2	1	0.684502	0	0	32	major	major_b::2
Heat tolerance Trial 190829	raga-1(ok386)	cth2	1	0.840752	0	0	32	major	major_b::2
Heat tolerance Trial 190829	raga-1(ok386)	cth2	1	1.122	0	0	32	major	major_b::2
Heat tolerance Trial 190829	raga-1(ok386)	cth2	1	0.778252	0	0	32	major	major_b::2
Heat tolerance Trial 190829	raga-1(ok386)	cth2	1	1.15325	0	0	32	major	major_b::2
Heat tolerance Trial 190829	raga-1(ok386)	cth2	1	1.27825	0	0	32	major	major_b::2
Heat tolerance Trial 190829	raga-1(ok386)	cth2	1	1.372	0	0	32	major	major_b::2
Heat tolerance Trial 190829	raga-1(ok386)	cth2	1	0.715752	0	0	32	major	major_b::2
Heat tolerance Trial 190829	wildtype(N2)	L4440	1	1.122	0	0	32	major	major_b::3
Heat tolerance Trial 190829	wildtype(N2)	L4440	1	0.809502	0	0	32	major	major_b::3
Heat tolerance Trial 190829	wildtype(N2)	L4440	1	0.997002	0	0	32	major	major_b::3
Heat tolerance Trial 190829	wildtype(N2)	L4440	1	0.997002	0	0	32	major	major_b::3
Heat tolerance Trial 190829	wildtype(N2)	L4440	1	0.997002	0	0	32	major	major_b::3
Heat tolerance Trial 190829	wildtype(N2)	L4440	1	0.965752	0	0	32	major	major_b::3
Heat tolerance Trial 190829	wildtype(N2)	L4440	1	1.0595	0	0	32	major	major_b::3
Heat tolerance Trial 190829	wildtype(N2)	L4440	1	0.872002	0	0	32	major	major_b::3
Heat tolerance Trial 190829	wildtype(N2)	L4440	1	0.965752	0	0	32	major	major_b::3
Heat tolerance Trial 190829	wildtype(N2)	L4440	1	0.997002	0	0	32	major	major_b::3
Heat tolerance Trial 190829	wildtype(N2)	L4440	1	0.965752	0	0	32	major	major_b::3
Heat tolerance Trial 190829	wildtype(N2)	L4440	1	1.46575	0	0	32	major	major_b::3
Heat tolerance Trial 190829	wildtype(N2)	L4440	1	1.02825	0	0	32	major	major_b::3
Heat tolerance Trial 190829	wildtype(N2)	L4440	1	1.02825	0	0	32	major	major_b::3
Heat tolerance Trial 190829	wildtype(N2)	L4440	1	0.934502	0	0	32	major	major_b::3
Heat tolerance Trial 190829	wildtype(N2)	L4440	1	1.27825	0	0	32	major	major_b::3
Heat tolerance Trial 190829	wildtype(N2)	L4440	1	1.02825	0	0	32	major	major_b::3
Heat tolerance Trial 190829	wildtype(N2)	L4440	1	1.02825	0	0	32	major	major_b::3
Heat tolerance Trial 190829	wildtype(N2)	L4440	1	1.0595	0	0	32	major	major_b::3
Heat tolerance Trial 190829	wildtype(N2)	L4440	1	0.840752	0	0	32	major	major_b::3
Heat tolerance Trial 190829	wildtype(N2)	L4440	1	0.903252	0	0	32	major	major_b::3
Heat tolerance Trial 190829	wildtype(N2)	L4440	1	0.903252	0	0	32	major	major_b::3
Heat tolerance Trial 190829	wildtype(N2)	L4440	1	0.872002	0	0	32	major	major_b::3
Heat tolerance Trial 190829	wildtype(N2)	L4440	1	0.903252	0	0	32	major	major_b::3
Heat tolerance Trial 190829	wildtype(N2)	L4440	1	0.965752	0	0	32	major	major_b::3
Heat tolerance Trial 190829	wildtype(N2)	L4440	1	0.997002	0	0	32	major	major_b::3
Heat tolerance Trial 190829	wildtype(N2)	L4440	1	0.997002	0	0	32	major	major_b::3
Heat tolerance Trial 190829	wildtype(N2)	L4440	1	0.965752	0	0	32	major	major_b::3
Heat tolerance Trial 190829	wildtype(N2)	L4440	1	0.903252	0	0	32	major	major_b::3
Heat tolerance Trial 190829	wildtype(N2)	L4440	1	1.1845	0	0	32	major	major_b::3
Heat tolerance Trial 190829	wildtype(N2)	L4440	1	1.622	0	0	32	major	major_b::3
Heat tolerance Trial 190829	wildtype(N2)	L4440	1	0.934502	0	0	32	major	major_b::3
Heat tolerance Trial 190829	wildtype(N2)	L4440	1	0.997002	0	0	32	major	major_b::3
Heat tolerance Trial 190829	wildtype(N2)	L4440	1	1.09075	0	0	32	major	major_b::3
Heat tolerance Trial 190829	wildtype(N2)	L4440	1	1.622	0	0	32	major	major_b::3
Heat tolerance Trial 190829	wildtype(N2)	L4440	1	0.840752	0	0	32	major	major_b::3
Heat tolerance Trial 190829	wildtype(N2)	L4440	1	0.903252	0	0	32	major	major_b::3
Heat tolerance Trial 190829	wildtype(N2)	L4440	1	0.872002	0	0	32	major	major_b::3
Heat tolerance Trial 190829	wildtype(N2)	L4440	1	1.02825	0	0	32	major	major_b::3
Heat tolerance Trial 190829	wildtype(N2)	L4440	1	0.903252	0	0	32	major	major_b::3
Heat tolerance Trial 190829	wildtype(N2)	L4440	1	0.997002	0	0	32	major	major_b::3
Heat tolerance Trial 190829	wildtype(N2)	L4440	1	0.809502	0	0	32	major	major_b::3
Heat tolerance Trial 190829	wildtype(N2)	L4440	1	0.934502	0	0	32	major	major_b::3
Heat tolerance Trial 190829	wildtype(N2)	L4440	1	0.965752	0	0	32	major	major_b::3
Heat tolerance Trial 190829	wildtype(N2)	L4440	1	0.872002	0	0	32	major	major_b::3
Heat tolerance Trial 190829	wildtype(N2)	L4440	1	1.372	0	0	32	major	major_b::3
Heat tolerance Trial 190829	wildtype(N2)	L4440	1	0.840752	0	0	32	major	major_b::3
Heat tolerance Trial 190829	wildtype(N2)	L4440	1	1.46575	0	0	32	major	major_b::3
Heat tolerance Trial 190829	wildtype(N2)	L4440	1	0.809502	0	0	32	major	major_b::3
Heat tolerance Trial 190829	wildtype(N2)	L4440	1	1.21575	0	0	32	major	major_b::3
Heat tolerance Trial 190829	wildtype(N2)	L4440	1	0.840752	0	0	32	major	major_b::3
Heat tolerance Trial 190829	wildtype(N2)	L4440	1	0.872002	0	0	32	major	major_b::3
Heat tolerance Trial 190829	wildtype(N2)	L4440	1	0.903252	0	0	32	major	major_b::3
Heat tolerance Trial 190829	wildtype(N2)	L4440	1	1.71575	0	0	32	major	major_b::3
Heat tolerance Trial 190829	wildtype(N2)	L4440	1	0.872002	0	0	32	major	major_b::3
Heat tolerance Trial 190829	wildtype(N2)	L4440	1	0.872002	0	0	32	major	major_b::3
Heat tolerance Trial 190829	wildtype(N2)	L4440	1	0.840752	0	0	32	major	major_b::3
Heat tolerance Trial 190829	wildtype(N2)	L4440	1	1.0595	0	0	32	major	major_b::3
Heat tolerance Trial 190829	wildtype(N2)	L4440	1	1.77825	0	0	32	major	major_b::3
Heat tolerance Trial 190829	wildtype(N2)	L4440	1	1.21575	0	0	32	major	major_b::3
Heat tolerance Trial 190829	wildtype(N2)	L4440	1	1.372	0	0	32	major	major_b::3
Heat tolerance Trial 190829	wildtype(N2)	L4440	1	0.903252	0	0	32	major	major_b::3
Heat tolerance Trial 190829	wildtype(N2)	L4440	1	0.903252	0	0	32	major	major_b::3
Heat tolerance Trial 190829	wildtype(N2)	L4440	1	0.840752	0	0	32	major	major_b::3
Heat tolerance Trial 190829	wildtype(N2)	L4440	1	0.934502	0	0	32	major	major_b::3
Heat tolerance Trial 190829	wildtype(N2)	L4440	1	1.59075	0	0	32	major	major_b::3
Heat tolerance Trial 190829	wildtype(N2)	L4440	1	0.809502	0	0	32	major	major_b::3
Heat tolerance Trial 190829	wildtype(N2)	L4440	1	0.653252	0	0	32	major	major_b::3
Heat tolerance Trial 190829	wildtype(N2)	L4440	1	0.611586	0	0	32	major	major_a::0
Heat tolerance Trial 190829	wildtype(N2)	L4440	1	0.611586	0	0	32	major	major_a::0
Heat tolerance Trial 190829	wildtype(N2)	L4440	1	1.70534	0	0	32	major	major_a::0
Heat tolerance Trial 190829	wildtype(N2)	L4440	1	0.986586	0	0	32	major	major_a::0
Heat tolerance Trial 190829	wildtype(N2)	L4440	1	0.736586	0	0	32	major	major_a::0
Heat tolerance Trial 190829	wildtype(N2)	L4440	1	1.08034	0	0	32	major	major_a::0
Heat tolerance Trial 190829	wildtype(N2)	L4440	1	0.861586	0	0	32	major	major_a::0
Heat tolerance Trial 190829	wildtype(N2)	L4440	1	0.611586	0	0	32	major	major_a::0
Heat tolerance Trial 190829	wildtype(N2)	L4440	1	0.674086	0	0	32	major	major_a::0
Heat tolerance Trial 190829	wildtype(N2)	L4440	1	0.705336	0	0	32	major	major_a::0
Heat tolerance Trial 190829	wildtype(N2)	L4440	1	0.674086	0	0	32	major	major_a::0
Heat tolerance Trial 190829	wildtype(N2)	L4440	1	0.736586	0	0	32	major	major_a::0
Heat tolerance Trial 190829	wildtype(N2)	L4440	1	0.705336	0	0	32	major	major_a::0
Heat tolerance Trial 190829	wildtype(N2)	L4440	1	0.580336	0	0	32	major	major_a::0
Heat tolerance Trial 190829	wildtype(N2)	L4440	1	0.799086	0	0	32	major	major_a::0
Heat tolerance Trial 190829	wildtype(N2)	L4440	1	0.642836	0	0	32	major	major_a::0
Heat tolerance Trial 190829	wildtype(N2)	L4440	1	0.611586	0	0	32	major	major_a::0
Heat tolerance Trial 190829	wildtype(N2)	L4440	1	0.736586	0	0	32	major	major_a::0
Heat tolerance Trial 190829	wildtype(N2)	L4440	1	0.674086	0	0	32	major	major_a::0
Heat tolerance Trial 190829	wildtype(N2)	L4440	1	0.580336	0	0	32	major	major_a::0
Heat tolerance Trial 190829	wildtype(N2)	L4440	1	0.611586	0	0	32	major	major_a::0
Heat tolerance Trial 190829	wildtype(N2)	L4440	1	0.861586	0	0	32	major	major_a::0
Heat tolerance Trial 190829	wildtype(N2)	L4440	1	0.642836	0	0	32	major	major_a::0
Heat tolerance Trial 190829	wildtype(N2)	L4440	1	0.767836	0	0	32	major	major_a::0
Heat tolerance Trial 190829	wildtype(N2)	L4440	1	0.830336	0	0	32	major	major_a::0
Heat tolerance Trial 190829	wildtype(N2)	L4440	1	0.892836	0	0	32	major	major_a::0
Heat tolerance Trial 190829	wildtype(N2)	L4440	1	0.674086	0	0	32	major	major_a::0
Heat tolerance Trial 190829	wildtype(N2)	L4440	1	0.799086	0	0	32	major	major_a::0
Heat tolerance Trial 190829	wildtype(N2)	L4440	1	0.674086	0	0	32	major	major_a::0
Heat tolerance Trial 190829	wildtype(N2)	L4440	1	0.674086	0	0	32	major	major_a::0
Heat tolerance Trial 190829	wildtype(N2)	L4440	1	0.611586	0	0	32	major	major_a::0
Heat tolerance Trial 190829	wildtype(N2)	L4440	1	0.611586	0	0	32	major	major_a::0
Heat tolerance Trial 190829	wildtype(N2)	L4440	1	0.642836	0	0	32	major	major_a::0
Heat tolerance Trial 190829	wildtype(N2)	L4440	1	0.767836	0	0	32	major	major_a::0
Heat tolerance Trial 190829	wildtype(N2)	L4440	1	0.674086	0	0	32	major	major_a::0
Heat tolerance Trial 190829	wildtype(N2)	L4440	1	0.767836	0	0	32	major	major_a::0
Heat tolerance Trial 190829	wildtype(N2)	L4440	1	0.674086	0	0	32	major	major_a::0
Heat tolerance Trial 190829	wildtype(N2)	L4440	1	0.674086	0	0	32	major	major_a::0
Heat tolerance Trial 190829	wildtype(N2)	L4440	1	0.767836	0	0	32	major	major_a::0
Heat tolerance Trial 190829	wildtype(N2)	L4440	1	0.611586	0	0	32	major	major_a::0
Heat tolerance Trial 190829	wildtype(N2)	L4440	1	0.736586	0	0	32	major	major_a::0
Heat tolerance Trial 190829	wildtype(N2)	L4440	1	0.861586	0	0	32	major	major_a::0
Heat tolerance Trial 190829	wildtype(N2)	L4440	1	0.642836	0	0	32	major	major_a::0
Heat tolerance Trial 190829	wildtype(N2)	L4440	1	0.736586	0	0	32	major	major_a::0
Heat tolerance Trial 190829	wildtype(N2)	L4440	1	0.611586	0	0	32	major	major_a::0
Heat tolerance Trial 190829	wildtype(N2)	L4440	1	0.986586	0	0	32	major	major_a::0
Heat tolerance Trial 190829	wildtype(N2)	L4440	1	0.705336	0	0	32	major	major_a::0
Heat tolerance Trial 190829	wildtype(N2)	L4440	1	0.611586	0	0	32	major	major_a::0
Heat tolerance Trial 190829	wildtype(N2)	L4440	1	0.517836	0	0	32	major	major_a::0
Heat tolerance Trial 190829	wildtype(N2)	L4440	1	0.549086	0	0	32	major	major_a::0
Heat tolerance Trial 190829	wildtype(N2)	L4440	1	0.861586	0	0	32	major	major_a::0
Heat tolerance Trial 190829	wildtype(N2)	L4440	1	0.611586	0	0	32	major	major_a::0
Heat tolerance Trial 190829	wildtype(N2)	L4440	1	0.580336	0	0	32	major	major_a::0
Heat tolerance Trial 190829	wildtype(N2)	L4440	1	0.642836	0	0	32	major	major_a::0
Heat tolerance Trial 190829	wildtype(N2)	L4440	1	0.580336	0	0	32	major	major_a::0
Heat tolerance Trial 190829	wildtype(N2)	L4440	1	0.642836	0	0	32	major	major_a::0
Heat tolerance Trial 190829	wildtype(N2)	L4440	1	0.705336	0	0	32	major	major_a::0
Heat tolerance Trial 190829	wildtype(N2)	L4440	1	0.642836	0	0	32	major	major_a::0
Heat tolerance Trial 190829	wildtype(N2)	L4440	1	0.611586	0	0	32	major	major_a::0
Heat tolerance Trial 190829	wildtype(N2)	L4440	1	0.705336	0	0	32	major	major_a::0
Heat tolerance Trial 190829	wildtype(N2)	L4440	1	0.611586	0	0	32	major	major_a::0
Heat tolerance Trial 190829	wildtype(N2)	L4440	1	0.611586	0	0	32	major	major_a::0
Heat tolerance Trial 190829	wildtype(N2)	L4440	1	0.580336	0	0	32	major	major_a::0
Heat tolerance Trial 190829	wildtype(N2)	L4440	1	0.674086	0	0	32	major	major_a::0
Heat tolerance Trial 190829	wildtype(N2)	L4440	1	0.611586	0	0	32	major	major_a::0
Heat tolerance Trial 190829	wildtype(N2)	L4440	1	0.642836	0	0	32	major	major_a::0
Heat tolerance Trial 190829	wildtype(N2)	L4440	1	0.674086	0	0	32	major	major_a::0
Heat tolerance Trial 190829	wildtype(N2)	L4440	1	0.767836	0	0	32	major	major_a::0
Heat tolerance Trial 190829	wildtype(N2)	L4440	1	0.517836	0	0	32	major	major_a::0
Heat tolerance Trial 190829	wildtype(N2)	L4440	1	0.486586	0	0	32	major	major_a::0
Heat tolerance Trial 190829	wildtype(N2)	L4440	1	0.580336	0	0	32	major	major_a::0
Heat tolerance Trial 190829	wildtype(N2)	L4440	1	0.611586	0	0	32	major	major_a::0
Heat tolerance Trial 190829	wildtype(N2)	L4440	1	0.674086	0	0	32	major	major_a::0
Heat tolerance Trial 190829	wildtype(N2)	L4440	1	0.611586	0	0	32	major	major_a::0
Heat tolerance Trial 190829	wildtype(N2)	L4440	1	0.611586	0	0	32	major	major_a::0
Heat tolerance Trial 190829	wildtype(N2)	L4440	1	0.705336	0	0	32	major	major_a::0
Heat tolerance Trial 190829	wildtype(N2)	L4440	1	0.674086	0	0	32	major	major_a::0
Heat tolerance Trial 190829	wildtype(N2)	L4440	1	0.580336	0	0	32	major	major_a::0
Heat tolerance Trial 190829	wildtype(N2)	L4440	1	0.642836	0	0	32	major	major_a::0
Heat tolerance Trial 190829	wildtype(N2)	L4440	1	0.642836	0	0	32	major	major_a::0
Heat tolerance Trial 190829	wildtype(N2)	L4440	1	0.861586	0	0	32	major	major_a::0
Heat tolerance Trial 190829	wildtype(N2)	L4440	1	0.674086	0	0	32	major	major_a::0
Heat tolerance Trial 190829	wildtype(N2)	L4440	1	0.674086	0	0	32	major	major_a::0
Heat tolerance Trial 190829	wildtype(N2)	L4440	1	0.611586	0	0	32	major	major_a::0
Heat tolerance Trial 190829	wildtype(N2)	L4440	1	0.674086	0	0	32	major	major_a::0
Heat tolerance Trial 190829	wildtype(N2)	L4440	1	0.674086	0	0	32	major	major_a::0
Heat tolerance Trial 190829	wildtype(N2)	L4440	1	0.642836	0	0	32	major	major_a::0
Heat tolerance Trial 190829	wildtype(N2)	L4440	1	0.642836	0	0	32	major	major_a::0
Heat tolerance Trial 190829	wildtype(N2)	L4440	1	0.674086	0	0	32	major	major_a::0
Heat tolerance Trial 190829	wildtype(N2)	L4440	1	0.642836	0	0	32	major	major_a::0
Heat tolerance Trial 190829	wildtype(N2)	L4440	1	0.611586	0	0	32	major	major_a::0
Heat tolerance Trial 190829	wildtype(N2)	L4440	1	0.642836	0	0	32	major	major_a::0
Heat tolerance Trial 190829	wildtype(N2)	L4440	1	0.642836	0	0	32	major	major_a::0
Heat tolerance Trial 190829	wildtype(N2)	L4440	1	0.611586	0	0	32	major	major_a::0
Heat tolerance Trial 190829	wildtype(N2)	L4440	1	0.642836	0	0	32	major	major_a::0
Heat tolerance Trial 190829	wildtype(N2)	L4440	1	0.330336	0	0	32	major	major_a::0
Heat tolerance Trial 190829	wildtype(N2)	L4440	1	0.517836	0	0	32	major	major_a::0
Heat tolerance Trial 190829	wildtype(N2)	L4440	1	0.830336	0	0	32	major	major_a::0
Heat tolerance Trial 190829	wildtype(N2)	L4440	1	0.424086	0	0	32	major	major_a::0
Heat tolerance Trial 190829	wildtype(N2)	L4440	1	0.674086	0	0	32	major	major_a::0
Heat tolerance Trial 190829	wildtype(N2)	L4440	1	0.736586	0	0	32	major	major_a::0
Heat tolerance Trial 190829	wildtype(N2)	L4440	1	0.674086	0	0	32	major	major_a::0
Heat tolerance Trial 190829	wildtype(N2)	L4440	1	0.517836	0	0	32	major	major_a::0
Heat tolerance Trial 190829	raga-1(ok386)	cth2	1	0.924086	0	0	32	major	major_a::1
Heat tolerance Trial 190829	raga-1(ok386)	cth2	1	1.76784	0	0	32	major	major_a::1
Heat tolerance Trial 190829	raga-1(ok386)	cth2	1	1.61159	0	0	32	major	major_a::1
Heat tolerance Trial 190829	raga-1(ok386)	cth2	1	1.51784	0	0	32	major	major_a::1
Heat tolerance Trial 190829	raga-1(ok386)	cth2	1	0.861586	0	0	32	major	major_a::1
Heat tolerance Trial 190829	raga-1(ok386)	cth2	1	0.705336	0	0	32	major	major_a::1
Heat tolerance Trial 190829	raga-1(ok386)	cth2	1	1.08034	0	0	32	major	major_a::1
Heat tolerance Trial 190829	raga-1(ok386)	cth2	1	0.861586	0	0	32	major	major_a::1
Heat tolerance Trial 190829	raga-1(ok386)	cth2	1	0.799086	0	0	32	major	major_a::1
Heat tolerance Trial 190829	raga-1(ok386)	cth2	1	0.705336	0	0	32	major	major_a::1
Heat tolerance Trial 190829	raga-1(ok386)	cth2	1	0.830336	0	0	32	major	major_a::1
Heat tolerance Trial 190829	raga-1(ok386)	cth2	1	1.11159	0	0	32	major	major_a::1
Heat tolerance Trial 190829	raga-1(ok386)	cth2	1	0.674086	0	0	32	major	major_a::1
Heat tolerance Trial 190829	raga-1(ok386)	cth2	1	0.705336	0	0	32	major	major_a::1
Heat tolerance Trial 190829	raga-1(ok386)	cth2	1	0.674086	0	0	32	major	major_a::1
Heat tolerance Trial 190829	raga-1(ok386)	cth2	1	0.736586	0	0	32	major	major_a::1
Heat tolerance Trial 190829	raga-1(ok386)	cth2	1	0.642836	0	0	32	major	major_a::1
Heat tolerance Trial 190829	raga-1(ok386)	cth2	1	0.736586	0	0	32	major	major_a::1
Heat tolerance Trial 190829	raga-1(ok386)	cth2	1	0.799086	0	0	32	major	major_a::1
Heat tolerance Trial 190829	raga-1(ok386)	cth2	1	0.767836	0	0	32	major	major_a::1
Heat tolerance Trial 190829	raga-1(ok386)	cth2	1	1.20534	0	0	32	major	major_a::1
Heat tolerance Trial 190829	raga-1(ok386)	cth2	1	0.924086	0	0	32	major	major_a::1
Heat tolerance Trial 190829	raga-1(ok386)	cth2	1	0.736586	0	0	32	major	major_a::1
Heat tolerance Trial 190829	raga-1(ok386)	cth2	1	0.799086	0	0	32	major	major_a::1
Heat tolerance Trial 190829	raga-1(ok386)	cth2	1	0.705336	0	0	32	major	major_a::1
Heat tolerance Trial 190829	raga-1(ok386)	cth2	1	0.799086	0	0	32	major	major_a::1
Heat tolerance Trial 190829	raga-1(ok386)	cth2	1	0.674086	0	0	32	major	major_a::1
Heat tolerance Trial 190829	raga-1(ok386)	cth2	1	0.705336	0	0	32	major	major_a::1
Heat tolerance Trial 190829	raga-1(ok386)	cth2	1	0.705336	0	0	32	major	major_a::1
Heat tolerance Trial 190829	raga-1(ok386)	cth2	1	0.767836	0	0	32	major	major_a::1
Heat tolerance Trial 190829	raga-1(ok386)	cth2	1	0.736586	0	0	32	major	major_a::1
Heat tolerance Trial 190829	raga-1(ok386)	cth2	1	0.705336	0	0	32	major	major_a::1
Heat tolerance Trial 190829	raga-1(ok386)	cth2	1	0.736586	0	0	32	major	major_a::1
Heat tolerance Trial 190829	raga-1(ok386)	cth2	1	0.705336	0	0	32	major	major_a::1
Heat tolerance Trial 190829	raga-1(ok386)	cth2	1	0.767836	0	0	32	major	major_a::1
Heat tolerance Trial 190829	raga-1(ok386)	cth2	1	0.736586	0	0	32	major	major_a::1
Heat tolerance Trial 190829	raga-1(ok386)	cth2	1	0.892836	0	0	32	major	major_a::1
Heat tolerance Trial 190829	raga-1(ok386)	cth2	1	0.705336	0	0	32	major	major_a::1
Heat tolerance Trial 190829	raga-1(ok386)	cth2	1	0.767836	0	0	32	major	major_a::1
Heat tolerance Trial 190829	raga-1(ok386)	cth2	1	0.799086	0	0	32	major	major_a::1
Heat tolerance Trial 190829	raga-1(ok386)	cth2	1	0.736586	0	0	32	major	major_a::1
Heat tolerance Trial 190829	raga-1(ok386)	cth2	1	0.799086	0	0	32	major	major_a::1
Heat tolerance Trial 190829	raga-1(ok386)	cth2	1	0.705336	0	0	32	major	major_a::1
Heat tolerance Trial 190829	raga-1(ok386)	cth2	1	0.767836	0	0	32	major	major_a::1
Heat tolerance Trial 190829	raga-1(ok386)	cth2	1	0.705336	0	0	32	major	major_a::1
Heat tolerance Trial 190829	raga-1(ok386)	cth2	1	0.580336	0	0	32	major	major_a::1
Heat tolerance Trial 190829	raga-1(ok386)	cth2	1	0.767836	0	0	32	major	major_a::1
Heat tolerance Trial 190829	raga-1(ok386)	cth2	1	0.736586	0	0	32	major	major_a::1
Heat tolerance Trial 190829	raga-1(ok386)	cth2	1	0.861586	0	0	32	major	major_a::1
Heat tolerance Trial 190829	raga-1(ok386)	cth2	1	0.674086	0	0	32	major	major_a::1
Heat tolerance Trial 190829	raga-1(ok386)	cth2	1	0.892836	0	0	32	major	major_a::1
Heat tolerance Trial 190829	raga-1(ok386)	cth2	1	0.736586	0	0	32	major	major_a::1
Heat tolerance Trial 190829	raga-1(ok386)	cth2	1	0.924086	0	0	32	major	major_a::1
Heat tolerance Trial 190829	raga-1(ok386)	cth2	1	0.642836	0	0	32	major	major_a::1
Heat tolerance Trial 190829	raga-1(ok386)	cth2	1	0.642836	0	0	32	major	major_a::1
Heat tolerance Trial 190829	raga-1(ok386)	cth2	1	0.611586	0	0	32	major	major_a::1
Heat tolerance Trial 190829	wildtype(N2)	L4440	1	0.986586	0	0	32	major	major_a::2
Heat tolerance Trial 190829	wildtype(N2)	L4440	1	1.01784	0	0	32	major	major_a::2
Heat tolerance Trial 190829	wildtype(N2)	L4440	1	0.924086	0	0	32	major	major_a::2
Heat tolerance Trial 190829	wildtype(N2)	L4440	1	0.986586	0	0	32	major	major_a::2
Heat tolerance Trial 190829	wildtype(N2)	L4440	1	0.986586	0	0	32	major	major_a::2
Heat tolerance Trial 190829	wildtype(N2)	L4440	1	0.986586	0	0	32	major	major_a::2
Heat tolerance Trial 190829	wildtype(N2)	L4440	1	1.08034	0	0	32	major	major_a::2
Heat tolerance Trial 190829	wildtype(N2)	L4440	1	0.924086	0	0	32	major	major_a::2
Heat tolerance Trial 190829	wildtype(N2)	L4440	1	0.955336	0	0	32	major	major_a::2
Heat tolerance Trial 190829	wildtype(N2)	L4440	1	0.955336	0	0	32	major	major_a::2
Heat tolerance Trial 190829	wildtype(N2)	L4440	1	0.799086	0	0	32	major	major_a::2
Heat tolerance Trial 190829	wildtype(N2)	L4440	1	0.861586	0	0	32	major	major_a::2
Heat tolerance Trial 190829	wildtype(N2)	L4440	1	0.830336	0	0	32	major	major_a::2
Heat tolerance Trial 190829	wildtype(N2)	L4440	1	1.04909	0	0	32	major	major_a::2
Heat tolerance Trial 190829	wildtype(N2)	L4440	1	0.799086	0	0	32	major	major_a::2
Heat tolerance Trial 190829	wildtype(N2)	L4440	1	0.892836	0	0	32	major	major_a::2
Heat tolerance Trial 190829	wildtype(N2)	L4440	1	0.736586	0	0	32	major	major_a::2
Heat tolerance Trial 190829	wildtype(N2)	L4440	1	0.830336	0	0	32	major	major_a::2
Heat tolerance Trial 190829	wildtype(N2)	L4440	1	0.892836	0	0	32	major	major_a::2
Heat tolerance Trial 190829	wildtype(N2)	L4440	1	1.04909	0	0	32	major	major_a::2
Heat tolerance Trial 190829	wildtype(N2)	L4440	1	0.705336	0	0	32	major	major_a::2
Heat tolerance Trial 190829	wildtype(N2)	L4440	1	0.830336	0	0	32	major	major_a::2
Heat tolerance Trial 190829	wildtype(N2)	L4440	1	0.924086	0	0	32	major	major_a::2
Heat tolerance Trial 190829	wildtype(N2)	L4440	1	0.830336	0	0	32	major	major_a::2
Heat tolerance Trial 190829	wildtype(N2)	L4440	1	1.01784	0	0	32	major	major_a::2
Heat tolerance Trial 190829	wildtype(N2)	L4440	1	0.799086	0	0	32	major	major_a::2
Heat tolerance Trial 190829	wildtype(N2)	L4440	1	1.20534	0	0	32	major	major_a::2
Heat tolerance Trial 190829	wildtype(N2)	L4440	1	0.705336	0	0	32	major	major_a::2
Heat tolerance Trial 190829	wildtype(N2)	L4440	1	0.861586	0	0	32	major	major_a::2
Heat tolerance Trial 190829	wildtype(N2)	L4440	1	0.924086	0	0	32	major	major_a::2
Heat tolerance Trial 190829	wildtype(N2)	L4440	1	1.01784	0	0	32	major	major_a::2
Heat tolerance Trial 190829	wildtype(N2)	L4440	1	0.955336	0	0	32	major	major_a::2
Heat tolerance Trial 190829	wildtype(N2)	L4440	1	0.986586	0	0	32	major	major_a::2
Heat tolerance Trial 190829	wildtype(N2)	L4440	1	0.736586	0	0	32	major	major_a::2
Heat tolerance Trial 190829	wildtype(N2)	L4440	1	1.45534	0	0	32	major	major_a::2
Heat tolerance Trial 190829	wildtype(N2)	L4440	1	0.861586	0	0	32	major	major_a::2
Heat tolerance Trial 190829	wildtype(N2)	L4440	1	0.955336	0	0	32	major	major_a::2
Heat tolerance Trial 190829	wildtype(N2)	L4440	1	0.861586	0	0	32	major	major_a::2
Heat tolerance Trial 190829	wildtype(N2)	L4440	1	0.767836	0	0	32	major	major_a::2
Heat tolerance Trial 190829	wildtype(N2)	L4440	1	0.736586	0	0	32	major	major_a::2
Heat tolerance Trial 190829	wildtype(N2)	L4440	1	0.736586	0	0	32	major	major_a::2
Heat tolerance Trial 190829	wildtype(N2)	L4440	1	0.924086	0	0	32	major	major_a::2
Heat tolerance Trial 190829	wildtype(N2)	L4440	1	1.20534	0	0	32	major	major_a::2
Heat tolerance Trial 190829	wildtype(N2)	L4440	1	0.861586	0	0	32	major	major_a::2
Heat tolerance Trial 190829	wildtype(N2)	L4440	1	0.861586	0	0	32	major	major_a::2
Heat tolerance Trial 190829	wildtype(N2)	L4440	1	0.986586	0	0	32	major	major_a::2
Heat tolerance Trial 190829	wildtype(N2)	L4440	1	0.705336	0	0	32	major	major_a::2
Heat tolerance Trial 190829	wildtype(N2)	L4440	1	0.861586	0	0	32	major	major_a::2
Heat tolerance Trial 190829	wildtype(N2)	L4440	1	0.674086	0	0	32	major	major_a::2
Heat tolerance Trial 190829	wildtype(N2)	L4440	1	0.892836	0	0	32	major	major_a::2
Heat tolerance Trial 190829	wildtype(N2)	L4440	1	0.799086	0	0	32	major	major_a::2
Heat tolerance Trial 190829	wildtype(N2)	L4440	1	0.830336	0	0	32	major	major_a::2
Heat tolerance Trial 190829	wildtype(N2)	L4440	1	0.799086	0	0	32	major	major_a::2
Heat tolerance Trial 190829	wildtype(N2)	L4440	1	0.767836	0	0	32	major	major_a::2
Heat tolerance Trial 190829	wildtype(N2)	L4440	1	0.986586	0	0	32	major	major_a::2
Heat tolerance Trial 190829	wildtype(N2)	L4440	1	0.955336	0	0	32	major	major_a::2
Heat tolerance Trial 190829	wildtype(N2)	L4440	1	0.767836	0	0	32	major	major_a::2
Heat tolerance Trial 190829	wildtype(N2)	L4440	1	0.892836	0	0	32	major	major_a::2
Heat tolerance Trial 190829	wildtype(N2)	L4440	1	0.705336	0	0	32	major	major_a::2
Heat tolerance Trial 190829	wildtype(N2)	L4440	1	0.674086	0	0	32	major	major_a::2
Heat tolerance Trial 190829	wildtype(N2)	L4440	1	0.799086	0	0	32	major	major_a::2
Heat tolerance Trial 190829	wildtype(N2)	L4440	1	0.736586	0	0	32	major	major_a::2
Heat tolerance Trial 190829	wildtype(N2)	L4440	1	0.799086	0	0	32	major	major_a::2
Heat tolerance Trial 190829	wildtype(N2)	L4440	1	0.736586	0	0	32	major	major_a::2
Heat tolerance Trial 190829	wildtype(N2)	L4440	1	0.642836	0	0	32	major	major_a::2
Heat tolerance Trial 190829	wildtype(N2)	L4440	1	0.705336	0	0	32	major	major_a::2
Heat tolerance Trial 190829	wildtype(N2)	L4440	1	0.736586	0	0	32	major	major_a::2
Heat tolerance Trial 190829	wildtype(N2)	L4440	1	0.705336	0	0	32	major	major_a::2
Heat tolerance Trial 190829	wildtype(N2)	L4440	1	0.861586	0	0	32	major	major_a::2
Heat tolerance Trial 190829	wildtype(N2)	L4440	1	0.830336	0	0	32	major	major_a::2
Heat tolerance Trial 190829	wildtype(N2)	L4440	1	0.861586	0	0	32	major	major_a::2
Heat tolerance Trial 190829	wildtype(N2)	L4440	1	0.799086	0	0	32	major	major_a::2
Heat tolerance Trial 190829	wildtype(N2)	L4440	1	0.767836	0	0	32	major	major_a::2
Heat tolerance Trial 190829	wildtype(N2)	L4440	1	0.705336	0	0	32	major	major_a::2
Heat tolerance Trial 190829	wildtype(N2)	L4440	1	0.799086	0	0	32	major	major_a::2
Heat tolerance Trial 190829	wildtype(N2)	L4440	1	0.705336	0	0	32	major	major_a::2
Heat tolerance Trial 190829	wildtype(N2)	L4440	1	0.486586	0	0	32	major	major_a::2
Heat tolerance Trial 190829	wildtype(N2)	L4440	1	0.767836	0	0	32	major	major_a::2
Heat tolerance Trial 190829	wildtype(N2)	L4440	1	0.611586	0	0	32	major	major_a::2
Heat tolerance Trial 190829	wildtype(N2)	L4440	1	0.861586	0	0	32	major	major_a::2
Heat tolerance Trial 190829	wildtype(N2)	L4440	1	0.705336	0	0	32	major	major_a::2
Heat tolerance Trial 190829	wildtype(N2)	L4440	1	0.986586	0	0	32	major	major_a::2
Heat tolerance Trial 190829	wildtype(N2)	L4440	1	0.799086	0	0	32	major	major_a::2
Heat tolerance Trial 190829	wildtype(N2)	L4440	1	0.642836	0	0	32	major	major_a::2
Heat tolerance Trial 190829	wildtype(N2)	L4440	1	0.674086	0	0	32	major	major_a::2
Heat tolerance Trial 190829	wildtype(N2)	L4440	1	0.611586	0	0	32	major	major_a::2
Heat tolerance Trial 190829	wildtype(N2)	L4440	1	0.924086	0	0	32	major	major_a::2
Heat tolerance Trial 190829	wildtype(N2)	L4440	1	0.674086	0	0	32	major	major_a::2
Heat tolerance Trial 190829	wildtype(N2)	L4440	1	0.642836	0	0	32	major	major_a::2
Heat tolerance Trial 190829	wildtype(N2)	L4440	1	0.611586	0	0	32	major	major_a::2
Heat tolerance Trial 190829	wildtype(N2)	L4440	1	0.642836	0	0	32	major	major_a::2
Heat tolerance Trial 190829	wildtype(N2)	L4440	1	0.517836	0	0	32	major	major_a::2
Heat tolerance Trial 190829	wildtype(N2)	L4440	1	1.11159	0	0	32	major	major_a::2
Heat tolerance Trial 190829	wildtype(N2)	L4440	1	0.549086	0	0	32	major	major_a::2
Heat tolerance Trial 190829	wildtype(N2)	L4440	1	0.549086	0	0	32	major	major_a::2
Heat tolerance Trial 190829	raga-1(ok386)	L4440	1	0.924086	0	0	32	major	major_a::3
Heat tolerance Trial 190829	raga-1(ok386)	L4440	1	1.01784	0	0	32	major	major_a::3
Heat tolerance Trial 190829	raga-1(ok386)	L4440	1	1.23659	0	0	32	major	major_a::3
Heat tolerance Trial 190829	raga-1(ok386)	L4440	1	1.08034	0	0	32	major	major_a::3
Heat tolerance Trial 190829	raga-1(ok386)	L4440	1	1.08034	0	0	32	major	major_a::3
Heat tolerance Trial 190829	raga-1(ok386)	L4440	1	0.955336	0	0	32	major	major_a::3
Heat tolerance Trial 190829	raga-1(ok386)	L4440	1	0.986586	0	0	32	major	major_a::3
Heat tolerance Trial 190829	raga-1(ok386)	L4440	1	0.986586	0	0	32	major	major_a::3
Heat tolerance Trial 190829	raga-1(ok386)	L4440	1	0.955336	0	0	32	major	major_a::3
Heat tolerance Trial 190829	raga-1(ok386)	L4440	1	0.955336	0	0	32	major	major_a::3
Heat tolerance Trial 190829	raga-1(ok386)	L4440	1	0.986586	0	0	32	major	major_a::3
Heat tolerance Trial 190829	raga-1(ok386)	L4440	1	0.705336	1	0	32	major	major_a::3
Heat tolerance Trial 190829	raga-1(ok386)	L4440	1	0.986586	0	0	32	major	major_a::3
Heat tolerance Trial 190829	raga-1(ok386)	L4440	1	1.01784	0	0	32	major	major_a::3
Heat tolerance Trial 190829	raga-1(ok386)	L4440	1	0.955336	0	0	32	major	major_a::3
Heat tolerance Trial 190829	raga-1(ok386)	L4440	1	0.955336	0	0	32	major	major_a::3
Heat tolerance Trial 190829	raga-1(ok386)	L4440	1	0.955336	0	0	32	major	major_a::3
Heat tolerance Trial 190829	raga-1(ok386)	L4440	1	1.01784	0	0	32	major	major_a::3
Heat tolerance Trial 190829	raga-1(ok386)	L4440	1	0.892836	0	0	32	major	major_a::3
Heat tolerance Trial 190829	raga-1(ok386)	L4440	1	1.04909	0	0	32	major	major_a::3
Heat tolerance Trial 190829	raga-1(ok386)	L4440	1	1.14284	0	0	32	major	major_a::3
Heat tolerance Trial 190829	raga-1(ok386)	L4440	1	0.986586	0	0	32	major	major_a::3
Heat tolerance Trial 190829	raga-1(ok386)	L4440	1	1.01784	0	0	32	major	major_a::3
Heat tolerance Trial 190829	raga-1(ok386)	L4440	1	0.799086	0	0	32	major	major_a::3
Heat tolerance Trial 190829	raga-1(ok386)	L4440	1	0.830336	0	0	32	major	major_a::3
Heat tolerance Trial 190829	raga-1(ok386)	L4440	1	0.799086	0	0	32	major	major_a::3
Heat tolerance Trial 190829	raga-1(ok386)	L4440	1	0.924086	0	0	32	major	major_a::3
Heat tolerance Trial 190829	raga-1(ok386)	L4440	1	0.955336	0	0	32	major	major_a::3
Heat tolerance Trial 190829	raga-1(ok386)	L4440	1	0.924086	0	0	32	major	major_a::3
Heat tolerance Trial 190829	raga-1(ok386)	L4440	1	0.924086	0	0	32	major	major_a::3
Heat tolerance Trial 190829	raga-1(ok386)	L4440	1	0.924086	0	0	32	major	major_a::3
Heat tolerance Trial 190829	raga-1(ok386)	L4440	1	0.892836	0	0	32	major	major_a::3
Heat tolerance Trial 190829	raga-1(ok386)	L4440	1	0.986586	0	0	32	major	major_a::3
Heat tolerance Trial 190829	raga-1(ok386)	L4440	1	1.08034	0	0	32	major	major_a::3
Heat tolerance Trial 190829	raga-1(ok386)	L4440	1	1.04909	0	0	32	major	major_a::3
Heat tolerance Trial 190829	raga-1(ok386)	L4440	1	1.01784	0	0	32	major	major_a::3
Heat tolerance Trial 190829	raga-1(ok386)	L4440	1	0.892836	0	0	32	major	major_a::3
Heat tolerance Trial 190829	raga-1(ok386)	L4440	1	0.892836	0	0	32	major	major_a::3
Heat tolerance Trial 190829	raga-1(ok386)	L4440	1	0.861586	0	0	32	major	major_a::3
Heat tolerance Trial 190829	raga-1(ok386)	L4440	1	0.986586	0	0	32	major	major_a::3
Heat tolerance Trial 190829	raga-1(ok386)	L4440	1	0.861586	0	0	32	major	major_a::3
Heat tolerance Trial 190829	raga-1(ok386)	L4440	1	0.892836	0	0	32	major	major_a::3
Heat tolerance Trial 190829	raga-1(ok386)	L4440	1	0.642836	0	0	32	major	major_a::3
Heat tolerance Trial 190829	raga-1(ok386)	L4440	1	0.924086	0	0	32	major	major_a::3
Heat tolerance Trial 190829	raga-1(ok386)	L4440	1	0.861586	0	0	32	major	major_a::3
Heat tolerance Trial 190829	raga-1(ok386)	L4440	1	1.04909	0	0	32	major	major_a::3
Heat tolerance Trial 190829	raga-1(ok386)	L4440	1	0.986586	0	0	32	major	major_a::3
Heat tolerance Trial 190829	raga-1(ok386)	L4440	1	0.924086	0	0	32	major	major_a::3
Heat tolerance Trial 190829	raga-1(ok386)	L4440	1	0.830336	0	0	32	major	major_a::3
Heat tolerance Trial 190829	raga-1(ok386)	L4440	1	0.830336	0	0	32	major	major_a::3
Heat tolerance Trial 190829	raga-1(ok386)	L4440	1	0.955336	0	0	32	major	major_a::3
Heat tolerance Trial 190829	raga-1(ok386)	L4440	1	1.58034	0	0	32	major	major_a::3
Heat tolerance Trial 190829	raga-1(ok386)	L4440	1	0.986586	0	0	32	major	major_a::3
Heat tolerance Trial 190829	raga-1(ok386)	L4440	1	1.01784	0	0	32	major	major_a::3
Heat tolerance Trial 190829	raga-1(ok386)	L4440	1	0.830336	0	0	32	major	major_a::3
Heat tolerance Trial 190829	raga-1(ok386)	L4440	1	0.924086	0	0	32	major	major_a::3
Heat tolerance Trial 190829	raga-1(ok386)	L4440	1	1.64284	0	0	32	major	major_a::3
Heat tolerance Trial 190829	raga-1(ok386)	L4440	1	0.955336	0	0	32	major	major_a::3
Heat tolerance Trial 190829	raga-1(ok386)	L4440	1	0.861586	0	0	32	major	major_a::3
Heat tolerance Trial 190829	raga-1(ok386)	L4440	1	0.830336	0	0	32	major	major_a::3
Heat tolerance Trial 190829	raga-1(ok386)	L4440	1	0.924086	0	0	32	major	major_a::3
Heat tolerance Trial 190829	raga-1(ok386)	L4440	1	0.861586	0	0	32	major	major_a::3
Heat tolerance Trial 190829	raga-1(ok386)	L4440	1	0.861586	0	0	32	major	major_a::3
Heat tolerance Trial 190829	raga-1(ok386)	L4440	1	0.830336	0	0	32	major	major_a::3
Heat tolerance Trial 190829	raga-1(ok386)	L4440	1	0.892836	0	0	32	major	major_a::3
Heat tolerance Trial 190829	raga-1(ok386)	L4440	1	0.705336	0	0	32	major	major_a::3
Heat tolerance Trial 190829	raga-1(ok386)	L4440	1	0.955336	0	0	32	major	major_a::3
Heat tolerance Trial 190829	raga-1(ok386)	L4440	1	0.924086	0	0	32	major	major_a::3
Heat tolerance Trial 190829	raga-1(ok386)	L4440	1	0.892836	0	0	32	major	major_a::3
Heat tolerance Trial 190829	raga-1(ok386)	L4440	1	1.01784	0	0	32	major	major_a::3
Heat tolerance Trial 190829	raga-1(ok386)	L4440	1	0.986586	0	0	32	major	major_a::3
Heat tolerance Trial 190829	raga-1(ok386)	L4440	1	0.705336	1	0	32	major	major_a::3
Heat tolerance Trial 190829	raga-1(ok386)	L4440	1	0.986586	0	0	32	major	major_a::3
Heat tolerance Trial 190829	raga-1(ok386)	L4440	1	0.955336	0	0	32	major	major_a::3
Heat tolerance Trial 190829	raga-1(ok386)	L4440	1	1.04909	0	0	32	major	major_a::3
Heat tolerance Trial 190829	raga-1(ok386)	L4440	1	1.70534	0	0	32	major	major_a::3
Heat tolerance Trial 190829	raga-1(ok386)	L4440	1	0.674086	1	0	32	major	major_a::3
Heat tolerance Trial 190829	raga-1(ok386)	L4440	1	0.892836	0	0	32	major	major_a::3
Heat tolerance Trial 190829	raga-1(ok386)	L4440	1	0.924086	0	0	32	major	major_a::3
Heat tolerance Trial 190829	raga-1(ok386)	L4440	1	0.892836	0	0	32	major	major_a::3
Heat tolerance Trial 190829	raga-1(ok386)	L4440	1	0.986586	0	0	32	major	major_a::3
Heat tolerance Trial 190829	raga-1(ok386)	L4440	1	1.04909	0	0	32	major	major_a::3
Heat tolerance Trial 190829	wildtype(N2)	OP50	1	1.06853	0	0	32	Perseus	Perseus_c::0
Heat tolerance Trial 190829	wildtype(N2)	OP50	1	1.03728	0	0	32	Perseus	Perseus_c::0
Heat tolerance Trial 190829	wildtype(N2)	OP50	1	1.06853	0	0	32	Perseus	Perseus_c::0
Heat tolerance Trial 190829	wildtype(N2)	OP50	1	0.88103	0	0	32	Perseus	Perseus_c::0
Heat tolerance Trial 190829	wildtype(N2)	OP50	1	1.28728	0	0	32	Perseus	Perseus_c::0
Heat tolerance Trial 190829	wildtype(N2)	OP50	1	1.06853	0	0	32	Perseus	Perseus_c::0
Heat tolerance Trial 190829	wildtype(N2)	OP50	1	1.13103	0	0	32	Perseus	Perseus_c::0
Heat tolerance Trial 190829	wildtype(N2)	OP50	1	1.22478	0	0	32	Perseus	Perseus_c::0
Heat tolerance Trial 190829	wildtype(N2)	OP50	1	1.09978	0	0	32	Perseus	Perseus_c::0
Heat tolerance Trial 190829	wildtype(N2)	OP50	1	1.06853	0	0	32	Perseus	Perseus_c::0
Heat tolerance Trial 190829	wildtype(N2)	OP50	1	0.84978	0	0	32	Perseus	Perseus_c::0
Heat tolerance Trial 190829	wildtype(N2)	OP50	1	1.03728	0	0	32	Perseus	Perseus_c::0
Heat tolerance Trial 190829	wildtype(N2)	OP50	1	1.13103	0	0	32	Perseus	Perseus_c::0
Heat tolerance Trial 190829	wildtype(N2)	OP50	1	1.09978	0	0	32	Perseus	Perseus_c::0
Heat tolerance Trial 190829	wildtype(N2)	OP50	1	1.00603	0	0	32	Perseus	Perseus_c::0
Heat tolerance Trial 190829	wildtype(N2)	OP50	1	1.06853	0	0	32	Perseus	Perseus_c::0
Heat tolerance Trial 190829	wildtype(N2)	OP50	1	1.34978	0	0	32	Perseus	Perseus_c::0
Heat tolerance Trial 190829	wildtype(N2)	OP50	1	0.97478	0	0	32	Perseus	Perseus_c::0
Heat tolerance Trial 190829	wildtype(N2)	OP50	1	1.38103	0	0	32	Perseus	Perseus_c::0
Heat tolerance Trial 190829	wildtype(N2)	OP50	1	1.13103	0	0	32	Perseus	Perseus_c::0
Heat tolerance Trial 190829	wildtype(N2)	OP50	1	1.09978	0	0	32	Perseus	Perseus_c::0
Heat tolerance Trial 190829	wildtype(N2)	OP50	1	1.03728	0	0	32	Perseus	Perseus_c::0
Heat tolerance Trial 190829	wildtype(N2)	OP50	1	1.06853	0	0	32	Perseus	Perseus_c::0
Heat tolerance Trial 190829	wildtype(N2)	OP50	1	1.03728	0	0	32	Perseus	Perseus_c::0
Heat tolerance Trial 190829	wildtype(N2)	OP50	1	1.00603	0	0	32	Perseus	Perseus_c::0
Heat tolerance Trial 190829	wildtype(N2)	OP50	1	1.19353	0	0	32	Perseus	Perseus_c::0
Heat tolerance Trial 190829	wildtype(N2)	OP50	1	1.00603	0	0	32	Perseus	Perseus_c::0
Heat tolerance Trial 190829	wildtype(N2)	OP50	1	1.06853	0	0	32	Perseus	Perseus_c::0
Heat tolerance Trial 190829	wildtype(N2)	OP50	1	1.19353	0	0	32	Perseus	Perseus_c::0
Heat tolerance Trial 190829	wildtype(N2)	OP50	1	1.06853	0	0	32	Perseus	Perseus_c::0
Heat tolerance Trial 190829	wildtype(N2)	OP50	1	1.16228	0	0	32	Perseus	Perseus_c::0
Heat tolerance Trial 190829	wildtype(N2)	OP50	1	1.25603	0	0	32	Perseus	Perseus_c::0
Heat tolerance Trial 190829	wildtype(N2)	OP50	1	1.06853	0	0	32	Perseus	Perseus_c::0
Heat tolerance Trial 190829	wildtype(N2)	OP50	1	1.03728	0	0	32	Perseus	Perseus_c::0
Heat tolerance Trial 190829	wildtype(N2)	OP50	1	1.69353	0	0	32	Perseus	Perseus_c::0
Heat tolerance Trial 190829	wildtype(N2)	OP50	1	1.06853	0	0	32	Perseus	Perseus_c::0
Heat tolerance Trial 190829	wildtype(N2)	OP50	1	0.97478	0	0	32	Perseus	Perseus_c::0
Heat tolerance Trial 190829	wildtype(N2)	OP50	1	1.06853	0	0	32	Perseus	Perseus_c::0
Heat tolerance Trial 190829	wildtype(N2)	OP50	1	1.03728	0	0	32	Perseus	Perseus_c::0
Heat tolerance Trial 190829	wildtype(N2)	OP50	1	1.22478	0	0	32	Perseus	Perseus_c::0
Heat tolerance Trial 190829	wildtype(N2)	OP50	1	1.44353	0	0	32	Perseus	Perseus_c::0
Heat tolerance Trial 190829	wildtype(N2)	OP50	1	1.09978	0	0	32	Perseus	Perseus_c::0
Heat tolerance Trial 190829	wildtype(N2)	OP50	1	0.88103	0	0	32	Perseus	Perseus_c::0
Heat tolerance Trial 190829	wildtype(N2)	OP50	1	1.00603	0	0	32	Perseus	Perseus_c::0
Heat tolerance Trial 190829	wildtype(N2)	OP50	1	1.03728	0	0	32	Perseus	Perseus_c::0
Heat tolerance Trial 190829	wildtype(N2)	OP50	1	0.94353	0	0	32	Perseus	Perseus_c::0
Heat tolerance Trial 190829	wildtype(N2)	OP50	1	0.91228	0	0	32	Perseus	Perseus_c::0
Heat tolerance Trial 190829	wildtype(N2)	OP50	1	0.84978	0	0	32	Perseus	Perseus_c::0
Heat tolerance Trial 190829	wildtype(N2)	OP50	1	0.91228	0	0	32	Perseus	Perseus_c::0
Heat tolerance Trial 190829	wildtype(N2)	OP50	1	0.97478	0	0	32	Perseus	Perseus_c::0
Heat tolerance Trial 190829	wildtype(N2)	OP50	1	0.97478	0	0	32	Perseus	Perseus_c::0
Heat tolerance Trial 190829	wildtype(N2)	OP50	1	0.97478	0	0	32	Perseus	Perseus_c::0
Heat tolerance Trial 190829	wildtype(N2)	OP50	1	0.91228	0	0	32	Perseus	Perseus_c::0
Heat tolerance Trial 190829	wildtype(N2)	OP50	1	1.09978	0	0	32	Perseus	Perseus_c::0
Heat tolerance Trial 190829	wildtype(N2)	OP50	1	0.94353	0	0	32	Perseus	Perseus_c::0
Heat tolerance Trial 190829	wildtype(N2)	OP50	1	0.78728	0	0	32	Perseus	Perseus_c::0
Heat tolerance Trial 190829	wildtype(N2)	OP50	1	0.88103	0	0	32	Perseus	Perseus_c::0
Heat tolerance Trial 190829	wildtype(N2)	OP50	1	1.03728	0	0	32	Perseus	Perseus_c::0
Heat tolerance Trial 190829	wildtype(N2)	OP50	1	1.41228	0	0	32	Perseus	Perseus_c::0
Heat tolerance Trial 190829	wildtype(N2)	OP50	1	1.09978	0	0	32	Perseus	Perseus_c::0
Heat tolerance Trial 190829	wildtype(N2)	OP50	1	0.88103	0	0	32	Perseus	Perseus_c::0
Heat tolerance Trial 190829	wildtype(N2)	OP50	1	1.16228	0	0	32	Perseus	Perseus_c::0
Heat tolerance Trial 190829	wildtype(N2)	OP50	1	0.94353	0	0	32	Perseus	Perseus_c::0
Heat tolerance Trial 190829	wildtype(N2)	OP50	1	0.78728	0	0	32	Perseus	Perseus_c::0
Heat tolerance Trial 190829	wildtype(N2)	OP50	1	1.19353	0	0	32	Perseus	Perseus_c::0
Heat tolerance Trial 190829	wildtype(N2)	OP50	1	1.00603	0	0	32	Perseus	Perseus_c::0
Heat tolerance Trial 190829	wildtype(N2)	OP50	1	1.38103	0	0	32	Perseus	Perseus_c::0
Heat tolerance Trial 190829	wildtype(N2)	OP50	1	0.81853	0	0	32	Perseus	Perseus_c::0
Heat tolerance Trial 190829	wildtype(N2)	OP50	1	1.00603	0	0	32	Perseus	Perseus_c::0
Heat tolerance Trial 190829	wildtype(N2)	OP50	1	0.91228	0	0	32	Perseus	Perseus_c::0
Heat tolerance Trial 190829	wildtype(N2)	OP50	1	0.91228	0	0	32	Perseus	Perseus_c::0
Heat tolerance Trial 190829	wildtype(N2)	OP50	1	0.97478	0	0	32	Perseus	Perseus_c::0
Heat tolerance Trial 190829	wildtype(N2)	OP50	1	0.75603	0	0	32	Perseus	Perseus_c::0
Heat tolerance Trial 190829	wildtype(N2)	OP50	1	0.72478	0	0	32	Perseus	Perseus_c::0
Heat tolerance Trial 190829	wildtype(N2)	OP50	1	1.00603	0	0	32	Perseus	Perseus_c::0
Heat tolerance Trial 190829	wildtype(N2)	OP50	1	0.78728	0	0	32	Perseus	Perseus_c::0
Heat tolerance Trial 190829	wildtype(N2)	OP50	1	0.75603	0	0	32	Perseus	Perseus_c::0
Heat tolerance Trial 190829	wildtype(N2)	OP50	1	1.41228	0	0	32	Perseus	Perseus_c::0
Heat tolerance Trial 190829	wildtype(N2)	OP50	1	1.47478	0	0	32	Perseus	Perseus_c::0
Heat tolerance Trial 190829	wildtype(N2)	OP50	1	0.94353	0	0	32	Perseus	Perseus_c::0
Heat tolerance Trial 190829	wildtype(N2)	OP50	1	1.75603	0	0	32	Perseus	Perseus_c::0
Heat tolerance Trial 190829	wildtype(N2)	OP50	1	1.53728	0	0	32	Perseus	Perseus_c::0
Heat tolerance Trial 190829	wildtype(N2)	OP50	1	0.88103	0	0	32	Perseus	Perseus_c::0
Heat tolerance Trial 190829	wildtype(N2)	OP50	1	0.78728	0	0	32	Perseus	Perseus_c::0
Heat tolerance Trial 190829	wildtype(N2)	OP50	1	1.06853	0	0	32	Perseus	Perseus_c::0
Heat tolerance Trial 190829	wildtype(N2)	OP50	1	0.81853	0	0	32	Perseus	Perseus_c::0
Heat tolerance Trial 190829	wildtype(N2)	OP50	1	0.63103	0	0	32	Perseus	Perseus_c::0
Heat tolerance Trial 190829	wildtype(N2)	OP50	1	1.56853	0	0	32	Perseus	Perseus_c::0
Heat tolerance Trial 190829	wildtype(N2)	OP50	1	1.34978	0	0	32	Perseus	Perseus_c::0
Heat tolerance Trial 190829	wildtype(N2)	OP50	1	1.09978	0	0	32	Perseus	Perseus_c::0
Heat tolerance Trial 190829	wildtype(N2)	OP50	1	1.56853	0	0	32	Perseus	Perseus_c::0
Heat tolerance Trial 190829	wildtype(N2)	OP50	1	0.97478	0	0	32	Perseus	Perseus_c::0
Heat tolerance Trial 190829	wildtype(N2)	OP50	1	1.31853	0	0	32	Perseus	Perseus_c::0
Heat tolerance Trial 190829	wildtype(N2)	OP50	1	0.94353	0	0	32	Perseus	Perseus_c::0
Heat tolerance Trial 190829	wildtype(N2)	OP50	1	1.66228	0	0	32	Perseus	Perseus_c::0
Heat tolerance Trial 190829	wildtype(N2)	OP50	1	0.84978	0	0	32	Perseus	Perseus_c::0
Heat tolerance Trial 190829	raga-1(ok386)atf-4(tm4397)	OP50	1	1.78728	0	0	32	Perseus	Perseus_c::1
Heat tolerance Trial 190829	raga-1(ok386)atf-4(tm4397)	OP50	1	1.28728	0	0	32	Perseus	Perseus_c::1
Heat tolerance Trial 190829	raga-1(ok386)atf-4(tm4397)	OP50	1	1.72478	0	0	32	Perseus	Perseus_c::1
Heat tolerance Trial 190829	raga-1(ok386)atf-4(tm4397)	OP50	1	1.13103	0	0	32	Perseus	Perseus_c::1
Heat tolerance Trial 190829	raga-1(ok386)atf-4(tm4397)	OP50	1	1.13103	0	0	32	Perseus	Perseus_c::1
Heat tolerance Trial 190829	raga-1(ok386)atf-4(tm4397)	OP50	1	0.91228	0	0	32	Perseus	Perseus_c::1
Heat tolerance Trial 190829	raga-1(ok386)atf-4(tm4397)	OP50	1	1.28728	0	0	32	Perseus	Perseus_c::1
Heat tolerance Trial 190829	raga-1(ok386)atf-4(tm4397)	OP50	1	1.34978	0	0	32	Perseus	Perseus_c::1
Heat tolerance Trial 190829	raga-1(ok386)atf-4(tm4397)	OP50	1	1.50603	0	0	32	Perseus	Perseus_c::1
Heat tolerance Trial 190829	raga-1(ok386)atf-4(tm4397)	OP50	1	1.31853	0	0	32	Perseus	Perseus_c::1
Heat tolerance Trial 190829	raga-1(ok386)atf-4(tm4397)	OP50	1	1.38103	0	0	32	Perseus	Perseus_c::1
Heat tolerance Trial 190829	raga-1(ok386)atf-4(tm4397)	OP50	1	1.13103	0	0	32	Perseus	Perseus_c::1
Heat tolerance Trial 190829	raga-1(ok386)atf-4(tm4397)	OP50	1	0.88103	0	0	32	Perseus	Perseus_c::1
Heat tolerance Trial 190829	raga-1(ok386)atf-4(tm4397)	OP50	1	0.88103	0	0	32	Perseus	Perseus_c::1
Heat tolerance Trial 190829	raga-1(ok386)atf-4(tm4397)	OP50	1	1.41228	0	0	32	Perseus	Perseus_c::1
Heat tolerance Trial 190829	raga-1(ok386)atf-4(tm4397)	OP50	1	1.50603	0	0	32	Perseus	Perseus_c::1
Heat tolerance Trial 190829	raga-1(ok386)atf-4(tm4397)	OP50	1	0.81853	0	0	32	Perseus	Perseus_c::1
Heat tolerance Trial 190829	raga-1(ok386)atf-4(tm4397)	OP50	1	0.97478	0	0	32	Perseus	Perseus_c::1
Heat tolerance Trial 190829	raga-1(ok386)atf-4(tm4397)	OP50	1	0.91228	0	0	32	Perseus	Perseus_c::1
Heat tolerance Trial 190829	raga-1(ok386)atf-4(tm4397)	OP50	1	1.03728	0	0	32	Perseus	Perseus_c::1
Heat tolerance Trial 190829	raga-1(ok386)atf-4(tm4397)	OP50	1	1.31853	0	0	32	Perseus	Perseus_c::1
Heat tolerance Trial 190829	raga-1(ok386)atf-4(tm4397)	OP50	1	1.19353	0	0	32	Perseus	Perseus_c::1
Heat tolerance Trial 190829	raga-1(ok386)atf-4(tm4397)	OP50	1	0.94353	0	0	32	Perseus	Perseus_c::1
Heat tolerance Trial 190829	raga-1(ok386)atf-4(tm4397)	OP50	1	1.50603	0	0	32	Perseus	Perseus_c::1
Heat tolerance Trial 190829	raga-1(ok386)atf-4(tm4397)	OP50	1	1.00603	0	0	32	Perseus	Perseus_c::1
Heat tolerance Trial 190829	raga-1(ok386)atf-4(tm4397)	OP50	1	1.28728	0	0	32	Perseus	Perseus_c::1
Heat tolerance Trial 190829	raga-1(ok386)atf-4(tm4397)	OP50	1	0.81853	0	0	32	Perseus	Perseus_c::1
Heat tolerance Trial 190829	raga-1(ok386)atf-4(tm4397)	OP50	1	1.25603	0	0	32	Perseus	Perseus_c::1
Heat tolerance Trial 190829	raga-1(ok386)atf-4(tm4397)	OP50	1	1.25603	0	0	32	Perseus	Perseus_c::1
Heat tolerance Trial 190829	raga-1(ok386)atf-4(tm4397)	OP50	1	0.88103	0	0	32	Perseus	Perseus_c::1
Heat tolerance Trial 190829	raga-1(ok386)atf-4(tm4397)	OP50	1	1.50603	0	0	32	Perseus	Perseus_c::1
Heat tolerance Trial 190829	raga-1(ok386)atf-4(tm4397)	OP50	1	1.22478	0	0	32	Perseus	Perseus_c::1
Heat tolerance Trial 190829	raga-1(ok386)atf-4(tm4397)	OP50	1	0.81853	0	0	32	Perseus	Perseus_c::1
Heat tolerance Trial 190829	raga-1(ok386)atf-4(tm4397)	OP50	1	1.59978	0	0	32	Perseus	Perseus_c::1
Heat tolerance Trial 190829	raga-1(ok386)atf-4(tm4397)	OP50	1	1.75603	0	0	32	Perseus	Perseus_c::1
Heat tolerance Trial 190829	raga-1(ok386)atf-4(tm4397)	OP50	1	1.09978	0	0	32	Perseus	Perseus_c::1
Heat tolerance Trial 190829	raga-1(ok386)atf-4(tm4397)	OP50	1	1.06853	0	0	32	Perseus	Perseus_c::1
Heat tolerance Trial 190829	raga-1(ok386)atf-4(tm4397)	OP50	1	0.88103	0	0	32	Perseus	Perseus_c::1
Heat tolerance Trial 190829	raga-1(ok386)atf-4(tm4397)	OP50	1	1.47478	0	0	32	Perseus	Perseus_c::1
Heat tolerance Trial 190829	raga-1(ok386)atf-4(tm4397)	OP50	1	1.41228	0	0	32	Perseus	Perseus_c::1
Heat tolerance Trial 190829	raga-1(ok386)atf-4(tm4397)	OP50	1	0.88103	0	0	32	Perseus	Perseus_c::1
Heat tolerance Trial 190829	raga-1(ok386)atf-4(tm4397)	OP50	1	0.75603	0	0	32	Perseus	Perseus_c::1
Heat tolerance Trial 190829	raga-1(ok386)atf-4(tm4397)	OP50	1	1.59978	0	0	32	Perseus	Perseus_c::1
Heat tolerance Trial 190829	raga-1(ok386)atf-4(tm4397)	OP50	1	1.44353	0	0	32	Perseus	Perseus_c::1
Heat tolerance Trial 190829	raga-1(ok386)atf-4(tm4397)	OP50	1	0.91228	0	0	32	Perseus	Perseus_c::1
Heat tolerance Trial 190829	raga-1(ok386)atf-4(tm4397)	OP50	1	1.34978	0	0	32	Perseus	Perseus_c::1
Heat tolerance Trial 190829	raga-1(ok386)atf-4(tm4397)	OP50	1	0.84978	0	0	32	Perseus	Perseus_c::1
Heat tolerance Trial 190829	raga-1(ok386)atf-4(tm4397)	OP50	1	0.78728	0	0	32	Perseus	Perseus_c::1
Heat tolerance Trial 190829	raga-1(ok386)atf-4(tm4397)	OP50	1	0.91228	0	0	32	Perseus	Perseus_c::1
Heat tolerance Trial 190829	raga-1(ok386)atf-4(tm4397)	OP50	1	1.34978	0	0	32	Perseus	Perseus_c::1
Heat tolerance Trial 190829	raga-1(ok386)atf-4(tm4397)	OP50	1	1.28728	0	0	32	Perseus	Perseus_c::1
Heat tolerance Trial 190829	raga-1(ok386)atf-4(tm4397)	OP50	1	1.09978	0	0	32	Perseus	Perseus_c::1
Heat tolerance Trial 190829	raga-1(ok386)atf-4(tm4397)	OP50	1	1.13103	0	0	32	Perseus	Perseus_c::1
Heat tolerance Trial 190829	raga-1(ok386)atf-4(tm4397)	OP50	1	1.53728	0	0	32	Perseus	Perseus_c::1
Heat tolerance Trial 190829	raga-1(ok386)atf-4(tm4397)	OP50	1	1.56853	0	0	32	Perseus	Perseus_c::1
Heat tolerance Trial 190829	raga-1(ok386)atf-4(tm4397)	OP50	1	0.81853	0	0	32	Perseus	Perseus_c::1
Heat tolerance Trial 190829	raga-1(ok386)atf-4(tm4397)	OP50	1	0.81853	0	0	32	Perseus	Perseus_c::1
Heat tolerance Trial 190829	raga-1(ok386)atf-4(tm4397)	OP50	1	1.41228	0	0	32	Perseus	Perseus_c::1
Heat tolerance Trial 190829	raga-1(ok386)atf-4(tm4397)	OP50	1	0.84978	0	0	32	Perseus	Perseus_c::1
Heat tolerance Trial 190829	raga-1(ok386)atf-4(tm4397)	OP50	1	1.50603	0	0	32	Perseus	Perseus_c::1
Heat tolerance Trial 190829	raga-1(ok386)atf-4(tm4397)	OP50	1	0.84978	0	0	32	Perseus	Perseus_c::1
Heat tolerance Trial 190829	raga-1(ok386)atf-4(tm4397)	OP50	1	1.03728	0	0	32	Perseus	Perseus_c::1
Heat tolerance Trial 190829	raga-1(ok386)atf-4(tm4397)	OP50	1	1.44353	0	0	32	Perseus	Perseus_c::1
Heat tolerance Trial 190829	raga-1(ok386)atf-4(tm4397)	OP50	1	0.91228	0	0	32	Perseus	Perseus_c::1
Heat tolerance Trial 190829	raga-1(ok386)atf-4(tm4397)	OP50	1	0.81853	0	0	32	Perseus	Perseus_c::1
Heat tolerance Trial 190829	raga-1(ok386)atf-4(tm4397)	OP50	1	1.81853	0	0	32	Perseus	Perseus_c::1
Heat tolerance Trial 190829	raga-1(ok386)atf-4(tm4397)	OP50	1	1.16228	0	0	32	Perseus	Perseus_c::1
Heat tolerance Trial 190829	raga-1(ok386)atf-4(tm4397)	OP50	1	1.09978	0	0	32	Perseus	Perseus_c::1
Heat tolerance Trial 190829	raga-1(ok386)atf-4(tm4397)	OP50	1	0.88103	0	0	32	Perseus	Perseus_c::1
Heat tolerance Trial 190829	raga-1(ok386)atf-4(tm4397)	OP50	1	0.88103	0	0	32	Perseus	Perseus_c::1
Heat tolerance Trial 190829	raga-1(ok386)atf-4(tm4397)	OP50	1	0.91228	0	0	32	Perseus	Perseus_c::1
Heat tolerance Trial 190829	raga-1(ok386)atf-4(tm4397)	OP50	1	1.50603	0	0	32	Perseus	Perseus_c::1
Heat tolerance Trial 190829	raga-1(ok386)atf-4(tm4397)	OP50	1	1.47478	0	0	32	Perseus	Perseus_c::1
Heat tolerance Trial 190829	raga-1(ok386)atf-4(tm4397)	OP50	1	0.94353	0	0	32	Perseus	Perseus_c::1
Heat tolerance Trial 190829	raga-1(ok386)atf-4(tm4397)	OP50	1	0.81853	0	0	32	Perseus	Perseus_c::1
Heat tolerance Trial 190829	raga-1(ok386)atf-4(tm4397)	OP50	1	0.97478	0	0	32	Perseus	Perseus_c::1
Heat tolerance Trial 190829	raga-1(ok386)atf-4(tm4397)	OP50	1	0.81853	0	0	32	Perseus	Perseus_c::1
Heat tolerance Trial 190829	raga-1(ok386)atf-4(tm4397)	OP50	1	0.78728	0	0	32	Perseus	Perseus_c::1
Heat tolerance Trial 190829	raga-1(ok386)atf-4(tm4397)	OP50	1	0.97478	0	0	32	Perseus	Perseus_c::1
Heat tolerance Trial 190829	raga-1(ok386)atf-4(tm4397)	OP50	1	0.84978	0	0	32	Perseus	Perseus_c::1
Heat tolerance Trial 190829	raga-1(ok386)atf-4(tm4397)	OP50	1	1.00603	0	0	32	Perseus	Perseus_c::1
Heat tolerance Trial 190829	raga-1(ok386)atf-4(tm4397)	OP50	1	1.00603	0	0	32	Perseus	Perseus_c::1
Heat tolerance Trial 190829	raga-1(ok386)atf-4(tm4397)	OP50	1	0.84978	0	0	32	Perseus	Perseus_c::1
Heat tolerance Trial 190829	raga-1(ok386)atf-4(tm4397)	OP50	1	0.91228	0	0	32	Perseus	Perseus_c::1
Heat tolerance Trial 190829	raga-1(ok386)atf-4(tm4397)	OP50	1	0.91228	0	0	32	Perseus	Perseus_c::1
Heat tolerance Trial 190829	raga-1(ok386)atf-4(tm4397)	OP50	1	1.03728	0	0	32	Perseus	Perseus_c::1
Heat tolerance Trial 190829	raga-1(ok386)atf-4(tm4397)	OP50	1	0.53728	0	0	32	Perseus	Perseus_c::1
Heat tolerance Trial 190829	raga-1(ok386)atf-4(tm4397)	OP50	1	0.88103	0	0	32	Perseus	Perseus_c::1
Heat tolerance Trial 190829	wildtype(N2)	OP50	1	1.06853	0	0	32	Perseus	Perseus_c::3
Heat tolerance Trial 190829	wildtype(N2)	OP50	1	1.75603	0	0	32	Perseus	Perseus_c::3
Heat tolerance Trial 190829	wildtype(N2)	OP50	1	1.47478	0	0	32	Perseus	Perseus_c::3
Heat tolerance Trial 190829	wildtype(N2)	OP50	1	1.28728	0	0	32	Perseus	Perseus_c::3
Heat tolerance Trial 190829	wildtype(N2)	OP50	1	1.34978	0	0	32	Perseus	Perseus_c::3
Heat tolerance Trial 190829	wildtype(N2)	OP50	1	1.50603	0	0	32	Perseus	Perseus_c::3
Heat tolerance Trial 190829	wildtype(N2)	OP50	1	1.09978	0	0	32	Perseus	Perseus_c::3
Heat tolerance Trial 190829	wildtype(N2)	OP50	1	0.84978	1	0	32	Perseus	Perseus_c::3
Heat tolerance Trial 190829	wildtype(N2)	OP50	1	1.16228	0	0	32	Perseus	Perseus_c::3
Heat tolerance Trial 190829	wildtype(N2)	OP50	1	1.28728	0	0	32	Perseus	Perseus_c::3
Heat tolerance Trial 190829	wildtype(N2)	OP50	1	1.22478	0	0	32	Perseus	Perseus_c::3
Heat tolerance Trial 190829	wildtype(N2)	OP50	1	1.06853	0	0	32	Perseus	Perseus_c::3
Heat tolerance Trial 190829	wildtype(N2)	OP50	1	1.16228	0	0	32	Perseus	Perseus_c::3
Heat tolerance Trial 190829	wildtype(N2)	OP50	1	1.22478	0	0	32	Perseus	Perseus_c::3
Heat tolerance Trial 190829	wildtype(N2)	OP50	1	1.63103	0	0	32	Perseus	Perseus_c::3
Heat tolerance Trial 190829	wildtype(N2)	OP50	1	1.66228	0	0	32	Perseus	Perseus_c::3
Heat tolerance Trial 190829	wildtype(N2)	OP50	1	1.16228	0	0	32	Perseus	Perseus_c::3
Heat tolerance Trial 190829	wildtype(N2)	OP50	1	2.06853	0	0	32	Perseus	Perseus_c::3
Heat tolerance Trial 190829	wildtype(N2)	OP50	1	1.28728	0	0	32	Perseus	Perseus_c::3
Heat tolerance Trial 190829	wildtype(N2)	OP50	1	1.31853	0	0	32	Perseus	Perseus_c::3
Heat tolerance Trial 190829	wildtype(N2)	OP50	1	1.22478	0	0	32	Perseus	Perseus_c::3
Heat tolerance Trial 190829	wildtype(N2)	OP50	1	1.06853	0	0	32	Perseus	Perseus_c::3
Heat tolerance Trial 190829	wildtype(N2)	OP50	1	1.13103	0	0	32	Perseus	Perseus_c::3
Heat tolerance Trial 190829	wildtype(N2)	OP50	1	1.19353	0	0	32	Perseus	Perseus_c::3
Heat tolerance Trial 190829	wildtype(N2)	OP50	1	1.13103	0	0	32	Perseus	Perseus_c::3
Heat tolerance Trial 190829	wildtype(N2)	OP50	1	1.53728	0	0	32	Perseus	Perseus_c::3
Heat tolerance Trial 190829	wildtype(N2)	OP50	1	1.34978	0	0	32	Perseus	Perseus_c::3
Heat tolerance Trial 190829	wildtype(N2)	OP50	1	1.16228	0	0	32	Perseus	Perseus_c::3
Heat tolerance Trial 190829	wildtype(N2)	OP50	1	1.03728	0	0	32	Perseus	Perseus_c::3
Heat tolerance Trial 190829	wildtype(N2)	OP50	1	1.16228	0	0	32	Perseus	Perseus_c::3
Heat tolerance Trial 190829	wildtype(N2)	OP50	1	1.69353	0	0	32	Perseus	Perseus_c::3
Heat tolerance Trial 190829	wildtype(N2)	OP50	1	1.06853	0	0	32	Perseus	Perseus_c::3
Heat tolerance Trial 190829	wildtype(N2)	OP50	1	1.09978	0	0	32	Perseus	Perseus_c::3
Heat tolerance Trial 190829	wildtype(N2)	OP50	1	1.38103	0	0	32	Perseus	Perseus_c::3
Heat tolerance Trial 190829	wildtype(N2)	OP50	1	1.13103	0	0	32	Perseus	Perseus_c::3
Heat tolerance Trial 190829	wildtype(N2)	OP50	1	1.13103	0	0	32	Perseus	Perseus_c::3
Heat tolerance Trial 190829	wildtype(N2)	OP50	1	1.34978	0	0	32	Perseus	Perseus_c::3
Heat tolerance Trial 190829	wildtype(N2)	OP50	1	1.63103	0	0	32	Perseus	Perseus_c::3
Heat tolerance Trial 190829	wildtype(N2)	OP50	1	1.09978	0	0	32	Perseus	Perseus_c::3
Heat tolerance Trial 190829	wildtype(N2)	OP50	1	1.09978	0	0	32	Perseus	Perseus_c::3
Heat tolerance Trial 190829	wildtype(N2)	OP50	1	0.94353	0	0	32	Perseus	Perseus_c::3
Heat tolerance Trial 190829	wildtype(N2)	OP50	1	0.94353	0	0	32	Perseus	Perseus_c::3
Heat tolerance Trial 190829	wildtype(N2)	OP50	1	1.44353	0	0	32	Perseus	Perseus_c::3
Heat tolerance Trial 190829	wildtype(N2)	OP50	1	1.09978	0	0	32	Perseus	Perseus_c::3
Heat tolerance Trial 190829	wildtype(N2)	OP50	1	1.09978	0	0	32	Perseus	Perseus_c::3
Heat tolerance Trial 190829	wildtype(N2)	OP50	1	1.19353	0	0	32	Perseus	Perseus_c::3
Heat tolerance Trial 190829	wildtype(N2)	OP50	1	1.41228	0	0	32	Perseus	Perseus_c::3
Heat tolerance Trial 190829	wildtype(N2)	OP50	1	1.31853	0	0	32	Perseus	Perseus_c::3
Heat tolerance Trial 190829	wildtype(N2)	OP50	1	1.00603	0	0	32	Perseus	Perseus_c::3
Heat tolerance Trial 190829	wildtype(N2)	OP50	1	1.34978	0	0	32	Perseus	Perseus_c::3
Heat tolerance Trial 190829	wildtype(N2)	OP50	1	1.06853	0	0	32	Perseus	Perseus_c::3
Heat tolerance Trial 190829	wildtype(N2)	OP50	1	2.34978	0	0	32	Perseus	Perseus_c::3
Heat tolerance Trial 190829	raga-1(ok386)atf-4(tm4397)	OP50	1	1.08936	0	0	32	Perseus	Perseus_b::0
Heat tolerance Trial 190829	raga-1(ok386)atf-4(tm4397)	OP50	1	1.83936	0	0	32	Perseus	Perseus_b::0
Heat tolerance Trial 190829	raga-1(ok386)atf-4(tm4397)	OP50	1	1.08936	0	0	32	Perseus	Perseus_b::0
Heat tolerance Trial 190829	raga-1(ok386)atf-4(tm4397)	OP50	1	0.839363	0	0	32	Perseus	Perseus_b::0
Heat tolerance Trial 190829	raga-1(ok386)atf-4(tm4397)	OP50	1	1.33936	0	0	32	Perseus	Perseus_b::0
Heat tolerance Trial 190829	raga-1(ok386)atf-4(tm4397)	OP50	1	1.18311	0	0	32	Perseus	Perseus_b::0
Heat tolerance Trial 190829	raga-1(ok386)atf-4(tm4397)	OP50	1	1.08936	0	0	32	Perseus	Perseus_b::0
Heat tolerance Trial 190829	raga-1(ok386)atf-4(tm4397)	OP50	1	1.04249	0	0	32	Perseus	Perseus_b::0
Heat tolerance Trial 190829	raga-1(ok386)atf-4(tm4397)	OP50	1	0.683113	0	0	32	Perseus	Perseus_b::0
Heat tolerance Trial 190829	raga-1(ok386)atf-4(tm4397)	OP50	1	1.04249	0	0	32	Perseus	Perseus_b::0
Heat tolerance Trial 190829	raga-1(ok386)atf-4(tm4397)	OP50	1	1.12061	0	0	32	Perseus	Perseus_b::0
Heat tolerance Trial 190829	raga-1(ok386)atf-4(tm4397)	OP50	1	0.683113	0	0	32	Perseus	Perseus_b::0
Heat tolerance Trial 190829	raga-1(ok386)atf-4(tm4397)	OP50	1	1.12061	0	0	32	Perseus	Perseus_b::0
Heat tolerance Trial 190829	raga-1(ok386)atf-4(tm4397)	OP50	1	0.683113	0	0	32	Perseus	Perseus_b::0
Heat tolerance Trial 190829	raga-1(ok386)atf-4(tm4397)	OP50	1	1.15186	0	0	32	Perseus	Perseus_b::0
Heat tolerance Trial 190829	raga-1(ok386)atf-4(tm4397)	OP50	1	1.08936	0	0	32	Perseus	Perseus_b::0
Heat tolerance Trial 190829	raga-1(ok386)atf-4(tm4397)	OP50	1	1.04249	0	0	32	Perseus	Perseus_b::0
Heat tolerance Trial 190829	raga-1(ok386)atf-4(tm4397)	OP50	1	0.808113	0	0	32	Perseus	Perseus_b::0
Heat tolerance Trial 190829	raga-1(ok386)atf-4(tm4397)	OP50	1	1.08936	0	0	32	Perseus	Perseus_b::0
Heat tolerance Trial 190829	raga-1(ok386)atf-4(tm4397)	OP50	1	0.714363	0	0	32	Perseus	Perseus_b::0
Heat tolerance Trial 190829	raga-1(ok386)atf-4(tm4397)	OP50	1	1.08936	0	0	32	Perseus	Perseus_b::0
Heat tolerance Trial 190829	raga-1(ok386)atf-4(tm4397)	OP50	1	0.964363	0	0	32	Perseus	Perseus_b::0
Heat tolerance Trial 190829	raga-1(ok386)atf-4(tm4397)	OP50	1	0.776863	0	0	32	Perseus	Perseus_b::0
Heat tolerance Trial 190829	raga-1(ok386)atf-4(tm4397)	OP50	1	1.08936	0	0	32	Perseus	Perseus_b::0
Heat tolerance Trial 190829	raga-1(ok386)atf-4(tm4397)	OP50	1	1.40186	0	0	32	Perseus	Perseus_b::0
Heat tolerance Trial 190829	raga-1(ok386)atf-4(tm4397)	OP50	1	0.683113	0	0	32	Perseus	Perseus_b::0
Heat tolerance Trial 190829	raga-1(ok386)atf-4(tm4397)	OP50	1	1.12061	0	0	32	Perseus	Perseus_b::0
Heat tolerance Trial 190829	raga-1(ok386)atf-4(tm4397)	OP50	1	0.714363	0	0	32	Perseus	Perseus_b::0
Heat tolerance Trial 190829	raga-1(ok386)atf-4(tm4397)	OP50	1	0.745613	0	0	32	Perseus	Perseus_b::0
Heat tolerance Trial 190829	raga-1(ok386)atf-4(tm4397)	OP50	1	0.995613	0	0	32	Perseus	Perseus_b::0
Heat tolerance Trial 190829	raga-1(ok386)atf-4(tm4397)	OP50	1	0.839363	0	0	32	Perseus	Perseus_b::0
Heat tolerance Trial 190829	raga-1(ok386)atf-4(tm4397)	OP50	1	0.933113	0	0	32	Perseus	Perseus_b::0
Heat tolerance Trial 190829	raga-1(ok386)atf-4(tm4397)	OP50	1	1.43311	0	0	32	Perseus	Perseus_b::0
Heat tolerance Trial 190829	raga-1(ok386)atf-4(tm4397)	OP50	1	1.40186	0	0	32	Perseus	Perseus_b::0
Heat tolerance Trial 190829	raga-1(ok386)atf-4(tm4397)	OP50	1	1.55811	0	0	32	Perseus	Perseus_b::0
Heat tolerance Trial 190829	raga-1(ok386)atf-4(tm4397)	OP50	1	1.08936	0	0	32	Perseus	Perseus_b::0
Heat tolerance Trial 190829	raga-1(ok386)atf-4(tm4397)	OP50	1	0.651863	0	0	32	Perseus	Perseus_b::0
Heat tolerance Trial 190829	raga-1(ok386)atf-4(tm4397)	OP50	1	0.745613	0	0	32	Perseus	Perseus_b::0
Heat tolerance Trial 190829	raga-1(ok386)atf-4(tm4397)	OP50	1	1.65186	0	0	32	Perseus	Perseus_b::0
Heat tolerance Trial 190829	raga-1(ok386)atf-4(tm4397)	OP50	1	0.620613	0	0	32	Perseus	Perseus_b::0
Heat tolerance Trial 190829	raga-1(ok386)atf-4(tm4397)	OP50	1	1.12061	0	0	32	Perseus	Perseus_b::0
Heat tolerance Trial 190829	raga-1(ok386)atf-4(tm4397)	OP50	1	1.18311	0	0	32	Perseus	Perseus_b::0
Heat tolerance Trial 190829	raga-1(ok386)atf-4(tm4397)	OP50	1	0.964363	0	0	32	Perseus	Perseus_b::0
Heat tolerance Trial 190829	raga-1(ok386)atf-4(tm4397)	OP50	1	0.683113	0	0	32	Perseus	Perseus_b::0
Heat tolerance Trial 190829	raga-1(ok386)atf-4(tm4397)	OP50	1	0.933113	0	0	32	Perseus	Perseus_b::0
Heat tolerance Trial 190829	raga-1(ok386)atf-4(tm4397)	OP50	1	0.620613	0	0	32	Perseus	Perseus_b::0
Heat tolerance Trial 190829	raga-1(ok386)atf-4(tm4397)	OP50	1	1.27686	0	0	32	Perseus	Perseus_b::0
Heat tolerance Trial 190829	raga-1(ok386)atf-4(tm4397)	OP50	1	0.839363	0	0	32	Perseus	Perseus_b::0
Heat tolerance Trial 190829	raga-1(ok386)atf-4(tm4397)	OP50	1	0.776863	0	0	32	Perseus	Perseus_b::0
Heat tolerance Trial 190829	raga-1(ok386)atf-4(tm4397)	OP50	1	0.839363	0	0	32	Perseus	Perseus_b::0
Heat tolerance Trial 190829	raga-1(ok386)atf-4(tm4397)	OP50	1	1.46436	0	0	32	Perseus	Perseus_b::0
Heat tolerance Trial 190829	raga-1(ok386)atf-4(tm4397)	OP50	1	0.714363	0	0	32	Perseus	Perseus_b::0
Heat tolerance Trial 190829	raga-1(ok386)atf-4(tm4397)	OP50	1	0.683113	0	0	32	Perseus	Perseus_b::0
Heat tolerance Trial 190829	raga-1(ok386)atf-4(tm4397)	OP50	1	0.714363	0	0	32	Perseus	Perseus_b::0
Heat tolerance Trial 190829	raga-1(ok386)atf-4(tm4397)	OP50	1	0.745613	0	0	32	Perseus	Perseus_b::0
Heat tolerance Trial 190829	raga-1(ok386)atf-4(tm4397)	OP50	1	0.901863	0	0	32	Perseus	Perseus_b::0
Heat tolerance Trial 190829	raga-1(ok386)atf-4(tm4397)	OP50	1	0.683113	0	0	32	Perseus	Perseus_b::0
Heat tolerance Trial 190829	raga-1(ok386)atf-4(tm4397)	OP50	1	0.933113	0	0	32	Perseus	Perseus_b::0
Heat tolerance Trial 190829	raga-1(ok386)atf-4(tm4397)	OP50	1	1.24561	0	0	32	Perseus	Perseus_b::0
Heat tolerance Trial 190829	raga-1(ok386)atf-4(tm4397)	OP50	1	1.08936	0	0	32	Perseus	Perseus_b::0
Heat tolerance Trial 190829	raga-1(ok386)atf-4(tm4397)	OP50	1	1.33936	0	0	32	Perseus	Perseus_b::0
Heat tolerance Trial 190829	raga-1(ok386)atf-4(tm4397)	OP50	1	0.651863	0	0	32	Perseus	Perseus_b::0
Heat tolerance Trial 190829	raga-1(ok386)atf-4(tm4397)	OP50	1	0.651863	0	0	32	Perseus	Perseus_b::0
Heat tolerance Trial 190829	raga-1(ok386)atf-4(tm4397)	OP50	1	0.995613	0	0	32	Perseus	Perseus_b::0
Heat tolerance Trial 190829	raga-1(ok386)atf-4(tm4397)	OP50	1	0.901863	0	0	32	Perseus	Perseus_b::0
Heat tolerance Trial 190829	raga-1(ok386)atf-4(tm4397)	OP50	1	1.46436	0	0	32	Perseus	Perseus_b::0
Heat tolerance Trial 190829	raga-1(ok386)atf-4(tm4397)	OP50	1	1.43311	0	0	32	Perseus	Perseus_b::0
Heat tolerance Trial 190829	raga-1(ok386)atf-4(tm4397)	OP50	1	0.995613	0	0	32	Perseus	Perseus_b::0
Heat tolerance Trial 190829	raga-1(ok386)atf-4(tm4397)	OP50	1	1.08936	0	0	32	Perseus	Perseus_b::0
Heat tolerance Trial 190829	raga-1(ok386)atf-4(tm4397)	OP50	1	1.27686	0	0	32	Perseus	Perseus_b::0
Heat tolerance Trial 190829	raga-1(ok386)atf-4(tm4397)	OP50	1	0.964363	0	0	32	Perseus	Perseus_b::0
Heat tolerance Trial 190829	raga-1(ok386)atf-4(tm4397)	OP50	1	1.08936	0	0	32	Perseus	Perseus_b::0
Heat tolerance Trial 190829	raga-1(ok386)atf-4(tm4397)	OP50	1	1.08936	0	0	32	Perseus	Perseus_b::0
Heat tolerance Trial 190829	raga-1(ok386)atf-4(tm4397)	OP50	1	1.15186	0	0	32	Perseus	Perseus_b::0
Heat tolerance Trial 190829	raga-1(ok386)atf-4(tm4397)	OP50	1	0.683113	0	0	32	Perseus	Perseus_b::0
Heat tolerance Trial 190829	raga-1(ok386)atf-4(tm4397)	OP50	1	1.08936	0	0	32	Perseus	Perseus_b::0
Heat tolerance Trial 190829	raga-1(ok386)atf-4(tm4397)	OP50	1	1.08936	0	0	32	Perseus	Perseus_b::0
Heat tolerance Trial 190829	raga-1(ok386)atf-4(tm4397)	OP50	1	1.52686	0	0	32	Perseus	Perseus_b::0
Heat tolerance Trial 190829	raga-1(ok386)atf-4(tm4397)	OP50	1	0.839363	0	0	32	Perseus	Perseus_b::0
Heat tolerance Trial 190829	raga-1(ok386)atf-4(tm4397)	OP50	1	0.589363	0	0	32	Perseus	Perseus_b::0
Heat tolerance Trial 190829	raga-1(ok386)atf-4(tm4397)	OP50	1	1.08936	0	0	32	Perseus	Perseus_b::0
Heat tolerance Trial 190829	raga-1(ok386)atf-4(tm4397)	OP50	1	1.18311	0	0	32	Perseus	Perseus_b::0
Heat tolerance Trial 190829	raga-1(ok386)atf-4(tm4397)	OP50	1	0.901863	0	0	32	Perseus	Perseus_b::0
Heat tolerance Trial 190829	raga-1(ok386)atf-4(tm4397)	OP50	1	1.08936	0	0	32	Perseus	Perseus_b::0
Heat tolerance Trial 190829	raga-1(ok386)atf-4(tm4397)	OP50	1	1.37061	0	0	32	Perseus	Perseus_b::0
Heat tolerance Trial 190829	raga-1(ok386)atf-4(tm4397)	OP50	1	0.745613	0	0	32	Perseus	Perseus_b::0
Heat tolerance Trial 190829	raga-1(ok386)atf-4(tm4397)	OP50	1	0.651863	0	0	32	Perseus	Perseus_b::0
Heat tolerance Trial 190829	raga-1(ok386)atf-4(tm4397)	OP50	1	0.651863	0	0	32	Perseus	Perseus_b::0
Heat tolerance Trial 190829	raga-1(ok386)atf-4(tm4397)	OP50	1	0.839363	0	0	32	Perseus	Perseus_b::0
Heat tolerance Trial 190829	raga-1(ok386)atf-4(tm4397)	OP50	1	0.714363	0	0	32	Perseus	Perseus_b::0
Heat tolerance Trial 190829	atf-4(tm4397)	OP50	1	1.27686	0	0	32	Perseus	Perseus_b::1
Heat tolerance Trial 190829	atf-4(tm4397)	OP50	1	1.04249	0	0	32	Perseus	Perseus_b::1
Heat tolerance Trial 190829	atf-4(tm4397)	OP50	1	1.18311	0	0	32	Perseus	Perseus_b::1
Heat tolerance Trial 190829	atf-4(tm4397)	OP50	1	1.27686	0	0	32	Perseus	Perseus_b::1
Heat tolerance Trial 190829	atf-4(tm4397)	OP50	1	0.933113	0	0	32	Perseus	Perseus_b::1
Heat tolerance Trial 190829	atf-4(tm4397)	OP50	1	1.24561	0	0	32	Perseus	Perseus_b::1
Heat tolerance Trial 190829	atf-4(tm4397)	OP50	1	1.21436	0	0	32	Perseus	Perseus_b::1
Heat tolerance Trial 190829	atf-4(tm4397)	OP50	1	1.08936	0	0	32	Perseus	Perseus_b::1
Heat tolerance Trial 190829	atf-4(tm4397)	OP50	1	1.65186	0	0	32	Perseus	Perseus_b::1
Heat tolerance Trial 190829	atf-4(tm4397)	OP50	1	0.745613	0	0	32	Perseus	Perseus_b::1
Heat tolerance Trial 190829	atf-4(tm4397)	OP50	1	1.30811	0	0	32	Perseus	Perseus_b::1
Heat tolerance Trial 190829	atf-4(tm4397)	OP50	1	1.08936	0	0	32	Perseus	Perseus_b::1
Heat tolerance Trial 190829	atf-4(tm4397)	OP50	1	1.08936	0	0	32	Perseus	Perseus_b::1
Heat tolerance Trial 190829	atf-4(tm4397)	OP50	1	0.870613	0	0	32	Perseus	Perseus_b::1
Heat tolerance Trial 190829	atf-4(tm4397)	OP50	1	1.04249	0	0	32	Perseus	Perseus_b::1
Heat tolerance Trial 190829	atf-4(tm4397)	OP50	1	1.46436	0	0	32	Perseus	Perseus_b::1
Heat tolerance Trial 190829	atf-4(tm4397)	OP50	1	1.55811	0	0	32	Perseus	Perseus_b::1
Heat tolerance Trial 190829	atf-4(tm4397)	OP50	1	1.08936	0	0	32	Perseus	Perseus_b::1
Heat tolerance Trial 190829	atf-4(tm4397)	OP50	1	0.870613	0	0	32	Perseus	Perseus_b::1
Heat tolerance Trial 190829	atf-4(tm4397)	OP50	1	0.776863	0	0	32	Perseus	Perseus_b::1
Heat tolerance Trial 190829	atf-4(tm4397)	OP50	1	1.18311	0	0	32	Perseus	Perseus_b::1
Heat tolerance Trial 190829	atf-4(tm4397)	OP50	1	0.933113	0	0	32	Perseus	Perseus_b::1
Heat tolerance Trial 190829	atf-4(tm4397)	OP50	1	1.24561	0	0	32	Perseus	Perseus_b::1
Heat tolerance Trial 190829	atf-4(tm4397)	OP50	1	1.58936	0	0	32	Perseus	Perseus_b::1
Heat tolerance Trial 190829	atf-4(tm4397)	OP50	1	1.08936	0	0	32	Perseus	Perseus_b::1
Heat tolerance Trial 190829	atf-4(tm4397)	OP50	1	1.08936	0	0	32	Perseus	Perseus_b::1
Heat tolerance Trial 190829	atf-4(tm4397)	OP50	1	1.08936	0	0	32	Perseus	Perseus_b::1
Heat tolerance Trial 190829	atf-4(tm4397)	OP50	1	0.870613	0	0	32	Perseus	Perseus_b::1
Heat tolerance Trial 190829	atf-4(tm4397)	OP50	1	1.55811	0	0	32	Perseus	Perseus_b::1
Heat tolerance Trial 190829	atf-4(tm4397)	OP50	1	0.995613	0	0	32	Perseus	Perseus_b::1
Heat tolerance Trial 190829	atf-4(tm4397)	OP50	1	1.08936	0	0	32	Perseus	Perseus_b::1
Heat tolerance Trial 190829	atf-4(tm4397)	OP50	1	0.776863	0	0	32	Perseus	Perseus_b::1
Heat tolerance Trial 190829	atf-4(tm4397)	OP50	1	1.80811	0	0	32	Perseus	Perseus_b::1
Heat tolerance Trial 190829	atf-4(tm4397)	OP50	1	0.683113	0	0	32	Perseus	Perseus_b::1
Heat tolerance Trial 190829	atf-4(tm4397)	OP50	1	1.12061	0	0	32	Perseus	Perseus_b::1
Heat tolerance Trial 190829	atf-4(tm4397)	OP50	1	0.808113	0	0	32	Perseus	Perseus_b::1
Heat tolerance Trial 190829	atf-4(tm4397)	OP50	1	1.08936	0	0	32	Perseus	Perseus_b::1
Heat tolerance Trial 190829	atf-4(tm4397)	OP50	1	0.870613	0	0	32	Perseus	Perseus_b::1
Heat tolerance Trial 190829	atf-4(tm4397)	OP50	1	0.839363	0	0	32	Perseus	Perseus_b::1
Heat tolerance Trial 190829	atf-4(tm4397)	OP50	1	1.08936	0	0	32	Perseus	Perseus_b::1
Heat tolerance Trial 190829	atf-4(tm4397)	OP50	1	0.745613	0	0	32	Perseus	Perseus_b::1
Heat tolerance Trial 190829	atf-4(tm4397)	OP50	1	1.27686	0	0	32	Perseus	Perseus_b::1
Heat tolerance Trial 190829	atf-4(tm4397)	OP50	1	0.808113	0	0	32	Perseus	Perseus_b::1
Heat tolerance Trial 190829	atf-4(tm4397)	OP50	1	1.37061	0	0	32	Perseus	Perseus_b::1
Heat tolerance Trial 190829	atf-4(tm4397)	OP50	1	1.71436	0	0	32	Perseus	Perseus_b::1
Heat tolerance Trial 190829	atf-4(tm4397)	OP50	1	1.24561	0	0	32	Perseus	Perseus_b::1
Heat tolerance Trial 190829	atf-4(tm4397)	OP50	1	1.08936	0	0	32	Perseus	Perseus_b::1
Heat tolerance Trial 190829	atf-4(tm4397)	OP50	1	1.18311	0	0	32	Perseus	Perseus_b::1
Heat tolerance Trial 190829	atf-4(tm4397)	OP50	1	0.683113	0	0	32	Perseus	Perseus_b::1
Heat tolerance Trial 190829	atf-4(tm4397)	OP50	1	0.839363	0	0	32	Perseus	Perseus_b::1
Heat tolerance Trial 190829	atf-4(tm4397)	OP50	1	0.776863	0	0	32	Perseus	Perseus_b::1
Heat tolerance Trial 190829	atf-4(tm4397)	OP50	1	1.21436	0	0	32	Perseus	Perseus_b::1
Heat tolerance Trial 190829	atf-4(tm4397)	OP50	1	1.30811	0	0	32	Perseus	Perseus_b::1
Heat tolerance Trial 190829	atf-4(tm4397)	OP50	1	0.808113	0	0	32	Perseus	Perseus_b::1
Heat tolerance Trial 190829	atf-4(tm4397)	OP50	1	1.08936	0	0	32	Perseus	Perseus_b::1
Heat tolerance Trial 190829	atf-4(tm4397)	OP50	1	1.08936	0	0	32	Perseus	Perseus_b::1
Heat tolerance Trial 190829	atf-4(tm4397)	OP50	1	1.33936	0	0	32	Perseus	Perseus_b::1
Heat tolerance Trial 190829	atf-4(tm4397)	OP50	1	0.683113	0	0	32	Perseus	Perseus_b::1
Heat tolerance Trial 190829	raga-1(ok386)	OP50	1	0.620613	1	0	32	Perseus	Perseus_b::2
Heat tolerance Trial 190829	raga-1(ok386)	OP50	1	1.33936	0	0	32	Perseus	Perseus_b::2
Heat tolerance Trial 190829	raga-1(ok386)	OP50	1	0.839363	0	0	32	Perseus	Perseus_b::2
Heat tolerance Trial 190829	raga-1(ok386)	OP50	1	0.839363	0	0	32	Perseus	Perseus_b::2
Heat tolerance Trial 190829	raga-1(ok386)	OP50	1	1.24561	0	0	32	Perseus	Perseus_b::2
Heat tolerance Trial 190829	raga-1(ok386)	OP50	1	1.74561	0	0	32	Perseus	Perseus_b::2
Heat tolerance Trial 190829	raga-1(ok386)	OP50	1	1.55811	0	0	32	Perseus	Perseus_b::2
Heat tolerance Trial 190829	raga-1(ok386)	OP50	1	1.77686	0	0	32	Perseus	Perseus_b::2
Heat tolerance Trial 190829	raga-1(ok386)	OP50	1	1.33936	0	0	32	Perseus	Perseus_b::2
Heat tolerance Trial 190829	raga-1(ok386)	OP50	1	0.995613	0	0	32	Perseus	Perseus_b::2
Heat tolerance Trial 190829	raga-1(ok386)	OP50	1	1.21436	0	0	32	Perseus	Perseus_b::2
Heat tolerance Trial 190829	raga-1(ok386)	OP50	1	1.46436	0	0	32	Perseus	Perseus_b::2
Heat tolerance Trial 190829	raga-1(ok386)	OP50	1	0.964363	0	0	32	Perseus	Perseus_b::2
Heat tolerance Trial 190829	raga-1(ok386)	OP50	1	0.839363	0	0	32	Perseus	Perseus_b::2
Heat tolerance Trial 190829	raga-1(ok386)	OP50	1	1.21436	0	0	32	Perseus	Perseus_b::2
Heat tolerance Trial 190829	raga-1(ok386)	OP50	1	1.55811	0	0	32	Perseus	Perseus_b::2
Heat tolerance Trial 190829	raga-1(ok386)	OP50	1	1.27686	0	0	32	Perseus	Perseus_b::2
Heat tolerance Trial 190829	raga-1(ok386)	OP50	1	2.12061	0	0	32	Perseus	Perseus_b::2
Heat tolerance Trial 190829	raga-1(ok386)	OP50	1	0.901863	0	0	32	Perseus	Perseus_b::2
Heat tolerance Trial 190829	raga-1(ok386)	OP50	1	0.901863	0	0	32	Perseus	Perseus_b::2
Heat tolerance Trial 190829	raga-1(ok386)	OP50	1	1.40186	0	0	32	Perseus	Perseus_b::2
Heat tolerance Trial 190829	raga-1(ok386)	OP50	1	1.99561	0	0	32	Perseus	Perseus_b::2
Heat tolerance Trial 190829	raga-1(ok386)	OP50	1	0.839363	0	0	32	Perseus	Perseus_b::2
Heat tolerance Trial 190829	raga-1(ok386)	OP50	1	1.08936	0	0	32	Perseus	Perseus_b::2
Heat tolerance Trial 190829	raga-1(ok386)	OP50	1	0.776863	0	0	32	Perseus	Perseus_b::2
Heat tolerance Trial 190829	raga-1(ok386)	OP50	1	0.901863	0	0	32	Perseus	Perseus_b::2
Heat tolerance Trial 190829	raga-1(ok386)	OP50	1	1.46436	0	0	32	Perseus	Perseus_b::2
Heat tolerance Trial 190829	raga-1(ok386)	OP50	1	1.08936	0	0	32	Perseus	Perseus_b::2
Heat tolerance Trial 190829	raga-1(ok386)	OP50	1	1.27686	0	0	32	Perseus	Perseus_b::2
Heat tolerance Trial 190829	raga-1(ok386)	OP50	1	0.839363	0	0	32	Perseus	Perseus_b::2
Heat tolerance Trial 190829	raga-1(ok386)	OP50	1	1.49561	0	0	32	Perseus	Perseus_b::2
Heat tolerance Trial 190829	raga-1(ok386)	OP50	1	1.71436	0	0	32	Perseus	Perseus_b::2
Heat tolerance Trial 190829	raga-1(ok386)	OP50	1	0.808113	0	0	32	Perseus	Perseus_b::2
Heat tolerance Trial 190829	raga-1(ok386)	OP50	1	1.08936	0	0	32	Perseus	Perseus_b::2
Heat tolerance Trial 190829	raga-1(ok386)	OP50	1	1.08936	0	0	32	Perseus	Perseus_b::2
Heat tolerance Trial 190829	raga-1(ok386)	OP50	1	1.08936	0	0	32	Perseus	Perseus_b::2
Heat tolerance Trial 190829	raga-1(ok386)	OP50	1	0.808113	0	0	32	Perseus	Perseus_b::2
Heat tolerance Trial 190829	raga-1(ok386)	OP50	1	0.995613	0	0	32	Perseus	Perseus_b::2
Heat tolerance Trial 190829	raga-1(ok386)	OP50	1	1.77686	0	0	32	Perseus	Perseus_b::2
Heat tolerance Trial 190829	raga-1(ok386)	OP50	1	1.27686	0	0	32	Perseus	Perseus_b::2
Heat tolerance Trial 190829	raga-1(ok386)	OP50	1	1.62061	0	0	32	Perseus	Perseus_b::2
Heat tolerance Trial 190829	raga-1(ok386)	OP50	1	1.37061	0	0	32	Perseus	Perseus_b::2
Heat tolerance Trial 190829	raga-1(ok386)	OP50	1	0.745613	0	0	32	Perseus	Perseus_b::2
Heat tolerance Trial 190829	raga-1(ok386)	OP50	1	1.96436	0	0	32	Perseus	Perseus_b::2
Heat tolerance Trial 190829	raga-1(ok386)	OP50	1	0.776863	0	0	32	Perseus	Perseus_b::2
Heat tolerance Trial 190829	raga-1(ok386)	OP50	1	1.62061	0	0	32	Perseus	Perseus_b::2
Heat tolerance Trial 190829	raga-1(ok386)	OP50	1	1.40186	0	0	32	Perseus	Perseus_b::2
Heat tolerance Trial 190829	raga-1(ok386)	OP50	1	1.46436	0	0	32	Perseus	Perseus_b::2
Heat tolerance Trial 190829	raga-1(ok386)	OP50	1	0.808113	0	0	32	Perseus	Perseus_b::2
Heat tolerance Trial 190829	raga-1(ok386)	OP50	1	0.870613	0	0	32	Perseus	Perseus_b::2
Heat tolerance Trial 190829	raga-1(ok386)	OP50	1	1.04249	0	0	32	Perseus	Perseus_b::2
Heat tolerance Trial 190829	raga-1(ok386)	OP50	1	1.55811	0	0	32	Perseus	Perseus_b::2
Heat tolerance Trial 190829	raga-1(ok386)	OP50	1	1.08936	0	0	32	Perseus	Perseus_b::2
Heat tolerance Trial 190829	raga-1(ok386)	OP50	1	1.62061	0	0	32	Perseus	Perseus_b::2
Heat tolerance Trial 190829	raga-1(ok386)	OP50	1	1.33936	0	0	32	Perseus	Perseus_b::2
Heat tolerance Trial 190829	raga-1(ok386)	OP50	1	0.839363	0	0	32	Perseus	Perseus_b::2
Heat tolerance Trial 190829	raga-1(ok386)	OP50	1	1.68311	0	0	32	Perseus	Perseus_b::2
Heat tolerance Trial 190829	raga-1(ok386)	OP50	1	0.776863	0	0	32	Perseus	Perseus_b::2
Heat tolerance Trial 190829	raga-1(ok386)	OP50	1	1.46436	0	0	32	Perseus	Perseus_b::2
Heat tolerance Trial 190829	raga-1(ok386)	OP50	1	1.37061	0	0	32	Perseus	Perseus_b::2
Heat tolerance Trial 190829	raga-1(ok386)	OP50	1	0.808113	0	0	32	Perseus	Perseus_b::2
Heat tolerance Trial 190829	raga-1(ok386)	OP50	1	0.870613	0	0	32	Perseus	Perseus_b::2
Heat tolerance Trial 190829	raga-1(ok386)	OP50	1	1.43311	0	0	32	Perseus	Perseus_b::2
Heat tolerance Trial 190829	raga-1(ok386)	OP50	1	1.15186	0	0	32	Perseus	Perseus_b::2
Heat tolerance Trial 190829	raga-1(ok386)	OP50	1	0.933113	0	0	32	Perseus	Perseus_b::2
Heat tolerance Trial 190829	raga-1(ok386)	OP50	1	1.27686	0	0	32	Perseus	Perseus_b::2
Heat tolerance Trial 190829	raga-1(ok386)	OP50	1	1.80811	0	0	32	Perseus	Perseus_b::2
Heat tolerance Trial 190829	raga-1(ok386)	OP50	1	1.30811	0	0	32	Perseus	Perseus_b::2
Heat tolerance Trial 190829	raga-1(ok386)	OP50	1	1.77686	0	0	32	Perseus	Perseus_b::2
Heat tolerance Trial 190829	raga-1(ok386)	OP50	1	0.901863	0	0	32	Perseus	Perseus_b::2
Heat tolerance Trial 190829	raga-1(ok386)	OP50	1	1.21436	0	0	32	Perseus	Perseus_b::2
Heat tolerance Trial 190829	raga-1(ok386)	OP50	1	1.43311	0	0	32	Perseus	Perseus_b::2
Heat tolerance Trial 190829	raga-1(ok386)	OP50	1	0.776863	0	0	32	Perseus	Perseus_b::2
Heat tolerance Trial 190829	raga-1(ok386)	OP50	1	1.55811	0	0	32	Perseus	Perseus_b::2
Heat tolerance Trial 190829	raga-1(ok386)	OP50	1	0.901863	0	0	32	Perseus	Perseus_b::2
Heat tolerance Trial 190829	raga-1(ok386)	OP50	1	0.964363	0	0	32	Perseus	Perseus_b::2
Heat tolerance Trial 190829	raga-1(ok386)	OP50	1	0.714363	0	0	32	Perseus	Perseus_b::2
Heat tolerance Trial 190829	raga-1(ok386)	OP50	1	0.933113	0	0	32	Perseus	Perseus_b::2
Heat tolerance Trial 190829	raga-1(ok386)	OP50	1	0.839363	0	0	32	Perseus	Perseus_b::2
Heat tolerance Trial 190829	raga-1(ok386)	OP50	1	1.68311	0	0	32	Perseus	Perseus_b::2
Heat tolerance Trial 190829	raga-1(ok386)	OP50	1	1.40186	0	0	32	Perseus	Perseus_b::2
Heat tolerance Trial 190829	raga-1(ok386)	OP50	1	0.839363	0	0	32	Perseus	Perseus_b::2
Heat tolerance Trial 190829	raga-1(ok386)	OP50	1	1.12061	0	0	32	Perseus	Perseus_b::2
Heat tolerance Trial 190829	raga-1(ok386)	OP50	1	1.43311	0	0	32	Perseus	Perseus_b::2
Heat tolerance Trial 190829	raga-1(ok386)	OP50	1	1.12061	0	0	32	Perseus	Perseus_b::2
Heat tolerance Trial 190829	raga-1(ok386)	OP50	1	1.49561	0	0	32	Perseus	Perseus_b::2
Heat tolerance Trial 190829	raga-1(ok386)	OP50	1	1.40186	0	0	32	Perseus	Perseus_b::2
Heat tolerance Trial 190829	raga-1(ok386)	OP50	1	0.745613	0	0	32	Perseus	Perseus_b::2
Heat tolerance Trial 190829	raga-1(ok386)	OP50	1	1.52686	0	0	32	Perseus	Perseus_b::2
Heat tolerance Trial 190829	raga-1(ok386)	OP50	1	1.21436	0	0	32	Perseus	Perseus_b::2
Heat tolerance Trial 190829	raga-1(ok386)	OP50	1	1.08936	0	0	32	Perseus	Perseus_b::2
Heat tolerance Trial 190829	raga-1(ok386)	OP50	1	1.18311	0	0	32	Perseus	Perseus_b::2
Heat tolerance Trial 190829	raga-1(ok386)	OP50	1	1.12061	0	0	32	Perseus	Perseus_b::2
Heat tolerance Trial 190829	raga-1(ok386)	OP50	1	0.745613	0	0	32	Perseus	Perseus_b::2
Heat tolerance Trial 190829	raga-1(ok386)	OP50	1	1.65186	0	0	32	Perseus	Perseus_b::2
Heat tolerance Trial 190829	raga-1(ok386)	OP50	1	0.808113	0	0	32	Perseus	Perseus_b::2
Heat tolerance Trial 190829	raga-1(ok386)	OP50	1	0.745613	0	0	32	Perseus	Perseus_b::2
Heat tolerance Trial 190829	raga-1(ok386)	OP50	1	1.52686	0	0	32	Perseus	Perseus_b::2
Heat tolerance Trial 190829	raga-1(ok386)	OP50	1	1.37061	0	0	32	Perseus	Perseus_b::2
Heat tolerance Trial 190829	raga-1(ok386)	OP50	1	1.15186	0	0	32	Perseus	Perseus_b::2
Heat tolerance Trial 190829	raga-1(ok386)	OP50	1	1.18311	0	0	32	Perseus	Perseus_b::2
Heat tolerance Trial 190829	raga-1(ok386)	OP50	1	0.839363	0	0	32	Perseus	Perseus_b::2
Heat tolerance Trial 190829	raga-1(ok386)	OP50	1	1.68311	0	0	32	Perseus	Perseus_b::2
Heat tolerance Trial 190829	raga-1(ok386)	OP50	1	1.37061	0	0	32	Perseus	Perseus_b::2
Heat tolerance Trial 190829	raga-1(ok386)	OP50	1	1.21436	0	0	32	Perseus	Perseus_b::2
Heat tolerance Trial 190829	raga-1(ok386)	OP50	1	1.27686	0	0	32	Perseus	Perseus_b::2
Heat tolerance Trial 190829	raga-1(ok386)	OP50	1	0.901863	0	0	32	Perseus	Perseus_b::2
Heat tolerance Trial 190829	raga-1(ok386)	OP50	1	1.68311	0	0	32	Perseus	Perseus_b::2
Heat tolerance Trial 190829	raga-1(ok386)	OP50	1	0.714363	0	0	32	Perseus	Perseus_b::2
Heat tolerance Trial 190829	raga-1(ok386)	OP50	1	1.74561	0	0	32	Perseus	Perseus_b::2
Heat tolerance Trial 190829	raga-1(ok386)	OP50	1	1.08936	0	0	32	Perseus	Perseus_b::2
Heat tolerance Trial 190829	raga-1(ok386)	OP50	1	1.08936	0	0	32	Perseus	Perseus_b::2
Heat tolerance Trial 190829	raga-1(ok386)	OP50	1	1.77686	0	0	32	Perseus	Perseus_b::2
Heat tolerance Trial 190829	raga-1(ok386)	OP50	1	1.71436	0	0	32	Perseus	Perseus_b::2
Heat tolerance Trial 190829	raga-1(ok386)	OP50	1	1.49561	0	0	32	Perseus	Perseus_b::2
Heat tolerance Trial 190829	raga-1(ok386)	OP50	1	1.40186	0	0	32	Perseus	Perseus_b::2
Heat tolerance Trial 190829	raga-1(ok386)	OP50	1	0.776863	0	0	32	Perseus	Perseus_b::2
Heat tolerance Trial 190829	raga-1(ok386)	OP50	1	1.08936	0	0	32	Perseus	Perseus_b::2
Heat tolerance Trial 190829	raga-1(ok386)	OP50	1	1.58936	0	0	32	Perseus	Perseus_b::2
Heat tolerance Trial 190829	raga-1(ok386)	OP50	1	1.33936	0	0	32	Perseus	Perseus_b::2
Heat tolerance Trial 190829	wildtype(N2)	OP50	1	1.4852	0	0	32	Perseus	Perseus_a::0
Heat tolerance Trial 190829	wildtype(N2)	OP50	1	1.5477	0	0	32	Perseus	Perseus_a::0
Heat tolerance Trial 190829	wildtype(N2)	OP50	1	0.891447	0	0	32	Perseus	Perseus_a::0
Heat tolerance Trial 190829	wildtype(N2)	OP50	1	1.64145	0	0	32	Perseus	Perseus_a::0
Heat tolerance Trial 190829	wildtype(N2)	OP50	1	0.860197	0	0	32	Perseus	Perseus_a::0
Heat tolerance Trial 190829	wildtype(N2)	OP50	1	1.45395	0	0	32	Perseus	Perseus_a::0
Heat tolerance Trial 190829	wildtype(N2)	OP50	1	0.985197	0	0	32	Perseus	Perseus_a::0
Heat tolerance Trial 190829	wildtype(N2)	OP50	1	0.672697	0	0	32	Perseus	Perseus_a::0
Heat tolerance Trial 190829	wildtype(N2)	OP50	1	1.14145	0	0	32	Perseus	Perseus_a::0
Heat tolerance Trial 190829	wildtype(N2)	OP50	1	0.735197	0	0	32	Perseus	Perseus_a::0
Heat tolerance Trial 190829	wildtype(N2)	OP50	1	0.735197	0	0	32	Perseus	Perseus_a::0
Heat tolerance Trial 190829	wildtype(N2)	OP50	1	0.766447	0	0	32	Perseus	Perseus_a::0
Heat tolerance Trial 190829	wildtype(N2)	OP50	1	0.703947	0	0	32	Perseus	Perseus_a::0
Heat tolerance Trial 190829	wildtype(N2)	OP50	1	1.39145	0	0	32	Perseus	Perseus_a::0
Heat tolerance Trial 190829	wildtype(N2)	OP50	1	0.860197	0	0	32	Perseus	Perseus_a::0
Heat tolerance Trial 190829	wildtype(N2)	OP50	1	0.703947	0	0	32	Perseus	Perseus_a::0
Heat tolerance Trial 190829	wildtype(N2)	OP50	1	0.985197	0	0	32	Perseus	Perseus_a::0
Heat tolerance Trial 190829	wildtype(N2)	OP50	1	0.703947	0	0	32	Perseus	Perseus_a::0
Heat tolerance Trial 190829	wildtype(N2)	OP50	1	0.703947	0	0	32	Perseus	Perseus_a::0
Heat tolerance Trial 190829	wildtype(N2)	OP50	1	0.797697	0	0	32	Perseus	Perseus_a::0
Heat tolerance Trial 190829	wildtype(N2)	OP50	1	0.891447	0	0	32	Perseus	Perseus_a::0
Heat tolerance Trial 190829	wildtype(N2)	OP50	1	1.01645	0	0	32	Perseus	Perseus_a::0
Heat tolerance Trial 190829	wildtype(N2)	OP50	1	0.703947	0	0	32	Perseus	Perseus_a::0
Heat tolerance Trial 190829	wildtype(N2)	OP50	1	0.703947	0	0	32	Perseus	Perseus_a::0
Heat tolerance Trial 190829	wildtype(N2)	OP50	1	0.672697	0	0	32	Perseus	Perseus_a::0
Heat tolerance Trial 190829	wildtype(N2)	OP50	1	1.1102	0	0	32	Perseus	Perseus_a::0
Heat tolerance Trial 190829	wildtype(N2)	OP50	1	0.828947	0	0	32	Perseus	Perseus_a::0
Heat tolerance Trial 190829	wildtype(N2)	OP50	1	0.610197	0	0	32	Perseus	Perseus_a::0
Heat tolerance Trial 190829	wildtype(N2)	OP50	1	1.32895	0	0	32	Perseus	Perseus_a::0
Heat tolerance Trial 190829	wildtype(N2)	OP50	1	0.672697	0	0	32	Perseus	Perseus_a::0
Heat tolerance Trial 190829	wildtype(N2)	OP50	1	0.766447	0	0	32	Perseus	Perseus_a::0
Heat tolerance Trial 190829	wildtype(N2)	OP50	1	0.891447	0	0	32	Perseus	Perseus_a::0
Heat tolerance Trial 190829	wildtype(N2)	OP50	1	1.2352	0	0	32	Perseus	Perseus_a::0
Heat tolerance Trial 190829	wildtype(N2)	OP50	1	1.0477	0	0	32	Perseus	Perseus_a::0
Heat tolerance Trial 190829	wildtype(N2)	OP50	1	0.735197	0	0	32	Perseus	Perseus_a::0
Heat tolerance Trial 190829	wildtype(N2)	OP50	1	0.766447	0	0	32	Perseus	Perseus_a::0
Heat tolerance Trial 190829	wildtype(N2)	OP50	1	0.766447	0	0	32	Perseus	Perseus_a::0
Heat tolerance Trial 190829	wildtype(N2)	OP50	1	1.45395	0	0	32	Perseus	Perseus_a::0
Heat tolerance Trial 190829	wildtype(N2)	OP50	1	1.1102	0	0	32	Perseus	Perseus_a::0
Heat tolerance Trial 190829	wildtype(N2)	OP50	1	0.735197	0	0	32	Perseus	Perseus_a::0
Heat tolerance Trial 190829	wildtype(N2)	OP50	1	1.2352	0	0	32	Perseus	Perseus_a::0
Heat tolerance Trial 190829	wildtype(N2)	OP50	1	1.5477	0	0	32	Perseus	Perseus_a::0
Heat tolerance Trial 190829	wildtype(N2)	OP50	1	0.797697	0	0	32	Perseus	Perseus_a::0
Heat tolerance Trial 190829	wildtype(N2)	OP50	1	0.703947	0	0	32	Perseus	Perseus_a::0
Heat tolerance Trial 190829	wildtype(N2)	OP50	1	1.45395	0	0	32	Perseus	Perseus_a::0
Heat tolerance Trial 190829	wildtype(N2)	OP50	1	0.797697	0	0	32	Perseus	Perseus_a::0
Heat tolerance Trial 190829	wildtype(N2)	OP50	1	0.766447	0	0	32	Perseus	Perseus_a::0
Heat tolerance Trial 190829	wildtype(N2)	OP50	1	1.1727	0	0	32	Perseus	Perseus_a::0
Heat tolerance Trial 190829	wildtype(N2)	OP50	1	0.641447	0	0	32	Perseus	Perseus_a::0
Heat tolerance Trial 190829	wildtype(N2)	OP50	1	0.672697	0	0	32	Perseus	Perseus_a::0
Heat tolerance Trial 190829	wildtype(N2)	OP50	1	0.985197	0	0	32	Perseus	Perseus_a::0
Heat tolerance Trial 190829	wildtype(N2)	OP50	1	1.2977	0	0	32	Perseus	Perseus_a::0
Heat tolerance Trial 190829	wildtype(N2)	OP50	1	0.922697	0	0	32	Perseus	Perseus_a::0
Heat tolerance Trial 190829	wildtype(N2)	OP50	1	0.828947	0	0	32	Perseus	Perseus_a::0
Heat tolerance Trial 190829	wildtype(N2)	OP50	1	0.828947	0	0	32	Perseus	Perseus_a::0
Heat tolerance Trial 190829	wildtype(N2)	OP50	1	0.641447	0	0	32	Perseus	Perseus_a::0
Heat tolerance Trial 190829	wildtype(N2)	OP50	1	0.922697	0	0	32	Perseus	Perseus_a::0
Heat tolerance Trial 190829	wildtype(N2)	OP50	1	0.703947	0	0	32	Perseus	Perseus_a::0
Heat tolerance Trial 190829	wildtype(N2)	OP50	1	0.797697	0	0	32	Perseus	Perseus_a::0
Heat tolerance Trial 190829	wildtype(N2)	OP50	1	0.985197	0	0	32	Perseus	Perseus_a::0
Heat tolerance Trial 190829	wildtype(N2)	OP50	1	0.641447	0	0	32	Perseus	Perseus_a::0
Heat tolerance Trial 190829	wildtype(N2)	OP50	1	0.985197	0	0	32	Perseus	Perseus_a::0
Heat tolerance Trial 190829	wildtype(N2)	OP50	1	0.735197	0	0	32	Perseus	Perseus_a::0
Heat tolerance Trial 190829	wildtype(N2)	OP50	1	0.703947	0	0	32	Perseus	Perseus_a::0
Heat tolerance Trial 190829	wildtype(N2)	OP50	1	1.1727	0	0	32	Perseus	Perseus_a::0
Heat tolerance Trial 190829	wildtype(N2)	OP50	1	0.735197	0	0	32	Perseus	Perseus_a::0
Heat tolerance Trial 190829	wildtype(N2)	OP50	1	1.0477	0	0	32	Perseus	Perseus_a::0
Heat tolerance Trial 190829	wildtype(N2)	OP50	1	0.735197	0	0	32	Perseus	Perseus_a::0
Heat tolerance Trial 190829	wildtype(N2)	OP50	1	1.2977	0	0	32	Perseus	Perseus_a::0
Heat tolerance Trial 190829	wildtype(N2)	OP50	1	0.766447	0	0	32	Perseus	Perseus_a::0
Heat tolerance Trial 190829	wildtype(N2)	OP50	1	0.610197	0	0	32	Perseus	Perseus_a::0
Heat tolerance Trial 190829	wildtype(N2)	OP50	1	0.891447	0	0	32	Perseus	Perseus_a::0
Heat tolerance Trial 190829	wildtype(N2)	OP50	1	0.766447	0	0	32	Perseus	Perseus_a::0
Heat tolerance Trial 190829	wildtype(N2)	OP50	1	0.860197	0	0	32	Perseus	Perseus_a::0
Heat tolerance Trial 190829	wildtype(N2)	OP50	1	0.672697	0	0	32	Perseus	Perseus_a::0
Heat tolerance Trial 190829	wildtype(N2)	OP50	1	1.01645	0	0	32	Perseus	Perseus_a::0
Heat tolerance Trial 190829	wildtype(N2)	OP50	1	0.766447	0	0	32	Perseus	Perseus_a::0
Heat tolerance Trial 190829	wildtype(N2)	OP50	1	0.797697	0	0	32	Perseus	Perseus_a::0
Heat tolerance Trial 190829	wildtype(N2)	OP50	1	1.3602	0	0	32	Perseus	Perseus_a::0
Heat tolerance Trial 190829	wildtype(N2)	OP50	1	0.953947	0	0	32	Perseus	Perseus_a::0
Heat tolerance Trial 190829	wildtype(N2)	OP50	1	0.641447	0	0	32	Perseus	Perseus_a::0
Heat tolerance Trial 190829	wildtype(N2)	OP50	1	1.5477	0	0	32	Perseus	Perseus_a::0
Heat tolerance Trial 190829	wildtype(N2)	OP50	1	1.0477	0	0	32	Perseus	Perseus_a::0
Heat tolerance Trial 190829	wildtype(N2)	OP50	1	0.766447	0	0	32	Perseus	Perseus_a::0
Heat tolerance Trial 190829	wildtype(N2)	OP50	1	0.985197	0	0	32	Perseus	Perseus_a::0
Heat tolerance Trial 190829	wildtype(N2)	OP50	1	0.672697	0	0	32	Perseus	Perseus_a::0
Heat tolerance Trial 190829	wildtype(N2)	OP50	1	0.641447	0	0	32	Perseus	Perseus_a::0
Heat tolerance Trial 190829	wildtype(N2)	OP50	1	0.735197	0	0	32	Perseus	Perseus_a::0
Heat tolerance Trial 190829	wildtype(N2)	OP50	1	0.641447	0	0	32	Perseus	Perseus_a::0
Heat tolerance Trial 190829	wildtype(N2)	OP50	1	1.32895	0	0	32	Perseus	Perseus_a::0
Heat tolerance Trial 190829	wildtype(N2)	OP50	1	1.01645	0	0	32	Perseus	Perseus_a::0
Heat tolerance Trial 190829	wildtype(N2)	OP50	1	1.1102	0	0	32	Perseus	Perseus_a::0
Heat tolerance Trial 190829	wildtype(N2)	OP50	1	0.797697	0	0	32	Perseus	Perseus_a::0
Heat tolerance Trial 190829	wildtype(N2)	OP50	1	1.0477	0	0	32	Perseus	Perseus_a::0
Heat tolerance Trial 190829	wildtype(N2)	OP50	1	1.7977	0	0	32	Perseus	Perseus_a::0
Heat tolerance Trial 190829	atf-4(tm4397)	OP50	1	0.891447	0	0	32	Perseus	Perseus_a::1
Heat tolerance Trial 190829	atf-4(tm4397)	OP50	1	1.39145	0	0	32	Perseus	Perseus_a::1
Heat tolerance Trial 190829	atf-4(tm4397)	OP50	1	0.891447	0	0	32	Perseus	Perseus_a::1
Heat tolerance Trial 190829	atf-4(tm4397)	OP50	1	1.4227	0	0	32	Perseus	Perseus_a::1
Heat tolerance Trial 190829	atf-4(tm4397)	OP50	1	0.985197	0	0	32	Perseus	Perseus_a::1
Heat tolerance Trial 190829	atf-4(tm4397)	OP50	1	1.6727	0	0	32	Perseus	Perseus_a::1
Heat tolerance Trial 190829	atf-4(tm4397)	OP50	1	0.985197	0	0	32	Perseus	Perseus_a::1
Heat tolerance Trial 190829	atf-4(tm4397)	OP50	1	1.4227	0	0	32	Perseus	Perseus_a::1
Heat tolerance Trial 190829	atf-4(tm4397)	OP50	1	1.1102	0	0	32	Perseus	Perseus_a::1
Heat tolerance Trial 190829	atf-4(tm4397)	OP50	1	0.953947	0	0	32	Perseus	Perseus_a::1
Heat tolerance Trial 190829	atf-4(tm4397)	OP50	1	0.860197	0	0	32	Perseus	Perseus_a::1
Heat tolerance Trial 190829	atf-4(tm4397)	OP50	1	1.51645	0	0	32	Perseus	Perseus_a::1
Heat tolerance Trial 190829	atf-4(tm4397)	OP50	1	1.0477	0	0	32	Perseus	Perseus_a::1
Heat tolerance Trial 190829	atf-4(tm4397)	OP50	1	1.26645	0	0	32	Perseus	Perseus_a::1
Heat tolerance Trial 190829	atf-4(tm4397)	OP50	1	1.1102	0	0	32	Perseus	Perseus_a::1
Heat tolerance Trial 190829	atf-4(tm4397)	OP50	1	1.1102	0	0	32	Perseus	Perseus_a::1
Heat tolerance Trial 190829	atf-4(tm4397)	OP50	1	0.891447	0	0	32	Perseus	Perseus_a::1
Heat tolerance Trial 190829	atf-4(tm4397)	OP50	1	0.891447	0	0	32	Perseus	Perseus_a::1
Heat tolerance Trial 190829	atf-4(tm4397)	OP50	1	1.57895	0	0	32	Perseus	Perseus_a::1
Heat tolerance Trial 190829	atf-4(tm4397)	OP50	1	0.985197	0	0	32	Perseus	Perseus_a::1
Heat tolerance Trial 190829	atf-4(tm4397)	OP50	1	0.891447	0	0	32	Perseus	Perseus_a::1
Heat tolerance Trial 190829	atf-4(tm4397)	OP50	1	0.953947	0	0	32	Perseus	Perseus_a::1
Heat tolerance Trial 190829	atf-4(tm4397)	OP50	1	1.07895	0	0	32	Perseus	Perseus_a::1
Heat tolerance Trial 190829	atf-4(tm4397)	OP50	1	1.51645	0	0	32	Perseus	Perseus_a::1
Heat tolerance Trial 190829	atf-4(tm4397)	OP50	1	0.985197	0	0	32	Perseus	Perseus_a::1
Heat tolerance Trial 190829	atf-4(tm4397)	OP50	1	0.797697	0	0	32	Perseus	Perseus_a::1
Heat tolerance Trial 190829	atf-4(tm4397)	OP50	1	1.1102	0	0	32	Perseus	Perseus_a::1
Heat tolerance Trial 190829	atf-4(tm4397)	OP50	1	0.797697	0	0	32	Perseus	Perseus_a::1
Heat tolerance Trial 190829	atf-4(tm4397)	OP50	1	1.20395	0	0	32	Perseus	Perseus_a::1
Heat tolerance Trial 190829	atf-4(tm4397)	OP50	1	0.860197	0	0	32	Perseus	Perseus_a::1
Heat tolerance Trial 190829	atf-4(tm4397)	OP50	1	1.51645	0	0	32	Perseus	Perseus_a::1
Heat tolerance Trial 190829	atf-4(tm4397)	OP50	1	0.891447	0	0	32	Perseus	Perseus_a::1
Heat tolerance Trial 190829	atf-4(tm4397)	OP50	1	1.7352	0	0	32	Perseus	Perseus_a::1
Heat tolerance Trial 190829	atf-4(tm4397)	OP50	1	0.860197	0	0	32	Perseus	Perseus_a::1
Heat tolerance Trial 190829	atf-4(tm4397)	OP50	1	0.766447	0	0	32	Perseus	Perseus_a::1
Heat tolerance Trial 190829	atf-4(tm4397)	OP50	1	1.32895	0	0	32	Perseus	Perseus_a::1
Heat tolerance Trial 190829	atf-4(tm4397)	OP50	1	1.2352	0	0	32	Perseus	Perseus_a::1
Heat tolerance Trial 190829	atf-4(tm4397)	OP50	1	1.57895	0	0	32	Perseus	Perseus_a::1
Heat tolerance Trial 190829	atf-4(tm4397)	OP50	1	1.20395	0	0	32	Perseus	Perseus_a::1
Heat tolerance Trial 190829	atf-4(tm4397)	OP50	1	0.766447	0	0	32	Perseus	Perseus_a::1
Heat tolerance Trial 190829	atf-4(tm4397)	OP50	1	0.891447	0	0	32	Perseus	Perseus_a::1
Heat tolerance Trial 190829	atf-4(tm4397)	OP50	1	0.828947	0	0	32	Perseus	Perseus_a::1
Heat tolerance Trial 190829	atf-4(tm4397)	OP50	1	1.20395	0	0	32	Perseus	Perseus_a::1
Heat tolerance Trial 190829	atf-4(tm4397)	OP50	1	0.828947	0	0	32	Perseus	Perseus_a::1
Heat tolerance Trial 190829	atf-4(tm4397)	OP50	1	1.6102	0	0	32	Perseus	Perseus_a::1
Heat tolerance Trial 190829	atf-4(tm4397)	OP50	1	0.735197	0	0	32	Perseus	Perseus_a::1
Heat tolerance Trial 190829	atf-4(tm4397)	OP50	1	0.735197	0	0	32	Perseus	Perseus_a::1
Heat tolerance Trial 190829	atf-4(tm4397)	OP50	1	1.01645	0	0	32	Perseus	Perseus_a::1
Heat tolerance Trial 190829	atf-4(tm4397)	OP50	1	0.766447	0	0	32	Perseus	Perseus_a::1
Heat tolerance Trial 190829	atf-4(tm4397)	OP50	1	1.01645	0	0	32	Perseus	Perseus_a::1
Heat tolerance Trial 190829	atf-4(tm4397)	OP50	1	0.860197	0	0	32	Perseus	Perseus_a::1
Heat tolerance Trial 190829	atf-4(tm4397)	OP50	1	0.828947	0	0	32	Perseus	Perseus_a::1
Heat tolerance Trial 190829	atf-4(tm4397)	OP50	1	0.860197	0	0	32	Perseus	Perseus_a::1
Heat tolerance Trial 190829	atf-4(tm4397)	OP50	1	0.891447	0	0	32	Perseus	Perseus_a::1
Heat tolerance Trial 190829	atf-4(tm4397)	OP50	1	0.922697	0	0	32	Perseus	Perseus_a::1
Heat tolerance Trial 190829	atf-4(tm4397)	OP50	1	0.860197	0	0	32	Perseus	Perseus_a::1
Heat tolerance Trial 190829	atf-4(tm4397)	OP50	1	1.14145	0	0	32	Perseus	Perseus_a::1
Heat tolerance Trial 190829	atf-4(tm4397)	OP50	1	1.3602	0	0	32	Perseus	Perseus_a::1
Heat tolerance Trial 190829	atf-4(tm4397)	OP50	1	1.6102	0	0	32	Perseus	Perseus_a::1
Heat tolerance Trial 190829	atf-4(tm4397)	OP50	1	0.766447	0	0	32	Perseus	Perseus_a::1
Heat tolerance Trial 190829	atf-4(tm4397)	OP50	1	0.766447	0	0	32	Perseus	Perseus_a::1
Heat tolerance Trial 190829	atf-4(tm4397)	OP50	1	0.922697	0	0	32	Perseus	Perseus_a::1
Heat tolerance Trial 190829	atf-4(tm4397)	OP50	1	0.828947	0	0	32	Perseus	Perseus_a::1
Heat tolerance Trial 190829	atf-4(tm4397)	OP50	1	0.735197	0	0	32	Perseus	Perseus_a::1
Heat tolerance Trial 190829	atf-4(tm4397)	OP50	1	0.735197	0	0	32	Perseus	Perseus_a::1
Heat tolerance Trial 190829	atf-4(tm4397)	OP50	1	0.922697	0	0	32	Perseus	Perseus_a::1
Heat tolerance Trial 190829	atf-4(tm4397)	OP50	1	0.985197	0	0	32	Perseus	Perseus_a::1
Heat tolerance Trial 190829	atf-4(tm4397)	OP50	1	0.922697	0	0	32	Perseus	Perseus_a::1
Heat tolerance Trial 190829	atf-4(tm4397)	OP50	1	0.828947	0	0	32	Perseus	Perseus_a::1
Heat tolerance Trial 190829	atf-4(tm4397)	OP50	1	1.1102	0	0	32	Perseus	Perseus_a::1
Heat tolerance Trial 190829	atf-4(tm4397)	OP50	1	0.766447	0	0	32	Perseus	Perseus_a::1
Heat tolerance Trial 190829	atf-4(tm4397)	OP50	1	0.828947	0	0	32	Perseus	Perseus_a::1
Heat tolerance Trial 190829	atf-4(tm4397)	OP50	1	0.766447	0	0	32	Perseus	Perseus_a::1
Heat tolerance Trial 190829	atf-4(tm4397)	OP50	1	0.860197	0	0	32	Perseus	Perseus_a::1
Heat tolerance Trial 190829	atf-4(tm4397)	OP50	1	1.1102	0	0	32	Perseus	Perseus_a::1
Heat tolerance Trial 190829	atf-4(tm4397)	OP50	1	0.985197	0	0	32	Perseus	Perseus_a::1
Heat tolerance Trial 190829	atf-4(tm4397)	OP50	1	1.7977	0	0	32	Perseus	Perseus_a::1
Heat tolerance Trial 190829	atf-4(tm4397)	OP50	1	0.735197	0	0	32	Perseus	Perseus_a::1
Heat tolerance Trial 190829	atf-4(tm4397)	OP50	1	0.860197	0	0	32	Perseus	Perseus_a::1
Heat tolerance Trial 190829	atf-4(tm4397)	OP50	1	0.797697	0	0	32	Perseus	Perseus_a::1
Heat tolerance Trial 190829	atf-4(tm4397)	OP50	1	0.766447	0	0	32	Perseus	Perseus_a::1
Heat tolerance Trial 190829	atf-4(tm4397)	OP50	1	0.735197	0	0	32	Perseus	Perseus_a::1
Heat tolerance Trial 190829	atf-4(tm4397)	OP50	1	1.32895	0	0	32	Perseus	Perseus_a::1
Heat tolerance Trial 190829	atf-4(tm4397)	OP50	1	1.5477	0	0	32	Perseus	Perseus_a::1
Heat tolerance Trial 190829	atf-4(tm4397)	OP50	1	1.5477	0	0	32	Perseus	Perseus_a::1
Heat tolerance Trial 190829	atf-4(tm4397)	OP50	1	0.828947	0	0	32	Perseus	Perseus_a::1
Heat tolerance Trial 190829	atf-4(tm4397)	OP50	1	0.891447	0	0	32	Perseus	Perseus_a::1
Heat tolerance Trial 190829	atf-4(tm4397)	OP50	1	0.797697	0	0	32	Perseus	Perseus_a::1
Heat tolerance Trial 190829	atf-4(tm4397)	OP50	1	1.07895	0	0	32	Perseus	Perseus_a::1
Heat tolerance Trial 190829	atf-4(tm4397)	OP50	1	0.797697	0	0	32	Perseus	Perseus_a::1
Heat tolerance Trial 190829	atf-4(tm4397)	OP50	1	1.8602	0	0	32	Perseus	Perseus_a::1
Heat tolerance Trial 190829	atf-4(tm4397)	OP50	1	0.828947	0	0	32	Perseus	Perseus_a::1
Heat tolerance Trial 190829	atf-4(tm4397)	OP50	1	1.14145	0	0	32	Perseus	Perseus_a::1
Heat tolerance Trial 190829	atf-4(tm4397)	OP50	1	0.797697	0	0	32	Perseus	Perseus_a::1
Heat tolerance Trial 190829	atf-4(tm4397)	OP50	1	0.860197	0	0	32	Perseus	Perseus_a::1
Heat tolerance Trial 190829	atf-4(tm4397)	OP50	1	0.641447	0	0	32	Perseus	Perseus_a::1
Heat tolerance Trial 190829	atf-4(tm4397)	OP50	1	1.4852	0	0	32	Perseus	Perseus_a::1
Heat tolerance Trial 190829	atf-4(tm4397)	OP50	1	0.828947	0	0	32	Perseus	Perseus_a::1
Heat tolerance Trial 190829	atf-4(tm4397)	OP50	1	0.797697	0	0	32	Perseus	Perseus_a::1
Heat tolerance Trial 190829	atf-4(tm4397)	OP50	1	0.828947	0	0	32	Perseus	Perseus_a::1
Heat tolerance Trial 190829	atf-4(tm4397)	OP50	1	0.766447	0	0	32	Perseus	Perseus_a::1
Heat tolerance Trial 190829	atf-4(tm4397)	OP50	1	1.07895	0	0	32	Perseus	Perseus_a::1
Heat tolerance Trial 190829	atf-4(tm4397)	OP50	1	1.1727	0	0	32	Perseus	Perseus_a::1
Heat tolerance Trial 190829	atf-4(tm4397)	OP50	1	0.953947	0	0	32	Perseus	Perseus_a::1
Heat tolerance Trial 190829	atf-4(tm4397)	OP50	1	0.641447	0	0	32	Perseus	Perseus_a::1
Heat tolerance Trial 190829	atf-4(tm4397)	OP50	1	1.51645	0	0	32	Perseus	Perseus_a::1
Heat tolerance Trial 190829	atf-4(tm4397)	OP50	1	1.07895	0	0	32	Perseus	Perseus_a::1
Heat tolerance Trial 190829	atf-4(tm4397)	OP50	1	0.922697	0	0	32	Perseus	Perseus_a::1
Heat tolerance Trial 190829	atf-4(tm4397)	OP50	1	0.797697	0	0	32	Perseus	Perseus_a::1
Heat tolerance Trial 190829	atf-4(tm4397)	OP50	1	0.860197	0	0	32	Perseus	Perseus_a::1
Heat tolerance Trial 190829	atf-4(tm4397)	OP50	1	1.70395	0	0	32	Perseus	Perseus_a::1
Heat tolerance Trial 190829	atf-4(tm4397)	OP50	1	1.07895	0	0	32	Perseus	Perseus_a::1
Heat tolerance Trial 190829	atf-4(tm4397)	OP50	1	0.735197	0	0	32	Perseus	Perseus_a::1
Heat tolerance Trial 190829	atf-4(tm4397)	OP50	1	1.1727	0	0	32	Perseus	Perseus_a::1
Heat tolerance Trial 190829	raga-1(ok386)atf-4(tm4397)	OP50	1	1.5477	0	0	32	Perseus	Perseus_a::2
Heat tolerance Trial 190829	raga-1(ok386)atf-4(tm4397)	OP50	1	1.1727	0	0	32	Perseus	Perseus_a::2
Heat tolerance Trial 190829	raga-1(ok386)atf-4(tm4397)	OP50	1	1.1727	0	0	32	Perseus	Perseus_a::2
Heat tolerance Trial 190829	raga-1(ok386)atf-4(tm4397)	OP50	1	1.1102	0	0	32	Perseus	Perseus_a::2
Heat tolerance Trial 190829	raga-1(ok386)atf-4(tm4397)	OP50	1	1.5477	0	0	32	Perseus	Perseus_a::2
Heat tolerance Trial 190829	raga-1(ok386)atf-4(tm4397)	OP50	1	1.0477	0	0	32	Perseus	Perseus_a::2
Heat tolerance Trial 190829	raga-1(ok386)atf-4(tm4397)	OP50	1	1.64145	0	0	32	Perseus	Perseus_a::2
Heat tolerance Trial 190829	raga-1(ok386)atf-4(tm4397)	OP50	1	1.76645	0	0	32	Perseus	Perseus_a::2
Heat tolerance Trial 190829	raga-1(ok386)atf-4(tm4397)	OP50	1	1.0477	0	0	32	Perseus	Perseus_a::2
Heat tolerance Trial 190829	raga-1(ok386)atf-4(tm4397)	OP50	1	1.0477	0	0	32	Perseus	Perseus_a::2
Heat tolerance Trial 190829	raga-1(ok386)atf-4(tm4397)	OP50	1	1.4852	0	0	32	Perseus	Perseus_a::2
Heat tolerance Trial 190829	raga-1(ok386)atf-4(tm4397)	OP50	1	1.1102	0	0	32	Perseus	Perseus_a::2
Heat tolerance Trial 190829	raga-1(ok386)atf-4(tm4397)	OP50	1	1.2352	0	0	32	Perseus	Perseus_a::2
Heat tolerance Trial 190829	raga-1(ok386)atf-4(tm4397)	OP50	1	1.0477	0	0	32	Perseus	Perseus_a::2
Heat tolerance Trial 190829	raga-1(ok386)atf-4(tm4397)	OP50	1	1.2977	0	0	32	Perseus	Perseus_a::2
Heat tolerance Trial 190829	raga-1(ok386)atf-4(tm4397)	OP50	1	1.01645	0	0	32	Perseus	Perseus_a::2
Heat tolerance Trial 190829	raga-1(ok386)atf-4(tm4397)	OP50	1	1.39145	0	0	32	Perseus	Perseus_a::2
Heat tolerance Trial 190829	raga-1(ok386)atf-4(tm4397)	OP50	1	1.01645	0	0	32	Perseus	Perseus_a::2
Heat tolerance Trial 190829	raga-1(ok386)atf-4(tm4397)	OP50	1	1.6102	0	0	32	Perseus	Perseus_a::2
Heat tolerance Trial 190829	raga-1(ok386)atf-4(tm4397)	OP50	1	1.0477	0	0	32	Perseus	Perseus_a::2
Heat tolerance Trial 190829	raga-1(ok386)atf-4(tm4397)	OP50	1	1.20395	0	0	32	Perseus	Perseus_a::2
Heat tolerance Trial 190829	raga-1(ok386)atf-4(tm4397)	OP50	1	1.1727	0	0	32	Perseus	Perseus_a::2
Heat tolerance Trial 190829	raga-1(ok386)atf-4(tm4397)	OP50	1	1.6102	0	0	32	Perseus	Perseus_a::2
Heat tolerance Trial 190829	raga-1(ok386)atf-4(tm4397)	OP50	1	1.07895	0	0	32	Perseus	Perseus_a::2
Heat tolerance Trial 190829	raga-1(ok386)atf-4(tm4397)	OP50	1	0.953947	0	0	32	Perseus	Perseus_a::2
Heat tolerance Trial 190829	raga-1(ok386)atf-4(tm4397)	OP50	1	1.9852	0	0	32	Perseus	Perseus_a::2
Heat tolerance Trial 190829	raga-1(ok386)atf-4(tm4397)	OP50	1	1.64145	0	0	32	Perseus	Perseus_a::2
Heat tolerance Trial 190829	raga-1(ok386)atf-4(tm4397)	OP50	1	1.51645	0	0	32	Perseus	Perseus_a::2
Heat tolerance Trial 190829	raga-1(ok386)atf-4(tm4397)	OP50	1	1.32895	0	0	32	Perseus	Perseus_a::2
Heat tolerance Trial 190829	raga-1(ok386)atf-4(tm4397)	OP50	1	1.07895	0	0	32	Perseus	Perseus_a::2
Heat tolerance Trial 190829	raga-1(ok386)atf-4(tm4397)	OP50	1	1.4852	0	0	32	Perseus	Perseus_a::2
Heat tolerance Trial 190829	raga-1(ok386)atf-4(tm4397)	OP50	1	1.3602	0	0	32	Perseus	Perseus_a::2
Heat tolerance Trial 190829	raga-1(ok386)atf-4(tm4397)	OP50	1	1.45395	0	0	32	Perseus	Perseus_a::2
Heat tolerance Trial 190829	raga-1(ok386)atf-4(tm4397)	OP50	1	1.70395	0	0	32	Perseus	Perseus_a::2
Heat tolerance Trial 190829	raga-1(ok386)atf-4(tm4397)	OP50	1	0.922697	0	0	32	Perseus	Perseus_a::2
Heat tolerance Trial 190829	raga-1(ok386)atf-4(tm4397)	OP50	1	1.07895	0	0	32	Perseus	Perseus_a::2
Heat tolerance Trial 190829	raga-1(ok386)atf-4(tm4397)	OP50	1	0.953947	0	0	32	Perseus	Perseus_a::2
Heat tolerance Trial 190829	raga-1(ok386)atf-4(tm4397)	OP50	1	1.3602	0	0	32	Perseus	Perseus_a::2
Heat tolerance Trial 190829	raga-1(ok386)atf-4(tm4397)	OP50	1	0.953947	0	0	32	Perseus	Perseus_a::2
Heat tolerance Trial 190829	raga-1(ok386)atf-4(tm4397)	OP50	1	0.922697	0	0	32	Perseus	Perseus_a::2
Heat tolerance Trial 190829	raga-1(ok386)atf-4(tm4397)	OP50	1	0.985197	0	0	32	Perseus	Perseus_a::2
Heat tolerance Trial 190829	raga-1(ok386)atf-4(tm4397)	OP50	1	0.953947	0	0	32	Perseus	Perseus_a::2
Heat tolerance Trial 190829	raga-1(ok386)atf-4(tm4397)	OP50	1	1.14145	0	0	32	Perseus	Perseus_a::2
Heat tolerance Trial 190829	raga-1(ok386)atf-4(tm4397)	OP50	1	1.2977	0	0	32	Perseus	Perseus_a::2
Heat tolerance Trial 190829	raga-1(ok386)atf-4(tm4397)	OP50	1	1.01645	0	0	32	Perseus	Perseus_a::2
Heat tolerance Trial 190829	raga-1(ok386)atf-4(tm4397)	OP50	1	1.07895	0	0	32	Perseus	Perseus_a::2
Heat tolerance Trial 190829	raga-1(ok386)atf-4(tm4397)	OP50	1	1.45395	0	0	32	Perseus	Perseus_a::2
Heat tolerance Trial 190829	raga-1(ok386)atf-4(tm4397)	OP50	1	0.922697	0	0	32	Perseus	Perseus_a::2
Heat tolerance Trial 190829	raga-1(ok386)atf-4(tm4397)	OP50	1	1.6102	0	0	32	Perseus	Perseus_a::2
Heat tolerance Trial 190829	raga-1(ok386)atf-4(tm4397)	OP50	1	1.26645	0	0	32	Perseus	Perseus_a::2
Heat tolerance Trial 190829	raga-1(ok386)atf-4(tm4397)	OP50	1	0.891447	0	0	32	Perseus	Perseus_a::2
Heat tolerance Trial 190829	raga-1(ok386)atf-4(tm4397)	OP50	1	1.39145	0	0	32	Perseus	Perseus_a::2
Heat tolerance Trial 190829	raga-1(ok386)atf-4(tm4397)	OP50	1	1.0477	0	0	32	Perseus	Perseus_a::2
Heat tolerance Trial 190829	raga-1(ok386)atf-4(tm4397)	OP50	1	1.3602	0	0	32	Perseus	Perseus_a::2
Heat tolerance Trial 190829	raga-1(ok386)atf-4(tm4397)	OP50	1	1.3602	0	0	32	Perseus	Perseus_a::2
Heat tolerance Trial 190829	raga-1(ok386)atf-4(tm4397)	OP50	1	0.985197	0	0	32	Perseus	Perseus_a::2
Heat tolerance Trial 190829	raga-1(ok386)atf-4(tm4397)	OP50	1	0.953947	0	0	32	Perseus	Perseus_a::2
Heat tolerance Trial 190829	raga-1(ok386)atf-4(tm4397)	OP50	1	1.0477	0	0	32	Perseus	Perseus_a::2
Heat tolerance Trial 190829	raga-1(ok386)atf-4(tm4397)	OP50	1	1.6102	0	0	32	Perseus	Perseus_a::2
Heat tolerance Trial 190829	raga-1(ok386)atf-4(tm4397)	OP50	1	1.0477	0	0	32	Perseus	Perseus_a::2
Heat tolerance Trial 190829	raga-1(ok386)atf-4(tm4397)	OP50	1	1.3602	0	0	32	Perseus	Perseus_a::2
Heat tolerance Trial 190829	raga-1(ok386)atf-4(tm4397)	OP50	1	0.922697	0	0	32	Perseus	Perseus_a::2
Heat tolerance Trial 190829	raga-1(ok386)atf-4(tm4397)	OP50	1	1.2977	0	0	32	Perseus	Perseus_a::2
Heat tolerance Trial 190829	raga-1(ok386)atf-4(tm4397)	OP50	1	0.985197	0	0	32	Perseus	Perseus_a::2
Heat tolerance Trial 190829	raga-1(ok386)atf-4(tm4397)	OP50	1	1.6102	0	0	32	Perseus	Perseus_a::2
Heat tolerance Trial 190829	raga-1(ok386)atf-4(tm4397)	OP50	1	1.01645	0	0	32	Perseus	Perseus_a::2
Heat tolerance Trial 190829	raga-1(ok386)atf-4(tm4397)	OP50	1	1.1102	0	0	32	Perseus	Perseus_a::2
Heat tolerance Trial 190829	raga-1(ok386)atf-4(tm4397)	OP50	1	1.01645	0	0	32	Perseus	Perseus_a::2
Heat tolerance Trial 190829	raga-1(ok386)atf-4(tm4397)	OP50	1	0.860197	0	0	32	Perseus	Perseus_a::2
Heat tolerance Trial 190829	raga-1(ok386)atf-4(tm4397)	OP50	1	0.985197	0	0	32	Perseus	Perseus_a::2
Heat tolerance Trial 190829	raga-1(ok386)atf-4(tm4397)	OP50	1	1.4227	0	0	32	Perseus	Perseus_a::2
Heat tolerance Trial 190829	raga-1(ok386)atf-4(tm4397)	OP50	1	1.4227	0	0	32	Perseus	Perseus_a::2
Heat tolerance Trial 190829	raga-1(ok386)atf-4(tm4397)	OP50	1	1.01645	0	0	32	Perseus	Perseus_a::2
Heat tolerance Trial 190829	raga-1(ok386)atf-4(tm4397)	OP50	1	1.0477	0	0	32	Perseus	Perseus_a::2
Heat tolerance Trial 190829	raga-1(ok386)atf-4(tm4397)	OP50	1	0.891447	0	0	32	Perseus	Perseus_a::2
Heat tolerance Trial 190829	raga-1(ok386)atf-4(tm4397)	OP50	1	0.985197	0	0	32	Perseus	Perseus_a::2
Heat tolerance Trial 190829	raga-1(ok386)atf-4(tm4397)	OP50	1	0.860197	0	0	32	Perseus	Perseus_a::2
Heat tolerance Trial 190829	raga-1(ok386)atf-4(tm4397)	OP50	1	1.07895	0	0	32	Perseus	Perseus_a::2
Heat tolerance Trial 190829	raga-1(ok386)atf-4(tm4397)	OP50	1	1.0477	0	0	32	Perseus	Perseus_a::2
Heat tolerance Trial 190829	raga-1(ok386)atf-4(tm4397)	OP50	1	1.14145	0	0	32	Perseus	Perseus_a::2
Heat tolerance Trial 190829	raga-1(ok386)atf-4(tm4397)	OP50	1	1.76645	0	0	32	Perseus	Perseus_a::2
Heat tolerance Trial 190829	raga-1(ok386)atf-4(tm4397)	OP50	1	1.20395	0	0	32	Perseus	Perseus_a::2
Heat tolerance Trial 190829	raga-1(ok386)atf-4(tm4397)	OP50	1	1.6727	0	0	32	Perseus	Perseus_a::2
Heat tolerance Trial 190829	raga-1(ok386)atf-4(tm4397)	OP50	1	1.20395	0	0	32	Perseus	Perseus_a::2
Heat tolerance Trial 190829	raga-1(ok386)atf-4(tm4397)	OP50	1	1.2352	0	0	32	Perseus	Perseus_a::2
Heat tolerance Trial 190829	raga-1(ok386)atf-4(tm4397)	OP50	1	1.1727	0	0	32	Perseus	Perseus_a::2
Heat tolerance Trial 190829	raga-1(ok386)atf-4(tm4397)	OP50	1	0.922697	0	0	32	Perseus	Perseus_a::2
Heat tolerance Trial 190829	raga-1(ok386)atf-4(tm4397)	OP50	1	1.07895	0	0	32	Perseus	Perseus_a::2
Heat tolerance Trial 190829	raga-1(ok386)atf-4(tm4397)	OP50	1	1.07895	0	0	32	Perseus	Perseus_a::2
Heat tolerance Trial 190829	raga-1(ok386)atf-4(tm4397)	OP50	1	1.20395	0	0	32	Perseus	Perseus_a::2
Heat tolerance Trial 190829	raga-1(ok386)atf-4(tm4397)	OP50	1	0.953947	0	0	32	Perseus	Perseus_a::2
Heat tolerance Trial 190829	raga-1(ok386)atf-4(tm4397)	OP50	1	0.985197	0	0	32	Perseus	Perseus_a::2
Heat tolerance Trial 190829	raga-1(ok386)atf-4(tm4397)	OP50	1	1.01645	0	0	32	Perseus	Perseus_a::2
Heat tolerance Trial 190829	raga-1(ok386)atf-4(tm4397)	OP50	1	1.0477	0	0	32	Perseus	Perseus_a::2
Heat tolerance Trial 190829	raga-1(ok386)atf-4(tm4397)	OP50	1	1.01645	0	0	32	Perseus	Perseus_a::2
Heat tolerance Trial 190829	raga-1(ok386)atf-4(tm4397)	OP50	1	0.953947	0	0	32	Perseus	Perseus_a::2
Heat tolerance Trial 190829	raga-1(ok386)atf-4(tm4397)	OP50	1	1.6102	0	0	32	Perseus	Perseus_a::2
Heat tolerance Trial 190829	raga-1(ok386)atf-4(tm4397)	OP50	1	1.0477	0	0	32	Perseus	Perseus_a::2
Heat tolerance Trial 190829	raga-1(ok386)atf-4(tm4397)	OP50	1	0.985197	0	0	32	Perseus	Perseus_a::2
Heat tolerance Trial 190829	raga-1(ok386)atf-4(tm4397)	OP50	1	0.985197	0	0	32	Perseus	Perseus_a::2
Heat tolerance Trial 190829	raga-1(ok386)atf-4(tm4397)	OP50	1	0.922697	0	0	32	Perseus	Perseus_a::2
Heat tolerance Trial 190829	raga-1(ok386)atf-4(tm4397)	OP50	1	0.985197	0	0	32	Perseus	Perseus_a::2
Heat tolerance Trial 190829	raga-1(ok386)atf-4(tm4397)	OP50	1	1.0477	0	0	32	Perseus	Perseus_a::2
Heat tolerance Trial 190829	raga-1(ok386)atf-4(tm4397)	OP50	1	0.922697	0	0	32	Perseus	Perseus_a::2
Heat tolerance Trial 190829	raga-1(ok386)atf-4(tm4397)	OP50	1	1.07895	0	0	32	Perseus	Perseus_a::2
Heat tolerance Trial 190829	raga-1(ok386)atf-4(tm4397)	OP50	1	0.985197	0	0	32	Perseus	Perseus_a::2
Heat tolerance Trial 190829	raga-1(ok386)atf-4(tm4397)	OP50	1	0.860197	0	0	32	Perseus	Perseus_a::2
Heat tolerance Trial 190829	raga-1(ok386)atf-4(tm4397)	OP50	1	0.860197	0	0	32	Perseus	Perseus_a::2
Heat tolerance Trial 190829	raga-1(ok386)atf-4(tm4397)	OP50	1	0.860197	0	0	32	Perseus	Perseus_a::2
Heat tolerance Trial 190829	raga-1(ok386)atf-4(tm4397)	OP50	1	0.766447	0	0	32	Perseus	Perseus_a::2
Heat tolerance Trial 190829	raga-1(ok386)atf-4(tm4397)	OP50	1	0.922697	0	0	32	Perseus	Perseus_a::2
Heat tolerance Trial 190829	raga-1(ok386)atf-4(tm4397)	OP50	1	1.01645	0	0	32	Perseus	Perseus_a::2
Heat tolerance Trial 190829	raga-1(ok386)atf-4(tm4397)	OP50	1	0.985197	0	0	32	Perseus	Perseus_a::2
Heat tolerance Trial 190829	raga-1(ok386)atf-4(tm4397)	OP50	1	1.0477	0	0	32	Perseus	Perseus_a::2
Heat tolerance Trial 190829	raga-1(ok386)atf-4(tm4397)	OP50	1	1.4227	0	0	32	Perseus	Perseus_a::2
Heat tolerance Trial 190829	raga-1(ok386)atf-4(tm4397)	OP50	1	0.922697	0	0	32	Perseus	Perseus_a::2
Heat tolerance Trial 190829	raga-1(ok386)atf-4(tm4397)	OP50	1	1.1727	0	0	32	Perseus	Perseus_a::2
Heat tolerance Trial 190829	raga-1(ok386)atf-4(tm4397)	OP50	1	0.672697	0	0	32	Perseus	Perseus_a::2
Heat tolerance Trial 190829	raga-1(ok386)	OP50	1	0.953947	0	0	32	Perseus	Perseus_a::3
Heat tolerance Trial 190829	raga-1(ok386)	OP50	1	1.9227	0	0	32	Perseus	Perseus_a::3
Heat tolerance Trial 190829	raga-1(ok386)	OP50	1	1.76645	0	0	32	Perseus	Perseus_a::3
Heat tolerance Trial 190829	raga-1(ok386)	OP50	1	1.20395	0	0	32	Perseus	Perseus_a::3
Heat tolerance Trial 190829	raga-1(ok386)	OP50	1	1.20395	0	0	32	Perseus	Perseus_a::3
Heat tolerance Trial 190829	raga-1(ok386)	OP50	1	1.32895	0	0	32	Perseus	Perseus_a::3
Heat tolerance Trial 190829	raga-1(ok386)	OP50	1	1.07895	0	0	32	Perseus	Perseus_a::3
Heat tolerance Trial 190829	raga-1(ok386)	OP50	1	1.4852	0	0	32	Perseus	Perseus_a::3
Heat tolerance Trial 190829	raga-1(ok386)	OP50	1	1.20395	0	0	32	Perseus	Perseus_a::3
Heat tolerance Trial 190829	raga-1(ok386)	OP50	1	1.45395	0	0	32	Perseus	Perseus_a::3
Heat tolerance Trial 190829	raga-1(ok386)	OP50	1	1.14145	0	0	32	Perseus	Perseus_a::3
Heat tolerance Trial 190829	raga-1(ok386)	OP50	1	1.6102	0	0	32	Perseus	Perseus_a::3
Heat tolerance Trial 190829	raga-1(ok386)	OP50	1	1.57895	0	0	32	Perseus	Perseus_a::3
Heat tolerance Trial 190829	raga-1(ok386)	OP50	1	1.6727	0	0	32	Perseus	Perseus_a::3
Heat tolerance Trial 190829	raga-1(ok386)	OP50	1	1.6727	0	0	32	Perseus	Perseus_a::3
Heat tolerance Trial 190829	raga-1(ok386)	OP50	1	1.26645	0	0	32	Perseus	Perseus_a::3
Heat tolerance Trial 190829	raga-1(ok386)	OP50	1	1.07895	0	0	32	Perseus	Perseus_a::3
Heat tolerance Trial 190829	raga-1(ok386)	OP50	1	1.1102	0	0	32	Perseus	Perseus_a::3
Heat tolerance Trial 190829	raga-1(ok386)	OP50	1	1.01645	0	0	32	Perseus	Perseus_a::3
Heat tolerance Trial 190829	raga-1(ok386)	OP50	1	1.01645	0	0	32	Perseus	Perseus_a::3
Heat tolerance Trial 190829	raga-1(ok386)	OP50	1	1.6102	0	0	32	Perseus	Perseus_a::3
Heat tolerance Trial 190829	raga-1(ok386)	OP50	1	1.07895	0	0	32	Perseus	Perseus_a::3
Heat tolerance Trial 190829	raga-1(ok386)	OP50	1	1.1102	0	0	32	Perseus	Perseus_a::3
Heat tolerance Trial 190829	raga-1(ok386)	OP50	1	1.70395	0	0	32	Perseus	Perseus_a::3
Heat tolerance Trial 190829	raga-1(ok386)	OP50	1	1.07895	0	0	32	Perseus	Perseus_a::3
Heat tolerance Trial 190829	raga-1(ok386)	OP50	1	1.07895	0	0	32	Perseus	Perseus_a::3
Heat tolerance Trial 190829	raga-1(ok386)	OP50	1	1.3602	0	0	32	Perseus	Perseus_a::3
Heat tolerance Trial 190829	raga-1(ok386)	OP50	1	1.01645	0	0	32	Perseus	Perseus_a::3
Heat tolerance Trial 190829	raga-1(ok386)	OP50	1	1.70395	0	0	32	Perseus	Perseus_a::3
Heat tolerance Trial 190829	raga-1(ok386)	OP50	1	1.20395	0	0	32	Perseus	Perseus_a::3
Heat tolerance Trial 190829	raga-1(ok386)	OP50	1	1.07895	0	0	32	Perseus	Perseus_a::3
Heat tolerance Trial 190829	raga-1(ok386)	OP50	1	1.7352	0	0	32	Perseus	Perseus_a::3
Heat tolerance Trial 190829	raga-1(ok386)	OP50	1	1.1102	0	0	32	Perseus	Perseus_a::3
Heat tolerance Trial 190829	raga-1(ok386)	OP50	1	1.1102	0	0	32	Perseus	Perseus_a::3
Heat tolerance Trial 190829	raga-1(ok386)	OP50	1	1.6102	0	0	32	Perseus	Perseus_a::3
Heat tolerance Trial 190829	raga-1(ok386)	OP50	1	0.922697	0	0	32	Perseus	Perseus_a::3
Heat tolerance Trial 190829	raga-1(ok386)	OP50	1	1.0477	0	0	32	Perseus	Perseus_a::3
Heat tolerance Trial 190829	raga-1(ok386)	OP50	1	1.0477	0	0	32	Perseus	Perseus_a::3
Heat tolerance Trial 190829	raga-1(ok386)	OP50	1	1.6727	0	0	32	Perseus	Perseus_a::3
Heat tolerance Trial 190829	raga-1(ok386)	OP50	1	1.26645	0	0	32	Perseus	Perseus_a::3
Heat tolerance Trial 190829	raga-1(ok386)	OP50	1	1.7352	0	0	32	Perseus	Perseus_a::3
Heat tolerance Trial 190829	raga-1(ok386)	OP50	1	1.01645	0	0	32	Perseus	Perseus_a::3
Heat tolerance Trial 190829	raga-1(ok386)	OP50	1	1.26645	0	0	32	Perseus	Perseus_a::3
Heat tolerance Trial 190829	raga-1(ok386)	OP50	1	1.0477	0	0	32	Perseus	Perseus_a::3
Heat tolerance Trial 190829	raga-1(ok386)	OP50	1	1.07895	0	0	32	Perseus	Perseus_a::3
Heat tolerance Trial 190829	raga-1(ok386)	OP50	1	1.0477	0	0	32	Perseus	Perseus_a::3
Heat tolerance Trial 190829	raga-1(ok386)	OP50	1	1.76645	0	0	32	Perseus	Perseus_a::3
Heat tolerance Trial 190829	raga-1(ok386)	OP50	1	1.64145	0	0	32	Perseus	Perseus_a::3
Heat tolerance Trial 190829	raga-1(ok386)	OP50	1	0.922697	0	0	32	Perseus	Perseus_a::3
Heat tolerance Trial 190829	raga-1(ok386)	OP50	1	1.70395	0	0	32	Perseus	Perseus_a::3
Heat tolerance Trial 190829	raga-1(ok386)	OP50	1	1.07895	0	0	32	Perseus	Perseus_a::3
Heat tolerance Trial 190829	raga-1(ok386)	OP50	1	1.01645	0	0	32	Perseus	Perseus_a::3
Heat tolerance Trial 190829	raga-1(ok386)	OP50	1	1.64145	0	0	32	Perseus	Perseus_a::3
Heat tolerance Trial 190829	raga-1(ok386)	OP50	1	1.70395	0	0	32	Perseus	Perseus_a::3
Heat tolerance Trial 190829	raga-1(ok386)	OP50	1	0.953947	0	0	32	Perseus	Perseus_a::3
Heat tolerance Trial 190829	raga-1(ok386)	OP50	1	1.32895	0	0	32	Perseus	Perseus_a::3
Heat tolerance Trial 190829	raga-1(ok386)	OP50	1	1.0477	0	0	32	Perseus	Perseus_a::3
Heat tolerance Trial 190829	raga-1(ok386)	OP50	1	1.01645	0	0	32	Perseus	Perseus_a::3
Heat tolerance Trial 190829	raga-1(ok386)	OP50	1	0.985197	0	0	32	Perseus	Perseus_a::3
Heat tolerance Trial 190829	raga-1(ok386)	OP50	1	1.45395	0	0	32	Perseus	Perseus_a::3
Heat tolerance Trial 190829	raga-1(ok386)	OP50	1	1.64145	0	0	32	Perseus	Perseus_a::3
Heat tolerance Trial 190829	raga-1(ok386)	OP50	1	1.64145	0	0	32	Perseus	Perseus_a::3
Heat tolerance Trial 190829	raga-1(ok386)	OP50	1	1.7977	0	0	32	Perseus	Perseus_a::3
Heat tolerance Trial 190829	raga-1(ok386)	OP50	1	0.953947	0	0	32	Perseus	Perseus_a::3
Heat tolerance Trial 190829	raga-1(ok386)	OP50	1	1.57895	0	0	32	Perseus	Perseus_a::3
Heat tolerance Trial 190829	raga-1(ok386)	OP50	1	1.20395	0	0	32	Perseus	Perseus_a::3
Heat tolerance Trial 190829	raga-1(ok386)	OP50	1	0.922697	0	0	32	Perseus	Perseus_a::3
Heat tolerance Trial 190829	raga-1(ok386)	OP50	1	0.672697	0	0	32	Perseus	Perseus_a::3
Heat tolerance Trial 190829	raga-1(ok386)	OP50	1	1.0477	0	0	32	Perseus	Perseus_a::3

## Sheet: 20190901_32C_tor_atf4_cth2
Trial	Strain	Condition.1	Frequency	Death	Censored	Excluded	Temp.	Device	Plate.Name
Heat tolerance Trial 190901	raga-1(ok386)	cth2	1	0.629525	1	0	32	Earendil	Earendil_c::2
Heat tolerance Trial 190901	raga-1(ok386)	cth2	1	1.03577	0	0	32	Earendil	Earendil_c::2
Heat tolerance Trial 190901	raga-1(ok386)	cth2	1	0.692025	0	0	32	Earendil	Earendil_c::2
Heat tolerance Trial 190901	raga-1(ok386)	L4440	1	2.75453	0	0	32	Earendil	Earendil_c::3
Heat tolerance Trial 190901	raga-1(ok386)	L4440	1	0.629525	0	0	32	Earendil	Earendil_c::3
Heat tolerance Trial 190901	wildtype(N2)	cth2	1	1.49411	0	0	32	Earendil	Earendil_b::0
Heat tolerance Trial 190901	wildtype(N2)	cth2	1	0.650359	0	0	32	Earendil	Earendil_b::1
Heat tolerance Trial 190901	wildtype(N2)	L4440	1	0.639942	1	0	32	Earendil	Earendil_a::1
Heat tolerance Trial 190901	wildtype(N2)	L4440	1	0.030567	0	0	32	Earendil	Earendil_a::1
Heat tolerance Trial 190901	wildtype(N2)	L4440	1	0.233692	0	0	32	Earendil	Earendil_a::1
Heat tolerance Trial 190901	wildtype(N2)	L4440	1	0.671192	0	0	32	Earendil	Earendil_a::1
Heat tolerance Trial 190901	wildtype(N2)	cth2	1	0.371887	0	0	32	major	major_a::0
Heat tolerance Trial 190901	wildtype(N2)	cth2	1	0.51772	0	0	32	major	major_a::0
Heat tolerance Trial 190901	wildtype(N2)	cth2	1	0.496887	0	0	32	major	major_a::0
Heat tolerance Trial 190901	wildtype(N2)	cth2	1	0.58022	0	0	32	major	major_a::0
Heat tolerance Trial 190901	wildtype(N2)	cth2	1	0.601053	0	0	32	major	major_a::0
Heat tolerance Trial 190901	wildtype(N2)	cth2	1	0.70522	0	0	32	major	major_a::0
Heat tolerance Trial 190901	wildtype(N2)	cth2	1	0.42397	0	0	32	major	major_a::0
Heat tolerance Trial 190901	wildtype(N2)	cth2	1	0.569803	0	0	32	major	major_a::0
Heat tolerance Trial 190901	wildtype(N2)	cth2	1	0.70522	0	0	32	major	major_a::0
Heat tolerance Trial 190901	wildtype(N2)	cth2	1	0.67397	0	0	32	major	major_a::0
Heat tolerance Trial 190901	wildtype(N2)	cth2	1	0.61147	0	0	32	major	major_a::0
Heat tolerance Trial 190901	wildtype(N2)	cth2	1	0.726053	0	0	32	major	major_a::0
Heat tolerance Trial 190901	wildtype(N2)	cth2	1	0.67397	0	0	32	major	major_a::0
Heat tolerance Trial 190901	wildtype(N2)	cth2	1	0.70522	0	0	32	major	major_a::0
Heat tolerance Trial 190901	wildtype(N2)	cth2	1	0.64272	0	0	32	major	major_a::0
Heat tolerance Trial 190901	wildtype(N2)	cth2	1	0.840637	0	0	32	major	major_a::0
Heat tolerance Trial 190901	wildtype(N2)	cth2	1	0.621887	0	0	32	major	major_a::0
Heat tolerance Trial 190901	wildtype(N2)	cth2	1	0.653137	0	0	32	major	major_a::0
Heat tolerance Trial 190901	wildtype(N2)	cth2	1	0.621887	0	0	32	major	major_a::0
Heat tolerance Trial 190901	wildtype(N2)	cth2	1	1.5698	0	0	32	major	major_a::0
Heat tolerance Trial 190901	wildtype(N2)	cth2	1	0.663553	0	0	32	major	major_a::0
Heat tolerance Trial 190901	wildtype(N2)	cth2	1	0.590637	0	0	32	major	major_a::0
Heat tolerance Trial 190901	wildtype(N2)	cth2	1	0.61147	0	0	32	major	major_a::0
Heat tolerance Trial 190901	wildtype(N2)	cth2	1	0.559387	0	0	32	major	major_a::0
Heat tolerance Trial 190901	wildtype(N2)	cth2	1	0.246887	0	0	32	major	major_a::0
Heat tolerance Trial 190901	wildtype(N2)	cth2	1	0.559387	0	0	32	major	major_a::0
Heat tolerance Trial 190901	wildtype(N2)	cth2	1	0.601053	0	0	32	major	major_a::0
Heat tolerance Trial 190901	wildtype(N2)	cth2	1	0.528137	0	0	32	major	major_a::0
Heat tolerance Trial 190901	wildtype(N2)	cth2	1	0.465637	0	0	32	major	major_a::0
Heat tolerance Trial 190901	wildtype(N2)	cth2	1	0.757303	0	0	32	major	major_a::0
Heat tolerance Trial 190901	wildtype(N2)	cth2	1	0.61147	0	0	32	major	major_a::0
Heat tolerance Trial 190901	wildtype(N2)	cth2	1	0.663553	0	0	32	major	major_a::0
Heat tolerance Trial 190901	wildtype(N2)	cth2	1	0.684387	0	0	32	major	major_a::0
Heat tolerance Trial 190901	wildtype(N2)	cth2	1	0.45522	0	0	32	major	major_a::0
Heat tolerance Trial 190901	wildtype(N2)	cth2	1	0.528137	0	0	32	major	major_a::0
Heat tolerance Trial 190901	wildtype(N2)	cth2	1	0.64272	0	0	32	major	major_a::0
Heat tolerance Trial 190901	wildtype(N2)	cth2	1	0.67397	0	0	32	major	major_a::0
Heat tolerance Trial 190901	wildtype(N2)	cth2	1	0.684387	0	0	32	major	major_a::0
Heat tolerance Trial 190901	wildtype(N2)	cth2	1	0.621887	0	0	32	major	major_a::0
Heat tolerance Trial 190901	wildtype(N2)	cth2	1	0.64272	0	0	32	major	major_a::0
Heat tolerance Trial 190901	wildtype(N2)	cth2	1	0.54897	0	0	32	major	major_a::0
Heat tolerance Trial 190901	wildtype(N2)	cth2	1	0.663553	0	0	32	major	major_a::0
Heat tolerance Trial 190901	wildtype(N2)	cth2	1	0.64272	0	0	32	major	major_a::0
Heat tolerance Trial 190901	wildtype(N2)	cth2	1	0.465637	0	0	32	major	major_a::0
Heat tolerance Trial 190901	wildtype(N2)	cth2	1	0.45522	0	0	32	major	major_a::0
Heat tolerance Trial 190901	wildtype(N2)	cth2	1	0.67397	0	0	32	major	major_a::0
Heat tolerance Trial 190901	wildtype(N2)	cth2	1	0.496887	0	0	32	major	major_a::0
Heat tolerance Trial 190901	wildtype(N2)	cth2	1	0.51772	0	0	32	major	major_a::0
Heat tolerance Trial 190901	wildtype(N2)	cth2	1	0.51772	0	0	32	major	major_a::0
Heat tolerance Trial 190901	wildtype(N2)	cth2	1	0.61147	0	0	32	major	major_a::0
Heat tolerance Trial 190901	wildtype(N2)	cth2	1	0.538553	0	0	32	major	major_a::0
Heat tolerance Trial 190901	wildtype(N2)	cth2	1	0.476053	0	0	32	major	major_a::0
Heat tolerance Trial 190901	wildtype(N2)	cth2	1	0.559387	0	0	32	major	major_a::0
Heat tolerance Trial 190901	wildtype(N2)	cth2	1	0.20522	0	0	32	major	major_a::0
Heat tolerance Trial 190901	wildtype(N2)	cth2	1	0.653137	0	0	32	major	major_a::0
Heat tolerance Trial 190901	wildtype(N2)	cth2	1	0.528137	0	0	32	major	major_a::0
Heat tolerance Trial 190901	wildtype(N2)	cth2	1	0.590637	0	0	32	major	major_a::0
Heat tolerance Trial 190901	wildtype(N2)	cth2	1	0.684387	0	0	32	major	major_a::0
Heat tolerance Trial 190901	wildtype(N2)	cth2	1	0.601053	0	0	32	major	major_a::0
Heat tolerance Trial 190901	wildtype(N2)	cth2	1	0.67397	0	0	32	major	major_a::0
Heat tolerance Trial 190901	wildtype(N2)	cth2	1	0.715637	0	0	32	major	major_a::0
Heat tolerance Trial 190901	wildtype(N2)	cth2	1	0.507303	0	0	32	major	major_a::0
Heat tolerance Trial 190901	wildtype(N2)	cth2	1	0.507303	0	0	32	major	major_a::0
Heat tolerance Trial 190901	wildtype(N2)	cth2	1	0.67397	0	0	32	major	major_a::0
Heat tolerance Trial 190901	wildtype(N2)	cth2	1	0.528137	0	0	32	major	major_a::0
Heat tolerance Trial 190901	wildtype(N2)	cth2	1	0.51772	0	0	32	major	major_a::0
Heat tolerance Trial 190901	wildtype(N2)	cth2	1	0.569803	0	0	32	major	major_a::0
Heat tolerance Trial 190901	wildtype(N2)	cth2	1	0.528137	0	0	32	major	major_a::0
Heat tolerance Trial 190901	wildtype(N2)	cth2	1	0.434387	0	0	32	major	major_a::0
Heat tolerance Trial 190901	wildtype(N2)	cth2	1	0.382303	0	0	32	major	major_a::0
Heat tolerance Trial 190901	wildtype(N2)	cth2	1	0.590637	0	0	32	major	major_a::0
Heat tolerance Trial 190901	wildtype(N2)	cth2	1	0.58022	0	0	32	major	major_a::0
Heat tolerance Trial 190901	wildtype(N2)	cth2	1	0.382303	0	0	32	major	major_a::0
Heat tolerance Trial 190901	wildtype(N2)	cth2	1	0.413553	0	0	32	major	major_a::0
Heat tolerance Trial 190901	wildtype(N2)	cth2	1	0.444803	0	0	32	major	major_a::0
Heat tolerance Trial 190901	wildtype(N2)	cth2	1	0.132303	0	0	32	major	major_a::0
Heat tolerance Trial 190901	wildtype(N2)	cth2	1	0.45522	0	0	32	major	major_a::0
Heat tolerance Trial 190901	wildtype(N2)	cth2	1	0.39272	0	0	32	major	major_a::0
Heat tolerance Trial 190901	wildtype(N2)	cth2	1	0.23647	0	0	32	major	major_a::0
Heat tolerance Trial 190901	wildtype(N2)	L4440	1	0.23647	0	0	32	major	major_a::1
Heat tolerance Trial 190901	wildtype(N2)	L4440	1	0.76772	0	0	32	major	major_a::1
Heat tolerance Trial 190901	wildtype(N2)	L4440	1	0.54897	0	0	32	major	major_a::1
Heat tolerance Trial 190901	wildtype(N2)	L4440	1	0.632303	0	0	32	major	major_a::1
Heat tolerance Trial 190901	wildtype(N2)	L4440	1	0.496887	0	0	32	major	major_a::1
Heat tolerance Trial 190901	wildtype(N2)	L4440	1	0.569803	0	0	32	major	major_a::1
Heat tolerance Trial 190901	wildtype(N2)	L4440	1	0.569803	0	0	32	major	major_a::1
Heat tolerance Trial 190901	wildtype(N2)	L4440	1	0.538553	0	0	32	major	major_a::1
Heat tolerance Trial 190901	wildtype(N2)	L4440	1	0.58022	0	0	32	major	major_a::1
Heat tolerance Trial 190901	wildtype(N2)	L4440	1	0.70522	0	0	32	major	major_a::1
Heat tolerance Trial 190901	wildtype(N2)	L4440	1	0.476053	0	0	32	major	major_a::1
Heat tolerance Trial 190901	wildtype(N2)	L4440	1	0.465637	0	0	32	major	major_a::1
Heat tolerance Trial 190901	wildtype(N2)	L4440	1	0.715637	0	0	32	major	major_a::1
Heat tolerance Trial 190901	wildtype(N2)	L4440	1	0.67397	0	0	32	major	major_a::1
Heat tolerance Trial 190901	wildtype(N2)	L4440	1	0.67397	0	0	32	major	major_a::1
Heat tolerance Trial 190901	wildtype(N2)	L4440	1	0.684387	0	0	32	major	major_a::1
Heat tolerance Trial 190901	wildtype(N2)	L4440	1	0.51772	0	0	32	major	major_a::1
Heat tolerance Trial 190901	wildtype(N2)	L4440	1	0.61147	0	0	32	major	major_a::1
Heat tolerance Trial 190901	wildtype(N2)	L4440	1	0.684387	0	0	32	major	major_a::1
Heat tolerance Trial 190901	wildtype(N2)	L4440	1	0.444803	0	0	32	major	major_a::1
Heat tolerance Trial 190901	wildtype(N2)	L4440	1	0.61147	0	0	32	major	major_a::1
Heat tolerance Trial 190901	wildtype(N2)	L4440	1	0.538553	0	0	32	major	major_a::1
Heat tolerance Trial 190901	wildtype(N2)	L4440	1	0.528137	0	0	32	major	major_a::1
Heat tolerance Trial 190901	wildtype(N2)	L4440	1	0.51772	0	0	32	major	major_a::1
Heat tolerance Trial 190901	wildtype(N2)	L4440	1	0.653137	0	0	32	major	major_a::1
Heat tolerance Trial 190901	wildtype(N2)	L4440	1	0.715637	0	0	32	major	major_a::1
Heat tolerance Trial 190901	wildtype(N2)	L4440	1	0.48647	0	0	32	major	major_a::1
Heat tolerance Trial 190901	wildtype(N2)	L4440	1	0.496887	0	0	32	major	major_a::1
Heat tolerance Trial 190901	wildtype(N2)	L4440	1	0.51772	0	0	32	major	major_a::1
Heat tolerance Trial 190901	wildtype(N2)	L4440	1	0.434387	0	0	32	major	major_a::1
Heat tolerance Trial 190901	wildtype(N2)	L4440	1	0.413553	0	0	32	major	major_a::1
Heat tolerance Trial 190901	wildtype(N2)	L4440	1	0.538553	0	0	32	major	major_a::1
Heat tolerance Trial 190901	wildtype(N2)	L4440	1	0.632303	0	0	32	major	major_a::1
Heat tolerance Trial 190901	wildtype(N2)	L4440	1	0.590637	0	0	32	major	major_a::1
Heat tolerance Trial 190901	wildtype(N2)	L4440	1	0.76772	0	0	32	major	major_a::1
Heat tolerance Trial 190901	wildtype(N2)	L4440	1	0.61147	0	0	32	major	major_a::1
Heat tolerance Trial 190901	wildtype(N2)	L4440	1	0.58022	0	0	32	major	major_a::1
Heat tolerance Trial 190901	wildtype(N2)	L4440	1	0.653137	0	0	32	major	major_a::1
Heat tolerance Trial 190901	wildtype(N2)	L4440	1	0.64272	0	0	32	major	major_a::1
Heat tolerance Trial 190901	wildtype(N2)	L4440	1	0.653137	0	0	32	major	major_a::1
Heat tolerance Trial 190901	wildtype(N2)	L4440	1	0.653137	0	0	32	major	major_a::1
Heat tolerance Trial 190901	wildtype(N2)	L4440	1	0.569803	0	0	32	major	major_a::1
Heat tolerance Trial 190901	wildtype(N2)	L4440	1	0.444803	0	0	32	major	major_a::1
Heat tolerance Trial 190901	wildtype(N2)	L4440	1	0.590637	0	0	32	major	major_a::1
Heat tolerance Trial 190901	wildtype(N2)	L4440	1	0.76772	0	0	32	major	major_a::1
Heat tolerance Trial 190901	wildtype(N2)	L4440	1	0.64272	0	0	32	major	major_a::1
Heat tolerance Trial 190901	wildtype(N2)	L4440	1	0.246887	0	0	32	major	major_a::1
Heat tolerance Trial 190901	wildtype(N2)	L4440	1	0.528137	0	0	32	major	major_a::1
Heat tolerance Trial 190901	wildtype(N2)	L4440	1	0.559387	0	0	32	major	major_a::1
Heat tolerance Trial 190901	wildtype(N2)	L4440	1	0.51772	0	0	32	major	major_a::1
Heat tolerance Trial 190901	wildtype(N2)	L4440	1	0.54897	0	0	32	major	major_a::1
Heat tolerance Trial 190901	wildtype(N2)	L4440	1	0.61147	0	0	32	major	major_a::1
Heat tolerance Trial 190901	wildtype(N2)	L4440	1	0.757303	0	0	32	major	major_a::1
Heat tolerance Trial 190901	wildtype(N2)	L4440	1	0.528137	0	0	32	major	major_a::1
Heat tolerance Trial 190901	wildtype(N2)	L4440	1	0.58022	0	0	32	major	major_a::1
Heat tolerance Trial 190901	wildtype(N2)	L4440	1	0.413553	0	0	32	major	major_a::1
Heat tolerance Trial 190901	wildtype(N2)	L4440	1	0.538553	0	0	32	major	major_a::1
Heat tolerance Trial 190901	wildtype(N2)	L4440	1	0.382303	0	0	32	major	major_a::1
Heat tolerance Trial 190901	wildtype(N2)	L4440	1	0.778137	0	0	32	major	major_a::1
Heat tolerance Trial 190901	wildtype(N2)	L4440	1	0.58022	0	0	32	major	major_a::1
Heat tolerance Trial 190901	wildtype(N2)	L4440	1	0.48647	0	0	32	major	major_a::1
Heat tolerance Trial 190901	wildtype(N2)	L4440	1	0.48647	0	0	32	major	major_a::1
Heat tolerance Trial 190901	wildtype(N2)	L4440	1	0.444803	0	0	32	major	major_a::1
Heat tolerance Trial 190901	wildtype(N2)	L4440	1	0.403137	0	0	32	major	major_a::1
Heat tolerance Trial 190901	wildtype(N2)	L4440	1	0.528137	0	0	32	major	major_a::1
Heat tolerance Trial 190901	wildtype(N2)	L4440	1	0.444803	0	0	32	major	major_a::1
Heat tolerance Trial 190901	wildtype(N2)	L4440	1	0.48647	0	0	32	major	major_a::1
Heat tolerance Trial 190901	wildtype(N2)	L4440	1	0.42397	0	0	32	major	major_a::1
Heat tolerance Trial 190901	wildtype(N2)	L4440	1	0.559387	0	0	32	major	major_a::1
Heat tolerance Trial 190901	wildtype(N2)	L4440	1	0.39272	0	0	32	major	major_a::1
Heat tolerance Trial 190901	wildtype(N2)	L4440	1	0.403137	0	0	32	major	major_a::1
Heat tolerance Trial 190901	wildtype(N2)	L4440	1	0.528137	0	0	32	major	major_a::1
Heat tolerance Trial 190901	wildtype(N2)	L4440	1	0.23647	0	0	32	major	major_a::1
Heat tolerance Trial 190901	wildtype(N2)	L4440	1	0.757303	0	0	32	major	major_a::1
Heat tolerance Trial 190901	wildtype(N2)	L4440	1	0.54897	0	0	32	major	major_a::1
Heat tolerance Trial 190901	wildtype(N2)	L4440	1	0.496887	0	0	32	major	major_a::1
Heat tolerance Trial 190901	wildtype(N2)	L4440	1	0.54897	0	0	32	major	major_a::1
Heat tolerance Trial 190901	wildtype(N2)	L4440	1	0.653137	0	0	32	major	major_a::1
Heat tolerance Trial 190901	wildtype(N2)	L4440	1	0.444803	0	0	32	major	major_a::1
Heat tolerance Trial 190901	wildtype(N2)	L4440	1	0.23647	0	0	32	major	major_a::1
Heat tolerance Trial 190901	wildtype(N2)	L4440	1	0.496887	0	0	32	major	major_a::1
Heat tolerance Trial 190901	raga-1(ok386)	cth2	1	0.73647	0	0	32	major	major_a::2
Heat tolerance Trial 190901	raga-1(ok386)	cth2	1	0.76772	0	0	32	major	major_a::2
Heat tolerance Trial 190901	raga-1(ok386)	cth2	1	0.726053	1	0	32	major	major_a::2
Heat tolerance Trial 190901	raga-1(ok386)	cth2	1	0.653137	0	0	32	major	major_a::2
Heat tolerance Trial 190901	raga-1(ok386)	cth2	1	0.590637	1	0	32	major	major_a::2
Heat tolerance Trial 190901	raga-1(ok386)	cth2	1	0.715637	0	0	32	major	major_a::2
Heat tolerance Trial 190901	raga-1(ok386)	cth2	1	0.465637	0	0	32	major	major_a::2
Heat tolerance Trial 190901	raga-1(ok386)	cth2	1	0.621887	0	0	32	major	major_a::2
Heat tolerance Trial 190901	raga-1(ok386)	cth2	1	0.79897	0	0	32	major	major_a::2
Heat tolerance Trial 190901	raga-1(ok386)	cth2	1	0.746887	0	0	32	major	major_a::2
Heat tolerance Trial 190901	raga-1(ok386)	cth2	1	0.79897	0	0	32	major	major_a::2
Heat tolerance Trial 190901	raga-1(ok386)	cth2	1	0.746887	0	0	32	major	major_a::2
Heat tolerance Trial 190901	raga-1(ok386)	cth2	1	0.496887	0	0	32	major	major_a::2
Heat tolerance Trial 190901	raga-1(ok386)	cth2	1	0.757303	0	0	32	major	major_a::2
Heat tolerance Trial 190901	raga-1(ok386)	cth2	1	0.715637	0	0	32	major	major_a::2
Heat tolerance Trial 190901	raga-1(ok386)	cth2	1	0.684387	0	0	32	major	major_a::2
Heat tolerance Trial 190901	raga-1(ok386)	cth2	1	0.694803	0	0	32	major	major_a::2
Heat tolerance Trial 190901	raga-1(ok386)	cth2	1	0.840637	0	0	32	major	major_a::2
Heat tolerance Trial 190901	raga-1(ok386)	cth2	1	0.621887	0	0	32	major	major_a::2
Heat tolerance Trial 190901	raga-1(ok386)	cth2	1	0.746887	0	0	32	major	major_a::2
Heat tolerance Trial 190901	raga-1(ok386)	cth2	1	0.715637	0	0	32	major	major_a::2
Heat tolerance Trial 190901	raga-1(ok386)	cth2	1	0.663553	0	0	32	major	major_a::2
Heat tolerance Trial 190901	raga-1(ok386)	cth2	1	0.621887	0	0	32	major	major_a::2
Heat tolerance Trial 190901	raga-1(ok386)	cth2	1	0.746887	0	0	32	major	major_a::2
Heat tolerance Trial 190901	raga-1(ok386)	cth2	1	0.413553	0	0	32	major	major_a::2
Heat tolerance Trial 190901	raga-1(ok386)	cth2	1	0.371887	0	0	32	major	major_a::2
Heat tolerance Trial 190901	raga-1(ok386)	cth2	1	0.45522	0	0	32	major	major_a::2
Heat tolerance Trial 190901	raga-1(ok386)	cth2	1	0.58022	0	0	32	major	major_a::2
Heat tolerance Trial 190901	raga-1(ok386)	cth2	1	0.51772	0	0	32	major	major_a::2
Heat tolerance Trial 190901	raga-1(ok386)	cth2	1	0.70522	0	0	32	major	major_a::2
Heat tolerance Trial 190901	raga-1(ok386)	cth2	1	0.621887	0	0	32	major	major_a::2
Heat tolerance Trial 190901	raga-1(ok386)	cth2	1	0.51772	0	0	32	major	major_a::2
Heat tolerance Trial 190901	raga-1(ok386)	cth2	1	0.778137	0	0	32	major	major_a::2
Heat tolerance Trial 190901	raga-1(ok386)	cth2	1	0.569803	0	0	32	major	major_a::2
Heat tolerance Trial 190901	raga-1(ok386)	cth2	1	0.757303	0	0	32	major	major_a::2
Heat tolerance Trial 190901	raga-1(ok386)	cth2	1	0.54897	0	0	32	major	major_a::2
Heat tolerance Trial 190901	raga-1(ok386)	cth2	1	0.663553	0	0	32	major	major_a::2
Heat tolerance Trial 190901	raga-1(ok386)	cth2	1	0.746887	0	0	32	major	major_a::2
Heat tolerance Trial 190901	raga-1(ok386)	cth2	1	0.496887	0	0	32	major	major_a::2
Heat tolerance Trial 190901	raga-1(ok386)	cth2	1	0.67397	0	0	32	major	major_a::2
Heat tolerance Trial 190901	raga-1(ok386)	cth2	1	0.444803	0	0	32	major	major_a::2
Heat tolerance Trial 190901	raga-1(ok386)	cth2	1	0.42397	0	0	32	major	major_a::2
Heat tolerance Trial 190901	raga-1(ok386)	cth2	1	0.528137	0	0	32	major	major_a::2
Heat tolerance Trial 190901	raga-1(ok386)	cth2	1	0.434387	0	0	32	major	major_a::2
Heat tolerance Trial 190901	raga-1(ok386)	cth2	1	0.465637	0	0	32	major	major_a::2
Heat tolerance Trial 190901	raga-1(ok386)	cth2	1	0.496887	0	0	32	major	major_a::2
Heat tolerance Trial 190901	raga-1(ok386)	cth2	1	0.45522	0	0	32	major	major_a::2
Heat tolerance Trial 190901	raga-1(ok386)	cth2	1	0.309387	0	0	32	major	major_a::2
Heat tolerance Trial 190901	raga-1(ok386)	cth2	1	0.569803	0	0	32	major	major_a::2
Heat tolerance Trial 190901	raga-1(ok386)	L4440	1	0.54897	0	0	32	major	major_a::3
Heat tolerance Trial 190901	raga-1(ok386)	L4440	1	0.809387	0	0	32	major	major_a::3
Heat tolerance Trial 190901	raga-1(ok386)	L4440	1	0.788553	0	0	32	major	major_a::3
Heat tolerance Trial 190901	raga-1(ok386)	L4440	1	0.757303	0	0	32	major	major_a::3
Heat tolerance Trial 190901	raga-1(ok386)	L4440	1	0.684387	0	0	32	major	major_a::3
Heat tolerance Trial 190901	raga-1(ok386)	L4440	1	0.788553	0	0	32	major	major_a::3
Heat tolerance Trial 190901	raga-1(ok386)	L4440	1	0.726053	0	0	32	major	major_a::3
Heat tolerance Trial 190901	raga-1(ok386)	L4440	1	0.67397	0	0	32	major	major_a::3
Heat tolerance Trial 190901	raga-1(ok386)	L4440	1	0.569803	0	0	32	major	major_a::3
Heat tolerance Trial 190901	raga-1(ok386)	L4440	1	0.726053	0	0	32	major	major_a::3
Heat tolerance Trial 190901	raga-1(ok386)	L4440	1	0.757303	0	0	32	major	major_a::3
Heat tolerance Trial 190901	raga-1(ok386)	L4440	1	0.746887	0	0	32	major	major_a::3
Heat tolerance Trial 190901	raga-1(ok386)	L4440	1	0.51772	0	0	32	major	major_a::3
Heat tolerance Trial 190901	raga-1(ok386)	L4440	1	0.54897	0	0	32	major	major_a::3
Heat tolerance Trial 190901	raga-1(ok386)	L4440	1	0.726053	0	0	32	major	major_a::3
Heat tolerance Trial 190901	raga-1(ok386)	L4440	1	0.528137	0	0	32	major	major_a::3
Heat tolerance Trial 190901	raga-1(ok386)	L4440	1	0.76772	0	0	32	major	major_a::3
Heat tolerance Trial 190901	raga-1(ok386)	L4440	1	0.778137	0	0	32	major	major_a::3
Heat tolerance Trial 190901	raga-1(ok386)	L4440	1	0.653137	0	0	32	major	major_a::3
Heat tolerance Trial 190901	raga-1(ok386)	L4440	1	0.79897	0	0	32	major	major_a::3
Heat tolerance Trial 190901	raga-1(ok386)	L4440	1	0.528137	0	0	32	major	major_a::3
Heat tolerance Trial 190901	raga-1(ok386)	L4440	1	0.601053	0	0	32	major	major_a::3
Heat tolerance Trial 190901	raga-1(ok386)	L4440	1	0.434387	0	0	32	major	major_a::3
Heat tolerance Trial 190901	raga-1(ok386)	L4440	1	0.715637	0	0	32	major	major_a::3
Heat tolerance Trial 190901	raga-1(ok386)	L4440	1	0.45522	0	0	32	major	major_a::3
Heat tolerance Trial 190901	raga-1(ok386)	L4440	1	0.76772	0	0	32	major	major_a::3
Heat tolerance Trial 190901	raga-1(ok386)	L4440	1	0.871887	0	0	32	major	major_a::3
Heat tolerance Trial 190901	raga-1(ok386)	L4440	1	0.64272	0	0	32	major	major_a::3
Heat tolerance Trial 190901	raga-1(ok386)	L4440	1	0.809387	0	0	32	major	major_a::3
Heat tolerance Trial 190901	raga-1(ok386)	L4440	1	0.653137	0	0	32	major	major_a::3
Heat tolerance Trial 190901	atf-4(tm4397)	OP50	1	1.41216	0	0	32	Perseus	Perseus_c::0
Heat tolerance Trial 190901	atf-4(tm4397)	OP50	1	0.474664	0	0	32	Perseus	Perseus_c::0
Heat tolerance Trial 190901	atf-4(tm4397)	OP50	1	0.755914	0	0	32	Perseus	Perseus_c::0
Heat tolerance Trial 190901	atf-4(tm4397)	OP50	1	0.630914	0	0	32	Perseus	Perseus_c::0
Heat tolerance Trial 190901	atf-4(tm4397)	OP50	1	0.943414	0	0	32	Perseus	Perseus_c::0
Heat tolerance Trial 190901	atf-4(tm4397)	OP50	1	1.00591	0	0	32	Perseus	Perseus_c::0
Heat tolerance Trial 190901	atf-4(tm4397)	OP50	1	0.662164	0	0	32	Perseus	Perseus_c::0
Heat tolerance Trial 190901	atf-4(tm4397)	OP50	1	0.599664	0	0	32	Perseus	Perseus_c::0
Heat tolerance Trial 190901	atf-4(tm4397)	OP50	1	0.724664	0	0	32	Perseus	Perseus_c::0
Heat tolerance Trial 190901	atf-4(tm4397)	OP50	1	0.693414	0	0	32	Perseus	Perseus_c::0
Heat tolerance Trial 190901	atf-4(tm4397)	OP50	1	0.724664	0	0	32	Perseus	Perseus_c::0
Heat tolerance Trial 190901	atf-4(tm4397)	OP50	1	0.724664	0	0	32	Perseus	Perseus_c::0
Heat tolerance Trial 190901	atf-4(tm4397)	OP50	1	0.693414	0	0	32	Perseus	Perseus_c::0
Heat tolerance Trial 190901	atf-4(tm4397)	OP50	1	0.787164	0	0	32	Perseus	Perseus_c::0
Heat tolerance Trial 190901	atf-4(tm4397)	OP50	1	0.693414	0	0	32	Perseus	Perseus_c::0
Heat tolerance Trial 190901	atf-4(tm4397)	OP50	1	3.00591	0	0	32	Perseus	Perseus_c::0
Heat tolerance Trial 190901	atf-4(tm4397)	OP50	1	0.755914	0	0	32	Perseus	Perseus_c::0
Heat tolerance Trial 190901	atf-4(tm4397)	OP50	1	0.505914	0	0	32	Perseus	Perseus_c::0
Heat tolerance Trial 190901	atf-4(tm4397)	OP50	1	0.505914	0	0	32	Perseus	Perseus_c::0
Heat tolerance Trial 190901	atf-4(tm4397)	OP50	1	0.568414	0	0	32	Perseus	Perseus_c::0
Heat tolerance Trial 190901	atf-4(tm4397)	OP50	1	0.412164	0	0	32	Perseus	Perseus_c::0
Heat tolerance Trial 190901	atf-4(tm4397)	OP50	1	0.724664	0	0	32	Perseus	Perseus_c::0
Heat tolerance Trial 190901	atf-4(tm4397)	OP50	1	0.599664	0	0	32	Perseus	Perseus_c::0
Heat tolerance Trial 190901	atf-4(tm4397)	OP50	1	0.755914	0	0	32	Perseus	Perseus_c::0
Heat tolerance Trial 190901	atf-4(tm4397)	OP50	1	0.505914	0	0	32	Perseus	Perseus_c::0
Heat tolerance Trial 190901	raga-1(ok386)atf-4(tm4397)	OP50	1	0.755914	0	0	32	Perseus	Perseus_c::1
Heat tolerance Trial 190901	raga-1(ok386)atf-4(tm4397)	OP50	1	0.943414	0	0	32	Perseus	Perseus_c::1
Heat tolerance Trial 190901	raga-1(ok386)atf-4(tm4397)	OP50	1	0.943414	0	0	32	Perseus	Perseus_c::1
Heat tolerance Trial 190901	raga-1(ok386)atf-4(tm4397)	OP50	1	0.693414	0	0	32	Perseus	Perseus_c::1
Heat tolerance Trial 190901	raga-1(ok386)atf-4(tm4397)	OP50	1	0.662164	0	0	32	Perseus	Perseus_c::1
Heat tolerance Trial 190901	raga-1(ok386)atf-4(tm4397)	OP50	1	0.755914	0	0	32	Perseus	Perseus_c::1
Heat tolerance Trial 190901	raga-1(ok386)atf-4(tm4397)	OP50	1	0.755914	0	0	32	Perseus	Perseus_c::1
Heat tolerance Trial 190901	raga-1(ok386)atf-4(tm4397)	OP50	1	2.84966	0	0	32	Perseus	Perseus_c::1
Heat tolerance Trial 190901	raga-1(ok386)atf-4(tm4397)	OP50	1	0.693414	0	0	32	Perseus	Perseus_c::1
Heat tolerance Trial 190901	raga-1(ok386)atf-4(tm4397)	OP50	1	0.693414	0	0	32	Perseus	Perseus_c::1
Heat tolerance Trial 190901	raga-1(ok386)atf-4(tm4397)	OP50	1	0.568414	0	0	32	Perseus	Perseus_c::1
Heat tolerance Trial 190901	raga-1(ok386)atf-4(tm4397)	OP50	1	0.505914	0	0	32	Perseus	Perseus_c::1
Heat tolerance Trial 190901	raga-1(ok386)atf-4(tm4397)	OP50	1	0.693414	0	0	32	Perseus	Perseus_c::1
Heat tolerance Trial 190901	raga-1(ok386)atf-4(tm4397)	OP50	1	1.03716	0	0	32	Perseus	Perseus_c::2
Heat tolerance Trial 190901	raga-1(ok386)atf-4(tm4397)	OP50	1	1.19341	0	0	32	Perseus	Perseus_c::2
Heat tolerance Trial 190901	raga-1(ok386)atf-4(tm4397)	OP50	1	1.09966	0	0	32	Perseus	Perseus_c::2
Heat tolerance Trial 190901	raga-1(ok386)atf-4(tm4397)	OP50	1	1.00591	0	0	32	Perseus	Perseus_c::2
Heat tolerance Trial 190901	raga-1(ok386)atf-4(tm4397)	OP50	1	1.56841	0	0	32	Perseus	Perseus_c::2
Heat tolerance Trial 190901	raga-1(ok386)atf-4(tm4397)	OP50	1	0.849664	0	0	32	Perseus	Perseus_c::2
Heat tolerance Trial 190901	raga-1(ok386)atf-4(tm4397)	OP50	1	1.31841	0	0	32	Perseus	Perseus_c::2
Heat tolerance Trial 190901	raga-1(ok386)atf-4(tm4397)	OP50	1	0.568414	1	0	32	Perseus	Perseus_c::2
Heat tolerance Trial 190901	raga-1(ok386)atf-4(tm4397)	OP50	1	0.849664	0	0	32	Perseus	Perseus_c::2
Heat tolerance Trial 190901	raga-1(ok386)atf-4(tm4397)	OP50	1	1.22466	0	0	32	Perseus	Perseus_c::2
Heat tolerance Trial 190901	raga-1(ok386)atf-4(tm4397)	OP50	1	0.849664	0	0	32	Perseus	Perseus_c::2
Heat tolerance Trial 190901	raga-1(ok386)atf-4(tm4397)	OP50	1	2.75591	0	0	32	Perseus	Perseus_c::2
Heat tolerance Trial 190901	raga-1(ok386)atf-4(tm4397)	OP50	1	0.943414	0	0	32	Perseus	Perseus_c::2
Heat tolerance Trial 190901	raga-1(ok386)atf-4(tm4397)	OP50	1	1.06841	0	0	32	Perseus	Perseus_c::2
Heat tolerance Trial 190901	raga-1(ok386)atf-4(tm4397)	OP50	1	0.755914	0	0	32	Perseus	Perseus_c::2
Heat tolerance Trial 190901	raga-1(ok386)atf-4(tm4397)	OP50	1	0.755914	0	0	32	Perseus	Perseus_c::2
Heat tolerance Trial 190901	raga-1(ok386)atf-4(tm4397)	OP50	1	0.755914	0	0	32	Perseus	Perseus_c::2
Heat tolerance Trial 190901	raga-1(ok386)atf-4(tm4397)	OP50	1	0.724664	0	0	32	Perseus	Perseus_c::2
Heat tolerance Trial 190901	raga-1(ok386)atf-4(tm4397)	OP50	1	0.755914	0	0	32	Perseus	Perseus_c::2
Heat tolerance Trial 190901	raga-1(ok386)atf-4(tm4397)	OP50	1	0.755914	0	0	32	Perseus	Perseus_c::2
Heat tolerance Trial 190901	raga-1(ok386)atf-4(tm4397)	OP50	1	0.755914	0	0	32	Perseus	Perseus_c::2
Heat tolerance Trial 190901	raga-1(ok386)atf-4(tm4397)	OP50	1	0.818414	0	0	32	Perseus	Perseus_c::2
Heat tolerance Trial 190901	raga-1(ok386)atf-4(tm4397)	OP50	1	0.755914	0	0	32	Perseus	Perseus_c::2
Heat tolerance Trial 190901	atf-4(tm4397)	OP50	1	0.589248	0	0	32	Perseus	Perseus_b::0
Heat tolerance Trial 190901	atf-4(tm4397)	OP50	1	0.745498	0	0	32	Perseus	Perseus_b::0
Heat tolerance Trial 190901	atf-4(tm4397)	OP50	1	0.620498	0	0	32	Perseus	Perseus_b::0
Heat tolerance Trial 190901	atf-4(tm4397)	OP50	1	0.714248	0	0	32	Perseus	Perseus_b::0
Heat tolerance Trial 190901	atf-4(tm4397)	OP50	1	0.682998	0	0	32	Perseus	Perseus_b::0
Heat tolerance Trial 190901	atf-4(tm4397)	OP50	1	0.620498	0	0	32	Perseus	Perseus_b::0
Heat tolerance Trial 190901	atf-4(tm4397)	OP50	1	0.714248	0	0	32	Perseus	Perseus_b::0
Heat tolerance Trial 190901	atf-4(tm4397)	OP50	1	0.464248	0	0	32	Perseus	Perseus_b::0
Heat tolerance Trial 190901	atf-4(tm4397)	OP50	1	0.682998	0	0	32	Perseus	Perseus_b::0
Heat tolerance Trial 190901	atf-4(tm4397)	OP50	1	1.1205	0	0	32	Perseus	Perseus_b::0
Heat tolerance Trial 190901	atf-4(tm4397)	OP50	1	0.589248	0	0	32	Perseus	Perseus_b::0
Heat tolerance Trial 190901	atf-4(tm4397)	OP50	1	1.02675	0	0	32	Perseus	Perseus_b::0
Heat tolerance Trial 190901	atf-4(tm4397)	OP50	1	0.620498	0	0	32	Perseus	Perseus_b::0
Heat tolerance Trial 190901	atf-4(tm4397)	OP50	1	0.495498	0	0	32	Perseus	Perseus_b::0
Heat tolerance Trial 190901	atf-4(tm4397)	OP50	1	0.682998	0	0	32	Perseus	Perseus_b::0
Heat tolerance Trial 190901	atf-4(tm4397)	OP50	1	0.776748	0	0	32	Perseus	Perseus_b::0
Heat tolerance Trial 190901	atf-4(tm4397)	OP50	1	0.682998	0	0	32	Perseus	Perseus_b::0
Heat tolerance Trial 190901	atf-4(tm4397)	OP50	1	0.932998	0	0	32	Perseus	Perseus_b::0
Heat tolerance Trial 190901	atf-4(tm4397)	OP50	1	0.589248	0	0	32	Perseus	Perseus_b::0
Heat tolerance Trial 190901	atf-4(tm4397)	OP50	1	0.901748	0	0	32	Perseus	Perseus_b::0
Heat tolerance Trial 190901	atf-4(tm4397)	OP50	1	0.651748	0	0	32	Perseus	Perseus_b::0
Heat tolerance Trial 190901	atf-4(tm4397)	OP50	1	0.589248	0	0	32	Perseus	Perseus_b::0
Heat tolerance Trial 190901	atf-4(tm4397)	OP50	1	0.526748	0	0	32	Perseus	Perseus_b::0
Heat tolerance Trial 190901	atf-4(tm4397)	OP50	1	0.620498	0	0	32	Perseus	Perseus_b::0
Heat tolerance Trial 190901	atf-4(tm4397)	OP50	1	0.807998	0	0	32	Perseus	Perseus_b::0
Heat tolerance Trial 190901	atf-4(tm4397)	OP50	1	0.620498	0	0	32	Perseus	Perseus_b::0
Heat tolerance Trial 190901	atf-4(tm4397)	OP50	1	0.839248	0	0	32	Perseus	Perseus_b::0
Heat tolerance Trial 190901	atf-4(tm4397)	OP50	1	0.714248	0	0	32	Perseus	Perseus_b::0
Heat tolerance Trial 190901	atf-4(tm4397)	OP50	1	0.495498	0	0	32	Perseus	Perseus_b::0
Heat tolerance Trial 190901	atf-4(tm4397)	OP50	1	0.745498	0	0	32	Perseus	Perseus_b::0
Heat tolerance Trial 190901	atf-4(tm4397)	OP50	1	0.464248	0	0	32	Perseus	Perseus_b::0
Heat tolerance Trial 190901	atf-4(tm4397)	OP50	1	0.870498	0	0	32	Perseus	Perseus_b::0
Heat tolerance Trial 190901	atf-4(tm4397)	OP50	1	0.901748	0	0	32	Perseus	Perseus_b::0
Heat tolerance Trial 190901	atf-4(tm4397)	OP50	1	0.745498	0	0	32	Perseus	Perseus_b::0
Heat tolerance Trial 190901	atf-4(tm4397)	OP50	1	0.589248	0	0	32	Perseus	Perseus_b::0
Heat tolerance Trial 190901	atf-4(tm4397)	OP50	1	0.557998	0	0	32	Perseus	Perseus_b::0
Heat tolerance Trial 190901	atf-4(tm4397)	OP50	1	0.495498	0	0	32	Perseus	Perseus_b::0
Heat tolerance Trial 190901	atf-4(tm4397)	OP50	1	0.651748	0	0	32	Perseus	Perseus_b::0
Heat tolerance Trial 190901	atf-4(tm4397)	OP50	1	1.15175	0	0	32	Perseus	Perseus_b::0
Heat tolerance Trial 190901	atf-4(tm4397)	OP50	1	0.589248	0	0	32	Perseus	Perseus_b::0
Heat tolerance Trial 190901	atf-4(tm4397)	OP50	1	0.495498	0	0	32	Perseus	Perseus_b::0
Heat tolerance Trial 190901	atf-4(tm4397)	OP50	1	0.745498	0	0	32	Perseus	Perseus_b::0
Heat tolerance Trial 190901	atf-4(tm4397)	OP50	1	0.745498	0	0	32	Perseus	Perseus_b::0
Heat tolerance Trial 190901	atf-4(tm4397)	OP50	1	2.7455	0	0	32	Perseus	Perseus_b::0
Heat tolerance Trial 190901	atf-4(tm4397)	OP50	1	0.651748	0	0	32	Perseus	Perseus_b::0
Heat tolerance Trial 190901	atf-4(tm4397)	OP50	1	0.839248	0	0	32	Perseus	Perseus_b::0
Heat tolerance Trial 190901	atf-4(tm4397)	OP50	1	0.745498	0	0	32	Perseus	Perseus_b::0
Heat tolerance Trial 190901	atf-4(tm4397)	OP50	1	0.776748	0	0	32	Perseus	Perseus_b::0
Heat tolerance Trial 190901	atf-4(tm4397)	OP50	1	0.964248	0	0	32	Perseus	Perseus_b::0
Heat tolerance Trial 190901	atf-4(tm4397)	OP50	1	0.745498	0	0	32	Perseus	Perseus_b::0
Heat tolerance Trial 190901	atf-4(tm4397)	OP50	1	0.776748	0	0	32	Perseus	Perseus_b::0
Heat tolerance Trial 190901	atf-4(tm4397)	OP50	1	0.745498	0	0	32	Perseus	Perseus_b::0
Heat tolerance Trial 190901	atf-4(tm4397)	OP50	1	0.682998	0	0	32	Perseus	Perseus_b::0
Heat tolerance Trial 190901	atf-4(tm4397)	OP50	1	0.620498	0	0	32	Perseus	Perseus_b::0
Heat tolerance Trial 190901	atf-4(tm4397)	OP50	1	0.932998	0	0	32	Perseus	Perseus_b::0
Heat tolerance Trial 190901	atf-4(tm4397)	OP50	1	0.495498	0	0	32	Perseus	Perseus_b::0
Heat tolerance Trial 190901	atf-4(tm4397)	OP50	1	0.776748	0	0	32	Perseus	Perseus_b::0
Heat tolerance Trial 190901	atf-4(tm4397)	OP50	1	0.901748	0	0	32	Perseus	Perseus_b::0
Heat tolerance Trial 190901	atf-4(tm4397)	OP50	1	0.870498	0	0	32	Perseus	Perseus_b::0
Heat tolerance Trial 190901	atf-4(tm4397)	OP50	1	0.745498	0	0	32	Perseus	Perseus_b::0
Heat tolerance Trial 190901	atf-4(tm4397)	OP50	1	0.651748	0	0	32	Perseus	Perseus_b::0
Heat tolerance Trial 190901	atf-4(tm4397)	OP50	1	0.495498	0	0	32	Perseus	Perseus_b::1
Heat tolerance Trial 190901	atf-4(tm4397)	OP50	1	0.745498	0	0	32	Perseus	Perseus_b::1
Heat tolerance Trial 190901	atf-4(tm4397)	OP50	1	0.589248	0	0	32	Perseus	Perseus_b::1
Heat tolerance Trial 190901	atf-4(tm4397)	OP50	1	0.714248	0	0	32	Perseus	Perseus_b::1
Heat tolerance Trial 190901	atf-4(tm4397)	OP50	1	0.682998	0	0	32	Perseus	Perseus_b::1
Heat tolerance Trial 190901	atf-4(tm4397)	OP50	1	0.620498	0	0	32	Perseus	Perseus_b::1
Heat tolerance Trial 190901	atf-4(tm4397)	OP50	1	0.714248	0	0	32	Perseus	Perseus_b::1
Heat tolerance Trial 190901	atf-4(tm4397)	OP50	1	0.620498	0	0	32	Perseus	Perseus_b::1
Heat tolerance Trial 190901	atf-4(tm4397)	OP50	1	0.620498	0	0	32	Perseus	Perseus_b::1
Heat tolerance Trial 190901	atf-4(tm4397)	OP50	1	0.620498	0	0	32	Perseus	Perseus_b::1
Heat tolerance Trial 190901	atf-4(tm4397)	OP50	1	0.557998	0	0	32	Perseus	Perseus_b::1
Heat tolerance Trial 190901	atf-4(tm4397)	OP50	1	0.620498	0	0	32	Perseus	Perseus_b::1
Heat tolerance Trial 190901	atf-4(tm4397)	OP50	1	0.557998	0	0	32	Perseus	Perseus_b::1
Heat tolerance Trial 190901	atf-4(tm4397)	OP50	1	0.589248	0	0	32	Perseus	Perseus_b::1
Heat tolerance Trial 190901	atf-4(tm4397)	OP50	1	2.77675	0	0	32	Perseus	Perseus_b::1
Heat tolerance Trial 190901	atf-4(tm4397)	OP50	1	0.526748	0	0	32	Perseus	Perseus_b::1
Heat tolerance Trial 190901	atf-4(tm4397)	OP50	1	0.370498	0	0	32	Perseus	Perseus_b::1
Heat tolerance Trial 190901	atf-4(tm4397)	OP50	1	0.745498	0	0	32	Perseus	Perseus_b::1
Heat tolerance Trial 190901	atf-4(tm4397)	OP50	1	0.651748	0	0	32	Perseus	Perseus_b::1
Heat tolerance Trial 190901	atf-4(tm4397)	OP50	1	0.714248	0	0	32	Perseus	Perseus_b::1
Heat tolerance Trial 190901	atf-4(tm4397)	OP50	1	0.714248	0	0	32	Perseus	Perseus_b::1
Heat tolerance Trial 190901	atf-4(tm4397)	OP50	1	0.557998	0	0	32	Perseus	Perseus_b::1
Heat tolerance Trial 190901	raga-1(ok386)	OP50	1	0.932998	0	0	32	Perseus	Perseus_b::2
Heat tolerance Trial 190901	raga-1(ok386)	OP50	1	0.682998	0	0	32	Perseus	Perseus_b::2
Heat tolerance Trial 190901	raga-1(ok386)	OP50	1	0.526748	0	0	32	Perseus	Perseus_b::2
Heat tolerance Trial 190901	raga-1(ok386)	OP50	1	2.77675	0	0	32	Perseus	Perseus_b::2
Heat tolerance Trial 190901	raga-1(ok386)	OP50	1	0.745498	0	0	32	Perseus	Perseus_b::2
Heat tolerance Trial 190901	raga-1(ok386)	OP50	1	1.058	0	0	32	Perseus	Perseus_b::2
Heat tolerance Trial 190901	raga-1(ok386)	OP50	1	1.3705	0	0	32	Perseus	Perseus_b::3
Heat tolerance Trial 190901	raga-1(ok386)	OP50	1	0.714248	1	0	32	Perseus	Perseus_b::3
Heat tolerance Trial 190901	raga-1(ok386)	OP50	1	0.714248	1	0	32	Perseus	Perseus_b::3
Heat tolerance Trial 190901	raga-1(ok386)	OP50	1	0.651748	1	0	32	Perseus	Perseus_b::3
Heat tolerance Trial 190901	raga-1(ok386)	OP50	1	0.620498	1	0	32	Perseus	Perseus_b::3
Heat tolerance Trial 190901	raga-1(ok386)	OP50	1	0.620498	1	0	32	Perseus	Perseus_b::3
Heat tolerance Trial 190901	raga-1(ok386)	OP50	1	0.901748	0	0	32	Perseus	Perseus_b::3
Heat tolerance Trial 190901	raga-1(ok386)	OP50	1	0.651748	0	0	32	Perseus	Perseus_b::3
Heat tolerance Trial 190901	wildtype(N2)	OP50	1	0.766331	0	0	32	Perseus	Perseus_a::0
Heat tolerance Trial 190901	wildtype(N2)	OP50	1	0.641331	0	0	32	Perseus	Perseus_a::0
Heat tolerance Trial 190901	wildtype(N2)	OP50	1	0.578831	0	0	32	Perseus	Perseus_a::0
Heat tolerance Trial 190901	wildtype(N2)	OP50	1	0.610081	0	0	32	Perseus	Perseus_a::0
Heat tolerance Trial 190901	wildtype(N2)	OP50	1	0.703831	0	0	32	Perseus	Perseus_a::0
Heat tolerance Trial 190901	wildtype(N2)	OP50	1	0.547581	0	0	32	Perseus	Perseus_a::0
Heat tolerance Trial 190901	wildtype(N2)	OP50	1	0.641331	0	0	32	Perseus	Perseus_a::0
Heat tolerance Trial 190901	wildtype(N2)	OP50	1	0.735081	0	0	32	Perseus	Perseus_a::0
Heat tolerance Trial 190901	wildtype(N2)	OP50	1	0.735081	0	0	32	Perseus	Perseus_a::0
Heat tolerance Trial 190901	wildtype(N2)	OP50	1	0.766331	0	0	32	Perseus	Perseus_a::0
Heat tolerance Trial 190901	wildtype(N2)	OP50	1	0.641331	0	0	32	Perseus	Perseus_a::0
Heat tolerance Trial 190901	wildtype(N2)	OP50	1	0.610081	0	0	32	Perseus	Perseus_a::0
Heat tolerance Trial 190901	wildtype(N2)	OP50	1	0.610081	0	0	32	Perseus	Perseus_a::0
Heat tolerance Trial 190901	wildtype(N2)	OP50	1	0.735081	0	0	32	Perseus	Perseus_a::0
Heat tolerance Trial 190901	wildtype(N2)	OP50	1	0.641331	0	0	32	Perseus	Perseus_a::0
Heat tolerance Trial 190901	wildtype(N2)	OP50	1	0.578831	0	0	32	Perseus	Perseus_a::0
Heat tolerance Trial 190901	wildtype(N2)	OP50	1	0.672581	0	0	32	Perseus	Perseus_a::0
Heat tolerance Trial 190901	wildtype(N2)	OP50	1	0.891331	0	0	32	Perseus	Perseus_a::0
Heat tolerance Trial 190901	wildtype(N2)	OP50	1	0.672581	0	0	32	Perseus	Perseus_a::0
Heat tolerance Trial 190901	wildtype(N2)	OP50	1	0.735081	0	0	32	Perseus	Perseus_a::0
Heat tolerance Trial 190901	wildtype(N2)	OP50	1	0.703831	0	0	32	Perseus	Perseus_a::0
Heat tolerance Trial 190901	wildtype(N2)	OP50	1	0.703831	0	0	32	Perseus	Perseus_a::0
Heat tolerance Trial 190901	wildtype(N2)	OP50	1	0.641331	0	0	32	Perseus	Perseus_a::0
Heat tolerance Trial 190901	wildtype(N2)	OP50	1	0.672581	0	0	32	Perseus	Perseus_a::0
Heat tolerance Trial 190901	wildtype(N2)	OP50	1	0.610081	0	0	32	Perseus	Perseus_a::0
Heat tolerance Trial 190901	wildtype(N2)	OP50	1	0.578831	0	0	32	Perseus	Perseus_a::0
Heat tolerance Trial 190901	wildtype(N2)	OP50	1	0.641331	0	0	32	Perseus	Perseus_a::0
Heat tolerance Trial 190901	wildtype(N2)	OP50	1	0.641331	0	0	32	Perseus	Perseus_a::0
Heat tolerance Trial 190901	wildtype(N2)	OP50	1	0.703831	0	0	32	Perseus	Perseus_a::0
Heat tolerance Trial 190901	wildtype(N2)	OP50	1	0.672581	0	0	32	Perseus	Perseus_a::0
Heat tolerance Trial 190901	wildtype(N2)	OP50	1	0.735081	0	0	32	Perseus	Perseus_a::0
Heat tolerance Trial 190901	wildtype(N2)	OP50	1	2.73508	0	0	32	Perseus	Perseus_a::0
Heat tolerance Trial 190901	wildtype(N2)	OP50	1	0.766331	0	0	32	Perseus	Perseus_a::0
Heat tolerance Trial 190901	wildtype(N2)	OP50	1	0.641331	0	0	32	Perseus	Perseus_a::0
Heat tolerance Trial 190901	wildtype(N2)	OP50	1	0.641331	0	0	32	Perseus	Perseus_a::0
Heat tolerance Trial 190901	wildtype(N2)	OP50	1	0.610081	0	0	32	Perseus	Perseus_a::0
Heat tolerance Trial 190901	wildtype(N2)	OP50	1	0.485081	0	0	32	Perseus	Perseus_a::0
Heat tolerance Trial 190901	wildtype(N2)	OP50	1	0.391331	0	0	32	Perseus	Perseus_a::0
Heat tolerance Trial 190901	wildtype(N2)	OP50	1	0.610081	0	0	32	Perseus	Perseus_a::0
Heat tolerance Trial 190901	wildtype(N2)	OP50	1	0.735081	0	0	32	Perseus	Perseus_a::0
Heat tolerance Trial 190901	wildtype(N2)	OP50	1	0.735081	0	0	32	Perseus	Perseus_a::0
Heat tolerance Trial 190901	wildtype(N2)	OP50	1	0.766331	0	0	32	Perseus	Perseus_a::0
Heat tolerance Trial 190901	wildtype(N2)	OP50	1	0.516331	0	0	32	Perseus	Perseus_a::0
Heat tolerance Trial 190901	wildtype(N2)	OP50	1	0.578831	0	0	32	Perseus	Perseus_a::0
Heat tolerance Trial 190901	wildtype(N2)	OP50	1	0.516331	0	0	32	Perseus	Perseus_a::0
Heat tolerance Trial 190901	wildtype(N2)	OP50	1	0.735081	0	0	32	Perseus	Perseus_a::0
Heat tolerance Trial 190901	wildtype(N2)	OP50	1	0.485081	0	0	32	Perseus	Perseus_a::0
Heat tolerance Trial 190901	wildtype(N2)	OP50	1	0.578831	0	0	32	Perseus	Perseus_a::0
Heat tolerance Trial 190901	wildtype(N2)	OP50	1	0.672581	0	0	32	Perseus	Perseus_a::0
Heat tolerance Trial 190901	wildtype(N2)	OP50	1	0.547581	0	0	32	Perseus	Perseus_a::0
Heat tolerance Trial 190901	wildtype(N2)	OP50	1	0.610081	0	0	32	Perseus	Perseus_a::0
Heat tolerance Trial 190901	wildtype(N2)	OP50	1	0.641331	0	0	32	Perseus	Perseus_a::0
Heat tolerance Trial 190901	wildtype(N2)	OP50	1	0.797581	0	0	32	Perseus	Perseus_a::0
Heat tolerance Trial 190901	wildtype(N2)	OP50	1	0.578831	0	0	32	Perseus	Perseus_a::0
Heat tolerance Trial 190901	wildtype(N2)	OP50	1	0.703831	0	0	32	Perseus	Perseus_a::0
Heat tolerance Trial 190901	wildtype(N2)	OP50	1	0.641331	0	0	32	Perseus	Perseus_a::1
Heat tolerance Trial 190901	wildtype(N2)	OP50	1	2.73508	0	0	32	Perseus	Perseus_a::1
Heat tolerance Trial 190901	wildtype(N2)	OP50	1	0.766331	0	0	32	Perseus	Perseus_a::1
Heat tolerance Trial 190901	wildtype(N2)	OP50	1	0.797581	0	0	32	Perseus	Perseus_a::1
Heat tolerance Trial 190901	wildtype(N2)	OP50	1	0.672581	0	0	32	Perseus	Perseus_a::1
Heat tolerance Trial 190901	wildtype(N2)	OP50	1	0.641331	0	0	32	Perseus	Perseus_a::1
Heat tolerance Trial 190901	wildtype(N2)	OP50	1	0.641331	0	0	32	Perseus	Perseus_a::1
Heat tolerance Trial 190901	wildtype(N2)	OP50	1	0.672581	0	0	32	Perseus	Perseus_a::1
Heat tolerance Trial 190901	wildtype(N2)	OP50	1	0.766331	0	0	32	Perseus	Perseus_a::1
Heat tolerance Trial 190901	wildtype(N2)	OP50	1	0.641331	0	0	32	Perseus	Perseus_a::1
Heat tolerance Trial 190901	wildtype(N2)	OP50	1	0.516331	0	0	32	Perseus	Perseus_a::1
Heat tolerance Trial 190901	wildtype(N2)	OP50	1	0.547581	0	0	32	Perseus	Perseus_a::1
Heat tolerance Trial 190901	wildtype(N2)	OP50	1	0.766331	0	0	32	Perseus	Perseus_a::1
Heat tolerance Trial 190901	wildtype(N2)	OP50	1	0.735081	0	0	32	Perseus	Perseus_a::1
Heat tolerance Trial 190901	wildtype(N2)	OP50	1	0.735081	0	0	32	Perseus	Perseus_a::1
Heat tolerance Trial 190901	wildtype(N2)	OP50	1	0.578831	0	0	32	Perseus	Perseus_a::1
Heat tolerance Trial 190901	wildtype(N2)	OP50	1	0.672581	0	0	32	Perseus	Perseus_a::1
Heat tolerance Trial 190901	wildtype(N2)	OP50	1	0.797581	0	0	32	Perseus	Perseus_a::1
Heat tolerance Trial 190901	wildtype(N2)	OP50	1	0.797581	0	0	32	Perseus	Perseus_a::1
Heat tolerance Trial 190901	wildtype(N2)	OP50	1	0.922581	0	0	32	Perseus	Perseus_a::1
Heat tolerance Trial 190901	wildtype(N2)	OP50	1	0.953831	0	0	32	Perseus	Perseus_a::1
Heat tolerance Trial 190901	wildtype(N2)	OP50	1	0.547581	0	0	32	Perseus	Perseus_a::1
Heat tolerance Trial 190901	wildtype(N2)	OP50	1	0.703831	0	0	32	Perseus	Perseus_a::1
Heat tolerance Trial 190901	wildtype(N2)	OP50	1	0.828831	0	0	32	Perseus	Perseus_a::1
Heat tolerance Trial 190901	wildtype(N2)	OP50	1	1.07883	0	0	32	Perseus	Perseus_a::1
Heat tolerance Trial 190901	wildtype(N2)	OP50	1	0.828831	0	0	32	Perseus	Perseus_a::1
Heat tolerance Trial 190901	wildtype(N2)	OP50	1	0.516331	0	0	32	Perseus	Perseus_a::1
Heat tolerance Trial 190901	wildtype(N2)	OP50	1	0.516331	0	0	32	Perseus	Perseus_a::1
Heat tolerance Trial 190901	wildtype(N2)	OP50	1	0.766331	0	0	32	Perseus	Perseus_a::1
Heat tolerance Trial 190901	wildtype(N2)	OP50	1	0.766331	0	0	32	Perseus	Perseus_a::1
Heat tolerance Trial 190901	wildtype(N2)	OP50	1	0.641331	0	0	32	Perseus	Perseus_a::1
Heat tolerance Trial 190901	wildtype(N2)	OP50	1	0.766331	0	0	32	Perseus	Perseus_a::1
Heat tolerance Trial 190901	wildtype(N2)	OP50	1	0.672581	0	0	32	Perseus	Perseus_a::1
Heat tolerance Trial 190901	wildtype(N2)	OP50	1	0.641331	0	0	32	Perseus	Perseus_a::1
Heat tolerance Trial 190901	wildtype(N2)	OP50	1	0.516331	0	0	32	Perseus	Perseus_a::1
Heat tolerance Trial 190901	wildtype(N2)	OP50	1	0.641331	0	0	32	Perseus	Perseus_a::1
Heat tolerance Trial 190901	wildtype(N2)	OP50	1	0.641331	0	0	32	Perseus	Perseus_a::1
Heat tolerance Trial 190901	wildtype(N2)	OP50	1	0.766331	0	0	32	Perseus	Perseus_a::1
Heat tolerance Trial 190901	wildtype(N2)	OP50	1	0.578831	0	0	32	Perseus	Perseus_a::1
Heat tolerance Trial 190901	wildtype(N2)	OP50	1	0.860081	0	0	32	Perseus	Perseus_a::1
Heat tolerance Trial 190901	wildtype(N2)	OP50	1	0.735081	0	0	32	Perseus	Perseus_a::1
Heat tolerance Trial 190901	wildtype(N2)	OP50	1	0.735081	0	0	32	Perseus	Perseus_a::1
Heat tolerance Trial 190901	wildtype(N2)	OP50	1	0.703831	0	0	32	Perseus	Perseus_a::1
Heat tolerance Trial 190901	wildtype(N2)	OP50	1	0.766331	0	0	32	Perseus	Perseus_a::1
Heat tolerance Trial 190901	wildtype(N2)	OP50	1	0.703831	0	0	32	Perseus	Perseus_a::1
Heat tolerance Trial 190901	wildtype(N2)	OP50	1	0.672581	0	0	32	Perseus	Perseus_a::1
Heat tolerance Trial 190901	wildtype(N2)	OP50	1	2.73508	0	0	32	Perseus	Perseus_a::1
Heat tolerance Trial 190901	wildtype(N2)	OP50	1	0.672581	0	0	32	Perseus	Perseus_a::1
Heat tolerance Trial 190901	wildtype(N2)	OP50	1	0.735081	0	0	32	Perseus	Perseus_a::1
Heat tolerance Trial 190901	wildtype(N2)	OP50	1	1.11008	0	0	32	Perseus	Perseus_a::1
Heat tolerance Trial 190901	wildtype(N2)	OP50	1	0.766331	0	0	32	Perseus	Perseus_a::1
Heat tolerance Trial 190901	wildtype(N2)	OP50	1	0.578831	0	0	32	Perseus	Perseus_a::1
Heat tolerance Trial 190901	wildtype(N2)	OP50	1	0.578831	0	0	32	Perseus	Perseus_a::1
Heat tolerance Trial 190901	wildtype(N2)	OP50	1	0.641331	0	0	32	Perseus	Perseus_a::1
Heat tolerance Trial 190901	wildtype(N2)	OP50	1	0.860081	0	0	32	Perseus	Perseus_a::1
Heat tolerance Trial 190901	wildtype(N2)	OP50	1	0.610081	0	0	32	Perseus	Perseus_a::1
Heat tolerance Trial 190901	wildtype(N2)	OP50	1	0.672581	0	0	32	Perseus	Perseus_a::1
Heat tolerance Trial 190901	wildtype(N2)	OP50	1	0.578831	0	0	32	Perseus	Perseus_a::1
Heat tolerance Trial 190901	wildtype(N2)	OP50	1	0.922581	0	0	32	Perseus	Perseus_a::1
Heat tolerance Trial 190901	wildtype(N2)	OP50	1	1.01633	0	0	32	Perseus	Perseus_a::1
Heat tolerance Trial 190901	wildtype(N2)	OP50	1	0.703831	0	0	32	Perseus	Perseus_a::1
Heat tolerance Trial 190901	wildtype(N2)	OP50	1	0.391331	0	0	32	Perseus	Perseus_a::1
Heat tolerance Trial 190901	wildtype(N2)	OP50	1	0.610081	0	0	32	Perseus	Perseus_a::1
Heat tolerance Trial 190901	wildtype(N2)	OP50	1	0.703831	0	0	32	Perseus	Perseus_a::1
Heat tolerance Trial 190901	wildtype(N2)	OP50	1	0.891331	0	0	32	Perseus	Perseus_a::1
Heat tolerance Trial 190901	wildtype(N2)	OP50	1	0.797581	0	0	32	Perseus	Perseus_a::1
Heat tolerance Trial 190901	wildtype(N2)	OP50	1	0.828831	0	0	32	Perseus	Perseus_a::1
Heat tolerance Trial 190901	wildtype(N2)	OP50	1	0.891331	0	0	32	Perseus	Perseus_a::1
Heat tolerance Trial 190901	wildtype(N2)	OP50	1	0.766331	0	0	32	Perseus	Perseus_a::1
Heat tolerance Trial 190901	wildtype(N2)	OP50	1	1.17258	0	0	32	Perseus	Perseus_a::1
Heat tolerance Trial 190901	wildtype(N2)	OP50	1	0.641331	0	0	32	Perseus	Perseus_a::1
Heat tolerance Trial 190901	wildtype(N2)	OP50	1	0.453831	0	0	32	Perseus	Perseus_a::1
Heat tolerance Trial 190901	wildtype(N2)	OP50	1	0.641331	0	0	32	Perseus	Perseus_a::1
Heat tolerance Trial 190901	wildtype(N2)	OP50	1	0.735081	0	0	32	Perseus	Perseus_a::1
Heat tolerance Trial 190901	wildtype(N2)	OP50	1	0.735081	0	0	32	Perseus	Perseus_a::1
Heat tolerance Trial 190901	wildtype(N2)	OP50	1	0.485081	0	0	32	Perseus	Perseus_a::1
Heat tolerance Trial 190901	wildtype(N2)	OP50	1	0.610081	0	0	32	Perseus	Perseus_a::1
Heat tolerance Trial 190901	wildtype(N2)	OP50	1	0.703831	0	0	32	Perseus	Perseus_a::1
Heat tolerance Trial 190901	wildtype(N2)	OP50	1	0.641331	0	0	32	Perseus	Perseus_a::1
Heat tolerance Trial 190901	wildtype(N2)	OP50	1	1.64133	0	0	32	Perseus	Perseus_a::2
Heat tolerance Trial 190901	wildtype(N2)	OP50	1	0.641331	1	0	32	Perseus	Perseus_a::2
Heat tolerance Trial 190901	wildtype(N2)	OP50	1	0.985081	0	0	32	Perseus	Perseus_a::2
Heat tolerance Trial 190901	wildtype(N2)	OP50	1	0.766331	0	0	32	Perseus	Perseus_a::2
Heat tolerance Trial 190901	wildtype(N2)	OP50	1	0.672581	0	0	32	Perseus	Perseus_a::2
Heat tolerance Trial 190901	wildtype(N2)	OP50	1	0.703831	0	0	32	Perseus	Perseus_a::2
Heat tolerance Trial 190901	wildtype(N2)	OP50	1	0.547581	0	0	32	Perseus	Perseus_a::2
Heat tolerance Trial 190901	wildtype(N2)	OP50	1	0.735081	0	0	32	Perseus	Perseus_a::2
Heat tolerance Trial 190901	wildtype(N2)	OP50	1	0.672581	0	0	32	Perseus	Perseus_a::2
Heat tolerance Trial 190901	wildtype(N2)	OP50	1	0.641331	0	0	32	Perseus	Perseus_a::2
Heat tolerance Trial 190901	raga-1(ok386)	OP50	1	0.578831	1	0	32	Perseus	Perseus_a::3
Heat tolerance Trial 190901	raga-1(ok386)	OP50	1	1.07883	0	0	32	Perseus	Perseus_a::3
Heat tolerance Trial 190901	raga-1(ok386)	OP50	1	1.20383	0	0	32	Perseus	Perseus_a::3
Heat tolerance Trial 190901	raga-1(ok386)	OP50	1	0.672581	1	0	32	Perseus	Perseus_a::3
Heat tolerance Trial 190901	raga-1(ok386)	OP50	1	1.17258	0	0	32	Perseus	Perseus_a::3
Heat tolerance Trial 190901	raga-1(ok386)	OP50	1	1.01633	0	0	32	Perseus	Perseus_a::3
Heat tolerance Trial 190901	raga-1(ok386)	OP50	1	1.07883	0	0	32	Perseus	Perseus_a::3
Heat tolerance Trial 190901	raga-1(ok386)	OP50	1	0.547581	0	0	32	Perseus	Perseus_a::3

[truncated: 4 more sheets: 20191104_32C_tor_atf4, 20191216_32C_ATF4oe_cth2, 20191219_32C_ATF4oe_cth2, 200630_32C_ATF4oe_cth2mg599]
