# Supplementary material for: ATF-4 and hydrogen sulfide signalling mediate longevity in response to inhibition of translation or mTORC1
Source: Nat Commun. 2022 Feb 18;13:967. doi: 10.1038/s41467-022-28599-9 (PMC8857226; doi:10.1038/s41467-022-28599-9)
Supplement: Supplementary file 11 — Supplementary Data 8 [file 41467_2022_28599_MOESM11_ESM.xlsx]

## Sheet: Summary
Supplementary Data 8: Arsenite oxidative stress assays.
Arsenite oxidative stress assays
Strain / RNAi	Integrated activity, AUC [a.u.]			% mean change to control	P-value (Mann-Whitney) vs. control	Fig.
						Person who performed assay
Trial of reduce mitochondrial function mutant animals at the first day of adulthood in 14 mM Arsenite. Trial 20181130
wild type (N2)	1 ± 0.131					RV/CYE, ED4f
atf-4(tm4397)*	0.752 ± 0.075			-24.752	0.179654	ED4f
clk-1(qm30)§	1.716 ± 0.159			71.551	0.015152	ED4f
clk-1(qm30); atf-4(tm4397)	1.836 ± 0.077			83.582	0.002165	ED4f
					*0.037917
					§0.798445
P-value and % mean lifespan change are relative to wild type (N2), * atf-4(tm4397), and § clk-1(qm30)
Trial of reduce mitochondrial function mutants at the first day of adulthood in 14 mM Arsenite. Trial 20181207
wild type (N2)	1 ± 0.126					RV/CYE
atf-4(tm4397)*	1.137 ± 0.115			13.674	0.484848
isp-1(qm150)”	1.706 ± 0.116			70.568	0.008658
isp-1(qm150); atf-4(tm4397)	1.712 ± 0.14			71.219	0.004329
					*0.194871
					“0.878477
P-value and % mean lifespan change are relative to wild type (N2), * atf-4(tm4397), and “ isp-1(qm150)
Trial of reduce mitochondrial function mutants at the first day of adulthood in 14 mM Arsenite. Trial 20181214
wild type (N2)	1 ± 0.079					RV/CYE
atf-4(tm4397)*	0.961 ± 0.076			-3.869	1
isp-1(qm150)”	1.2 ± 0.054			20.047	0.064935
isp-1(qm150); atf-4(tm4397)	1.285 ± 0.068			28.513	0.041126
					*0.130380
					“0.573737
P-value and % mean lifespan change are relative to wild type (N2), * atf-4(tm4397), and “ isp-1(qm150)
Trial of reduce mitochondrial function and genetic inhibition of TOR Complex 1 at the first day of adulthood in 5 mM Arsenite. Trial 20181225
wild type (N2)	1 ± 0.046					RV, ED4g
atf-4(tm4397)*	0.956 ± 0.086			-4.418	0.588745	ED4g
raga-1(ok386)§	1.701 ± 0.117			70.058	0.002165	ED4g
raga-1(ok386); atf-4(tm4397)	0.841 ± 0.059			-15.944	0.125541	ED4g
					*0.778865
					§0.028904
isp-1(qm150)”	1.57 ± 0.055			57.003	0.002165	ED4g
isp-1(qm150); atf-4(tm4397)	1.806 ± 0.15			80.557	0.002165	ED4g
					*0.064957
					“0.505361
P-value and % mean lifespan change are relative to wild type (N2), * atf-4(tm4397), § raga-1(ok386), and “isp-1(qm150)
Trial of reduce mitochondrial function and genetic inhibition of TOR Complex 1 at the first day of adulthood in 5 mM Arsenite. Trial 20181230
wild type (N2)	1 ± 0.054					RV
atf-4(tm4397)*	1.326 ± 0.064			32.63	0.002165
raga-1(ok386)§	1.174 ± 0.111			17.422	0.309524
raga-1(ok386); atf-4(tm4397)	0.835 ± 0.13			-16.484	0.309524
					*0.064957
					§0.130380
isp-1(qm150)”	1.12 ± 0.069			12.039	0.24026
isp-1(qm150); atf-4(tm4397)	1.35 ± 0.093			34.971	0.015152
					*0.505361
					“0.037917
P-value and % mean lifespan change are relative to wild type (N2), * atf-4(tm4397), § raga-1(ok386), and “isp-1(qm150)
Strains that were run in parallel are grouped together. About >100 C. elegans were loaded into a single well of a 96-well plate. 2 wells were filled with M9-physiological buffer as a movement control and 6 wells were filled with either 5 mM or 14 mM Arsenite per C. elegans strain. See tabs indicated for raw data. Log Rank test. Person who performed the arsenite oxidative stress assay: RV = Richar…

## Sheet: 20181130
Loading information				Time [minutes]
Well	Strain	Stressor	AUC [a.u.]	60	90	120	150	180	210	240	270	300	330	360	390	420	450	480	510	540	570	600	630	660	690	720	750	780	810	840	870	900	930	960	990	1020	1050	1080	1110	1140	1170	1200	1230	1260	1290	1320	1350	1380	1410
A1	wild type (N2)	M9	356340	214	243.5	244.5	249.5	260	254	261.5	263.5	256	254.5	261	249	260.5	245	260	256.5	261	259	265.5	257	256	269	258	256.5	261	236.5	250	254	268	249.5	250	237	235	228	227	218.5	228	217.5	185.5	177.5	184.5	189	163.5	174	156.5	137.5
A10	clk-1(qm30); atf-4(tm4397)	M9	705720	264.5	241.5	274	263	243	249.5	238	257.5	241.5	252	263.5	255	261.5	248	249.5	258.5	243.5	239	250	247.5	248	227	241.5	253.5	253.5	276	248.5	263.5	257.5	266.5	259	264.5	260	250.5	272.5	270.5	271.5	264	266.5	278.5	261.5	277.5	263	271	263.5	267.5
A8	atf-4(tm4397)	M9	610770	243	255	254	245	254.5	251.5	254.5	247.5	245	242	250	248	250.5	254	244	249.5	232.5	241	242.5	234.5	242	237	235.5	249.5	224.5	252.5	237.5	238.5	235.5	246	230.5	218	231	238.5	245	237.5	235	233	221.5	247	224.5	235.5	227.5	230.5	244.5	231.5
A9	clk-1(qm30)	M9	648660	191	177	195.5	175	157	163	173.5	172.5	168.5	167.5	181.5	159	180.5	178	159.5	171	185	180.5	161.5	168.5	155	187.5	167.5	180	180	201	184.5	206.5	183.5	198.5	202.5	192	211	216.5	221	220	235	213	228.5	227	209.5	244	228	228	215.5	247
B1	wild type (N2)	M9	356430	214	243.5	244.5	249.5	260	254	261.5	263.5	256	254.5	261	249	260.5	245	260	256.5	261	259	265.5	257	256	269	258	256.5	261	236.5	250	254	268	249.5	250	237	235	228	227	218.5	228	217.5	185.5	177.5	184.5	189	163.5	174	156.5	137.5
B10	clk-1(qm30); atf-4(tm4397)	M9	776415	264.5	241.5	274	263	243	249.5	238	257.5	241.5	252	263.5	255	261.5	248	249.5	258.5	243.5	239	250	247.5	248	227	241.5	253.5	253.5	276	248.5	263.5	257.5	266.5	259	264.5	260	250.5	272.5	270.5	271.5	264	266.5	278.5	261.5	277.5	263	271	263.5	267.5
B8	atf-4(tm4397)	M9	638430	243	255	254	245	254.5	251.5	254.5	247.5	245	242	250	248	250.5	254	244	249.5	232.5	241	242.5	234.5	242	237	235.5	249.5	224.5	252.5	237.5	238.5	235.5	246	230.5	218	231	238.5	245	237.5	235	233	221.5	247	224.5	235.5	227.5	230.5	244.5	231.5
B9	clk-1(qm30)	M9	651615	191	177	195.5	175	157	163	173.5	172.5	168.5	167.5	181.5	159	180.5	178	159.5	171	185	180.5	161.5	168.5	155	187.5	167.5	180	180	201	184.5	206.5	183.5	198.5	202.5	192	211	216.5	221	220	235	213	228.5	227	209.5	244	228	228	215.5	247
C1	wild type (N2)	Arsenite 14 mM	115935	233.333	201.167	183.833	168.167	168.333	163.5	163.333	143.333	143.333	133.667	142.333	106.667	124.5	114.833	113.167	114	99.5	101.833	92.5	85.5	86.8333	90	84.3333	92.8333	84.3333	59.6667	49.5	43	27.6667	26.8333	18.5	13.1667	7.66667	5	4.33333	3	4.16667	6.83333	5.83333	2	0	0	0	0	0	0
C10	clk-1(qm30); atf-4(tm4397)	Arsenite 14 mM	182115	243	247.333	264.333	264	265.167	266.167	252.5	258.5	249	244.833	238.833	240.5	230.833	212.833	214.333	217.167	200	191.5	194.5	190.333	179.833	190.667	171.5	159.833	142	144.5	134.333	132	109.333	90.1667	111.167	96.5	59	62	34.3333	18.6667	16.5	11.1667	9.16667	2.5	0	0	0	0	0	0
C8	atf-4(tm4397)	Arsenite 14 mM	58485	251	207.333	160.833	143.5	131	149	157.333	157.667	167.667	175.833	165	127.833	125.667	109.5	84.1667	80.1667	52.6667	46.5	35.1667	32.5	26.1667	21.1667	10	9.16667	11.6667	8	6.5	6	5.33333	3	0	0	0	0	0	0	0	0	0	0	0	0	0	0	0	0
C9	clk-1(qm30)	Arsenite 14 mM	153105	204.333	210.5	238.167	250.167	250.333	248.5	243.5	238.5	230.667	233.833	221.833	211.167	208	201.167	205.333	193.5	182.167	192.5	187.667	183.5	162	164.833	151	141.333	131	131.5	115.667	115.667	104.833	83.6667	71.5	58.8333	66.5	35.5	33.5	27	21.1667	20	7.16667	12	12	8	7.33333	4	5	7.66667
D1	wild type (N2)	Arsenite 14 mM	121920	233.333	201.167	183.833	168.167	168.333	163.5	163.333	143.333	143.333	133.667	142.333	106.667	124.5	114.833	113.167	114	99.5	101.833	92.5	85.5	86.8333	90	84.3333	92.8333	84.3333	59.6667	49.5	43	27.6667	26.8333	18.5	13.1667	7.66667	5	4.33333	3	4.16667	6.83333	5.83333	2	0	0	0	0	0	0
D10	clk-1(qm30); atf-4(tm4397)	Arsenite 14 mM	211365	243	247.333	264.333	264	265.167	266.167	252.5	258.5	249	244.833	238.833	240.5	230.833	212.833	214.333	217.167	200	191.5	194.5	190.333	179.833	190.667	171.5	159.833	142	144.5	134.333	132	109.333	90.1667	111.167	96.5	59	62	34.3333	18.6667	16.5	11.1667	9.16667	2.5	0	0	0	0	0	0
D8	atf-4(tm4397)	Arsenite 14 mM	70875	251	207.333	160.833	143.5	131	149	157.333	157.667	167.667	175.833	165	127.833	125.667	109.5	84.1667	80.1667	52.6667	46.5	35.1667	32.5	26.1667	21.1667	10	9.16667	11.6667	8	6.5	6	5.33333	3	0	0	0	0	0	0	0	0	0	0	0	0	0	0	0	0
D9	clk-1(qm30)	Arsenite 14 mM	201855	204.333	210.5	238.167	250.167	250.333	248.5	243.5	238.5	230.667	233.833	221.833	211.167	208	201.167	205.333	193.5	182.167	192.5	187.667	183.5	162	164.833	151	141.333	131	131.5	115.667	115.667	104.833	83.6667	71.5	58.8333	66.5	35.5	33.5	27	21.1667	20	7.16667	12	12	8	7.33333	4	5	7.66667
E1	wild type (N2)	Arsenite 14 mM	80820	233.333	201.167	183.833	168.167	168.333	163.5	163.333	143.333	143.333	133.667	142.333	106.667	124.5	114.833	113.167	114	99.5	101.833	92.5	85.5	86.8333	90	84.3333	92.8333	84.3333	59.6667	49.5	43	27.6667	26.8333	18.5	13.1667	7.66667	5	4.33333	3	4.16667	6.83333	5.83333	2	0	0	0	0	0	0
E10	clk-1(qm30); atf-4(tm4397)	Arsenite 14 mM	217500	243	247.333	264.333	264	265.167	266.167	252.5	258.5	249	244.833	238.833	240.5	230.833	212.833	214.333	217.167	200	191.5	194.5	190.333	179.833	190.667	171.5	159.833	142	144.5	134.333	132	109.333	90.1667	111.167	96.5	59	62	34.3333	18.6667	16.5	11.1667	9.16667	2.5	0	0	0	0	0	0
E8	atf-4(tm4397)	Arsenite 14 mM	64110	251	207.333	160.833	143.5	131	149	157.333	157.667	167.667	175.833	165	127.833	125.667	109.5	84.1667	80.1667	52.6667	46.5	35.1667	32.5	26.1667	21.1667	10	9.16667	11.6667	8	6.5	6	5.33333	3	0	0	0	0	0	0	0	0	0	0	0	0	0	0	0	0
E9	clk-1(qm30)	Arsenite 14 mM	185430	204.333	210.5	238.167	250.167	250.333	248.5	243.5	238.5	230.667	233.833	221.833	211.167	208	201.167	205.333	193.5	182.167	192.5	187.667	183.5	162	164.833	151	141.333	131	131.5	115.667	115.667	104.833	83.6667	71.5	58.8333	66.5	35.5	33.5	27	21.1667	20	7.16667	12	12	8	7.33333	4	5	7.66667
F1	wild type (N2)	Arsenite 14 mM	53025	233.333	201.167	183.833	168.167	168.333	163.5	163.333	143.333	143.333	133.667	142.333	106.667	124.5	114.833	113.167	114	99.5	101.833	92.5	85.5	86.8333	90	84.3333	92.8333	84.3333	59.6667	49.5	43	27.6667	26.8333	18.5	13.1667	7.66667	5	4.33333	3	4.16667	6.83333	5.83333	2	0	0	0	0	0	0
F10	clk-1(qm30); atf-4(tm4397)	Arsenite 14 mM	166200	243	247.333	264.333	264	265.167	266.167	252.5	258.5	249	244.833	238.833	240.5	230.833	212.833	214.333	217.167	200	191.5	194.5	190.333	179.833	190.667	171.5	159.833	142	144.5	134.333	132	109.333	90.1667	111.167	96.5	59	62	34.3333	18.6667	16.5	11.1667	9.16667	2.5	0	0	0	0	0	0
F8	atf-4(tm4397)	Arsenite 14 mM	105015	251	207.333	160.833	143.5	131	149	157.333	157.667	167.667	175.833	165	127.833	125.667	109.5	84.1667	80.1667	52.6667	46.5	35.1667	32.5	26.1667	21.1667	10	9.16667	11.6667	8	6.5	6	5.33333	3	0	0	0	0	0	0	0	0	0	0	0	0	0	0	0	0
F9	clk-1(qm30)	Arsenite 14 mM	119955	204.333	210.5	238.167	250.167	250.333	248.5	243.5	238.5	230.667	233.833	221.833	211.167	208	201.167	205.333	193.5	182.167	192.5	187.667	183.5	162	164.833	151	141.333	131	131.5	115.667	115.667	104.833	83.6667	71.5	58.8333	66.5	35.5	33.5	27	21.1667	20	7.16667	12	12	8	7.33333	4	5	7.66667
G1	wild type (N2)	Arsenite 14 mM	146850	233.333	201.167	183.833	168.167	168.333	163.5	163.333	143.333	143.333	133.667	142.333	106.667	124.5	114.833	113.167	114	99.5	101.833	92.5	85.5	86.8333	90	84.3333	92.8333	84.3333	59.6667	49.5	43	27.6667	26.8333	18.5	13.1667	7.66667	5	4.33333	3	4.16667	6.83333	5.83333	2	0	0	0	0	0	0
G10	clk-1(qm30); atf-4(tm4397)	Arsenite 14 mM	213180	243	247.333	264.333	264	265.167	266.167	252.5	258.5	249	244.833	238.833	240.5	230.833	212.833	214.333	217.167	200	191.5	194.5	190.333	179.833	190.667	171.5	159.833	142	144.5	134.333	132	109.333	90.1667	111.167	96.5	59	62	34.3333	18.6667	16.5	11.1667	9.16667	2.5	0	0	0	0	0	0
G8	atf-4(tm4397)	Arsenite 14 mM	103050	251	207.333	160.833	143.5	131	149	157.333	157.667	167.667	175.833	165	127.833	125.667	109.5	84.1667	80.1667	52.6667	46.5	35.1667	32.5	26.1667	21.1667	10	9.16667	11.6667	8	6.5	6	5.33333	3	0	0	0	0	0	0	0	0	0	0	0	0	0	0	0	0
G9	clk-1(qm30)	Arsenite 14 mM	222375	204.333	210.5	238.167	250.167	250.333	248.5	243.5	238.5	230.667	233.833	221.833	211.167	208	201.167	205.333	193.5	182.167	192.5	187.667	183.5	162	164.833	151	141.333	131	131.5	115.667	115.667	104.833	83.6667	71.5	58.8333	66.5	35.5	33.5	27	21.1667	20	7.16667	12	12	8	7.33333	4	5	7.66667
H1	wild type (N2)	Arsenite 14 mM	129030	233.333	201.167	183.833	168.167	168.333	163.5	163.333	143.333	143.333	133.667	142.333	106.667	124.5	114.833	113.167	114	99.5	101.833	92.5	85.5	86.8333	90	84.3333	92.8333	84.3333	59.6667	49.5	43	27.6667	26.8333	18.5	13.1667	7.66667	5	4.33333	3	4.16667	6.83333	5.83333	2	0	0	0	0	0	0
H10	clk-1(qm30); atf-4(tm4397)	Arsenite 14 mM	198480	243	247.333	264.333	264	265.167	266.167	252.5	258.5	249	244.833	238.833	240.5	230.833	212.833	214.333	217.167	200	191.5	194.5	190.333	179.833	190.667	171.5	159.833	142	144.5	134.333	132	109.333	90.1667	111.167	96.5	59	62	34.3333	18.6667	16.5	11.1667	9.16667	2.5	0	0	0	0	0	0
H8	atf-4(tm4397)	Arsenite 14 mM	85755	251	207.333	160.833	143.5	131	149	157.333	157.667	167.667	175.833	165	127.833	125.667	109.5	84.1667	80.1667	52.6667	46.5	35.1667	32.5	26.1667	21.1667	10	9.16667	11.6667	8	6.5	6	5.33333	3	0	0	0	0	0	0	0	0	0	0	0	0	0	0	0	0
H9	clk-1(qm30)	Arsenite 14 mM	228210	204.333	210.5	238.167	250.167	250.333	248.5	243.5	238.5	230.667	233.833	221.833	211.167	208	201.167	205.333	193.5	182.167	192.5	187.667	183.5	162	164.833	151	141.333	131	131.5	115.667	115.667	104.833	83.6667	71.5	58.8333	66.5	35.5	33.5	27	21.1667	20	7.16667	12	12	8	7.33333	4	5	7.66667
[truncated: 52 more columns]

## Sheet: 20181207
Loading information				Time [minutes]
Well	Strain	Stressor	AUC [a.u.]	60	90	120	150	180	210	240	270	300	330	360	390	420	450	480	510	540	570	600	630	660	690	720	750	780	810	840	870	900	930	960	990	1020	1050	1080	1110	1140	1170	1200	1230	1260	1290	1320	1350	1380	1410
A10	isp-1(qm150); atf-4(tm4397)	M9	469890	300.5	308	291	287.5	297.5	296.5	295	277.5	268.5	280.5	265	255	267	250.5	257	259	253	247	244	251	256	265	240	251.5	234	263.5	243.5	237.5	246.5	243	234.5	247	236	242.5	234.5	214	218	225	224	227	224	218	216.5	229	221.5	219.5
A3	wild type (N2)	M9	443685	329.5	309.5	304	290.5	304	312	292.5	296	291	286	289	287	283	289	297.5	295	284.5	288.5	273.5	290.5	292.5	279	291.5	279.5	292	286	279	281	275.5	272	268	269.5	262.5	249	251	243.5	248	261	241.5	246.5	236.5	216	211	208	212	209
A4	atf-4(tm4397)	M9	624780	324.5	323	326	325	322	308	298	316	326.5	325	320	326	317	308	311.5	297.5	292	299.5	303	292.5	295.5	300.5	293.5	314	307	303.5	294	302	306	317.5	297.5	303	296.5	290.5	309.5	289	299	295	300.5	288.5	286.5	284	282	276.5	294.5	283.5
A9	isp-1(qm150)	M9	534720	300	300.5	297.5	289	298	292	290	291.5	282.5	285.5	273	272	276.5	281	259	264.5	257.5	259.5	247	258.5	253.5	244	240	241.5	246.5	243.5	233	245	252	237	250.5	237	240.5	232.5	242	220	212.5	209.5	210	239	232	242	239	230.5	229	241.5
B10	isp-1(qm150); atf-4(tm4397)	M9	552315	300.5	308	291	287.5	297.5	296.5	295	277.5	268.5	280.5	265	255	267	250.5	257	259	253	247	244	251	256	265	240	251.5	234	263.5	243.5	237.5	246.5	243	234.5	247	236	242.5	234.5	214	218	225	224	227	224	218	216.5	229	221.5	219.5
B3	wild type (N2)	M9	636405	329.5	309.5	304	290.5	304	312	292.5	296	291	286	289	287	283	289	297.5	295	284.5	288.5	273.5	290.5	292.5	279	291.5	279.5	292	286	279	281	275.5	272	268	269.5	262.5	249	251	243.5	248	261	241.5	246.5	236.5	216	211	208	212	209
B4	atf-4(tm4397)	M9	752355	324.5	323	326	325	322	308	298	316	326.5	325	320	326	317	308	311.5	297.5	292	299.5	303	292.5	295.5	300.5	293.5	314	307	303.5	294	302	306	317.5	297.5	303	296.5	290.5	309.5	289	299	295	300.5	288.5	286.5	284	282	276.5	294.5	283.5
B9	isp-1(qm150)	M9	588630	300	300.5	297.5	289	298	292	290	291.5	282.5	285.5	273	272	276.5	281	259	264.5	257.5	259.5	247	258.5	253.5	244	240	241.5	246.5	243.5	233	245	252	237	250.5	237	240.5	232.5	242	220	212.5	209.5	210	239	232	242	239	230.5	229	241.5
C10	isp-1(qm150); atf-4(tm4397)	Arsenite 14 mM	125280	286.833	278	269.167	264.167	264.833	263.5	251.667	240	239.5	232.333	224.167	197.333	199.167	173	168.167	149.333	132.167	150.667	121.333	104.167	109.5	81.1667	94.8333	73.3333	72	60	36.6667	43.6667	36.3333	26.3333	11.8333	15.5	11.6667	25.6667	25.3333	18.3333	20.3333	12.3333	10.5	14.1667	6.16667	3.5	0	0	0	0
C3	wild type (N2)	Arsenite 14 mM	71520	242.667	226.833	226	212.667	206	198.333	175.5	162.5	143.667	126.667	107.667	91.6667	73.6667	49.1667	43.8333	47.5	57.5	48.3333	54.5	53	45.5	38.3333	33	32.3333	34.8333	27.6667	30.6667	23.5	24.1667	11.5	5.5	6	8.83333	5.83333	4.66667	4.16667	3.5	0	0	0	0	0	0	0	0	0
C4	atf-4(tm4397)	Arsenite 14 mM	69555	234	257.667	254.167	252.167	249.333	230.5	219.333	201.833	177.833	174.667	143.5	130.167	104.833	99.8333	77.6667	43.1667	22.3333	14.6667	12.1667	13.3333	16.6667	13.5	7.33333	7.83333	5	12.3333	13.8333	13	8.33333	11	13.6667	12.5	7.66667	10	8.16667	5.66667	2.5	0	0	0	0	0	0	0	0	0
C9	isp-1(qm150)	Arsenite 14 mM	108660	291	289.667	271.333	269.167	264.167	260.667	250	229.333	222.833	203.167	192.167	182.667	172.333	168.833	141.333	143.667	134.5	116	102	116.333	94.5	97.1667	105.167	95	91.1667	91.6667	84.8333	81.6667	53	50.5	33.1667	18.8333	10.3333	9	3	7.5	7.33333	9	7.16667	5.83333	0	0	0	0	0	0
D10	isp-1(qm150); atf-4(tm4397)	Arsenite 14 mM	120960	286.833	278	269.167	264.167	264.833	263.5	251.667	240	239.5	232.333	224.167	197.333	199.167	173	168.167	149.333	132.167	150.667	121.333	104.167	109.5	81.1667	94.8333	73.3333	72	60	36.6667	43.6667	36.3333	26.3333	11.8333	15.5	11.6667	25.6667	25.3333	18.3333	20.3333	12.3333	10.5	14.1667	6.16667	3.5	0	0	0	0
D3	wild type (N2)	Arsenite 14 mM	70185	242.667	226.833	226	212.667	206	198.333	175.5	162.5	143.667	126.667	107.667	91.6667	73.6667	49.1667	43.8333	47.5	57.5	48.3333	54.5	53	45.5	38.3333	33	32.3333	34.8333	27.6667	30.6667	23.5	24.1667	11.5	5.5	6	8.83333	5.83333	4.66667	4.16667	3.5	0	0	0	0	0	0	0	0	0
D4	atf-4(tm4397)	Arsenite 14 mM	78090	234	257.667	254.167	252.167	249.333	230.5	219.333	201.833	177.833	174.667	143.5	130.167	104.833	99.8333	77.6667	43.1667	22.3333	14.6667	12.1667	13.3333	16.6667	13.5	7.33333	7.83333	5	12.3333	13.8333	13	8.33333	11	13.6667	12.5	7.66667	10	8.16667	5.66667	2.5	0	0	0	0	0	0	0	0	0
D9	isp-1(qm150)	Arsenite 14 mM	146370	291	289.667	271.333	269.167	264.167	260.667	250	229.333	222.833	203.167	192.167	182.667	172.333	168.833	141.333	143.667	134.5	116	102	116.333	94.5	97.1667	105.167	95	91.1667	91.6667	84.8333	81.6667	53	50.5	33.1667	18.8333	10.3333	9	3	7.5	7.33333	9	7.16667	5.83333	0	0	0	0	0	0
E10	isp-1(qm150); atf-4(tm4397)	Arsenite 14 mM	153510	286.833	278	269.167	264.167	264.833	263.5	251.667	240	239.5	232.333	224.167	197.333	199.167	173	168.167	149.333	132.167	150.667	121.333	104.167	109.5	81.1667	94.8333	73.3333	72	60	36.6667	43.6667	36.3333	26.3333	11.8333	15.5	11.6667	25.6667	25.3333	18.3333	20.3333	12.3333	10.5	14.1667	6.16667	3.5	0	0	0	0
E3	wild type (N2)	Arsenite 14 mM	90585	242.667	226.833	226	212.667	206	198.333	175.5	162.5	143.667	126.667	107.667	91.6667	73.6667	49.1667	43.8333	47.5	57.5	48.3333	54.5	53	45.5	38.3333	33	32.3333	34.8333	27.6667	30.6667	23.5	24.1667	11.5	5.5	6	8.83333	5.83333	4.66667	4.16667	3.5	0	0	0	0	0	0	0	0	0
E4	atf-4(tm4397)	Arsenite 14 mM	93300	234	257.667	254.167	252.167	249.333	230.5	219.333	201.833	177.833	174.667	143.5	130.167	104.833	99.8333	77.6667	43.1667	22.3333	14.6667	12.1667	13.3333	16.6667	13.5	7.33333	7.83333	5	12.3333	13.8333	13	8.33333	11	13.6667	12.5	7.66667	10	8.16667	5.66667	2.5	0	0	0	0	0	0	0	0	0
E9	isp-1(qm150)	Arsenite 14 mM	148185	291	289.667	271.333	269.167	264.167	260.667	250	229.333	222.833	203.167	192.167	182.667	172.333	168.833	141.333	143.667	134.5	116	102	116.333	94.5	97.1667	105.167	95	91.1667	91.6667	84.8333	81.6667	53	50.5	33.1667	18.8333	10.3333	9	3	7.5	7.33333	9	7.16667	5.83333	0	0	0	0	0	0
F10	isp-1(qm150); atf-4(tm4397)	Arsenite 14 mM	147780	286.833	278	269.167	264.167	264.833	263.5	251.667	240	239.5	232.333	224.167	197.333	199.167	173	168.167	149.333	132.167	150.667	121.333	104.167	109.5	81.1667	94.8333	73.3333	72	60	36.6667	43.6667	36.3333	26.3333	11.8333	15.5	11.6667	25.6667	25.3333	18.3333	20.3333	12.3333	10.5	14.1667	6.16667	3.5	0	0	0	0
F3	wild type (N2)	Arsenite 14 mM	58440	242.667	226.833	226	212.667	206	198.333	175.5	162.5	143.667	126.667	107.667	91.6667	73.6667	49.1667	43.8333	47.5	57.5	48.3333	54.5	53	45.5	38.3333	33	32.3333	34.8333	27.6667	30.6667	23.5	24.1667	11.5	5.5	6	8.83333	5.83333	4.66667	4.16667	3.5	0	0	0	0	0	0	0	0	0
F4	atf-4(tm4397)	Arsenite 14 mM	133245	234	257.667	254.167	252.167	249.333	230.5	219.333	201.833	177.833	174.667	143.5	130.167	104.833	99.8333	77.6667	43.1667	22.3333	14.6667	12.1667	13.3333	16.6667	13.5	7.33333	7.83333	5	12.3333	13.8333	13	8.33333	11	13.6667	12.5	7.66667	10	8.16667	5.66667	2.5	0	0	0	0	0	0	0	0	0
F9	isp-1(qm150)	Arsenite 14 mM	153930	291	289.667	271.333	269.167	264.167	260.667	250	229.333	222.833	203.167	192.167	182.667	172.333	168.833	141.333	143.667	134.5	116	102	116.333	94.5	97.1667	105.167	95	91.1667	91.6667	84.8333	81.6667	53	50.5	33.1667	18.8333	10.3333	9	3	7.5	7.33333	9	7.16667	5.83333	0	0	0	0	0	0
G10	isp-1(qm150); atf-4(tm4397)	Arsenite 14 mM	161415	286.833	278	269.167	264.167	264.833	263.5	251.667	240	239.5	232.333	224.167	197.333	199.167	173	168.167	149.333	132.167	150.667	121.333	104.167	109.5	81.1667	94.8333	73.3333	72	60	36.6667	43.6667	36.3333	26.3333	11.8333	15.5	11.6667	25.6667	25.3333	18.3333	20.3333	12.3333	10.5	14.1667	6.16667	3.5	0	0	0	0
G3	wild type (N2)	Arsenite 14 mM	119205	242.667	226.833	226	212.667	206	198.333	175.5	162.5	143.667	126.667	107.667	91.6667	73.6667	49.1667	43.8333	47.5	57.5	48.3333	54.5	53	45.5	38.3333	33	32.3333	34.8333	27.6667	30.6667	23.5	24.1667	11.5	5.5	6	8.83333	5.83333	4.66667	4.16667	3.5	0	0	0	0	0	0	0	0	0
G4	atf-4(tm4397)	Arsenite 14 mM	121260	234	257.667	254.167	252.167	249.333	230.5	219.333	201.833	177.833	174.667	143.5	130.167	104.833	99.8333	77.6667	43.1667	22.3333	14.6667	12.1667	13.3333	16.6667	13.5	7.33333	7.83333	5	12.3333	13.8333	13	8.33333	11	13.6667	12.5	7.66667	10	8.16667	5.66667	2.5	0	0	0	0	0	0	0	0	0
G9	isp-1(qm150)	Arsenite 14 mM	175320	291	289.667	271.333	269.167	264.167	260.667	250	229.333	222.833	203.167	192.167	182.667	172.333	168.833	141.333	143.667	134.5	116	102	116.333	94.5	97.1667	105.167	95	91.1667	91.6667	84.8333	81.6667	53	50.5	33.1667	18.8333	10.3333	9	3	7.5	7.33333	9	7.16667	5.83333	0	0	0	0	0	0
H10	isp-1(qm150); atf-4(tm4397)	Arsenite 14 mM	205725	286.833	278	269.167	264.167	264.833	263.5	251.667	240	239.5	232.333	224.167	197.333	199.167	173	168.167	149.333	132.167	150.667	121.333	104.167	109.5	81.1667	94.8333	73.3333	72	60	36.6667	43.6667	36.3333	26.3333	11.8333	15.5	11.6667	25.6667	25.3333	18.3333	20.3333	12.3333	10.5	14.1667	6.16667	3.5	0	0	0	0
H3	wild type (N2)	Arsenite 14 mM	124275	242.667	226.833	226	212.667	206	198.333	175.5	162.5	143.667	126.667	107.667	91.6667	73.6667	49.1667	43.8333	47.5	57.5	48.3333	54.5	53	45.5	38.3333	33	32.3333	34.8333	27.6667	30.6667	23.5	24.1667	11.5	5.5	6	8.83333	5.83333	4.66667	4.16667	3.5	0	0	0	0	0	0	0	0	0
H4	atf-4(tm4397)	Arsenite 14 mM	111810	234	257.667	254.167	252.167	249.333	230.5	219.333	201.833	177.833	174.667	143.5	130.167	104.833	99.8333	77.6667	43.1667	22.3333	14.6667	12.1667	13.3333	16.6667	13.5	7.33333	7.83333	5	12.3333	13.8333	13	8.33333	11	13.6667	12.5	7.66667	10	8.16667	5.66667	2.5	0	0	0	0	0	0	0	0	0
H9	isp-1(qm150)	Arsenite 14 mM	178725	291	289.667	271.333	269.167	264.167	260.667	250	229.333	222.833	203.167	192.167	182.667	172.333	168.833	141.333	143.667	134.5	116	102	116.333	94.5	97.1667	105.167	95	91.1667	91.6667	84.8333	81.6667	53	50.5	33.1667	18.8333	10.3333	9	3	7.5	7.33333	9	7.16667	5.83333	0	0	0	0	0	0
[truncated: 52 more columns]

## Sheet: 20181214
Loading information				Time [minutes]
Well	Strain	Stressor	AUC [a.u.]	60	90	120	150	180	210	240	270	300	330	360	390	420	450	480	510	540	570	600	630	660	690	720	750	780	810	840	870	900	930	960	990	1020	1050	1080	1110	1140	1170	1200	1230	1260	1290	1320	1350	1380	1410
A1	wild type (N2)	M9	352395	300.5	313	291	304.5	276.5	260.5	268	273.5	287.5	309	324	308	307	304	299.5	304.5	299.5	303	303	294.5	291.5	288.5	283	286.5	293.5	291.5	310.5	300.5	298	293	280.5	286.5	288	283	277	289.5	259.5	266.5	247.5	226	197	198	156	158.5	153	130.5
A2	atf-4(tm4397)	M9	470025	302.5	299	289.5	285	278.5	308	277	316	298.5	283	291.5	297	292.5	298.5	298.5	295	299.5	302.5	294.5	299	301	306.5	295.5	286.5	291	291.5	291.5	273.5	304	290	285.5	281.5	284.5	292	291.5	276	277.5	287	289	277.5	285	280	264.5	278.5	253.5	262.5
A6	isp-1(qm150)	M9	580035	317.5	309.5	305	316	304.5	301	321.5	290.5	309.5	298	305.5	293.5	302.5	302	278.5	298	288	304	281.5	294.5	282	282.5	282	295	296.5	277	280	279.5	290.5	273	263.5	273	289.5	268.5	280.5	274	280	274.5	267.5	273	266.5	268	261.5	266	251	247.5
A7	isp-1(qm150); atf-4(tm4397)	M9	483765	307	300	308	305.5	300	294.5	295.5	296.5	299	297.5	281	288	293.5	298	298	273.5	289	292	264	289	286.5	280	280.5	284	296	295	290.5	284.5	282	278	281	272.5	283	274.5	265.5	278	282.5	284	277	274	270.5	266.5	270.5	271	262	259.5
B1	wild type (N2)	M9	528930	300.5	313	291	304.5	276.5	260.5	268	273.5	287.5	309	324	308	307	304	299.5	304.5	299.5	303	303	294.5	291.5	288.5	283	286.5	293.5	291.5	310.5	300.5	298	293	280.5	286.5	288	283	277	289.5	259.5	266.5	247.5	226	197	198	156	158.5	153	130.5
B2	atf-4(tm4397)	M9	781395	302.5	299	289.5	285	278.5	308	277	316	298.5	283	291.5	297	292.5	298.5	298.5	295	299.5	302.5	294.5	299	301	306.5	295.5	286.5	291	291.5	291.5	273.5	304	290	285.5	281.5	284.5	292	291.5	276	277.5	287	289	277.5	285	280	264.5	278.5	253.5	262.5
B6	isp-1(qm150)	M9	745800	317.5	309.5	305	316	304.5	301	321.5	290.5	309.5	298	305.5	293.5	302.5	302	278.5	298	288	304	281.5	294.5	282	282.5	282	295	296.5	277	280	279.5	290.5	273	263.5	273	289.5	268.5	280.5	274	280	274.5	267.5	273	266.5	268	261.5	266	251	247.5
B7	isp-1(qm150); atf-4(tm4397)	M9	756420	307	300	308	305.5	300	294.5	295.5	296.5	299	297.5	281	288	293.5	298	298	273.5	289	292	264	289	286.5	280	280.5	284	296	295	290.5	284.5	282	278	281	272.5	283	274.5	265.5	278	282.5	284	277	274	270.5	266.5	270.5	271	262	259.5
C1	wild type (N2)	Arsenite 14 mM	92880	227.333	267.667	273	265.833	268.667	257.333	256	246.5	225	211.667	180.167	152.833	132.5	117.667	114	88	62.8333	52.3333	23.6667	24	16.1667	21	16.5	18	19	12.8333	6.66667	3.66667	6	7.16667	9	5.83333	4.83333	3.83333	6.5	4.33333	0	0	0	0	0	0	0	0	0	0
C2	atf-4(tm4397)	Arsenite 14 mM	102720	256.833	248.833	232.833	213	210.833	201.333	192.167	165.5	157.5	130.333	119.333	121	90	81.5	56.3333	56.1667	55	49.8333	51.1667	52.8333	41.3333	36.1667	38.1667	28.5	36.3333	34.6667	33.5	32.3333	27.6667	31.8333	22.8333	21.5	20.1667	17.5	24.3333	25.1667	21.5	20.8333	9.33333	5.16667	6.33333	4.66667	4.33333	0	0	0
C6	isp-1(qm150)	Arsenite 14 mM	137505	297	285.167	279.667	279.833	272.167	266.167	246	230.833	203.167	185.5	174	161.333	143.5	162.667	124	123.833	116.833	113.333	83.8333	69.1667	60.8333	54.5	52.6667	53.3333	46.8333	50.5	33.8333	25.5	26.6667	16.1667	24.5	18	9	13.8333	5.5	6	4.83333	3	0	0	0	0	0	0	0	0
C7	isp-1(qm150); atf-4(tm4397)	Arsenite 14 mM	112545	300.167	273	277.167	267.833	264.333	261	256.333	251.167	240.5	221.333	194.167	164.667	154.833	138.833	127.333	126.333	111.333	124.333	83.5	90.3333	84.1667	74.5	57	39	41.1667	31	17.1667	29.1667	40.8333	18.8333	17.6667	19.8333	12.5	5.16667	1.83333	0	0	0	0	0	0	0	0	0	0	0
D1	wild type (N2)	Arsenite 14 mM	95910	227.333	267.667	273	265.833	268.667	257.333	256	246.5	225	211.667	180.167	152.833	132.5	117.667	114	88	62.8333	52.3333	23.6667	24	16.1667	21	16.5	18	19	12.8333	6.66667	3.66667	6	7.16667	9	5.83333	4.83333	3.83333	6.5	4.33333	0	0	0	0	0	0	0	0	0	0
D2	atf-4(tm4397)	Arsenite 14 mM	94725	256.833	248.833	232.833	213	210.833	201.333	192.167	165.5	157.5	130.333	119.333	121	90	81.5	56.3333	56.1667	55	49.8333	51.1667	52.8333	41.3333	36.1667	38.1667	28.5	36.3333	34.6667	33.5	32.3333	27.6667	31.8333	22.8333	21.5	20.1667	17.5	24.3333	25.1667	21.5	20.8333	9.33333	5.16667	6.33333	4.66667	4.33333	0	0	0
D6	isp-1(qm150)	Arsenite 14 mM	126765	297	285.167	279.667	279.833	272.167	266.167	246	230.833	203.167	185.5	174	161.333	143.5	162.667	124	123.833	116.833	113.333	83.8333	69.1667	60.8333	54.5	52.6667	53.3333	46.8333	50.5	33.8333	25.5	26.6667	16.1667	24.5	18	9	13.8333	5.5	6	4.83333	3	0	0	0	0	0	0	0	0
D7	isp-1(qm150); atf-4(tm4397)	Arsenite 14 mM	132120	300.167	273	277.167	267.833	264.333	261	256.333	251.167	240.5	221.333	194.167	164.667	154.833	138.833	127.333	126.333	111.333	124.333	83.5	90.3333	84.1667	74.5	57	39	41.1667	31	17.1667	29.1667	40.8333	18.8333	17.6667	19.8333	12.5	5.16667	1.83333	0	0	0	0	0	0	0	0	0	0	0
E1	wild type (N2)	Arsenite 14 mM	96630	227.333	267.667	273	265.833	268.667	257.333	256	246.5	225	211.667	180.167	152.833	132.5	117.667	114	88	62.8333	52.3333	23.6667	24	16.1667	21	16.5	18	19	12.8333	6.66667	3.66667	6	7.16667	9	5.83333	4.83333	3.83333	6.5	4.33333	0	0	0	0	0	0	0	0	0	0
E2	atf-4(tm4397)	Arsenite 14 mM	132330	256.833	248.833	232.833	213	210.833	201.333	192.167	165.5	157.5	130.333	119.333	121	90	81.5	56.3333	56.1667	55	49.8333	51.1667	52.8333	41.3333	36.1667	38.1667	28.5	36.3333	34.6667	33.5	32.3333	27.6667	31.8333	22.8333	21.5	20.1667	17.5	24.3333	25.1667	21.5	20.8333	9.33333	5.16667	6.33333	4.66667	4.33333	0	0	0
E6	isp-1(qm150)	Arsenite 14 mM	122025	297	285.167	279.667	279.833	272.167	266.167	246	230.833	203.167	185.5	174	161.333	143.5	162.667	124	123.833	116.833	113.333	83.8333	69.1667	60.8333	54.5	52.6667	53.3333	46.8333	50.5	33.8333	25.5	26.6667	16.1667	24.5	18	9	13.8333	5.5	6	4.83333	3	0	0	0	0	0	0	0	0
E7	isp-1(qm150); atf-4(tm4397)	Arsenite 14 mM	157890	300.167	273	277.167	267.833	264.333	261	256.333	251.167	240.5	221.333	194.167	164.667	154.833	138.833	127.333	126.333	111.333	124.333	83.5	90.3333	84.1667	74.5	57	39	41.1667	31	17.1667	29.1667	40.8333	18.8333	17.6667	19.8333	12.5	5.16667	1.83333	0	0	0	0	0	0	0	0	0	0	0
F1	wild type (N2)	Arsenite 14 mM	120750	227.333	267.667	273	265.833	268.667	257.333	256	246.5	225	211.667	180.167	152.833	132.5	117.667	114	88	62.8333	52.3333	23.6667	24	16.1667	21	16.5	18	19	12.8333	6.66667	3.66667	6	7.16667	9	5.83333	4.83333	3.83333	6.5	4.33333	0	0	0	0	0	0	0	0	0	0
F2	atf-4(tm4397)	Arsenite 14 mM	122895	256.833	248.833	232.833	213	210.833	201.333	192.167	165.5	157.5	130.333	119.333	121	90	81.5	56.3333	56.1667	55	49.8333	51.1667	52.8333	41.3333	36.1667	38.1667	28.5	36.3333	34.6667	33.5	32.3333	27.6667	31.8333	22.8333	21.5	20.1667	17.5	24.3333	25.1667	21.5	20.8333	9.33333	5.16667	6.33333	4.66667	4.33333	0	0	0
F6	isp-1(qm150)	Arsenite 14 mM	150885	297	285.167	279.667	279.833	272.167	266.167	246	230.833	203.167	185.5	174	161.333	143.5	162.667	124	123.833	116.833	113.333	83.8333	69.1667	60.8333	54.5	52.6667	53.3333	46.8333	50.5	33.8333	25.5	26.6667	16.1667	24.5	18	9	13.8333	5.5	6	4.83333	3	0	0	0	0	0	0	0	0
F7	isp-1(qm150); atf-4(tm4397)	Arsenite 14 mM	161490	300.167	273	277.167	267.833	264.333	261	256.333	251.167	240.5	221.333	194.167	164.667	154.833	138.833	127.333	126.333	111.333	124.333	83.5	90.3333	84.1667	74.5	57	39	41.1667	31	17.1667	29.1667	40.8333	18.8333	17.6667	19.8333	12.5	5.16667	1.83333	0	0	0	0	0	0	0	0	0	0	0
G1	wild type (N2)	Arsenite 14 mM	146805	227.333	267.667	273	265.833	268.667	257.333	256	246.5	225	211.667	180.167	152.833	132.5	117.667	114	88	62.8333	52.3333	23.6667	24	16.1667	21	16.5	18	19	12.8333	6.66667	3.66667	6	7.16667	9	5.83333	4.83333	3.83333	6.5	4.33333	0	0	0	0	0	0	0	0	0	0
G2	atf-4(tm4397)	Arsenite 14 mM	100665	256.833	248.833	232.833	213	210.833	201.333	192.167	165.5	157.5	130.333	119.333	121	90	81.5	56.3333	56.1667	55	49.8333	51.1667	52.8333	41.3333	36.1667	38.1667	28.5	36.3333	34.6667	33.5	32.3333	27.6667	31.8333	22.8333	21.5	20.1667	17.5	24.3333	25.1667	21.5	20.8333	9.33333	5.16667	6.33333	4.66667	4.33333	0	0	0
G6	isp-1(qm150)	Arsenite 14 mM	109860	297	285.167	279.667	279.833	272.167	266.167	246	230.833	203.167	185.5	174	161.333	143.5	162.667	124	123.833	116.833	113.333	83.8333	69.1667	60.8333	54.5	52.6667	53.3333	46.8333	50.5	33.8333	25.5	26.6667	16.1667	24.5	18	9	13.8333	5.5	6	4.83333	3	0	0	0	0	0	0	0	0
G7	isp-1(qm150); atf-4(tm4397)	Arsenite 14 mM	132915	300.167	273	277.167	267.833	264.333	261	256.333	251.167	240.5	221.333	194.167	164.667	154.833	138.833	127.333	126.333	111.333	124.333	83.5	90.3333	84.1667	74.5	57	39	41.1667	31	17.1667	29.1667	40.8333	18.8333	17.6667	19.8333	12.5	5.16667	1.83333	0	0	0	0	0	0	0	0	0	0	0
H1	wild type (N2)	Arsenite 14 mM	100995	227.333	267.667	273	265.833	268.667	257.333	256	246.5	225	211.667	180.167	152.833	132.5	117.667	114	88	62.8333	52.3333	23.6667	24	16.1667	21	16.5	18	19	12.8333	6.66667	3.66667	6	7.16667	9	5.83333	4.83333	3.83333	6.5	4.33333	0	0	0	0	0	0	0	0	0	0
H2	atf-4(tm4397)	Arsenite 14 mM	75330	256.833	248.833	232.833	213	210.833	201.333	192.167	165.5	157.5	130.333	119.333	121	90	81.5	56.3333	56.1667	55	49.8333	51.1667	52.8333	41.3333	36.1667	38.1667	28.5	36.3333	34.6667	33.5	32.3333	27.6667	31.8333	22.8333	21.5	20.1667	17.5	24.3333	25.1667	21.5	20.8333	9.33333	5.16667	6.33333	4.66667	4.33333	0	0	0
H6	isp-1(qm150)	Arsenite 14 mM	138030	297	285.167	279.667	279.833	272.167	266.167	246	230.833	203.167	185.5	174	161.333	143.5	162.667	124	123.833	116.833	113.333	83.8333	69.1667	60.8333	54.5	52.6667	53.3333	46.8333	50.5	33.8333	25.5	26.6667	16.1667	24.5	18	9	13.8333	5.5	6	4.83333	3	0	0	0	0	0	0	0	0
H7	isp-1(qm150); atf-4(tm4397)	Arsenite 14 mM	143475	300.167	273	277.167	267.833	264.333	261	256.333	251.167	240.5	221.333	194.167	164.667	154.833	138.833	127.333	126.333	111.333	124.333	83.5	90.3333	84.1667	74.5	57	39	41.1667	31	17.1667	29.1667	40.8333	18.8333	17.6667	19.8333	12.5	5.16667	1.83333	0	0	0	0	0	0	0	0	0	0	0
[truncated: 52 more columns]

## Sheet: 20181225
Loading information				Time [minutes]
Well	Strain	Stressor	AUC [a.u.]	60	90	120	150	180	210	240	270	300	330	360	390	420	450	480	510	540	570	600	630	660	690	720	750	780	810	840	870	900	930	960	990	1020	1050	1080	1110	1140	1170	1200	1230	1260	1290	1320	1350	1380	1410
A1	wild type (N2)	M9	737505	199.5	200.5	224	230	209.5	238.5	253.5	239	242	263	260.5	261	242.5	272	256.5	274.5	255	262	273.5	268.5	272.5	274	258	290	287	292.5	292	274	280	279	277.5	284	288.5	277	275.5	272	272	281	280	274	280.5	284	276	265.5	272	263
A3	atf-4(tm4397)	M9	774000	152.5	204.5	160	289	259	274.5	227.5	249	241.5	272.5	242	235.5	259.5	254	257.5	241.5	249	220.5	246	224	230	232	239.5	247	227.5	246.5	252.5	278	302	291.5	298	293.5	333.5	321	312	312.5	310.5	318.5	305.5	311.5	304.5	307	310.5	309.5	305	307
A4	raga-1(ok386)	M9	905820	298.5	302.5	290	298.5	316	304	317	304	304	304	322	313.5	316.5	300	291.5	314	317.5	307	309.5	318	307.5	316	299	299.5	289.5	310.5	311.5	305	296	297.5	310.5	307.5	290.5	303	302.5	303.5	302.5	305	308	315.5	292.5	285	291	312	310.5	293.5
A5	raga-1(ok386); atf-4(tm4397)	M9	898965	281.5	280	289.5	311	299.5	293.5	310.5	304	316.5	288	289.5	289	308	285	286.5	300	284	282	280	286	294	285	294	274	278	262	257	264	260.5	272	280	269	270	267	258.5	271	279	263	275	263.5	273	269	275.5	266	265.5	276.5
A6	isp-1(qm150)	M9	905505	325	309	315	310.5	298	313	301.5	307	302	297.5	293	305	288	291	304	295.5	293.5	290	298	282	287.5	295.5	303.5	285.5	291	293.5	297	294.5	292.5	279.5	295	282.5	290	283.5	287.5	274	275	284	282	285.5	286	282	280	275	288	279
A7	isp-1(qm150); atf-4(tm4397)	M9	767160	302.5	285.5	278	293.5	283	275	279	265.5	274.5	278.5	290	287	291	282.5	281	281	281.5	285.5	271	266.5	270	257.5	286	260.5	260	270	284.5	276	277	273.5	264	277	271	291.5	283.5	269.5	263.5	274	257	259	259.5	250.5	267.5	276.5	264.5	270.5
B1	wild type (N2)	M9	777825	199.5	200.5	224	230	209.5	238.5	253.5	239	242	263	260.5	261	242.5	272	256.5	274.5	255	262	273.5	268.5	272.5	274	258	290	287	292.5	292	274	280	279	277.5	284	288.5	277	275.5	272	272	281	280	274	280.5	284	276	265.5	272	263
B3	atf-4(tm4397)	M9	777825	152.5	204.5	160	289	259	274.5	227.5	249	241.5	272.5	242	235.5	259.5	254	257.5	241.5	249	220.5	246	224	230	232	239.5	247	227.5	246.5	252.5	278	302	291.5	298	293.5	333.5	321	312	312.5	310.5	318.5	305.5	311.5	304.5	307	310.5	309.5	305	307
B4	raga-1(ok386)	M9	840870	298.5	302.5	290	298.5	316	304	317	304	304	304	322	313.5	316.5	300	291.5	314	317.5	307	309.5	318	307.5	316	299	299.5	289.5	310.5	311.5	305	296	297.5	310.5	307.5	290.5	303	302.5	303.5	302.5	305	308	315.5	292.5	285	291	312	310.5	293.5
B5	raga-1(ok386); atf-4(tm4397)	M9	467100	281.5	280	289.5	311	299.5	293.5	310.5	304	316.5	288	289.5	289	308	285	286.5	300	284	282	280	286	294	285	294	274	278	262	257	264	260.5	272	280	269	270	267	258.5	271	279	263	275	263.5	273	269	275.5	266	265.5	276.5
B6	isp-1(qm150)	M9	594315	325	309	315	310.5	298	313	301.5	307	302	297.5	293	305	288	291	304	295.5	293.5	290	298	282	287.5	295.5	303.5	285.5	291	293.5	297	294.5	292.5	279.5	295	282.5	290	283.5	287.5	274	275	284	282	285.5	286	282	280	275	288	279
B7	isp-1(qm150); atf-4(tm4397)	M9	835575	302.5	285.5	278	293.5	283	275	279	265.5	274.5	278.5	290	287	291	282.5	281	281	281.5	285.5	271	266.5	270	257.5	286	260.5	260	270	284.5	276	277	273.5	264	277	271	291.5	283.5	269.5	263.5	274	257	259	259.5	250.5	267.5	276.5	264.5	270.5
C1	wild type (N2)	5 mM Arsenite	291030	246.333	255	265.667	281	287.5	282.833	272.5	282.333	272.667	265.167	267.333	270.833	271	257.167	262.5	253.5	255.5	245.5	243.833	229.333	230.167	229.333	223.167	230.667	212.333	200.833	195.333	185	196.833	212	199.5	182.5	174	164	154.167	137.667	130.167	123.333	111.167	94	90	70.5	72	70.3333	70.1667	66.8333
C3	atf-4(tm4397)	5 mM Arsenite	235065	255.5	264	268.333	279.5	285.667	292.167	284.167	281.333	281.167	279.833	272	267.5	255.833	251.833	247.167	241.333	234.5	232.833	223.167	224.333	211.167	203	207.333	203.667	198.5	197.833	175	186	184.333	177.833	193.167	177.333	175.167	161.667	154.333	140.333	146.833	129.333	118	114.167	96.5	97	81.5	68.5	61	68.5
C4	raga-1(ok386)	5 mM Arsenite	502890	288.833	300.5	288.833	296.167	286.833	282.667	283.667	283.333	283.167	280.667	279.333	276.167	290.5	282.5	283.333	278.333	284.333	286.833	279.167	285.167	281.833	278.667	272.833	277.833	274.333	273.333	267.167	271.333	260.833	259.333	259	259	257.5	259	251	251.667	241.333	249.833	249.167	252	250.333	243.167	253.333	239.167	235.333	248.333
C5	raga-1(ok386); atf-4(tm4397)	5 mM Arsenite	251850	296.4	292.6	291.2	282.6	277.6	277.8	269	269.8	273.4	272.2	255.6	259.4	259	256.2	251.2	236.4	239	235.8	227.4	229	231.6	227.6	226.4	211.4	209.4	215.4	203.4	195	166.2	175.4	158	137.6	130.6	126.6	96.8	80.2	63.8	54.8	54.8	36	39.2	31.6	21.2	3.2	0	0
C6	isp-1(qm150)	5 mM Arsenite	421350	303.833	308.667	306	294.167	293.833	292.833	293.833	290.667	291.667	280	284.333	283.667	287.5	284.667	286.833	287.5	282.333	279.5	282.667	284	277.667	267.167	267.167	277.5	274.667	267	262.667	265.333	251.667	267.167	256.333	273.833	265.5	259.167	261.5	253.5	244.833	251.167	242.333	241.167	246.5	239.833	256.667	225.5	239.167	218.5
C7	isp-1(qm150); atf-4(tm4397)	5 mM Arsenite	476640	293.667	299	289.667	286.167	278.5	269.5	268.167	262	264.833	260.5	262	269.667	261.667	270	270.833	272.333	266	269.5	278.667	275.833	276.833	276	273.167	270.833	266.5	272.167	271.333	279.667	269.167	276.5	270.333	264.667	272	261.5	263.667	267.833	256.5	256.167	255.833	253.167	248.333	240.5	240.667	239.333	239.333	229.667
D1	wild type (N2)	5 mM Arsenite	283980	246.333	255	265.667	281	287.5	282.833	272.5	282.333	272.667	265.167	267.333	270.833	271	257.167	262.5	253.5	255.5	245.5	243.833	229.333	230.167	229.333	223.167	230.667	212.333	200.833	195.333	185	196.833	212	199.5	182.5	174	164	154.167	137.667	130.167	123.333	111.167	94	90	70.5	72	70.3333	70.1667	66.8333
D3	atf-4(tm4397)	5 mM Arsenite	259650	255.5	264	268.333	279.5	285.667	292.167	284.167	281.333	281.167	279.833	272	267.5	255.833	251.833	247.167	241.333	234.5	232.833	223.167	224.333	211.167	203	207.333	203.667	198.5	197.833	175	186	184.333	177.833	193.167	177.333	175.167	161.667	154.333	140.333	146.833	129.333	118	114.167	96.5	97	81.5	68.5	61	68.5
D4	raga-1(ok386)	5 mM Arsenite	567705	288.833	300.5	288.833	296.167	286.833	282.667	283.667	283.333	283.167	280.667	279.333	276.167	290.5	282.5	283.333	278.333	284.333	286.833	279.167	285.167	281.833	278.667	272.833	277.833	274.333	273.333	267.167	271.333	260.833	259.333	259	259	257.5	259	251	251.667	241.333	249.833	249.167	252	250.333	243.167	253.333	239.167	235.333	248.333
D5	raga-1(ok386); atf-4(tm4397)	5 mM Arsenite	201150	296.4	292.6	291.2	282.6	277.6	277.8	269	269.8	273.4	272.2	255.6	259.4	259	256.2	251.2	236.4	239	235.8	227.4	229	231.6	227.6	226.4	211.4	209.4	215.4	203.4	195	166.2	175.4	158	137.6	130.6	126.6	96.8	80.2	63.8	54.8	54.8	36	39.2	31.6	21.2	3.2	0	0
D6	isp-1(qm150)	5 mM Arsenite	478335	303.833	308.667	306	294.167	293.833	292.833	293.833	290.667	291.667	280	284.333	283.667	287.5	284.667	286.833	287.5	282.333	279.5	282.667	284	277.667	267.167	267.167	277.5	274.667	267	262.667	265.333	251.667	267.167	256.333	273.833	265.5	259.167	261.5	253.5	244.833	251.167	242.333	241.167	246.5	239.833	256.667	225.5	239.167	218.5
D7	isp-1(qm150); atf-4(tm4397)	5 mM Arsenite	441645	293.667	299	289.667	286.167	278.5	269.5	268.167	262	264.833	260.5	262	269.667	261.667	270	270.833	272.333	266	269.5	278.667	275.833	276.833	276	273.167	270.833	266.5	272.167	271.333	279.667	269.167	276.5	270.333	264.667	272	261.5	263.667	267.833	256.5	256.167	255.833	253.167	248.333	240.5	240.667	239.333	239.333	229.667
E1	wild type (N2)	5 mM Arsenite	299175	246.333	255	265.667	281	287.5	282.833	272.5	282.333	272.667	265.167	267.333	270.833	271	257.167	262.5	253.5	255.5	245.5	243.833	229.333	230.167	229.333	223.167	230.667	212.333	200.833	195.333	185	196.833	212	199.5	182.5	174	164	154.167	137.667	130.167	123.333	111.167	94	90	70.5	72	70.3333	70.1667	66.8333
E3	atf-4(tm4397)	5 mM Arsenite	275535	255.5	264	268.333	279.5	285.667	292.167	284.167	281.333	281.167	279.833	272	267.5	255.833	251.833	247.167	241.333	234.5	232.833	223.167	224.333	211.167	203	207.333	203.667	198.5	197.833	175	186	184.333	177.833	193.167	177.333	175.167	161.667	154.333	140.333	146.833	129.333	118	114.167	96.5	97	81.5	68.5	61	68.5
E4	raga-1(ok386)	5 mM Arsenite	517020	288.833	300.5	288.833	296.167	286.833	282.667	283.667	283.333	283.167	280.667	279.333	276.167	290.5	282.5	283.333	278.333	284.333	286.833	279.167	285.167	281.833	278.667	272.833	277.833	274.333	273.333	267.167	271.333	260.833	259.333	259	259	257.5	259	251	251.667	241.333	249.833	249.167	252	250.333	243.167	253.333	239.167	235.333	248.333
E5	raga-1(ok386); atf-4(tm4397)	5 mM Arsenite	232545	296.4	292.6	291.2	282.6	277.6	277.8	269	269.8	273.4	272.2	255.6	259.4	259	256.2	251.2	236.4	239	235.8	227.4	229	231.6	227.6	226.4	211.4	209.4	215.4	203.4	195	166.2	175.4	158	137.6	130.6	126.6	96.8	80.2	63.8	54.8	54.8	36	39.2	31.6	21.2	3.2	0	0
E6	isp-1(qm150)	5 mM Arsenite	492375	303.833	308.667	306	294.167	293.833	292.833	293.833	290.667	291.667	280	284.333	283.667	287.5	284.667	286.833	287.5	282.333	279.5	282.667	284	277.667	267.167	267.167	277.5	274.667	267	262.667	265.333	251.667	267.167	256.333	273.833	265.5	259.167	261.5	253.5	244.833	251.167	242.333	241.167	246.5	239.833	256.667	225.5	239.167	218.5
E7	isp-1(qm150); atf-4(tm4397)	5 mM Arsenite	461835	293.667	299	289.667	286.167	278.5	269.5	268.167	262	264.833	260.5	262	269.667	261.667	270	270.833	272.333	266	269.5	278.667	275.833	276.833	276	273.167	270.833	266.5	272.167	271.333	279.667	269.167	276.5	270.333	264.667	272	261.5	263.667	267.833	256.5	256.167	255.833	253.167	248.333	240.5	240.667	239.333	239.333	229.667
F1	wild type (N2)	5 mM Arsenite	255660	246.333	255	265.667	281	287.5	282.833	272.5	282.333	272.667	265.167	267.333	270.833	271	257.167	262.5	253.5	255.5	245.5	243.833	229.333	230.167	229.333	223.167	230.667	212.333	200.833	195.333	185	196.833	212	199.5	182.5	174	164	154.167	137.667	130.167	123.333	111.167	94	90	70.5	72	70.3333	70.1667	66.8333
F3	atf-4(tm4397)	5 mM Arsenite	228675	255.5	264	268.333	279.5	285.667	292.167	284.167	281.333	281.167	279.833	272	267.5	255.833	251.833	247.167	241.333	234.5	232.833	223.167	224.333	211.167	203	207.333	203.667	198.5	197.833	175	186	184.333	177.833	193.167	177.333	175.167	161.667	154.333	140.333	146.833	129.333	118	114.167	96.5	97	81.5	68.5	61	68.5
F4	raga-1(ok386)	5 mM Arsenite	646920	288.833	300.5	288.833	296.167	286.833	282.667	283.667	283.333	283.167	280.667	279.333	276.167	290.5	282.5	283.333	278.333	284.333	286.833	279.167	285.167	281.833	278.667	272.833	277.833	274.333	273.333	267.167	271.333	260.833	259.333	259	259	257.5	259	251	251.667	241.333	249.833	249.167	252	250.333	243.167	253.333	239.167	235.333	248.333
F5	raga-1(ok386); atf-4(tm4397)	5 mM Arsenite	284220	296.4	292.6	291.2	282.6	277.6	277.8	269	269.8	273.4	272.2	255.6	259.4	259	256.2	251.2	236.4	239	235.8	227.4	229	231.6	227.6	226.4	211.4	209.4	215.4	203.4	195	166.2	175.4	158	137.6	130.6	126.6	96.8	80.2	63.8	54.8	54.8	36	39.2	31.6	21.2	3.2	0	0
F6	isp-1(qm150)	5 mM Arsenite	470340	303.833	308.667	306	294.167	293.833	292.833	293.833	290.667	291.667	280	284.333	283.667	287.5	284.667	286.833	287.5	282.333	279.5	282.667	284	277.667	267.167	267.167	277.5	274.667	267	262.667	265.333	251.667	267.167	256.333	273.833	265.5	259.167	261.5	253.5	244.833	251.167	242.333	241.167	246.5	239.833	256.667	225.5	239.167	218.5
F7	isp-1(qm150); atf-4(tm4397)	5 mM Arsenite	563205	293.667	299	289.667	286.167	278.5	269.5	268.167	262	264.833	260.5	262	269.667	261.667	270	270.833	272.333	266	269.5	278.667	275.833	276.833	276	273.167	270.833	266.5	272.167	271.333	279.667	269.167	276.5	270.333	264.667	272	261.5	263.667	267.833	256.5	256.167	255.833	253.167	248.333	240.5	240.667	239.333	239.333	229.667
G1	wild type (N2)	5 mM Arsenite	349380	246.333	255	265.667	281	287.5	282.833	272.5	282.333	272.667	265.167	267.333	270.833	271	257.167	262.5	253.5	255.5	245.5	243.833	229.333	230.167	229.333	223.167	230.667	212.333	200.833	195.333	185	196.833	212	199.5	182.5	174	164	154.167	137.667	130.167	123.333	111.167	94	90	70.5	72	70.3333	70.1667	66.8333
G3	atf-4(tm4397)	5 mM Arsenite	352995	255.5	264	268.333	279.5	285.667	292.167	284.167	281.333	281.167	279.833	272	267.5	255.833	251.833	247.167	241.333	234.5	232.833	223.167	224.333	211.167	203	207.333	203.667	198.5	197.833	175	186	184.333	177.833	193.167	177.333	175.167	161.667	154.333	140.333	146.833	129.333	118	114.167	96.5	97	81.5	68.5	61	68.5
G4	raga-1(ok386)	5 mM Arsenite	445770	288.833	300.5	288.833	296.167	286.833	282.667	283.667	283.333	283.167	280.667	279.333	276.167	290.5	282.5	283.333	278.333	284.333	286.833	279.167	285.167	281.833	278.667	272.833	277.833	274.333	273.333	267.167	271.333	260.833	259.333	259	259	257.5	259	251	251.667	241.333	249.833	249.167	252	250.333	243.167	253.333	239.167	235.333	248.333
G5	raga-1(ok386); atf-4(tm4397)	5 mM Arsenite	300165	296.4	292.6	291.2	282.6	277.6	277.8	269	269.8	273.4	272.2	255.6	259.4	259	256.2	251.2	236.4	239	235.8	227.4	229	231.6	227.6	226.4	211.4	209.4	215.4	203.4	195	166.2	175.4	158	137.6	130.6	126.6	96.8	80.2	63.8	54.8	54.8	36	39.2	31.6	21.2	3.2	0	0
G6	isp-1(qm150)	5 mM Arsenite	443940	303.833	308.667	306	294.167	293.833	292.833	293.833	290.667	291.667	280	284.333	283.667	287.5	284.667	286.833	287.5	282.333	279.5	282.667	284	277.667	267.167	267.167	277.5	274.667	267	262.667	265.333	251.667	267.167	256.333	273.833	265.5	259.167	261.5	253.5	244.833	251.167	242.333	241.167	246.5	239.833	256.667	225.5	239.167	218.5
G7	isp-1(qm150); atf-4(tm4397)	5 mM Arsenite	593730	293.667	299	289.667	286.167	278.5	269.5	268.167	262	264.833	260.5	262	269.667	261.667	270	270.833	272.333	266	269.5	278.667	275.833	276.833	276	273.167	270.833	266.5	272.167	271.333	279.667	269.167	276.5	270.333	264.667	272	261.5	263.667	267.833	256.5	256.167	255.833	253.167	248.333	240.5	240.667	239.333	239.333	229.667
H1	wild type (N2)	5 mM Arsenite	333750	246.333	255	265.667	281	287.5	282.833	272.5	282.333	272.667	265.167	267.333	270.833	271	257.167	262.5	253.5	255.5	245.5	243.833	229.333	230.167	229.333	223.167	230.667	212.333	200.833	195.333	185	196.833	212	199.5	182.5	174	164	154.167	137.667	130.167	123.333	111.167	94	90	70.5	72	70.3333	70.1667	66.8333
H3	atf-4(tm4397)	5 mM Arsenite	380955	255.5	264	268.333	279.5	285.667	292.167	284.167	281.333	281.167	279.833	272	267.5	255.833	251.833	247.167	241.333	234.5	232.833	223.167	224.333	211.167	203	207.333	203.667	198.5	197.833	175	186	184.333	177.833	193.167	177.333	175.167	161.667	154.333	140.333	146.833	129.333	118	114.167	96.5	97	81.5	68.5	61	68.5
H4	raga-1(ok386)	5 mM Arsenite	402795	288.833	300.5	288.833	296.167	286.833	282.667	283.667	283.333	283.167	280.667	279.333	276.167	290.5	282.5	283.333	278.333	284.333	286.833	279.167	285.167	281.833	278.667	272.833	277.833	274.333	273.333	267.167	271.333	260.833	259.333	259	259	257.5	259	251	251.667	241.333	249.833	249.167	252	250.333	243.167	253.333	239.167	235.333	248.333
H6	isp-1(qm150)	5 mM Arsenite	540090	303.833	308.667	306	294.167	293.833	292.833	293.833	290.667	291.667	280	284.333	283.667	287.5	284.667	286.833	287.5	282.333	279.5	282.667	284	277.667	267.167	267.167	277.5	274.667	267	262.667	265.333	251.667	267.167	256.333	273.833	265.5	259.167	261.5	253.5	244.833	251.167	242.333	241.167	246.5	239.833	256.667	225.5	239.167	218.5
H7	isp-1(qm150); atf-4(tm4397)	5 mM Arsenite	736395	293.667	299	289.667	286.167	278.5	269.5	268.167	262	264.833	260.5	262	269.667	261.667	270	270.833	272.333	266	269.5	278.667	275.833	276.833	276	273.167	270.833	266.5	272.167	271.333	279.667	269.167	276.5	270.333	264.667	272	261.5	263.667	267.833	256.5	256.167	255.833	253.167	248.333	240.5	240.667	239.333	239.333	229.667
[truncated: 52 more columns]

## Sheet: 20181230
Loading information				Time [minutes]
Well	Strain	Stressor	AUC [a.u.]	60	90	120	150	180	210	240	270	300	330	360	390	420	450	480	510	540	570	600	630	660	690	720	750	780	810	840	870	900	930	960	990	1020	1050	1080	1110	1140	1170	1200	1230	1260	1290	1320	1350	1380	1410
A1	wild type (N2)	M9	773025	260	286	254	258.5	283	265	257.5	289	284	289.5	274.5	290.5	277.5	284	295	301.5	311	284.5	302	300.5	299	292.5	311	292	290	286.5	278	291.5	291	285	283	291.5	295	304.5	284	278	284	287.5	288.5	304.5	293	280.5	300.5	301.5	305	292
A2	atf-4(tm4397)	M9	724545	200.5	220	194.5	209.5	228.5	245	222.5	206	252	249.5	260	283.5	292	283.5	281	279	282.5	292	271.5	280	289	256	273	271.5	261	252.5	260.5	272	252	274	260.5	263	285	282	272	289	286	274	288.5	285.5	291.5	279	286	294.5	288.5	302.5
A3	raga-1(ok386)	M9	821115	341	353.5	354.5	362	341.5	338	345.5	329	315	316.5	308.5	315	295	285.5	280	290	288	281	287	282.5	289	293	301.5	286	292.5	293	286	283	295	290	279.5	290	288	301.5	288.5	298	279	284	276.5	265.5	288	272	280.5	290	273	280
A4	raga-1(ok386); atf-4(tm4397)	M9	745740	216	210.5	203.5	215.5	207.5	218	207	222	198.5	233.5	239	238	242	247.5	252.5	245	238	253.5	244.5	249	249	247.5	249.5	256.5	254	245.5	273	258.5	255.5	245.5	247	264	252	250	244.5	236.5	252.5	246.5	244	242.5	247.5	244.5	237.5	225	248	238.5
A5	isp-1(qm150)	M9	679545	303.5	305.5	294	291	322.5	305.5	286	279.5	272.5	269	270	267.5	259	261	263	264.5	260.5	258	254	253.5	252	252.5	251.5	255	257	262	253	247	243	243.5	259.5	233.5	242.5	241.5	249	231.5	240	252	234.5	245.5	235	247.5	243	223	239	233
A6	isp-1(qm150); atf-4(tm4397)	M9	732930	295	318	306	308	304	291.5	293	298.5	308.5	295	298.5	282.5	288.5	279	281	260	271	260	275.5	256	251	262.5	267	260	252.5	272	275	277.5	272.5	266	274	268	269.5	268.5	259.5	270	261	261	252.5	258.5	242	245.5	270	258.5	254	270
B1	wild type (N2)	M9	819285	260	286	254	258.5	283	265	257.5	289	284	289.5	274.5	290.5	277.5	284	295	301.5	311	284.5	302	300.5	299	292.5	311	292	290	286.5	278	291.5	291	285	283	291.5	295	304.5	284	278	284	287.5	288.5	304.5	293	280.5	300.5	301.5	305	292
B2	atf-4(tm4397)	M9	675765	200.5	220	194.5	209.5	228.5	245	222.5	206	252	249.5	260	283.5	292	283.5	281	279	282.5	292	271.5	280	289	256	273	271.5	261	252.5	260.5	272	252	274	260.5	263	285	282	272	289	286	274	288.5	285.5	291.5	279	286	294.5	288.5	302.5
B3	raga-1(ok386)	M9	815415	341	353.5	354.5	362	341.5	338	345.5	329	315	316.5	308.5	315	295	285.5	280	290	288	281	287	282.5	289	293	301.5	286	292.5	293	286	283	295	290	279.5	290	288	301.5	288.5	298	279	284	276.5	265.5	288	272	280.5	290	273	280
B4	raga-1(ok386); atf-4(tm4397)	M9	648765	216	210.5	203.5	215.5	207.5	218	207	222	198.5	233.5	239	238	242	247.5	252.5	245	238	253.5	244.5	249	249	247.5	249.5	256.5	254	245.5	273	258.5	255.5	245.5	247	264	252	250	244.5	236.5	252.5	246.5	244	242.5	247.5	244.5	237.5	225	248	238.5
B5	isp-1(qm150)	M9	648300	303.5	305.5	294	291	322.5	305.5	286	279.5	272.5	269	270	267.5	259	261	263	264.5	260.5	258	254	253.5	252	252.5	251.5	255	257	262	253	247	243	243.5	259.5	233.5	242.5	241.5	249	231.5	240	252	234.5	245.5	235	247.5	243	223	239	233
B6	isp-1(qm150); atf-4(tm4397)	M9	737250	295	318	306	308	304	291.5	293	298.5	308.5	295	298.5	282.5	288.5	279	281	260	271	260	275.5	256	251	262.5	267	260	252.5	272	275	277.5	272.5	266	274	268	269.5	268.5	259.5	270	261	261	252.5	258.5	242	245.5	270	258.5	254	270
C1	wild type (N2)	5 mM Arsenite	492900	153.333	167	189	212.167	226.167	235.833	241.5	238.333	242	251.833	249.833	256.167	252.667	255.667	260.667	251.5	244.667	259.833	254.333	255.5	266.167	260.667	255.667	255.333	248.833	256	260.833	242.5	260	249.5	252.5	252.833	251.833	248.667	248.167	237.5	239.333	237.167	244.5	231.5	232.167	218.333	223.833	223.833	220.5	205.5
C2	atf-4(tm4397)	5 mM Arsenite	575160	196.833	219.333	225.333	252.167	264.5	267	273.667	277.833	277.5	276.333	277.5	283.833	281.333	285.167	276.167	275.667	287	272	282.667	294.333	289.667	278.5	285.5	281.333	281	291.167	278.833	275.333	289.5	289.5	276.333	283.167	278	284.333	282.667	275.333	279.5	281.333	274.667	277.167	274	283.167	268.333	268.833	266.833	257.167
C3	raga-1(ok386)	5 mM Arsenite	635955	250	269.667	275.333	271.167	280.5	286.667	291.167	279.167	282.833	266.5	271.167	265.333	269.167	274.167	274.333	258	261.5	269.167	266	259.667	256.833	263.833	259	255	253	242.333	252	252	244.667	244.333	233.833	239.5	245.667	240.333	240.5	230.5	234.5	231.5	222.833	219.5	209.5	212.167	204.5	196.5	208.667	208.667
C4	raga-1(ok386); atf-4(tm4397)	5 mM Arsenite	337080	209.167	227.833	237.333	249.167	250.333	242.667	245	246.5	239.5	234.333	243.5	242.167	243.167	233.333	238	244	239.667	239.833	240.667	236	228.833	238.5	225.5	215.5	227	214.167	206	207.333	205.667	204.333	183.833	187.833	178.833	193.5	175.333	165	171	150.167	153	168	153	151.333	132.167	141.833	164.167	136.167
C5	isp-1(qm150)	5 mM Arsenite	424800	295.667	295.5	286.833	288.167	255.667	263.333	248.167	235.667	236	237.333	236.833	239.167	242.833	233.5	250.833	246.333	249.667	245.333	245.5	254.167	247	244.667	248.333	241.333	247.333	247.333	225	236.667	239.667	243.167	242.5	239.167	238.5	229.667	228.667	233	223.167	227.833	223.667	226.167	206	214.333	221.5	203.167	211	204
C6	isp-1(qm150); atf-4(tm4397)	5 mM Arsenite	696885	306.833	301.333	294.333	297.333	289.833	280.833	289.667	282.167	278.833	279.667	270.833	268.667	282.167	265.667	270.333	268.833	272.833	273.333	270.5	262.667	274.667	274.5	262.667	261.667	266.167	268.333	264.5	274.167	268.667	262.833	266.833	273.667	279.167	263.167	265.667	267.5	264.5	267.167	250	265.667	257	268.5	255.5	262.667	241.333	250.167
D1	wild type (N2)	5 mM Arsenite	396405	153.333	167	189	212.167	226.167	235.833	241.5	238.333	242	251.833	249.833	256.167	252.667	255.667	260.667	251.5	244.667	259.833	254.333	255.5	266.167	260.667	255.667	255.333	248.833	256	260.833	242.5	260	249.5	252.5	252.833	251.833	248.667	248.167	237.5	239.333	237.167	244.5	231.5	232.167	218.333	223.833	223.833	220.5	205.5
D2	atf-4(tm4397)	5 mM Arsenite	576480	196.833	219.333	225.333	252.167	264.5	267	273.667	277.833	277.5	276.333	277.5	283.833	281.333	285.167	276.167	275.667	287	272	282.667	294.333	289.667	278.5	285.5	281.333	281	291.167	278.833	275.333	289.5	289.5	276.333	283.167	278	284.333	282.667	275.333	279.5	281.333	274.667	277.167	274	283.167	268.333	268.833	266.833	257.167
D3	raga-1(ok386)	5 mM Arsenite	513570	250	269.667	275.333	271.167	280.5	286.667	291.167	279.167	282.833	266.5	271.167	265.333	269.167	274.167	274.333	258	261.5	269.167	266	259.667	256.833	263.833	259	255	253	242.333	252	252	244.667	244.333	233.833	239.5	245.667	240.333	240.5	230.5	234.5	231.5	222.833	219.5	209.5	212.167	204.5	196.5	208.667	208.667
D4	raga-1(ok386); atf-4(tm4397)	5 mM Arsenite	268170	209.167	227.833	237.333	249.167	250.333	242.667	245	246.5	239.5	234.333	243.5	242.167	243.167	233.333	238	244	239.667	239.833	240.667	236	228.833	238.5	225.5	215.5	227	214.167	206	207.333	205.667	204.333	183.833	187.833	178.833	193.5	175.333	165	171	150.167	153	168	153	151.333	132.167	141.833	164.167	136.167
D5	isp-1(qm150)	5 mM Arsenite	519795	295.667	295.5	286.833	288.167	255.667	263.333	248.167	235.667	236	237.333	236.833	239.167	242.833	233.5	250.833	246.333	249.667	245.333	245.5	254.167	247	244.667	248.333	241.333	247.333	247.333	225	236.667	239.667	243.167	242.5	239.167	238.5	229.667	228.667	233	223.167	227.833	223.667	226.167	206	214.333	221.5	203.167	211	204
D6	isp-1(qm150); atf-4(tm4397)	5 mM Arsenite	601065	306.833	301.333	294.333	297.333	289.833	280.833	289.667	282.167	278.833	279.667	270.833	268.667	282.167	265.667	270.333	268.833	272.833	273.333	270.5	262.667	274.667	274.5	262.667	261.667	266.167	268.333	264.5	274.167	268.667	262.833	266.833	273.667	279.167	263.167	265.667	267.5	264.5	267.167	250	265.667	257	268.5	255.5	262.667	241.333	250.167
E1	wild type (N2)	5 mM Arsenite	559770	153.333	167	189	212.167	226.167	235.833	241.5	238.333	242	251.833	249.833	256.167	252.667	255.667	260.667	251.5	244.667	259.833	254.333	255.5	266.167	260.667	255.667	255.333	248.833	256	260.833	242.5	260	249.5	252.5	252.833	251.833	248.667	248.167	237.5	239.333	237.167	244.5	231.5	232.167	218.333	223.833	223.833	220.5	205.5
E2	atf-4(tm4397)	5 mM Arsenite	774465	196.833	219.333	225.333	252.167	264.5	267	273.667	277.833	277.5	276.333	277.5	283.833	281.333	285.167	276.167	275.667	287	272	282.667	294.333	289.667	278.5	285.5	281.333	281	291.167	278.833	275.333	289.5	289.5	276.333	283.167	278	284.333	282.667	275.333	279.5	281.333	274.667	277.167	274	283.167	268.333	268.833	266.833	257.167
E3	raga-1(ok386)	5 mM Arsenite	489525	250	269.667	275.333	271.167	280.5	286.667	291.167	279.167	282.833	266.5	271.167	265.333	269.167	274.167	274.333	258	261.5	269.167	266	259.667	256.833	263.833	259	255	253	242.333	252	252	244.667	244.333	233.833	239.5	245.667	240.333	240.5	230.5	234.5	231.5	222.833	219.5	209.5	212.167	204.5	196.5	208.667	208.667
E4	raga-1(ok386); atf-4(tm4397)	5 mM Arsenite	526305	209.167	227.833	237.333	249.167	250.333	242.667	245	246.5	239.5	234.333	243.5	242.167	243.167	233.333	238	244	239.667	239.833	240.667	236	228.833	238.5	225.5	215.5	227	214.167	206	207.333	205.667	204.333	183.833	187.833	178.833	193.5	175.333	165	171	150.167	153	168	153	151.333	132.167	141.833	164.167	136.167
E5	isp-1(qm150)	5 mM Arsenite	465660	295.667	295.5	286.833	288.167	255.667	263.333	248.167	235.667	236	237.333	236.833	239.167	242.833	233.5	250.833	246.333	249.667	245.333	245.5	254.167	247	244.667	248.333	241.333	247.333	247.333	225	236.667	239.667	243.167	242.5	239.167	238.5	229.667	228.667	233	223.167	227.833	223.667	226.167	206	214.333	221.5	203.167	211	204
E6	isp-1(qm150); atf-4(tm4397)	5 mM Arsenite	591405	306.833	301.333	294.333	297.333	289.833	280.833	289.667	282.167	278.833	279.667	270.833	268.667	282.167	265.667	270.333	268.833	272.833	273.333	270.5	262.667	274.667	274.5	262.667	261.667	266.167	268.333	264.5	274.167	268.667	262.833	266.833	273.667	279.167	263.167	265.667	267.5	264.5	267.167	250	265.667	257	268.5	255.5	262.667	241.333	250.167
F1	wild type (N2)	5 mM Arsenite	419970	153.333	167	189	212.167	226.167	235.833	241.5	238.333	242	251.833	249.833	256.167	252.667	255.667	260.667	251.5	244.667	259.833	254.333	255.5	266.167	260.667	255.667	255.333	248.833	256	260.833	242.5	260	249.5	252.5	252.833	251.833	248.667	248.167	237.5	239.333	237.167	244.5	231.5	232.167	218.333	223.833	223.833	220.5	205.5
F2	atf-4(tm4397)	5 mM Arsenite	626745	196.833	219.333	225.333	252.167	264.5	267	273.667	277.833	277.5	276.333	277.5	283.833	281.333	285.167	276.167	275.667	287	272	282.667	294.333	289.667	278.5	285.5	281.333	281	291.167	278.833	275.333	289.5	289.5	276.333	283.167	278	284.333	282.667	275.333	279.5	281.333	274.667	277.167	274	283.167	268.333	268.833	266.833	257.167
F3	raga-1(ok386)	5 mM Arsenite	358800	250	269.667	275.333	271.167	280.5	286.667	291.167	279.167	282.833	266.5	271.167	265.333	269.167	274.167	274.333	258	261.5	269.167	266	259.667	256.833	263.833	259	255	253	242.333	252	252	244.667	244.333	233.833	239.5	245.667	240.333	240.5	230.5	234.5	231.5	222.833	219.5	209.5	212.167	204.5	196.5	208.667	208.667
F4	raga-1(ok386); atf-4(tm4397)	5 mM Arsenite	625785	209.167	227.833	237.333	249.167	250.333	242.667	245	246.5	239.5	234.333	243.5	242.167	243.167	233.333	238	244	239.667	239.833	240.667	236	228.833	238.5	225.5	215.5	227	214.167	206	207.333	205.667	204.333	183.833	187.833	178.833	193.5	175.333	165	171	150.167	153	168	153	151.333	132.167	141.833	164.167	136.167
F5	isp-1(qm150)	5 mM Arsenite	636540	295.667	295.5	286.833	288.167	255.667	263.333	248.167	235.667	236	237.333	236.833	239.167	242.833	233.5	250.833	246.333	249.667	245.333	245.5	254.167	247	244.667	248.333	241.333	247.333	247.333	225	236.667	239.667	243.167	242.5	239.167	238.5	229.667	228.667	233	223.167	227.833	223.667	226.167	206	214.333	221.5	203.167	211	204
F6	isp-1(qm150); atf-4(tm4397)	5 mM Arsenite	749565	306.833	301.333	294.333	297.333	289.833	280.833	289.667	282.167	278.833	279.667	270.833	268.667	282.167	265.667	270.333	268.833	272.833	273.333	270.5	262.667	274.667	274.5	262.667	261.667	266.167	268.333	264.5	274.167	268.667	262.833	266.833	273.667	279.167	263.167	265.667	267.5	264.5	267.167	250	265.667	257	268.5	255.5	262.667	241.333	250.167
G1	wild type (N2)	5 mM Arsenite	530565	153.333	167	189	212.167	226.167	235.833	241.5	238.333	242	251.833	249.833	256.167	252.667	255.667	260.667	251.5	244.667	259.833	254.333	255.5	266.167	260.667	255.667	255.333	248.833	256	260.833	242.5	260	249.5	252.5	252.833	251.833	248.667	248.167	237.5	239.333	237.167	244.5	231.5	232.167	218.333	223.833	223.833	220.5	205.5
G2	atf-4(tm4397)	5 mM Arsenite	654960	196.833	219.333	225.333	252.167	264.5	267	273.667	277.833	277.5	276.333	277.5	283.833	281.333	285.167	276.167	275.667	287	272	282.667	294.333	289.667	278.5	285.5	281.333	281	291.167	278.833	275.333	289.5	289.5	276.333	283.167	278	284.333	282.667	275.333	279.5	281.333	274.667	277.167	274	283.167	268.333	268.833	266.833	257.167
G3	raga-1(ok386)	5 mM Arsenite	696090	250	269.667	275.333	271.167	280.5	286.667	291.167	279.167	282.833	266.5	271.167	265.333	269.167	274.167	274.333	258	261.5	269.167	266	259.667	256.833	263.833	259	255	253	242.333	252	252	244.667	244.333	233.833	239.5	245.667	240.333	240.5	230.5	234.5	231.5	222.833	219.5	209.5	212.167	204.5	196.5	208.667	208.667
G4	raga-1(ok386); atf-4(tm4397)	5 mM Arsenite	235125	209.167	227.833	237.333	249.167	250.333	242.667	245	246.5	239.5	234.333	243.5	242.167	243.167	233.333	238	244	239.667	239.833	240.667	236	228.833	238.5	225.5	215.5	227	214.167	206	207.333	205.667	204.333	183.833	187.833	178.833	193.5	175.333	165	171	150.167	153	168	153	151.333	132.167	141.833	164.167	136.167
G5	isp-1(qm150)	5 mM Arsenite	587925	295.667	295.5	286.833	288.167	255.667	263.333	248.167	235.667	236	237.333	236.833	239.167	242.833	233.5	250.833	246.333	249.667	245.333	245.5	254.167	247	244.667	248.333	241.333	247.333	247.333	225	236.667	239.667	243.167	242.5	239.167	238.5	229.667	228.667	233	223.167	227.833	223.667	226.167	206	214.333	221.5	203.167	211	204
G6	isp-1(qm150); atf-4(tm4397)	5 mM Arsenite	476550	306.833	301.333	294.333	297.333	289.833	280.833	289.667	282.167	278.833	279.667	270.833	268.667	282.167	265.667	270.333	268.833	272.833	273.333	270.5	262.667	274.667	274.5	262.667	261.667	266.167	268.333	264.5	274.167	268.667	262.833	266.833	273.667	279.167	263.167	265.667	267.5	264.5	267.167	250	265.667	257	268.5	255.5	262.667	241.333	250.167
H1	wild type (N2)	5 mM Arsenite	469800	153.333	167	189	212.167	226.167	235.833	241.5	238.333	242	251.833	249.833	256.167	252.667	255.667	260.667	251.5	244.667	259.833	254.333	255.5	266.167	260.667	255.667	255.333	248.833	256	260.833	242.5	260	249.5	252.5	252.833	251.833	248.667	248.167	237.5	239.333	237.167	244.5	231.5	232.167	218.333	223.833	223.833	220.5	205.5
H2	atf-4(tm4397)	5 mM Arsenite	597900	196.833	219.333	225.333	252.167	264.5	267	273.667	277.833	277.5	276.333	277.5	283.833	281.333	285.167	276.167	275.667	287	272	282.667	294.333	289.667	278.5	285.5	281.333	281	291.167	278.833	275.333	289.5	289.5	276.333	283.167	278	284.333	282.667	275.333	279.5	281.333	274.667	277.167	274	283.167	268.333	268.833	266.833	257.167
H3	raga-1(ok386)	5 mM Arsenite	675375	250	269.667	275.333	271.167	280.5	286.667	291.167	279.167	282.833	266.5	271.167	265.333	269.167	274.167	274.333	258	261.5	269.167	266	259.667	256.833	263.833	259	255	253	242.333	252	252	244.667	244.333	233.833	239.5	245.667	240.333	240.5	230.5	234.5	231.5	222.833	219.5	209.5	212.167	204.5	196.5	208.667	208.667
H4	raga-1(ok386); atf-4(tm4397)	5 mM Arsenite	403965	209.167	227.833	237.333	249.167	250.333	242.667	245	246.5	239.5	234.333	243.5	242.167	243.167	233.333	238	244	239.667	239.833	240.667	236	228.833	238.5	225.5	215.5	227	214.167	206	207.333	205.667	204.333	183.833	187.833	178.833	193.5	175.333	165	171	150.167	153	168	153	151.333	132.167	141.833	164.167	136.167
H5	isp-1(qm150)	5 mM Arsenite	580140	295.667	295.5	286.833	288.167	255.667	263.333	248.167	235.667	236	237.333	236.833	239.167	242.833	233.5	250.833	246.333	249.667	245.333	245.5	254.167	247	244.667	248.333	241.333	247.333	247.333	225	236.667	239.667	243.167	242.5	239.167	238.5	229.667	228.667	233	223.167	227.833	223.667	226.167	206	214.333	221.5	203.167	211	204
H6	isp-1(qm150); atf-4(tm4397)	5 mM Arsenite	757395	306.833	301.333	294.333	297.333	289.833	280.833	289.667	282.167	278.833	279.667	270.833	268.667	282.167	265.667	270.333	268.833	272.833	273.333	270.5	262.667	274.667	274.5	262.667	261.667	266.167	268.333	264.5	274.167	268.667	262.833	266.833	273.667	279.167	263.167	265.667	267.5	264.5	267.167	250	265.667	257	268.5	255.5	262.667	241.333	250.167
[truncated: 52 more columns]
