# Supplementary material for: ATF-4 and hydrogen sulfide signalling mediate longevity in response to inhibition of translation or mTORC1
Source: Nat Commun. 2022 Feb 18;13:967. doi: 10.1038/s41467-022-28599-9 (PMC8857226; doi:10.1038/s41467-022-28599-9)
Supplement: Supplementary file 12 — Supplementary Data 9 [file 41467_2022_28599_MOESM12_ESM.xlsx]

## Sheet: Legend
Suppplementary Data 9: Patf-4GFP scoring
Tab
1	patf-4::GFP scoring under conditions or mtor inhibition
2	patf-4::GFP scoring with and without cycloheximide
3	patf-4::GFP scoring for figure 2i and figure 6b

## Sheet: Patf-4(uORF)GFP scoring
Scoring preferential translation of ATF4 using transgenic Patf-4(uORF)::GFP C. elegans
Note:
Shown are multiple trials of scoring GFP intensity by different people.
There are two different quantifications shown here:
Method 1: Scoring by counting the number of animals in a given category (none to high)
Method 2: Scoring by estimating the average GFP intensity (none to high) of the entire culturing plate containing ca 60-100 L4 animals of a given treatment.
Method 3: Scoring GFP intensity by mounting transgenic C. elegans on 40x microscope
Scoring legend for categories: 0= none or very low, 1= low, 2= medium, 3= high
Trial of mTORC2 mutant scored at L4 at 20C (Method 1)
Strain	High	Medium	Low	No GFP
Patf-4(uORF)::GFP	0	7	44	0
Patf-4(uORF)::GFP; rict-1(ft7)	0	50	18	0
Trial of mTORC2 mutant scored at L4 at room temperature (ca 23C) (Method 1)
Strain	High	Medium	Low	No GFP
Patf-4(uORF)::GFP	0	30	36	0
Patf-4(uORF)::GFP; rict-1(ft7)	0	45	15	0
Trial of mTORC2 mutant scored at L4 at 25C (Method 1)
Strain	High	Medium	Low	No GFP
Patf-4(uORF)::GFP	0	64	0	0
Patf-4(uORF)::GFP; rict-1(ft7)	46	3	0	0
Trials of inhibiting mTOR complex components with RNAi, scored at L4 at 20C (Method 2)
Note: The L4440 empty vector control plate was first scored and is the reference point to the other RNAi treated. Thus, by definition is labeled as 0 (none or very weak GFP) and the other RNAi treatment are relative increase to L4440 GFP levels.
RNAi	human orthologue	Score	Trial Date
L4440	empty vector	0	For all trials
rsks-1	RPS6KB1	2	2015-07-10
rsks-1	RPS6KB1	1	2015-03-23
rheb-1	RHEB	2	2011-12-06
rheb-1	RHEB	0	2011-12-09
rheb-1	RHEB	1	2012-04-09
rheb-1	RHEB	1	2012-04-12
raga-1	RRAGA	0	2011-12-06
raga-1	RRAGA	0	2011-12-09
raga-1	RRAGA	1	2012-04-05
raga-1	RRAGA	1	2012-04-09
raga-1	RRAGA	1	2012-04-12
ragc-1	RRAGC	0	2011-12-06
ragc-1	RRAGC	0	2011-12-09
ragc-1	RRAGC	1	2012-04-05
ragc-1	RRAGC	1	2012-04-09
ragc-1	RRAGC	1	2012-04-12
daf-15	RAPTOR	0	2011-12-09
daf-15	RAPTOR	1	2012-04-05
daf-15	RAPTOR	1	2012-04-09
Trials of inhibiting mTOR complex components with RNAi starting at L4 and scored at day 3 of adulthood at 20C (Method 3)
Patf-4(uORF)::GFP					Patf-4(uORF)::GFP		High	Medium	Low	p-values
control 6/23/10	0	0	15			pL4440 n=130	0	10	90
control 7/21/10	0	3	20			raga-1 n=68	54.4118	35.2941	10.2941
control 6/30/10	0	8	17			ragc-1 n=90	50	38.8889	11.1111
control 8/2010	0	0	20			eif-1 n=39	28.2051	25.641	46.1538
control 9/9/10	0	2	20			daf-15 n=60	11.6667	50	38.3333
control 9/22/10	0	0	25			rheb-1 n=68	0	22.0588	77.9412
TOTAL	0	13	117	130
raga-1 6/23/10	5	16	2
raga-1 6/30/10	22	3	0
raga-1 7/21/10	10	5	5
Total	37	24	7	68
ragc-1 6/23/10	12	10	3
ragc-1 6/30/10	7	13	5
ragc-1 7/21/10	18	1	1
ragc-1 8/2010	8	11	1
Total	45	35	10	90
eif-1 7/21/10	11	3	5
eif-1 8/2010		7	13
Total	11	10	18	39
daf-15 7/21/10	0	5	10
daf-15 9/9/10	5	12	8
daf-15 9/22/10	2	13	5
Total	7	30	23	60
rheb-17/21/10	0	6	15
rheb-1 9/9/10	0	4	18
rheb-1 9/22/10	0	5	20
Total	0	15	53	68
Patf-4(uORF)::GFP
control 6/21/10	0	3	20		Patf-4(uORF)::GFP		High	Medium	Low
control 7/21/10	0	1	15			pL4440 n= 39	0	10.2564	89.7436
control						rapamycin 100uM n=58	5.17241	77.5862	17.2414
Total	0	4	35	39
rapamycin 100uM 6/21/10	0	40	0
rapamycin 100uM 7/21/10	3	5	10
rapamycin 100uM
Total	3	45	10	58

## Sheet: ED1f_25 uM cycloheximde
25.01.21 put L4 Patf-4(uORF):GFP onto plates with DMSO or 25 uM cycloheximide (plus FUDR)
Day 2 of adulthood	none	low	medium	high						Percentage Day 2 of adulthood	none	low	medium	high
Strain / Treatment	0	1	2	3	3.5	4		N		Strain	0	1	2	3	3.5	4
Patf-4(uORF)::GFP DMSO (plate 1)	37	7						44		Patf-4(uORF)::GFP DMSO (plate 1)	84.0909	15.9091	0	0	0	0
Patf-4(uORF)::GFP 25 uM cycloheximide (plate 1)	28	7						35		Patf-4(uORF)::GFP 25 uM cycloheximide (plate 1)	80	20	0	0	0	0
Day 4 of adulthood	none	low	medium	high						Percentage Day 4 of adulthood	none	low	medium	high
Strain / Treatment	0	1	2	3	3.5	4		N		Strain	0	1	2	3	3.5	4
Patf-4(uORF)::GFP DMSO (plate 1)	31	21	1					53		Patf-4(uORF)::GFP DMSO (plate 1)	58.4906	39.6226	1.88679	0	0	0
Patf-4(uORF)::GFP 25 uM cycloheximide (plate 1)	16	41	31	1				89		Patf-4(uORF)::GFP 25 uM cycloheximide (plate 1)	17.9775	46.0674	34.8315	1.1236	0	0
Day 7 of adulthood	none	low	medium	high						Percentage Day 7of adulthood	none	low	medium	high
Strain / Treatment	0	1	2	3	3.5	4		N		Strain	0	1	2	3	3.5	4
Patf-4(uORF)::GFP DMSO (plate 1)	24	15	1					40		Patf-4(uORF)::GFP DMSO (plate 1)	60	37.5	2.5	0	0	0
Patf-4(uORF)::GFP 25 uM cycloheximide (plate 1)	13	40	8					61		Patf-4(uORF)::GFP 25 uM cycloheximide (plate 1)	21.3115	65.5738	13.1148	0	0	0
22.01.21 put L4 Patf-4(uORF):GFP onto plates with DMSO or 25 uM cycloheximide (plus FUDR)
Day 3 of adulthood	none	low	medium	high						Percentage Day 3 of adulthood	none	low	medium	high
Strain / Treatment	0	1	2	3	3.5	4		N		Strain	0	1	2	3	3.5	4
Patf-4(uORF)::GFP DMSO (plate 1)	36	6						42		Patf-4(uORF)::GFP DMSO (plate 1)	85.7143	14.2857	0	0	0	0
Patf-4(uORF)::GFP DMSO (plate 2)	54	7						61		Patf-4(uORF)::GFP DMSO (plate 2)	88.5246	11.4754	0	0	0	0
Patf-4(uORF)::GFP 25 uM cycloheximide (plate 1)	32	34						66		Patf-4(uORF)::GFP 25 uM cycloheximide (plate 1)	48.4848	51.5152	0	0	0	0
Patf-4(uORF)::GFP 25 uM cycloheximide (plate 2)	23	33	1					57		Patf-4(uORF)::GFP 25 uM cycloheximide (plate 2)	40.3509	57.8947	1.75439	0	0	0
Day 5 of adulthood	none	low	medium	high						Percentage Day 5 of adulthood	none	low	medium	high
Strain / Treatment	0	1	2	3	3.5	4		N		Strain	0	1	2	3	3.5	4
Patf-4(uORF)::GFP DMSO (plate 1)	63	21						84		Patf-4(uORF)::GFP DMSO (plate 1)	75	25	0	0	0	0
Patf-4(uORF)::GFP DMSO (plate 2)	58	39						97		Patf-4(uORF)::GFP DMSO (plate 2)	59.7938	40.2062	0	0	0	0
Patf-4(uORF)::GFP 25 uM cycloheximide (plate 1)	24	66	13					103		Patf-4(uORF)::GFP 25 uM cycloheximide (plate 1)	23.301	64.0777	12.6214	0	0	0
Patf-4(uORF)::GFP 25 uM cycloheximide (plate 2)	28	23	4	1				56		Patf-4(uORF)::GFP 25 uM cycloheximide (plate 2)	50	41.0714	7.14286	1.78571	0	0
Day 7 of adulthood	none	low	medium	high						Percentage Day 7of adulthood	none	low	medium	high
Strain / Treatment	0	1	2	3	3.5	4		N		Strain	0	1	2	3	3.5	4
Patf-4(uORF)::GFP DMSO (plate 1)	70	22						92		Patf-4(uORF)::GFP DMSO (plate 1)	76.087	23.913	0	0	0	0
Patf-4(uORF)::GFP DMSO (plate 2)	74	34						108		Patf-4(uORF)::GFP DMSO (plate 2)	68.5185	31.4815	0	0	0	0
Patf-4(uORF)::GFP 25 uM cycloheximide (plate 1)	7	41	23					71		Patf-4(uORF)::GFP 25 uM cycloheximide (plate 1)	9.85915	57.7465	32.3944	0	0	0
Patf-4(uORF)::GFP 25 uM cycloheximide (plate 2)	8	32	12					52		Patf-4(uORF)::GFP 25 uM cycloheximide (plate 2)	15.3846	61.5385	23.0769	0	0	0

## Sheet: Fig2i 6b Patf-4(uORF)GFP
Trial 20210201
Contincency tables
Scored GFP fluorescence of L4 animals that were on the RNAi from egg to L4 stage
	Number of animals							Percentage
Strain/condition	none	low	medium	high		total	Strain/condition	none	low	medium	high	total
Patf-4(uORF)::GFP L4440	79	14				93	Patf-4(uORF)::GFP L4440	84.9462	15.0538	0	0	100
Patf-4(uORF)::GFP GFP(RNAi)	97	3				100	Patf-4(uORF)::GFP GFP(RNAi)	97	3	0	0	100
Patf-4(uORF)::GFP ragc-1(RNAi)	5	90	31			126	Patf-4(uORF)::GFP ragc-1(RNAi)	3.96825	71.4286	24.6032	0	100
Patf-4(uORF)::GFP rict-1(RNAi)	8	48	34	8		98	Patf-4(uORF)::GFP rict-1(RNAi)	8.16327	48.9796	34.6939	8.16327	100
Patf-4(uORF)::GFP ifg-1(RNAi)	16	53	56	15		140	Patf-4(uORF)::GFP ifg-1(RNAi)	11.4286	37.8571	40	10.7143	100
eIF2alpha(qd338); Patf-4(uORF)::GFP L4440	58	17	1			76	eIF2alpha(qd338); Patf-4(uORF)::GFP L4440	76.3158	22.3684	1.31579	0	100
eIF2alpha(qd338); Patf-4(uORF)::GFP GFP(RNAi)	82					82	eIF2alpha(qd338); Patf-4(uORF)::GFP GFP(RNAi)	100	0	0	0	100
eIF2alpha(qd338); Patf-4(uORF)::GFP ragc-1(RNAi)	66	24	25	1		116	eIF2alpha(qd338); Patf-4(uORF)::GFP ragc-1(RNAi)	56.8966	20.6897	21.5517	0.862069	100
eIF2alpha(qd338); Patf-4(uORF)::GFP rict-1(RNAi)	27	39	49	13		128	eIF2alpha(qd338); Patf-4(uORF)::GFP rict-1(RNAi)	21.0938	30.4688	38.2812	10.1562	100
Trial 20210128
Contincency tables
Scored GFP fluorescence of L4 animals that were on the RNAi from egg to L4 stage
	Number of animals							Percentage
Strain/condition	none	low	medium	high		total	Strain/condition	none	low	medium	high	total
Patf-4(uORF)::GFP L4440	73	7				80	Patf-4(uORF)::GFP L4440	91.25	8.75	0	0	100
Patf-4(uORF)::GFP GFP(RNAi)	76					76	Patf-4(uORF)::GFP GFP(RNAi)	100	0	0	0	100
Patf-4(uORF)::GFP ragc-1(RNAi)	7	86	16	1		110	Patf-4(uORF)::GFP ragc-1(RNAi)	6.36364	78.1818	14.5455	0.909091	100
Patf-4(uORF)::GFP rict-1(RNAi)	6	51	39	3		99	Patf-4(uORF)::GFP rict-1(RNAi)	6.06061	51.5152	39.3939	3.0303	100
Patf-4(uORF)::GFP ifg-1(RNAi)	6	31	52			89	Patf-4(uORF)::GFP ifg-1(RNAi)	6.74157	34.8315	58.427	0	100
eIF2alpha(qd338); Patf-4(uORF)::GFP L4440	89	23	6			118	eIF2alpha(qd338); Patf-4(uORF)::GFP L4440	75.4237	19.4915	5.08475	0	100
eIF2alpha(qd338); Patf-4(uORF)::GFP GFP(RNAi)	106					106	eIF2alpha(qd338); Patf-4(uORF)::GFP GFP(RNAi)	100	0	0	0	100
eIF2alpha(qd338); Patf-4(uORF)::GFP ragc-1(RNAi)	34	45	40	4		123	eIF2alpha(qd338); Patf-4(uORF)::GFP ragc-1(RNAi)	27.6423	36.5854	32.5203	3.25203	100
eIF2alpha(qd338); Patf-4(uORF)::GFP rict-1(RNAi)	22	63	53	6		144	eIF2alpha(qd338); Patf-4(uORF)::GFP rict-1(RNAi)	15.2778	43.75	36.8056	4.16667	100
Trial 20210125
Contincency tables
Scored GFP fluorescence of L4 animals that were on the RNAi from egg to L4 stage
	Number of animals							Percentage
Strain/condition	none	low	medium	high		total	Strain/condition	none	low	medium	high	total
Patf-4(uORF)::GFP L4440	111	4				115	Patf-4(uORF)::GFP L4440	96.5217	3.47826	0	0	100
Patf-4(uORF)::GFP GFP(RNAi)	119					119	Patf-4(uORF)::GFP GFP(RNAi)	100	0	0	0	100
Patf-4(uORF)::GFP ragc-1(RNAi)	9	49	21			79	Patf-4(uORF)::GFP ragc-1(RNAi)	11.3924	62.0253	26.5823	0	100
Patf-4(uORF)::GFP rict-1(RNAi)	7	26	54	2		89	Patf-4(uORF)::GFP rict-1(RNAi)	7.86517	29.2135	60.6742	2.24719	100
Patf-4(uORF)::GFP ifg-1(RNAi)	17	18	27	4		66	Patf-4(uORF)::GFP ifg-1(RNAi)	25.7576	27.2727	40.9091	6.06061	100
eIF2alpha(qd338); Patf-4(uORF)::GFP L4440	63	19	11	1		94	eIF2alpha(qd338); Patf-4(uORF)::GFP L4440	67.0213	20.2128	11.7021	1.06383	100
eIF2alpha(qd338); Patf-4(uORF)::GFP GFP(RNAi)	109	2				111	eIF2alpha(qd338); Patf-4(uORF)::GFP GFP(RNAi)	98.1982	1.8018	0	0	100
eIF2alpha(qd338); Patf-4(uORF)::GFP ragc-1(RNAi)	64	41	25	2		132	eIF2alpha(qd338); Patf-4(uORF)::GFP ragc-1(RNAi)	48.4848	31.0606	18.9394	1.51515	100
eIF2alpha(qd338); Patf-4(uORF)::GFP rict-1(RNAi)	55	26	77	22		180	eIF2alpha(qd338); Patf-4(uORF)::GFP rict-1(RNAi)	30.5556	14.4444	42.7778	12.2222	100
