# Supplementary material for: ATF-4 and hydrogen sulfide signalling mediate longevity in response to inhibition of translation or mTORC1
Source: Nat Commun. 2022 Feb 18;13:967. doi: 10.1038/s41467-022-28599-9 (PMC8857226; doi:10.1038/s41467-022-28599-9)
Supplement: Supplementary file 13 — Supplementary Data 10 [file 41467_2022_28599_MOESM13_ESM.xlsx]

## Sheet: Summary
Supplementary Data 10: Oxidative stress assays t-BOOH summary and raw data.
Strain / RNAi	Mean lifespan ± S.E.M.	75th percentile	N dead/ Initial N	% mean survival change to control	P-value (log-rank) vs. control	Fig.
	[Hours]	[Hours]				Person who performed the assay
Trial of genetic inhibition of TOR Complex 1 via RNAi knockdown at the first day of adulthood and assessing survival in 2 mM t-BOOH at day 3 of adulthood. Trial 1.
wild type (N2) L4440	1.9 ± 0.1	2	121/146			CS, 4g
wild type (N2) raga-1(RNAi)	2.5 ± 0.1	2.8	213/213	32	<0.0001	4g
atf-4(tm4397) L4440 *	2.1 ± 0.1	2.3	155/192	11	<0.0001	4g
atf-4(tm4397) raga-1(RNAi)	2.0 ± 0.1	2.3	124/124	5	0.02	4g
					*0.227
P-value and % mean lifespan change are relative to wild type (N2) L4440 and * atf-4(tm4397) L4440
Trial of genetic inhibition of TOR Complex 1 via RNAi knockdown at the first day of adulthood and assessing survival in 2 mM t-BOOH at day 3 of adulthood. Trial 2.
wild type (N2) L4440	2.9 ± 0.1	3.4	34/34			CS
wild type (N2) raga-1(RNAi)	3.5 ± 0.1	4.5	68/68	24	<0.0001
atf-4(tm4397) L4440 *	2.7 ± 0.1	3	53/53	-4	0.021
atf-4(tm4397) raga-1(RNAi)	2.6 ± 0.1	3	180/180	-8	0.075
					*0.619
P-value and % mean lifespan change are relative to wild type (N2) L4440 and * atf-4(tm4397) L4440
Strains that were run in parallel are grouped together. Survival on t-BOOH plates assessed by the automated lifespan machine. See tabs indicated for raw data. CS = Cyril Statzer.

## Sheet: Trial1_TORC1_ATF4_tBOOH
Trial	Strain	Condition.1	Plate.Name	Frequency	Death	Censored	Excluded	Device	Strain_Condition
Trial 1	LD1325atf-4(tm4397)	L4440	red_c::1	1	1.33292	0	0	red	LD1325atf-4(tm4397)_L4440
Trial 1	LD1325atf-4(tm4397)	L4440	red_c::1	1	1.33292	0	0	red	LD1325atf-4(tm4397)_L4440
Trial 1	LD1325atf-4(tm4397)	L4440	red_c::1	1	1.39542	0	0	red	LD1325atf-4(tm4397)_L4440
Trial 1	LD1325atf-4(tm4397)	L4440	red_c::1	1	1.45792	0	0	red	LD1325atf-4(tm4397)_L4440
Trial 1	LD1325atf-4(tm4397)	L4440	red_c::1	1	1.47875	0	0	red	LD1325atf-4(tm4397)_L4440
Trial 1	LD1325atf-4(tm4397)	L4440	red_c::1	1	1.49958	0	0	red	LD1325atf-4(tm4397)_L4440
Trial 1	LD1325atf-4(tm4397)	L4440	red_c::1	1	1.52042	0	0	red	LD1325atf-4(tm4397)_L4440
Trial 1	LD1325atf-4(tm4397)	L4440	red_c::1	1	1.56208	0	0	red	LD1325atf-4(tm4397)_L4440
Trial 1	LD1325atf-4(tm4397)	L4440	red_c::1	1	1.56208	0	0	red	LD1325atf-4(tm4397)_L4440
Trial 1	LD1325atf-4(tm4397)	L4440	red_c::1	1	1.56208	0	0	red	LD1325atf-4(tm4397)_L4440
Trial 1	LD1325atf-4(tm4397)	L4440	red_c::1	1	1.56208	0	0	red	LD1325atf-4(tm4397)_L4440
Trial 1	LD1325atf-4(tm4397)	L4440	red_c::1	1	1.58292	0	0	red	LD1325atf-4(tm4397)_L4440
Trial 1	LD1325atf-4(tm4397)	L4440	red_c::1	1	1.60375	0	0	red	LD1325atf-4(tm4397)_L4440
Trial 1	LD1325atf-4(tm4397)	L4440	red_c::1	1	1.60375	0	0	red	LD1325atf-4(tm4397)_L4440
Trial 1	LD1325atf-4(tm4397)	L4440	red_c::1	1	1.62458	0	0	red	LD1325atf-4(tm4397)_L4440
Trial 1	LD1325atf-4(tm4397)	L4440	red_c::1	1	1.64542	0	0	red	LD1325atf-4(tm4397)_L4440
Trial 1	LD1325atf-4(tm4397)	L4440	red_c::1	1	1.66625	0	0	red	LD1325atf-4(tm4397)_L4440
Trial 1	LD1325atf-4(tm4397)	L4440	red_c::1	1	1.66625	0	0	red	LD1325atf-4(tm4397)_L4440
Trial 1	LD1325atf-4(tm4397)	L4440	red_c::1	1	1.66625	0	0	red	LD1325atf-4(tm4397)_L4440
Trial 1	LD1325atf-4(tm4397)	L4440	red_c::1	1	1.66625	0	0	red	LD1325atf-4(tm4397)_L4440
Trial 1	LD1325atf-4(tm4397)	L4440	red_c::1	1	1.68708	0	0	red	LD1325atf-4(tm4397)_L4440
Trial 1	LD1325atf-4(tm4397)	L4440	red_c::1	1	1.68708	0	0	red	LD1325atf-4(tm4397)_L4440
Trial 1	LD1325atf-4(tm4397)	L4440	red_c::1	1	1.70792	0	0	red	LD1325atf-4(tm4397)_L4440
Trial 1	LD1325atf-4(tm4397)	L4440	red_c::1	1	1.72875	0	0	red	LD1325atf-4(tm4397)_L4440
Trial 1	LD1325atf-4(tm4397)	L4440	red_c::1	1	1.74958	0	0	red	LD1325atf-4(tm4397)_L4440
Trial 1	LD1325atf-4(tm4397)	L4440	red_c::1	1	1.77042	0	0	red	LD1325atf-4(tm4397)_L4440
Trial 1	LD1325atf-4(tm4397)	L4440	red_c::1	1	1.79125	0	0	red	LD1325atf-4(tm4397)_L4440
Trial 1	LD1325atf-4(tm4397)	L4440	red_c::1	1	1.81208	0	0	red	LD1325atf-4(tm4397)_L4440
Trial 1	LD1325atf-4(tm4397)	L4440	red_c::1	1	1.83292	0	0	red	LD1325atf-4(tm4397)_L4440
Trial 1	LD1325atf-4(tm4397)	L4440	red_c::1	1	1.83292	0	0	red	LD1325atf-4(tm4397)_L4440
Trial 1	LD1325atf-4(tm4397)	L4440	red_c::1	1	1.85375	0	0	red	LD1325atf-4(tm4397)_L4440
Trial 1	LD1325atf-4(tm4397)	L4440	red_c::1	1	1.85375	0	0	red	LD1325atf-4(tm4397)_L4440
Trial 1	LD1325atf-4(tm4397)	L4440	red_c::1	1	1.85375	0	0	red	LD1325atf-4(tm4397)_L4440
Trial 1	LD1325atf-4(tm4397)	L4440	red_c::1	1	1.87458	0	0	red	LD1325atf-4(tm4397)_L4440
Trial 1	LD1325atf-4(tm4397)	L4440	red_c::1	1	1.89542	0	0	red	LD1325atf-4(tm4397)_L4440
Trial 1	LD1325atf-4(tm4397)	L4440	red_c::1	1	1.93708	0	0	red	LD1325atf-4(tm4397)_L4440
Trial 1	LD1325atf-4(tm4397)	L4440	red_c::1	1	1.93708	0	0	red	LD1325atf-4(tm4397)_L4440
Trial 1	LD1325atf-4(tm4397)	L4440	red_c::1	1	2.04125	0	0	red	LD1325atf-4(tm4397)_L4440
Trial 1	LD1325atf-4(tm4397)	L4440	red_c::1	1	2.08292	0	0	red	LD1325atf-4(tm4397)_L4440
Trial 1	LD1325atf-4(tm4397)	L4440	red_c::1	1	2.08292	0	0	red	LD1325atf-4(tm4397)_L4440
Trial 1	LD1325atf-4(tm4397)	L4440	red_c::1	1	2.12458	0	0	red	LD1325atf-4(tm4397)_L4440
Trial 1	LD1325atf-4(tm4397)	L4440	red_c::1	1	2.14542	1	0	red	LD1325atf-4(tm4397)_L4440
Trial 1	LD1325atf-4(tm4397)	L4440	red_c::1	1	2.14542	1	0	red	LD1325atf-4(tm4397)_L4440
Trial 1	LD1325atf-4(tm4397)	L4440	red_c::1	1	2.14542	1	0	red	LD1325atf-4(tm4397)_L4440
Trial 1	LD1325atf-4(tm4397)	L4440	red_c::1	1	2.14542	1	0	red	LD1325atf-4(tm4397)_L4440
Trial 1	LD1325atf-4(tm4397)	L4440	red_c::1	1	2.14542	1	0	red	LD1325atf-4(tm4397)_L4440
Trial 1	LD1325atf-4(tm4397)	L4440	red_c::1	1	2.14542	1	0	red	LD1325atf-4(tm4397)_L4440
Trial 1	LD1325atf-4(tm4397)	L4440	red_c::1	1	2.14542	1	0	red	LD1325atf-4(tm4397)_L4440
Trial 1	LD1325atf-4(tm4397)	L4440	red_c::1	1	2.14542	1	0	red	LD1325atf-4(tm4397)_L4440
Trial 1	LD1325atf-4(tm4397)	L4440	red_c::1	1	2.14542	1	0	red	LD1325atf-4(tm4397)_L4440
Trial 1	LD1325atf-4(tm4397)	L4440	red_c::1	1	2.14542	1	0	red	LD1325atf-4(tm4397)_L4440
Trial 1	LD1325atf-4(tm4397)	L4440	red_c::1	1	2.14542	1	0	red	LD1325atf-4(tm4397)_L4440
Trial 1	LD1325atf-4(tm4397)	L4440	red_c::1	1	2.14542	1	0	red	LD1325atf-4(tm4397)_L4440
Trial 1	LD1325atf-4(tm4397)	L4440	red_c::1	1	2.14542	1	0	red	LD1325atf-4(tm4397)_L4440
Trial 1	LD1325atf-4(tm4397)	L4440	red_c::1	1	2.14542	1	0	red	LD1325atf-4(tm4397)_L4440
Trial 1	LD1325atf-4(tm4397)	L4440	red_c::1	1	2.14542	1	0	red	LD1325atf-4(tm4397)_L4440
Trial 1	LD1325atf-4(tm4397)	L4440	red_c::1	1	2.14542	1	0	red	LD1325atf-4(tm4397)_L4440
Trial 1	LD1325atf-4(tm4397)	L4440	red_c::1	1	2.14542	1	0	red	LD1325atf-4(tm4397)_L4440
Trial 1	LD1325atf-4(tm4397)	L4440	red_c::1	1	2.14542	1	0	red	LD1325atf-4(tm4397)_L4440
Trial 1	LD1325atf-4(tm4397)	L4440	red_c::1	1	2.14542	1	0	red	LD1325atf-4(tm4397)_L4440
Trial 1	LD1325atf-4(tm4397)	L4440	red_c::1	1	2.14542	1	0	red	LD1325atf-4(tm4397)_L4440
Trial 1	LD1325atf-4(tm4397)	L4440	red_c::1	1	2.14542	1	0	red	LD1325atf-4(tm4397)_L4440
Trial 1	LD1325atf-4(tm4397)	L4440	red_c::1	1	2.14542	1	0	red	LD1325atf-4(tm4397)_L4440
Trial 1	LD1325atf-4(tm4397)	L4440	red_c::1	1	2.14542	1	0	red	LD1325atf-4(tm4397)_L4440
Trial 1	LD1325atf-4(tm4397)	L4440	red_c::1	1	2.14542	1	0	red	LD1325atf-4(tm4397)_L4440
Trial 1	LD1325atf-4(tm4397)	L4440	red_c::1	1	2.14542	1	0	red	LD1325atf-4(tm4397)_L4440
Trial 1	LD1325atf-4(tm4397)	L4440	red_c::1	1	2.14542	1	0	red	LD1325atf-4(tm4397)_L4440
Trial 1	LD1325atf-4(tm4397)	L4440	red_c::1	1	2.14542	1	0	red	LD1325atf-4(tm4397)_L4440
Trial 1	LD1325atf-4(tm4397)	L4440	red_c::1	1	2.14542	1	0	red	LD1325atf-4(tm4397)_L4440
Trial 1	LD1325atf-4(tm4397)	L4440	red_c::1	1	2.14542	1	0	red	LD1325atf-4(tm4397)_L4440
Trial 1	LD1325atf-4(tm4397)	L4440	red_c::1	1	2.14542	1	0	red	LD1325atf-4(tm4397)_L4440
Trial 1	LD1325atf-4(tm4397)	L4440	red_c::1	1	2.14542	1	0	red	LD1325atf-4(tm4397)_L4440
Trial 1	LD1325atf-4(tm4397)	L4440	red_c::1	1	2.14542	1	0	red	LD1325atf-4(tm4397)_L4440
Trial 1	LD1325atf-4(tm4397)	L4440	red_c::1	1	2.14542	1	0	red	LD1325atf-4(tm4397)_L4440
Trial 1	LD1325atf-4(tm4397)	L4440	red_c::1	1	2.14542	1	0	red	LD1325atf-4(tm4397)_L4440
Trial 1	LD1325atf-4(tm4397)	L4440	red_c::1	1	2.14542	1	0	red	LD1325atf-4(tm4397)_L4440
Trial 1	LD1325atf-4(tm4397)	L4440	red_c::1	1	2.14542	1	0	red	LD1325atf-4(tm4397)_L4440
Trial 1	LD1325atf-4(tm4397)	L4440	red_c::1	1	2.14542	1	0	red	LD1325atf-4(tm4397)_L4440
Trial 1	LD1325atf-4(tm4397)	L4440	red_c::1	1	2.31208	0	0	red	LD1325atf-4(tm4397)_L4440
Trial 1	LD1325atf-4(tm4397)	L4440	red_c::1	1	3.27042	0	0	red	LD1325atf-4(tm4397)_L4440
Trial 1	wildtype(N2)	raga1	red_c::2	1	0.999583	0	0	red	wildtype(N2)_raga1
Trial 1	wildtype(N2)	raga1	red_c::2	1	1.33292	0	0	red	wildtype(N2)_raga1
Trial 1	wildtype(N2)	raga1	red_c::2	1	1.62458	0	0	red	wildtype(N2)_raga1
Trial 1	wildtype(N2)	raga1	red_c::2	1	1.72875	0	0	red	wildtype(N2)_raga1
Trial 1	wildtype(N2)	raga1	red_c::2	1	1.79125	0	0	red	wildtype(N2)_raga1
Trial 1	wildtype(N2)	raga1	red_c::2	1	1.81208	0	0	red	wildtype(N2)_raga1
Trial 1	wildtype(N2)	raga1	red_c::2	1	1.81208	0	0	red	wildtype(N2)_raga1
Trial 1	wildtype(N2)	raga1	red_c::2	1	1.81208	0	0	red	wildtype(N2)_raga1
Trial 1	wildtype(N2)	raga1	red_c::2	1	1.85375	0	0	red	wildtype(N2)_raga1
Trial 1	wildtype(N2)	raga1	red_c::2	1	1.87458	0	0	red	wildtype(N2)_raga1
Trial 1	wildtype(N2)	raga1	red_c::2	1	1.89542	0	0	red	wildtype(N2)_raga1
Trial 1	wildtype(N2)	raga1	red_c::2	1	1.91625	0	0	red	wildtype(N2)_raga1
Trial 1	wildtype(N2)	raga1	red_c::2	1	1.91625	0	0	red	wildtype(N2)_raga1
Trial 1	wildtype(N2)	raga1	red_c::2	1	1.91625	0	0	red	wildtype(N2)_raga1
Trial 1	wildtype(N2)	raga1	red_c::2	1	1.91625	0	0	red	wildtype(N2)_raga1
Trial 1	wildtype(N2)	raga1	red_c::2	1	1.93708	0	0	red	wildtype(N2)_raga1
Trial 1	wildtype(N2)	raga1	red_c::2	1	1.95792	0	0	red	wildtype(N2)_raga1
Trial 1	wildtype(N2)	raga1	red_c::2	1	1.95792	0	0	red	wildtype(N2)_raga1
Trial 1	wildtype(N2)	raga1	red_c::2	1	1.97875	0	0	red	wildtype(N2)_raga1
Trial 1	wildtype(N2)	raga1	red_c::2	1	1.99958	0	0	red	wildtype(N2)_raga1
Trial 1	wildtype(N2)	raga1	red_c::2	1	2.02042	0	0	red	wildtype(N2)_raga1
Trial 1	wildtype(N2)	raga1	red_c::2	1	2.06208	0	0	red	wildtype(N2)_raga1
Trial 1	wildtype(N2)	raga1	red_c::2	1	2.08292	0	0	red	wildtype(N2)_raga1
Trial 1	wildtype(N2)	raga1	red_c::2	1	2.08292	0	0	red	wildtype(N2)_raga1
Trial 1	wildtype(N2)	raga1	red_c::2	1	2.12458	0	0	red	wildtype(N2)_raga1
Trial 1	wildtype(N2)	raga1	red_c::2	1	2.14542	0	0	red	wildtype(N2)_raga1
Trial 1	wildtype(N2)	raga1	red_c::2	1	2.16625	0	0	red	wildtype(N2)_raga1
Trial 1	wildtype(N2)	raga1	red_c::2	1	2.16625	0	0	red	wildtype(N2)_raga1
Trial 1	wildtype(N2)	raga1	red_c::2	1	2.18708	0	0	red	wildtype(N2)_raga1
Trial 1	wildtype(N2)	raga1	red_c::2	1	2.18708	0	0	red	wildtype(N2)_raga1
Trial 1	wildtype(N2)	raga1	red_c::2	1	2.18708	0	0	red	wildtype(N2)_raga1
Trial 1	wildtype(N2)	raga1	red_c::2	1	2.20792	0	0	red	wildtype(N2)_raga1
Trial 1	wildtype(N2)	raga1	red_c::2	1	2.20792	0	0	red	wildtype(N2)_raga1
Trial 1	wildtype(N2)	raga1	red_c::2	1	2.22875	0	0	red	wildtype(N2)_raga1
Trial 1	wildtype(N2)	raga1	red_c::2	1	2.22875	0	0	red	wildtype(N2)_raga1
Trial 1	wildtype(N2)	raga1	red_c::2	1	2.24958	0	0	red	wildtype(N2)_raga1
Trial 1	wildtype(N2)	raga1	red_c::2	1	2.24958	0	0	red	wildtype(N2)_raga1
Trial 1	wildtype(N2)	raga1	red_c::2	1	2.24958	0	0	red	wildtype(N2)_raga1
Trial 1	wildtype(N2)	raga1	red_c::2	1	2.27042	0	0	red	wildtype(N2)_raga1
Trial 1	wildtype(N2)	raga1	red_c::2	1	2.27042	0	0	red	wildtype(N2)_raga1
Trial 1	wildtype(N2)	raga1	red_c::2	1	2.29125	0	0	red	wildtype(N2)_raga1
Trial 1	wildtype(N2)	raga1	red_c::2	1	2.29125	0	0	red	wildtype(N2)_raga1
Trial 1	wildtype(N2)	raga1	red_c::2	1	2.31208	0	0	red	wildtype(N2)_raga1
Trial 1	wildtype(N2)	raga1	red_c::2	1	2.31208	0	0	red	wildtype(N2)_raga1
Trial 1	wildtype(N2)	raga1	red_c::2	1	2.35375	0	0	red	wildtype(N2)_raga1
Trial 1	wildtype(N2)	raga1	red_c::2	1	2.37458	0	0	red	wildtype(N2)_raga1
Trial 1	wildtype(N2)	raga1	red_c::2	1	2.37458	0	0	red	wildtype(N2)_raga1
Trial 1	wildtype(N2)	raga1	red_c::2	1	2.39542	0	0	red	wildtype(N2)_raga1
Trial 1	wildtype(N2)	raga1	red_c::2	1	2.41625	0	0	red	wildtype(N2)_raga1
Trial 1	wildtype(N2)	raga1	red_c::2	1	2.41625	0	0	red	wildtype(N2)_raga1
Trial 1	wildtype(N2)	raga1	red_c::2	1	2.41625	0	0	red	wildtype(N2)_raga1
Trial 1	wildtype(N2)	raga1	red_c::2	1	2.41625	0	0	red	wildtype(N2)_raga1
Trial 1	wildtype(N2)	raga1	red_c::2	1	2.43708	0	0	red	wildtype(N2)_raga1
Trial 1	wildtype(N2)	raga1	red_c::2	1	2.45792	0	0	red	wildtype(N2)_raga1
Trial 1	wildtype(N2)	raga1	red_c::2	1	2.47875	0	0	red	wildtype(N2)_raga1
Trial 1	wildtype(N2)	raga1	red_c::2	1	2.52042	0	0	red	wildtype(N2)_raga1
Trial 1	wildtype(N2)	raga1	red_c::2	1	2.60375	0	0	red	wildtype(N2)_raga1
Trial 1	wildtype(N2)	raga1	red_c::2	1	2.64542	0	0	red	wildtype(N2)_raga1
Trial 1	wildtype(N2)	raga1	red_c::2	1	2.72875	0	0	red	wildtype(N2)_raga1
Trial 1	wildtype(N2)	raga1	red_c::2	1	2.74958	0	0	red	wildtype(N2)_raga1
Trial 1	wildtype(N2)	raga1	red_c::2	1	2.77042	0	0	red	wildtype(N2)_raga1
Trial 1	wildtype(N2)	raga1	red_c::2	1	2.91625	0	0	red	wildtype(N2)_raga1
Trial 1	wildtype(N2)	raga1	red_c::2	1	3.04125	0	0	red	wildtype(N2)_raga1
Trial 1	wildtype(N2)	raga1	red_c::2	1	3.43708	0	0	red	wildtype(N2)_raga1
Trial 1	wildtype(N2)	raga1	red_c::2	1	3.54125	0	0	red	wildtype(N2)_raga1
Trial 1	wildtype(N2)	raga1	red_c::2	1	4.08292	0	0	red	wildtype(N2)_raga1
Trial 1	LD1325atf-4(tm4397)	raga1	red_c::3	1	0.35375	0	0	red	LD1325atf-4(tm4397)_raga1
Trial 1	LD1325atf-4(tm4397)	raga1	red_c::3	1	1.02042	0	0	red	LD1325atf-4(tm4397)_raga1
Trial 1	LD1325atf-4(tm4397)	raga1	red_c::3	1	1.04125	0	0	red	LD1325atf-4(tm4397)_raga1
Trial 1	LD1325atf-4(tm4397)	raga1	red_c::3	1	1.74958	0	0	red	LD1325atf-4(tm4397)_raga1
Trial 1	LD1325atf-4(tm4397)	raga1	red_c::3	1	1.77042	0	0	red	LD1325atf-4(tm4397)_raga1
Trial 1	LD1325atf-4(tm4397)	raga1	red_c::3	1	1.81208	0	0	red	LD1325atf-4(tm4397)_raga1
Trial 1	LD1325atf-4(tm4397)	raga1	red_c::3	1	1.83292	0	0	red	LD1325atf-4(tm4397)_raga1
Trial 1	LD1325atf-4(tm4397)	raga1	red_c::3	1	1.85375	0	0	red	LD1325atf-4(tm4397)_raga1
Trial 1	LD1325atf-4(tm4397)	raga1	red_c::3	1	1.87458	0	0	red	LD1325atf-4(tm4397)_raga1
Trial 1	LD1325atf-4(tm4397)	raga1	red_c::3	1	1.95792	0	0	red	LD1325atf-4(tm4397)_raga1
Trial 1	LD1325atf-4(tm4397)	raga1	red_c::3	1	1.95792	0	0	red	LD1325atf-4(tm4397)_raga1
Trial 1	LD1325atf-4(tm4397)	raga1	red_c::3	1	1.99958	0	0	red	LD1325atf-4(tm4397)_raga1
Trial 1	LD1325atf-4(tm4397)	raga1	red_c::3	1	2.02042	0	0	red	LD1325atf-4(tm4397)_raga1
Trial 1	LD1325atf-4(tm4397)	raga1	red_c::3	1	2.04125	0	0	red	LD1325atf-4(tm4397)_raga1
Trial 1	LD1325atf-4(tm4397)	raga1	red_c::3	1	2.04125	0	0	red	LD1325atf-4(tm4397)_raga1
Trial 1	LD1325atf-4(tm4397)	raga1	red_c::3	1	2.12458	0	0	red	LD1325atf-4(tm4397)_raga1
Trial 1	LD1325atf-4(tm4397)	raga1	red_c::3	1	2.14542	0	0	red	LD1325atf-4(tm4397)_raga1
Trial 1	LD1325atf-4(tm4397)	raga1	red_c::3	1	2.14542	0	0	red	LD1325atf-4(tm4397)_raga1
Trial 1	LD1325atf-4(tm4397)	raga1	red_c::3	1	2.18708	0	0	red	LD1325atf-4(tm4397)_raga1
Trial 1	LD1325atf-4(tm4397)	raga1	red_c::3	1	2.22875	0	0	red	LD1325atf-4(tm4397)_raga1
Trial 1	LD1325atf-4(tm4397)	raga1	red_c::3	1	2.22875	0	0	red	LD1325atf-4(tm4397)_raga1
Trial 1	LD1325atf-4(tm4397)	raga1	red_c::3	1	2.29125	0	0	red	LD1325atf-4(tm4397)_raga1
Trial 1	LD1325atf-4(tm4397)	raga1	red_c::3	1	2.31208	0	0	red	LD1325atf-4(tm4397)_raga1
Trial 1	LD1325atf-4(tm4397)	raga1	red_c::3	1	2.35375	0	0	red	LD1325atf-4(tm4397)_raga1
Trial 1	LD1325atf-4(tm4397)	raga1	red_c::3	1	2.35375	0	0	red	LD1325atf-4(tm4397)_raga1
Trial 1	LD1325atf-4(tm4397)	raga1	red_c::3	1	2.37458	0	0	red	LD1325atf-4(tm4397)_raga1
Trial 1	LD1325atf-4(tm4397)	raga1	red_c::3	1	2.39542	0	0	red	LD1325atf-4(tm4397)_raga1
Trial 1	LD1325atf-4(tm4397)	raga1	red_c::3	1	2.39542	0	0	red	LD1325atf-4(tm4397)_raga1
Trial 1	LD1325atf-4(tm4397)	raga1	red_c::3	1	2.41625	0	0	red	LD1325atf-4(tm4397)_raga1
Trial 1	LD1325atf-4(tm4397)	raga1	red_c::3	1	2.41625	0	0	red	LD1325atf-4(tm4397)_raga1
Trial 1	LD1325atf-4(tm4397)	raga1	red_c::3	1	2.47875	0	0	red	LD1325atf-4(tm4397)_raga1
Trial 1	LD1325atf-4(tm4397)	raga1	red_c::3	1	2.58292	0	0	red	LD1325atf-4(tm4397)_raga1
Trial 1	LD1325atf-4(tm4397)	raga1	red_c::3	1	2.60375	0	0	red	LD1325atf-4(tm4397)_raga1
Trial 1	LD1325atf-4(tm4397)	raga1	red_c::3	1	2.60375	0	0	red	LD1325atf-4(tm4397)_raga1
Trial 1	LD1325atf-4(tm4397)	raga1	red_c::3	1	2.62458	0	0	red	LD1325atf-4(tm4397)_raga1
Trial 1	LD1325atf-4(tm4397)	raga1	red_c::3	1	2.68708	0	0	red	LD1325atf-4(tm4397)_raga1
Trial 1	LD1325atf-4(tm4397)	raga1	red_c::3	1	2.70792	0	0	red	LD1325atf-4(tm4397)_raga1
Trial 1	LD1325atf-4(tm4397)	raga1	red_c::3	1	2.77042	0	0	red	LD1325atf-4(tm4397)_raga1
Trial 1	LD1325atf-4(tm4397)	raga1	red_c::3	1	2.79125	0	0	red	LD1325atf-4(tm4397)_raga1
Trial 1	LD1325atf-4(tm4397)	raga1	red_c::3	1	2.79125	0	0	red	LD1325atf-4(tm4397)_raga1
Trial 1	LD1325atf-4(tm4397)	raga1	red_c::3	1	2.89542	0	0	red	LD1325atf-4(tm4397)_raga1
Trial 1	LD1325atf-4(tm4397)	raga1	red_c::3	1	3.02042	0	0	red	LD1325atf-4(tm4397)_raga1
Trial 1	LD1325atf-4(tm4397)	raga1	red_c::3	1	3.16625	0	0	red	LD1325atf-4(tm4397)_raga1
Trial 1	LD1325atf-4(tm4397)	raga1	red_c::3	1	3.33292	0	0	red	LD1325atf-4(tm4397)_raga1
Trial 1	LD1325atf-4(tm4397)	raga1	red_c::3	1	3.35375	0	0	red	LD1325atf-4(tm4397)_raga1
Trial 1	LD1325atf-4(tm4397)	raga1	red_c::3	1	3.37458	0	0	red	LD1325atf-4(tm4397)_raga1
Trial 1	LD1325atf-4(tm4397)	raga1	red_c::3	1	3.70792	0	0	red	LD1325atf-4(tm4397)_raga1
Trial 1	wildtype(N2)	L4440	red_a::0	1	1.17319	0	0	red	wildtype(N2)_L4440
Trial 1	wildtype(N2)	L4440	red_a::0	1	1.19403	0	0	red	wildtype(N2)_L4440
Trial 1	wildtype(N2)	L4440	red_a::0	1	1.25653	0	0	red	wildtype(N2)_L4440
Trial 1	wildtype(N2)	L4440	red_a::0	1	1.29819	0	0	red	wildtype(N2)_L4440
Trial 1	wildtype(N2)	L4440	red_a::0	1	1.33986	0	0	red	wildtype(N2)_L4440
Trial 1	wildtype(N2)	L4440	red_a::0	1	1.33986	0	0	red	wildtype(N2)_L4440
Trial 1	wildtype(N2)	L4440	red_a::0	1	1.33986	0	0	red	wildtype(N2)_L4440
Trial 1	wildtype(N2)	L4440	red_a::0	1	1.36069	0	0	red	wildtype(N2)_L4440
Trial 1	wildtype(N2)	L4440	red_a::0	1	1.36069	0	0	red	wildtype(N2)_L4440
Trial 1	wildtype(N2)	L4440	red_a::0	1	1.38153	0	0	red	wildtype(N2)_L4440
Trial 1	wildtype(N2)	L4440	red_a::0	1	1.48569	0	0	red	wildtype(N2)_L4440
Trial 1	wildtype(N2)	L4440	red_a::0	1	1.48569	0	0	red	wildtype(N2)_L4440
Trial 1	wildtype(N2)	L4440	red_a::0	1	1.54819	0	0	red	wildtype(N2)_L4440
Trial 1	wildtype(N2)	L4440	red_a::0	1	1.56903	0	0	red	wildtype(N2)_L4440
Trial 1	wildtype(N2)	L4440	red_a::0	1	1.56903	0	0	red	wildtype(N2)_L4440
Trial 1	wildtype(N2)	L4440	red_a::0	1	1.56903	0	0	red	wildtype(N2)_L4440
Trial 1	wildtype(N2)	L4440	red_a::0	1	1.56903	0	0	red	wildtype(N2)_L4440
Trial 1	wildtype(N2)	L4440	red_a::0	1	1.58986	0	0	red	wildtype(N2)_L4440
Trial 1	wildtype(N2)	L4440	red_a::0	1	1.61069	0	0	red	wildtype(N2)_L4440
Trial 1	wildtype(N2)	L4440	red_a::0	1	1.61069	0	0	red	wildtype(N2)_L4440
Trial 1	wildtype(N2)	L4440	red_a::0	1	1.61069	0	0	red	wildtype(N2)_L4440
Trial 1	wildtype(N2)	L4440	red_a::0	1	1.61069	0	0	red	wildtype(N2)_L4440
Trial 1	wildtype(N2)	L4440	red_a::0	1	1.61069	0	0	red	wildtype(N2)_L4440
Trial 1	wildtype(N2)	L4440	red_a::0	1	1.65236	0	0	red	wildtype(N2)_L4440
Trial 1	wildtype(N2)	L4440	red_a::0	1	1.65236	0	0	red	wildtype(N2)_L4440
Trial 1	wildtype(N2)	L4440	red_a::0	1	1.65236	0	0	red	wildtype(N2)_L4440
Trial 1	wildtype(N2)	L4440	red_a::0	1	1.67319	0	0	red	wildtype(N2)_L4440
Trial 1	wildtype(N2)	L4440	red_a::0	1	1.67319	0	0	red	wildtype(N2)_L4440
Trial 1	wildtype(N2)	L4440	red_a::0	1	1.67319	0	0	red	wildtype(N2)_L4440
Trial 1	wildtype(N2)	L4440	red_a::0	1	1.67319	0	0	red	wildtype(N2)_L4440
Trial 1	wildtype(N2)	L4440	red_a::0	1	1.69403	0	0	red	wildtype(N2)_L4440
Trial 1	wildtype(N2)	L4440	red_a::0	1	1.69403	0	0	red	wildtype(N2)_L4440
Trial 1	wildtype(N2)	L4440	red_a::0	1	1.71486	0	0	red	wildtype(N2)_L4440
Trial 1	wildtype(N2)	L4440	red_a::0	1	1.71486	0	0	red	wildtype(N2)_L4440
Trial 1	wildtype(N2)	L4440	red_a::0	1	1.73569	0	0	red	wildtype(N2)_L4440
Trial 1	wildtype(N2)	L4440	red_a::0	1	1.73569	0	0	red	wildtype(N2)_L4440
Trial 1	wildtype(N2)	L4440	red_a::0	1	1.73569	0	0	red	wildtype(N2)_L4440
Trial 1	wildtype(N2)	L4440	red_a::0	1	1.73569	0	0	red	wildtype(N2)_L4440
Trial 1	wildtype(N2)	L4440	red_a::0	1	1.75653	0	0	red	wildtype(N2)_L4440
Trial 1	wildtype(N2)	L4440	red_a::0	1	1.77736	0	0	red	wildtype(N2)_L4440
Trial 1	wildtype(N2)	L4440	red_a::0	1	1.79819	0	0	red	wildtype(N2)_L4440
Trial 1	wildtype(N2)	L4440	red_a::0	1	1.83986	0	0	red	wildtype(N2)_L4440
Trial 1	wildtype(N2)	L4440	red_a::0	1	1.83986	0	0	red	wildtype(N2)_L4440
Trial 1	wildtype(N2)	L4440	red_a::0	1	1.88153	0	0	red	wildtype(N2)_L4440
Trial 1	wildtype(N2)	L4440	red_a::0	1	1.90236	0	0	red	wildtype(N2)_L4440
Trial 1	wildtype(N2)	L4440	red_a::0	1	1.94403	0	0	red	wildtype(N2)_L4440
Trial 1	wildtype(N2)	L4440	red_a::0	1	1.94403	0	0	red	wildtype(N2)_L4440
Trial 1	wildtype(N2)	L4440	red_a::0	1	1.98569	0	0	red	wildtype(N2)_L4440
Trial 1	wildtype(N2)	L4440	red_a::0	1	2.00653	0	0	red	wildtype(N2)_L4440
Trial 1	wildtype(N2)	L4440	red_a::0	1	2.02736	0	0	red	wildtype(N2)_L4440
Trial 1	wildtype(N2)	L4440	red_a::0	1	2.11069	0	0	red	wildtype(N2)_L4440
Trial 1	wildtype(N2)	L4440	red_a::0	1	2.25653	0	0	red	wildtype(N2)_L4440
Trial 1	wildtype(N2)	L4440	red_a::0	1	2.29819	0	0	red	wildtype(N2)_L4440
Trial 1	wildtype(N2)	L4440	red_a::0	1	2.33986	0	0	red	wildtype(N2)_L4440
Trial 1	wildtype(N2)	L4440	red_a::0	1	2.50653	0	0	red	wildtype(N2)_L4440
Trial 1	wildtype(N2)	L4440	red_a::0	1	3.92319	0	0	red	wildtype(N2)_L4440
Trial 1	LD1325atf-4(tm4397)	L4440	red_a::1	1	1.25653	0	0	red	LD1325atf-4(tm4397)_L4440
Trial 1	LD1325atf-4(tm4397)	L4440	red_a::1	1	1.36069	0	0	red	LD1325atf-4(tm4397)_L4440
Trial 1	LD1325atf-4(tm4397)	L4440	red_a::1	1	1.44403	0	0	red	LD1325atf-4(tm4397)_L4440
Trial 1	LD1325atf-4(tm4397)	L4440	red_a::1	1	1.46486	0	0	red	LD1325atf-4(tm4397)_L4440
Trial 1	LD1325atf-4(tm4397)	L4440	red_a::1	1	1.48569	0	0	red	LD1325atf-4(tm4397)_L4440
Trial 1	LD1325atf-4(tm4397)	L4440	red_a::1	1	1.50653	0	0	red	LD1325atf-4(tm4397)_L4440
Trial 1	LD1325atf-4(tm4397)	L4440	red_a::1	1	1.54819	0	0	red	LD1325atf-4(tm4397)_L4440
Trial 1	LD1325atf-4(tm4397)	L4440	red_a::1	1	1.54819	0	0	red	LD1325atf-4(tm4397)_L4440
Trial 1	LD1325atf-4(tm4397)	L4440	red_a::1	1	1.56903	0	0	red	LD1325atf-4(tm4397)_L4440
Trial 1	LD1325atf-4(tm4397)	L4440	red_a::1	1	1.58986	0	0	red	LD1325atf-4(tm4397)_L4440
Trial 1	LD1325atf-4(tm4397)	L4440	red_a::1	1	1.58986	0	0	red	LD1325atf-4(tm4397)_L4440
Trial 1	LD1325atf-4(tm4397)	L4440	red_a::1	1	1.58986	0	0	red	LD1325atf-4(tm4397)_L4440
Trial 1	LD1325atf-4(tm4397)	L4440	red_a::1	1	1.61069	0	0	red	LD1325atf-4(tm4397)_L4440
Trial 1	LD1325atf-4(tm4397)	L4440	red_a::1	1	1.63153	0	0	red	LD1325atf-4(tm4397)_L4440
Trial 1	LD1325atf-4(tm4397)	L4440	red_a::1	1	1.63153	0	0	red	LD1325atf-4(tm4397)_L4440
Trial 1	LD1325atf-4(tm4397)	L4440	red_a::1	1	1.71486	0	0	red	LD1325atf-4(tm4397)_L4440
Trial 1	LD1325atf-4(tm4397)	L4440	red_a::1	1	1.71486	0	0	red	LD1325atf-4(tm4397)_L4440
Trial 1	LD1325atf-4(tm4397)	L4440	red_a::1	1	1.71486	0	0	red	LD1325atf-4(tm4397)_L4440
Trial 1	LD1325atf-4(tm4397)	L4440	red_a::1	1	1.71486	0	0	red	LD1325atf-4(tm4397)_L4440
Trial 1	LD1325atf-4(tm4397)	L4440	red_a::1	1	1.71486	0	0	red	LD1325atf-4(tm4397)_L4440
Trial 1	LD1325atf-4(tm4397)	L4440	red_a::1	1	1.73569	0	0	red	LD1325atf-4(tm4397)_L4440
Trial 1	LD1325atf-4(tm4397)	L4440	red_a::1	1	1.75653	0	0	red	LD1325atf-4(tm4397)_L4440
Trial 1	LD1325atf-4(tm4397)	L4440	red_a::1	1	1.75653	0	0	red	LD1325atf-4(tm4397)_L4440
Trial 1	LD1325atf-4(tm4397)	L4440	red_a::1	1	1.75653	0	0	red	LD1325atf-4(tm4397)_L4440
Trial 1	LD1325atf-4(tm4397)	L4440	red_a::1	1	1.75653	0	0	red	LD1325atf-4(tm4397)_L4440
Trial 1	LD1325atf-4(tm4397)	L4440	red_a::1	1	1.77736	0	0	red	LD1325atf-4(tm4397)_L4440
Trial 1	LD1325atf-4(tm4397)	L4440	red_a::1	1	1.77736	0	0	red	LD1325atf-4(tm4397)_L4440
Trial 1	LD1325atf-4(tm4397)	L4440	red_a::1	1	1.83986	0	0	red	LD1325atf-4(tm4397)_L4440
Trial 1	LD1325atf-4(tm4397)	L4440	red_a::1	1	1.86069	0	0	red	LD1325atf-4(tm4397)_L4440
Trial 1	LD1325atf-4(tm4397)	L4440	red_a::1	1	1.86069	0	0	red	LD1325atf-4(tm4397)_L4440
Trial 1	LD1325atf-4(tm4397)	L4440	red_a::1	1	1.86069	0	0	red	LD1325atf-4(tm4397)_L4440
Trial 1	LD1325atf-4(tm4397)	L4440	red_a::1	1	1.88153	0	0	red	LD1325atf-4(tm4397)_L4440
Trial 1	LD1325atf-4(tm4397)	L4440	red_a::1	1	1.90236	0	0	red	LD1325atf-4(tm4397)_L4440
Trial 1	LD1325atf-4(tm4397)	L4440	red_a::1	1	1.94403	0	0	red	LD1325atf-4(tm4397)_L4440
Trial 1	LD1325atf-4(tm4397)	L4440	red_a::1	1	1.94403	0	0	red	LD1325atf-4(tm4397)_L4440
Trial 1	LD1325atf-4(tm4397)	L4440	red_a::1	1	1.96486	0	0	red	LD1325atf-4(tm4397)_L4440
Trial 1	LD1325atf-4(tm4397)	L4440	red_a::1	1	2.00653	0	0	red	LD1325atf-4(tm4397)_L4440
Trial 1	LD1325atf-4(tm4397)	L4440	red_a::1	1	2.00653	0	0	red	LD1325atf-4(tm4397)_L4440
Trial 1	LD1325atf-4(tm4397)	L4440	red_a::1	1	2.04819	0	0	red	LD1325atf-4(tm4397)_L4440
Trial 1	LD1325atf-4(tm4397)	L4440	red_a::1	1	2.11069	0	0	red	LD1325atf-4(tm4397)_L4440
Trial 1	LD1325atf-4(tm4397)	L4440	red_a::1	1	2.13153	0	0	red	LD1325atf-4(tm4397)_L4440
Trial 1	LD1325atf-4(tm4397)	L4440	red_a::1	1	2.15236	0	0	red	LD1325atf-4(tm4397)_L4440
Trial 1	LD1325atf-4(tm4397)	L4440	red_a::1	1	2.17319	0	0	red	LD1325atf-4(tm4397)_L4440
Trial 1	LD1325atf-4(tm4397)	L4440	red_a::1	1	2.21486	0	0	red	LD1325atf-4(tm4397)_L4440
Trial 1	LD1325atf-4(tm4397)	L4440	red_a::1	1	2.25653	0	0	red	LD1325atf-4(tm4397)_L4440
Trial 1	LD1325atf-4(tm4397)	L4440	red_a::1	1	2.29819	0	0	red	LD1325atf-4(tm4397)_L4440
Trial 1	LD1325atf-4(tm4397)	L4440	red_a::1	1	2.31903	0	0	red	LD1325atf-4(tm4397)_L4440
Trial 1	LD1325atf-4(tm4397)	L4440	red_a::1	1	2.54819	0	0	red	LD1325atf-4(tm4397)_L4440
Trial 1	LD1325atf-4(tm4397)	L4440	red_a::1	1	2.67319	0	0	red	LD1325atf-4(tm4397)_L4440
Trial 1	LD1325atf-4(tm4397)	L4440	red_a::1	1	3.15236	0	0	red	LD1325atf-4(tm4397)_L4440
Trial 1	LD1325atf-4(tm4397)	L4440	red_a::1	1	3.38153	0	0	red	LD1325atf-4(tm4397)_L4440
Trial 1	LD1325atf-4(tm4397)	L4440	red_a::1	1	3.67319	0	0	red	LD1325atf-4(tm4397)_L4440
Trial 1	LD1325atf-4(tm4397)	L4440	red_a::1	1	3.79819	0	0	red	LD1325atf-4(tm4397)_L4440
Trial 1	LD1325atf-4(tm4397)	L4440	red_a::1	1	4.23569	0	0	red	LD1325atf-4(tm4397)_L4440
Trial 1	LD1325atf-4(tm4397)	raga1	red_a::2	1	0.360694	0	0	red	LD1325atf-4(tm4397)_raga1
Trial 1	LD1325atf-4(tm4397)	raga1	red_a::2	1	0.673194	0	0	red	LD1325atf-4(tm4397)_raga1
Trial 1	LD1325atf-4(tm4397)	raga1	red_a::2	1	0.694028	0	0	red	LD1325atf-4(tm4397)_raga1
Trial 1	LD1325atf-4(tm4397)	raga1	red_a::2	1	0.714861	0	0	red	LD1325atf-4(tm4397)_raga1
Trial 1	LD1325atf-4(tm4397)	raga1	red_a::2	1	0.964861	0	0	red	LD1325atf-4(tm4397)_raga1
Trial 1	LD1325atf-4(tm4397)	raga1	red_a::2	1	1.58986	0	0	red	LD1325atf-4(tm4397)_raga1
Trial 1	LD1325atf-4(tm4397)	raga1	red_a::2	1	1.58986	0	0	red	LD1325atf-4(tm4397)_raga1
Trial 1	LD1325atf-4(tm4397)	raga1	red_a::2	1	1.67319	0	0	red	LD1325atf-4(tm4397)_raga1
Trial 1	LD1325atf-4(tm4397)	raga1	red_a::2	1	1.67319	0	0	red	LD1325atf-4(tm4397)_raga1
Trial 1	LD1325atf-4(tm4397)	raga1	red_a::2	1	1.69403	0	0	red	LD1325atf-4(tm4397)_raga1
Trial 1	LD1325atf-4(tm4397)	raga1	red_a::2	1	1.71486	0	0	red	LD1325atf-4(tm4397)_raga1
Trial 1	LD1325atf-4(tm4397)	raga1	red_a::2	1	1.73569	0	0	red	LD1325atf-4(tm4397)_raga1
Trial 1	LD1325atf-4(tm4397)	raga1	red_a::2	1	1.75653	0	0	red	LD1325atf-4(tm4397)_raga1
Trial 1	LD1325atf-4(tm4397)	raga1	red_a::2	1	1.75653	0	0	red	LD1325atf-4(tm4397)_raga1
Trial 1	LD1325atf-4(tm4397)	raga1	red_a::2	1	1.79819	0	0	red	LD1325atf-4(tm4397)_raga1
Trial 1	LD1325atf-4(tm4397)	raga1	red_a::2	1	1.88153	0	0	red	LD1325atf-4(tm4397)_raga1
Trial 1	LD1325atf-4(tm4397)	raga1	red_a::2	1	1.92319	0	0	red	LD1325atf-4(tm4397)_raga1
Trial 1	LD1325atf-4(tm4397)	raga1	red_a::2	1	1.94403	0	0	red	LD1325atf-4(tm4397)_raga1
Trial 1	LD1325atf-4(tm4397)	raga1	red_a::2	1	1.96486	0	0	red	LD1325atf-4(tm4397)_raga1
Trial 1	LD1325atf-4(tm4397)	raga1	red_a::2	1	2.00653	0	0	red	LD1325atf-4(tm4397)_raga1
Trial 1	LD1325atf-4(tm4397)	raga1	red_a::2	1	2.00653	0	0	red	LD1325atf-4(tm4397)_raga1
Trial 1	LD1325atf-4(tm4397)	raga1	red_a::2	1	2.02736	0	0	red	LD1325atf-4(tm4397)_raga1
Trial 1	LD1325atf-4(tm4397)	raga1	red_a::2	1	2.04819	0	0	red	LD1325atf-4(tm4397)_raga1
Trial 1	LD1325atf-4(tm4397)	raga1	red_a::2	1	2.08986	0	0	red	LD1325atf-4(tm4397)_raga1
Trial 1	LD1325atf-4(tm4397)	raga1	red_a::2	1	2.08986	0	0	red	LD1325atf-4(tm4397)_raga1
Trial 1	LD1325atf-4(tm4397)	raga1	red_a::2	1	2.13153	0	0	red	LD1325atf-4(tm4397)_raga1
Trial 1	LD1325atf-4(tm4397)	raga1	red_a::2	1	2.15236	0	0	red	LD1325atf-4(tm4397)_raga1
Trial 1	LD1325atf-4(tm4397)	raga1	red_a::2	1	2.17319	0	0	red	LD1325atf-4(tm4397)_raga1
Trial 1	LD1325atf-4(tm4397)	raga1	red_a::2	1	2.23569	0	0	red	LD1325atf-4(tm4397)_raga1
Trial 1	LD1325atf-4(tm4397)	raga1	red_a::2	1	2.23569	0	0	red	LD1325atf-4(tm4397)_raga1
Trial 1	LD1325atf-4(tm4397)	raga1	red_a::2	1	2.27736	0	0	red	LD1325atf-4(tm4397)_raga1
Trial 1	LD1325atf-4(tm4397)	raga1	red_a::2	1	2.29819	0	0	red	LD1325atf-4(tm4397)_raga1
Trial 1	LD1325atf-4(tm4397)	raga1	red_a::2	1	2.31903	0	0	red	LD1325atf-4(tm4397)_raga1
Trial 1	LD1325atf-4(tm4397)	raga1	red_a::2	1	2.42319	0	0	red	LD1325atf-4(tm4397)_raga1
Trial 1	LD1325atf-4(tm4397)	raga1	red_a::2	1	2.50653	0	0	red	LD1325atf-4(tm4397)_raga1
Trial 1	wildtype(N2)	raga1	red_a::3	1	1.98569	0	0	red	wildtype(N2)_raga1
Trial 1	wildtype(N2)	raga1	red_a::3	1	1.98569	0	0	red	wildtype(N2)_raga1
Trial 1	wildtype(N2)	raga1	red_a::3	1	2.15236	0	0	red	wildtype(N2)_raga1
Trial 1	wildtype(N2)	raga1	red_a::3	1	2.17319	0	0	red	wildtype(N2)_raga1
Trial 1	wildtype(N2)	raga1	red_a::3	1	2.17319	0	0	red	wildtype(N2)_raga1
Trial 1	wildtype(N2)	raga1	red_a::3	1	2.17319	0	0	red	wildtype(N2)_raga1
Trial 1	wildtype(N2)	raga1	red_a::3	1	2.21486	0	0	red	wildtype(N2)_raga1
Trial 1	wildtype(N2)	raga1	red_a::3	1	2.29819	0	0	red	wildtype(N2)_raga1
Trial 1	wildtype(N2)	raga1	red_a::3	1	2.33986	0	0	red	wildtype(N2)_raga1
Trial 1	wildtype(N2)	raga1	red_a::3	1	2.38153	0	0	red	wildtype(N2)_raga1
Trial 1	wildtype(N2)	raga1	red_a::3	1	2.40236	0	0	red	wildtype(N2)_raga1
Trial 1	wildtype(N2)	raga1	red_a::3	1	2.46486	0	0	red	wildtype(N2)_raga1
Trial 1	wildtype(N2)	raga1	red_a::3	1	2.46486	0	0	red	wildtype(N2)_raga1
Trial 1	wildtype(N2)	raga1	red_a::3	1	2.50653	0	0	red	wildtype(N2)_raga1
Trial 1	wildtype(N2)	raga1	red_a::3	1	2.50653	0	0	red	wildtype(N2)_raga1
Trial 1	wildtype(N2)	raga1	red_a::3	1	2.52736	0	0	red	wildtype(N2)_raga1
Trial 1	wildtype(N2)	raga1	red_a::3	1	2.52736	0	0	red	wildtype(N2)_raga1
Trial 1	wildtype(N2)	raga1	red_a::3	1	2.52736	0	0	red	wildtype(N2)_raga1
Trial 1	wildtype(N2)	raga1	red_a::3	1	2.54819	0	0	red	wildtype(N2)_raga1
Trial 1	wildtype(N2)	raga1	red_a::3	1	2.56903	0	0	red	wildtype(N2)_raga1
Trial 1	wildtype(N2)	raga1	red_a::3	1	2.58986	0	0	red	wildtype(N2)_raga1
Trial 1	wildtype(N2)	raga1	red_a::3	1	2.61069	0	0	red	wildtype(N2)_raga1
Trial 1	wildtype(N2)	raga1	red_a::3	1	2.63153	0	0	red	wildtype(N2)_raga1
Trial 1	wildtype(N2)	raga1	red_a::3	1	2.63153	0	0	red	wildtype(N2)_raga1
Trial 1	wildtype(N2)	raga1	red_a::3	1	2.65236	0	0	red	wildtype(N2)_raga1
Trial 1	wildtype(N2)	raga1	red_a::3	1	2.65236	0	0	red	wildtype(N2)_raga1
Trial 1	wildtype(N2)	raga1	red_a::3	1	2.69403	0	0	red	wildtype(N2)_raga1
Trial 1	wildtype(N2)	raga1	red_a::3	1	2.69403	0	0	red	wildtype(N2)_raga1
Trial 1	wildtype(N2)	raga1	red_a::3	1	2.73569	0	0	red	wildtype(N2)_raga1
Trial 1	wildtype(N2)	raga1	red_a::3	1	2.75653	0	0	red	wildtype(N2)_raga1
Trial 1	wildtype(N2)	raga1	red_a::3	1	2.77736	0	0	red	wildtype(N2)_raga1
Trial 1	wildtype(N2)	raga1	red_a::3	1	2.79819	0	0	red	wildtype(N2)_raga1
Trial 1	wildtype(N2)	raga1	red_a::3	1	2.79819	0	0	red	wildtype(N2)_raga1
Trial 1	wildtype(N2)	raga1	red_a::3	1	2.81903	0	0	red	wildtype(N2)_raga1
Trial 1	wildtype(N2)	raga1	red_a::3	1	2.81903	0	0	red	wildtype(N2)_raga1
Trial 1	wildtype(N2)	raga1	red_a::3	1	2.81903	0	0	red	wildtype(N2)_raga1
Trial 1	wildtype(N2)	raga1	red_a::3	1	2.81903	0	0	red	wildtype(N2)_raga1
Trial 1	wildtype(N2)	raga1	red_a::3	1	2.83986	0	0	red	wildtype(N2)_raga1
Trial 1	wildtype(N2)	raga1	red_a::3	1	2.83986	0	0	red	wildtype(N2)_raga1
Trial 1	wildtype(N2)	raga1	red_a::3	1	2.86069	0	0	red	wildtype(N2)_raga1
Trial 1	wildtype(N2)	raga1	red_a::3	1	2.86069	0	0	red	wildtype(N2)_raga1
Trial 1	wildtype(N2)	raga1	red_a::3	1	2.86069	0	0	red	wildtype(N2)_raga1
Trial 1	wildtype(N2)	raga1	red_a::3	1	2.88153	0	0	red	wildtype(N2)_raga1
Trial 1	wildtype(N2)	raga1	red_a::3	1	2.90236	0	0	red	wildtype(N2)_raga1
Trial 1	wildtype(N2)	raga1	red_a::3	1	2.90236	0	0	red	wildtype(N2)_raga1
Trial 1	wildtype(N2)	raga1	red_a::3	1	2.92319	0	0	red	wildtype(N2)_raga1
Trial 1	wildtype(N2)	raga1	red_a::3	1	2.92319	0	0	red	wildtype(N2)_raga1
Trial 1	wildtype(N2)	raga1	red_a::3	1	2.92319	0	0	red	wildtype(N2)_raga1
Trial 1	wildtype(N2)	raga1	red_a::3	1	2.94403	0	0	red	wildtype(N2)_raga1
Trial 1	wildtype(N2)	raga1	red_a::3	1	2.94403	0	0	red	wildtype(N2)_raga1
Trial 1	wildtype(N2)	raga1	red_a::3	1	2.98569	0	0	red	wildtype(N2)_raga1
Trial 1	wildtype(N2)	raga1	red_a::3	1	2.98569	0	0	red	wildtype(N2)_raga1
Trial 1	wildtype(N2)	raga1	red_a::3	1	3.00653	0	0	red	wildtype(N2)_raga1
Trial 1	wildtype(N2)	raga1	red_a::3	1	3.00653	0	0	red	wildtype(N2)_raga1
Trial 1	wildtype(N2)	raga1	red_a::3	1	3.00653	0	0	red	wildtype(N2)_raga1
Trial 1	wildtype(N2)	raga1	red_a::3	1	3.02736	0	0	red	wildtype(N2)_raga1
Trial 1	wildtype(N2)	raga1	red_a::3	1	3.06903	0	0	red	wildtype(N2)_raga1
Trial 1	wildtype(N2)	raga1	red_a::3	1	3.08986	0	0	red	wildtype(N2)_raga1
Trial 1	wildtype(N2)	raga1	red_a::3	1	3.08986	0	0	red	wildtype(N2)_raga1
Trial 1	wildtype(N2)	raga1	red_a::3	1	3.08986	0	0	red	wildtype(N2)_raga1
Trial 1	wildtype(N2)	raga1	red_a::3	1	3.15236	0	0	red	wildtype(N2)_raga1
Trial 1	wildtype(N2)	raga1	red_a::3	1	3.17319	0	0	red	wildtype(N2)_raga1
Trial 1	wildtype(N2)	raga1	red_a::3	1	3.23569	0	0	red	wildtype(N2)_raga1
Trial 1	wildtype(N2)	raga1	red_a::3	1	3.38153	0	0	red	wildtype(N2)_raga1
Trial 1	wildtype(N2)	raga1	red_a::3	1	3.40236	0	0	red	wildtype(N2)_raga1
Trial 1	wildtype(N2)	raga1	red_a::3	1	3.58986	0	0	red	wildtype(N2)_raga1
Trial 1	wildtype(N2)	raga1	red_a::3	1	3.63153	0	0	red	wildtype(N2)_raga1
Trial 1	wildtype(N2)	raga1	red_a::3	1	4.08986	0	0	red	wildtype(N2)_raga1
Trial 1	wildtype(N2)	raga1	red_a::3	1	4.11069	0	0	red	wildtype(N2)_raga1
Trial 1	LD1325atf-4(tm4397)	raga1	red_b::0	1	0.846806	0	0	red	LD1325atf-4(tm4397)_raga1
Trial 1	LD1325atf-4(tm4397)	raga1	red_b::0	1	1.05514	0	0	red	LD1325atf-4(tm4397)_raga1
Trial 1	LD1325atf-4(tm4397)	raga1	red_b::0	1	1.34681	0	0	red	LD1325atf-4(tm4397)_raga1
Trial 1	LD1325atf-4(tm4397)	raga1	red_b::0	1	1.34681	0	0	red	LD1325atf-4(tm4397)_raga1
Trial 1	LD1325atf-4(tm4397)	raga1	red_b::0	1	1.34681	0	0	red	LD1325atf-4(tm4397)_raga1
Trial 1	LD1325atf-4(tm4397)	raga1	red_b::0	1	1.47181	0	0	red	LD1325atf-4(tm4397)_raga1
Trial 1	LD1325atf-4(tm4397)	raga1	red_b::0	1	1.53431	0	0	red	LD1325atf-4(tm4397)_raga1
Trial 1	LD1325atf-4(tm4397)	raga1	red_b::0	1	1.53431	0	0	red	LD1325atf-4(tm4397)_raga1
Trial 1	LD1325atf-4(tm4397)	raga1	red_b::0	1	1.53431	0	0	red	LD1325atf-4(tm4397)_raga1
Trial 1	LD1325atf-4(tm4397)	raga1	red_b::0	1	1.53431	0	0	red	LD1325atf-4(tm4397)_raga1
Trial 1	LD1325atf-4(tm4397)	raga1	red_b::0	1	1.55514	0	0	red	LD1325atf-4(tm4397)_raga1
Trial 1	LD1325atf-4(tm4397)	raga1	red_b::0	1	1.55514	0	0	red	LD1325atf-4(tm4397)_raga1
Trial 1	LD1325atf-4(tm4397)	raga1	red_b::0	1	1.61764	0	0	red	LD1325atf-4(tm4397)_raga1
Trial 1	LD1325atf-4(tm4397)	raga1	red_b::0	1	1.63847	0	0	red	LD1325atf-4(tm4397)_raga1
Trial 1	LD1325atf-4(tm4397)	raga1	red_b::0	1	1.65931	0	0	red	LD1325atf-4(tm4397)_raga1
Trial 1	LD1325atf-4(tm4397)	raga1	red_b::0	1	1.68014	0	0	red	LD1325atf-4(tm4397)_raga1
Trial 1	LD1325atf-4(tm4397)	raga1	red_b::0	1	1.68014	0	0	red	LD1325atf-4(tm4397)_raga1
Trial 1	LD1325atf-4(tm4397)	raga1	red_b::0	1	1.68014	0	0	red	LD1325atf-4(tm4397)_raga1
Trial 1	LD1325atf-4(tm4397)	raga1	red_b::0	1	1.70097	0	0	red	LD1325atf-4(tm4397)_raga1
Trial 1	LD1325atf-4(tm4397)	raga1	red_b::0	1	1.72181	0	0	red	LD1325atf-4(tm4397)_raga1
Trial 1	LD1325atf-4(tm4397)	raga1	red_b::0	1	1.72181	0	0	red	LD1325atf-4(tm4397)_raga1
Trial 1	LD1325atf-4(tm4397)	raga1	red_b::0	1	1.74264	0	0	red	LD1325atf-4(tm4397)_raga1
Trial 1	LD1325atf-4(tm4397)	raga1	red_b::0	1	1.74264	0	0	red	LD1325atf-4(tm4397)_raga1
Trial 1	LD1325atf-4(tm4397)	raga1	red_b::0	1	1.74264	0	0	red	LD1325atf-4(tm4397)_raga1
Trial 1	LD1325atf-4(tm4397)	raga1	red_b::0	1	1.74264	0	0	red	LD1325atf-4(tm4397)_raga1
Trial 1	LD1325atf-4(tm4397)	raga1	red_b::0	1	1.74264	0	0	red	LD1325atf-4(tm4397)_raga1
Trial 1	LD1325atf-4(tm4397)	raga1	red_b::0	1	1.78431	0	0	red	LD1325atf-4(tm4397)_raga1
Trial 1	LD1325atf-4(tm4397)	raga1	red_b::0	1	1.80514	0	0	red	LD1325atf-4(tm4397)_raga1
Trial 1	LD1325atf-4(tm4397)	raga1	red_b::0	1	1.80514	0	0	red	LD1325atf-4(tm4397)_raga1
Trial 1	LD1325atf-4(tm4397)	raga1	red_b::0	1	1.82597	0	0	red	LD1325atf-4(tm4397)_raga1
Trial 1	LD1325atf-4(tm4397)	raga1	red_b::0	1	1.82597	0	0	red	LD1325atf-4(tm4397)_raga1
Trial 1	LD1325atf-4(tm4397)	raga1	red_b::0	1	1.82597	0	0	red	LD1325atf-4(tm4397)_raga1
Trial 1	LD1325atf-4(tm4397)	raga1	red_b::0	1	1.84681	0	0	red	LD1325atf-4(tm4397)_raga1
Trial 1	LD1325atf-4(tm4397)	raga1	red_b::0	1	1.88847	0	0	red	LD1325atf-4(tm4397)_raga1
Trial 1	LD1325atf-4(tm4397)	raga1	red_b::0	1	1.93014	0	0	red	LD1325atf-4(tm4397)_raga1
Trial 1	LD1325atf-4(tm4397)	raga1	red_b::0	1	1.93014	0	0	red	LD1325atf-4(tm4397)_raga1
Trial 1	LD1325atf-4(tm4397)	raga1	red_b::0	1	1.97181	0	0	red	LD1325atf-4(tm4397)_raga1
Trial 1	LD1325atf-4(tm4397)	raga1	red_b::0	1	2.07597	0	0	red	LD1325atf-4(tm4397)_raga1
Trial 1	LD1325atf-4(tm4397)	raga1	red_b::0	1	2.09681	0	0	red	LD1325atf-4(tm4397)_raga1
Trial 1	LD1325atf-4(tm4397)	raga1	red_b::0	1	2.13847	0	0	red	LD1325atf-4(tm4397)_raga1
Trial 1	LD1325atf-4(tm4397)	raga1	red_b::0	1	2.36764	0	0	red	LD1325atf-4(tm4397)_raga1
Trial 1	LD1325atf-4(tm4397)	raga1	red_b::0	1	2.38847	0	0	red	LD1325atf-4(tm4397)_raga1
Trial 1	wildtype(N2)	raga1	red_b::1	1	1.15931	0	0	red	wildtype(N2)_raga1
Trial 1	wildtype(N2)	raga1	red_b::1	1	1.61764	0	0	red	wildtype(N2)_raga1
Trial 1	wildtype(N2)	raga1	red_b::1	1	1.70097	0	0	red	wildtype(N2)_raga1
Trial 1	wildtype(N2)	raga1	red_b::1	1	1.82597	0	0	red	wildtype(N2)_raga1
Trial 1	wildtype(N2)	raga1	red_b::1	1	1.84681	0	0	red	wildtype(N2)_raga1
Trial 1	wildtype(N2)	raga1	red_b::1	1	1.86764	0	0	red	wildtype(N2)_raga1
Trial 1	wildtype(N2)	raga1	red_b::1	1	1.93014	0	0	red	wildtype(N2)_raga1
Trial 1	wildtype(N2)	raga1	red_b::1	1	1.95097	0	0	red	wildtype(N2)_raga1
Trial 1	wildtype(N2)	raga1	red_b::1	1	2.01347	0	0	red	wildtype(N2)_raga1
Trial 1	wildtype(N2)	raga1	red_b::1	1	2.01347	0	0	red	wildtype(N2)_raga1
Trial 1	wildtype(N2)	raga1	red_b::1	1	2.03431	0	0	red	wildtype(N2)_raga1
Trial 1	wildtype(N2)	raga1	red_b::1	1	2.05514	0	0	red	wildtype(N2)_raga1
Trial 1	wildtype(N2)	raga1	red_b::1	1	2.07597	0	0	red	wildtype(N2)_raga1
Trial 1	wildtype(N2)	raga1	red_b::1	1	2.07597	0	0	red	wildtype(N2)_raga1
Trial 1	wildtype(N2)	raga1	red_b::1	1	2.07597	0	0	red	wildtype(N2)_raga1
Trial 1	wildtype(N2)	raga1	red_b::1	1	2.09681	0	0	red	wildtype(N2)_raga1
Trial 1	wildtype(N2)	raga1	red_b::1	1	2.09681	0	0	red	wildtype(N2)_raga1
Trial 1	wildtype(N2)	raga1	red_b::1	1	2.11764	0	0	red	wildtype(N2)_raga1
Trial 1	wildtype(N2)	raga1	red_b::1	1	2.11764	0	0	red	wildtype(N2)_raga1
Trial 1	wildtype(N2)	raga1	red_b::1	1	2.18014	0	0	red	wildtype(N2)_raga1
Trial 1	wildtype(N2)	raga1	red_b::1	1	2.18014	0	0	red	wildtype(N2)_raga1
Trial 1	wildtype(N2)	raga1	red_b::1	1	2.20097	0	0	red	wildtype(N2)_raga1
Trial 1	wildtype(N2)	raga1	red_b::1	1	2.22181	0	0	red	wildtype(N2)_raga1
Trial 1	wildtype(N2)	raga1	red_b::1	1	2.22181	0	0	red	wildtype(N2)_raga1
Trial 1	wildtype(N2)	raga1	red_b::1	1	2.22181	0	0	red	wildtype(N2)_raga1
Trial 1	wildtype(N2)	raga1	red_b::1	1	2.24264	0	0	red	wildtype(N2)_raga1
Trial 1	wildtype(N2)	raga1	red_b::1	1	2.26347	0	0	red	wildtype(N2)_raga1
Trial 1	wildtype(N2)	raga1	red_b::1	1	2.26347	0	0	red	wildtype(N2)_raga1
Trial 1	wildtype(N2)	raga1	red_b::1	1	2.26347	0	0	red	wildtype(N2)_raga1
Trial 1	wildtype(N2)	raga1	red_b::1	1	2.26347	0	0	red	wildtype(N2)_raga1
Trial 1	wildtype(N2)	raga1	red_b::1	1	2.30514	0	0	red	wildtype(N2)_raga1
Trial 1	wildtype(N2)	raga1	red_b::1	1	2.32597	0	0	red	wildtype(N2)_raga1
Trial 1	wildtype(N2)	raga1	red_b::1	1	2.34681	0	0	red	wildtype(N2)_raga1
Trial 1	wildtype(N2)	raga1	red_b::1	1	2.34681	0	0	red	wildtype(N2)_raga1
Trial 1	wildtype(N2)	raga1	red_b::1	1	2.34681	0	0	red	wildtype(N2)_raga1
Trial 1	wildtype(N2)	raga1	red_b::1	1	2.36764	0	0	red	wildtype(N2)_raga1
Trial 1	wildtype(N2)	raga1	red_b::1	1	2.36764	0	0	red	wildtype(N2)_raga1
Trial 1	wildtype(N2)	raga1	red_b::1	1	2.38847	0	0	red	wildtype(N2)_raga1
Trial 1	wildtype(N2)	raga1	red_b::1	1	2.38847	0	0	red	wildtype(N2)_raga1
Trial 1	wildtype(N2)	raga1	red_b::1	1	2.38847	0	0	red	wildtype(N2)_raga1
Trial 1	wildtype(N2)	raga1	red_b::1	1	2.40931	0	0	red	wildtype(N2)_raga1
Trial 1	wildtype(N2)	raga1	red_b::1	1	2.40931	0	0	red	wildtype(N2)_raga1
Trial 1	wildtype(N2)	raga1	red_b::1	1	2.40931	0	0	red	wildtype(N2)_raga1
Trial 1	wildtype(N2)	raga1	red_b::1	1	2.43014	0	0	red	wildtype(N2)_raga1
Trial 1	wildtype(N2)	raga1	red_b::1	1	2.43014	0	0	red	wildtype(N2)_raga1
Trial 1	wildtype(N2)	raga1	red_b::1	1	2.43014	0	0	red	wildtype(N2)_raga1
Trial 1	wildtype(N2)	raga1	red_b::1	1	2.45097	0	0	red	wildtype(N2)_raga1
Trial 1	wildtype(N2)	raga1	red_b::1	1	2.47181	0	0	red	wildtype(N2)_raga1
Trial 1	wildtype(N2)	raga1	red_b::1	1	2.49264	0	0	red	wildtype(N2)_raga1
Trial 1	wildtype(N2)	raga1	red_b::1	1	2.51347	0	0	red	wildtype(N2)_raga1
Trial 1	wildtype(N2)	raga1	red_b::1	1	2.51347	0	0	red	wildtype(N2)_raga1
Trial 1	wildtype(N2)	raga1	red_b::1	1	2.53431	0	0	red	wildtype(N2)_raga1
Trial 1	wildtype(N2)	raga1	red_b::1	1	2.55514	0	0	red	wildtype(N2)_raga1
Trial 1	wildtype(N2)	raga1	red_b::1	1	2.57597	0	0	red	wildtype(N2)_raga1
Trial 1	wildtype(N2)	raga1	red_b::1	1	2.61764	0	0	red	wildtype(N2)_raga1
Trial 1	wildtype(N2)	raga1	red_b::1	1	2.65931	0	0	red	wildtype(N2)_raga1
Trial 1	wildtype(N2)	raga1	red_b::1	1	2.68014	0	0	red	wildtype(N2)_raga1
Trial 1	wildtype(N2)	raga1	red_b::1	1	2.68014	0	0	red	wildtype(N2)_raga1
Trial 1	wildtype(N2)	raga1	red_b::1	1	2.68014	0	0	red	wildtype(N2)_raga1
Trial 1	wildtype(N2)	raga1	red_b::1	1	2.70097	0	0	red	wildtype(N2)_raga1
Trial 1	wildtype(N2)	raga1	red_b::1	1	2.72181	0	0	red	wildtype(N2)_raga1
Trial 1	wildtype(N2)	raga1	red_b::1	1	2.74264	0	0	red	wildtype(N2)_raga1
Trial 1	wildtype(N2)	raga1	red_b::1	1	2.76347	0	0	red	wildtype(N2)_raga1
Trial 1	wildtype(N2)	raga1	red_b::1	1	2.78431	0	0	red	wildtype(N2)_raga1
Trial 1	wildtype(N2)	raga1	red_b::1	1	2.82597	0	0	red	wildtype(N2)_raga1
Trial 1	wildtype(N2)	raga1	red_b::1	1	2.84681	0	0	red	wildtype(N2)_raga1
Trial 1	wildtype(N2)	raga1	red_b::1	1	2.88847	0	0	red	wildtype(N2)_raga1
Trial 1	wildtype(N2)	raga1	red_b::1	1	3.03431	0	0	red	wildtype(N2)_raga1
Trial 1	wildtype(N2)	raga1	red_b::1	1	3.15931	0	0	red	wildtype(N2)_raga1
Trial 1	wildtype(N2)	raga1	red_b::1	1	3.20097	0	0	red	wildtype(N2)_raga1
Trial 1	wildtype(N2)	raga1	red_b::1	1	3.20097	0	0	red	wildtype(N2)_raga1
Trial 1	wildtype(N2)	raga1	red_b::1	1	3.43014	0	0	red	wildtype(N2)_raga1
Trial 1	wildtype(N2)	raga1	red_b::1	1	3.45097	0	0	red	wildtype(N2)_raga1
Trial 1	wildtype(N2)	raga1	red_b::1	1	3.63847	0	0	red	wildtype(N2)_raga1
Trial 1	wildtype(N2)	raga1	red_b::1	1	3.65931	0	0	red	wildtype(N2)_raga1
Trial 1	wildtype(N2)	raga1	red_b::1	1	3.74264	0	0	red	wildtype(N2)_raga1
Trial 1	wildtype(N2)	raga1	red_b::1	1	3.78431	0	0	red	wildtype(N2)_raga1
Trial 1	wildtype(N2)	raga1	red_b::1	1	3.99264	0	0	red	wildtype(N2)_raga1
Trial 1	wildtype(N2)	L4440	red_b::2	1	0.742639	0	0	red	wildtype(N2)_L4440
Trial 1	wildtype(N2)	L4440	red_b::2	1	0.971806	0	0	red	wildtype(N2)_L4440
Trial 1	wildtype(N2)	L4440	red_b::2	1	1.11764	0	0	red	wildtype(N2)_L4440
Trial 1	wildtype(N2)	L4440	red_b::2	1	1.26347	0	0	red	wildtype(N2)_L4440
Trial 1	wildtype(N2)	L4440	red_b::2	1	1.28431	0	0	red	wildtype(N2)_L4440
Trial 1	wildtype(N2)	L4440	red_b::2	1	1.30514	0	0	red	wildtype(N2)_L4440
Trial 1	wildtype(N2)	L4440	red_b::2	1	1.38847	0	0	red	wildtype(N2)_L4440
Trial 1	wildtype(N2)	L4440	red_b::2	1	1.38847	0	0	red	wildtype(N2)_L4440
Trial 1	wildtype(N2)	L4440	red_b::2	1	1.40931	0	0	red	wildtype(N2)_L4440
Trial 1	wildtype(N2)	L4440	red_b::2	1	1.43014	0	0	red	wildtype(N2)_L4440
Trial 1	wildtype(N2)	L4440	red_b::2	1	1.45097	0	0	red	wildtype(N2)_L4440
Trial 1	wildtype(N2)	L4440	red_b::2	1	1.47181	0	0	red	wildtype(N2)_L4440
Trial 1	wildtype(N2)	L4440	red_b::2	1	1.47181	0	0	red	wildtype(N2)_L4440
Trial 1	wildtype(N2)	L4440	red_b::2	1	1.49264	0	0	red	wildtype(N2)_L4440
Trial 1	wildtype(N2)	L4440	red_b::2	1	1.49264	0	0	red	wildtype(N2)_L4440
Trial 1	wildtype(N2)	L4440	red_b::2	1	1.53431	0	0	red	wildtype(N2)_L4440
Trial 1	wildtype(N2)	L4440	red_b::2	1	1.53431	0	0	red	wildtype(N2)_L4440
Trial 1	wildtype(N2)	L4440	red_b::2	1	1.53431	0	0	red	wildtype(N2)_L4440
Trial 1	wildtype(N2)	L4440	red_b::2	1	1.55514	0	0	red	wildtype(N2)_L4440
Trial 1	wildtype(N2)	L4440	red_b::2	1	1.55514	0	0	red	wildtype(N2)_L4440
Trial 1	wildtype(N2)	L4440	red_b::2	1	1.57597	0	0	red	wildtype(N2)_L4440
Trial 1	wildtype(N2)	L4440	red_b::2	1	1.57597	0	0	red	wildtype(N2)_L4440
Trial 1	wildtype(N2)	L4440	red_b::2	1	1.57597	0	0	red	wildtype(N2)_L4440
Trial 1	wildtype(N2)	L4440	red_b::2	1	1.57597	0	0	red	wildtype(N2)_L4440
Trial 1	wildtype(N2)	L4440	red_b::2	1	1.59681	0	0	red	wildtype(N2)_L4440
Trial 1	wildtype(N2)	L4440	red_b::2	1	1.59681	0	0	red	wildtype(N2)_L4440
Trial 1	wildtype(N2)	L4440	red_b::2	1	1.61764	0	0	red	wildtype(N2)_L4440
Trial 1	wildtype(N2)	L4440	red_b::2	1	1.63847	0	0	red	wildtype(N2)_L4440
Trial 1	wildtype(N2)	L4440	red_b::2	1	1.68014	0	0	red	wildtype(N2)_L4440
Trial 1	wildtype(N2)	L4440	red_b::2	1	1.70097	0	0	red	wildtype(N2)_L4440
Trial 1	wildtype(N2)	L4440	red_b::2	1	1.70097	0	0	red	wildtype(N2)_L4440
Trial 1	wildtype(N2)	L4440	red_b::2	1	1.70097	0	0	red	wildtype(N2)_L4440
Trial 1	wildtype(N2)	L4440	red_b::2	1	1.74264	0	0	red	wildtype(N2)_L4440
Trial 1	wildtype(N2)	L4440	red_b::2	1	1.74264	0	0	red	wildtype(N2)_L4440
Trial 1	wildtype(N2)	L4440	red_b::2	1	1.74264	0	0	red	wildtype(N2)_L4440
Trial 1	wildtype(N2)	L4440	red_b::2	1	1.76347	0	0	red	wildtype(N2)_L4440
Trial 1	wildtype(N2)	L4440	red_b::2	1	1.78431	0	0	red	wildtype(N2)_L4440
Trial 1	wildtype(N2)	L4440	red_b::2	1	1.78431	0	0	red	wildtype(N2)_L4440
Trial 1	wildtype(N2)	L4440	red_b::2	1	1.78431	0	0	red	wildtype(N2)_L4440
Trial 1	wildtype(N2)	L4440	red_b::2	1	1.78431	0	0	red	wildtype(N2)_L4440
Trial 1	wildtype(N2)	L4440	red_b::2	1	1.80514	0	0	red	wildtype(N2)_L4440
Trial 1	wildtype(N2)	L4440	red_b::2	1	1.80514	0	0	red	wildtype(N2)_L4440
Trial 1	wildtype(N2)	L4440	red_b::2	1	1.80514	0	0	red	wildtype(N2)_L4440
Trial 1	wildtype(N2)	L4440	red_b::2	1	1.84681	0	0	red	wildtype(N2)_L4440
Trial 1	wildtype(N2)	L4440	red_b::2	1	1.84681	0	0	red	wildtype(N2)_L4440
Trial 1	wildtype(N2)	L4440	red_b::2	1	1.84681	0	0	red	wildtype(N2)_L4440
Trial 1	wildtype(N2)	L4440	red_b::2	1	1.86764	0	0	red	wildtype(N2)_L4440
Trial 1	wildtype(N2)	L4440	red_b::2	1	1.86764	0	0	red	wildtype(N2)_L4440
Trial 1	wildtype(N2)	L4440	red_b::2	1	1.88847	0	0	red	wildtype(N2)_L4440
Trial 1	wildtype(N2)	L4440	red_b::2	1	1.88847	0	0	red	wildtype(N2)_L4440
Trial 1	wildtype(N2)	L4440	red_b::2	1	1.90931	0	0	red	wildtype(N2)_L4440
Trial 1	wildtype(N2)	L4440	red_b::2	1	1.90931	0	0	red	wildtype(N2)_L4440
Trial 1	wildtype(N2)	L4440	red_b::2	1	1.95097	1	0	red	wildtype(N2)_L4440
Trial 1	wildtype(N2)	L4440	red_b::2	1	1.95097	1	0	red	wildtype(N2)_L4440
Trial 1	wildtype(N2)	L4440	red_b::2	1	1.95097	1	0	red	wildtype(N2)_L4440
Trial 1	wildtype(N2)	L4440	red_b::2	1	1.95097	1	0	red	wildtype(N2)_L4440
Trial 1	wildtype(N2)	L4440	red_b::2	1	1.95097	1	0	red	wildtype(N2)_L4440
Trial 1	wildtype(N2)	L4440	red_b::2	1	1.95097	1	0	red	wildtype(N2)_L4440
Trial 1	wildtype(N2)	L4440	red_b::2	1	1.95097	1	0	red	wildtype(N2)_L4440
Trial 1	wildtype(N2)	L4440	red_b::2	1	1.95097	1	0	red	wildtype(N2)_L4440
Trial 1	wildtype(N2)	L4440	red_b::2	1	1.95097	1	0	red	wildtype(N2)_L4440
Trial 1	wildtype(N2)	L4440	red_b::2	1	1.95097	1	0	red	wildtype(N2)_L4440
Trial 1	wildtype(N2)	L4440	red_b::2	1	1.95097	1	0	red	wildtype(N2)_L4440
Trial 1	wildtype(N2)	L4440	red_b::2	1	1.95097	1	0	red	wildtype(N2)_L4440
Trial 1	wildtype(N2)	L4440	red_b::2	1	1.95097	1	0	red	wildtype(N2)_L4440
Trial 1	wildtype(N2)	L4440	red_b::2	1	1.95097	1	0	red	wildtype(N2)_L4440
Trial 1	wildtype(N2)	L4440	red_b::2	1	1.95097	1	0	red	wildtype(N2)_L4440
Trial 1	wildtype(N2)	L4440	red_b::2	1	1.95097	1	0	red	wildtype(N2)_L4440
Trial 1	wildtype(N2)	L4440	red_b::2	1	1.95097	1	0	red	wildtype(N2)_L4440
Trial 1	wildtype(N2)	L4440	red_b::2	1	1.95097	1	0	red	wildtype(N2)_L4440
Trial 1	wildtype(N2)	L4440	red_b::2	1	1.95097	1	0	red	wildtype(N2)_L4440
Trial 1	wildtype(N2)	L4440	red_b::2	1	1.95097	1	0	red	wildtype(N2)_L4440
Trial 1	wildtype(N2)	L4440	red_b::2	1	1.95097	1	0	red	wildtype(N2)_L4440
Trial 1	wildtype(N2)	L4440	red_b::2	1	1.95097	1	0	red	wildtype(N2)_L4440
Trial 1	wildtype(N2)	L4440	red_b::2	1	1.95097	1	0	red	wildtype(N2)_L4440
Trial 1	wildtype(N2)	L4440	red_b::2	1	1.95097	1	0	red	wildtype(N2)_L4440
Trial 1	wildtype(N2)	L4440	red_b::2	1	1.95097	1	0	red	wildtype(N2)_L4440
Trial 1	wildtype(N2)	L4440	red_b::2	1	1.97181	0	0	red	wildtype(N2)_L4440
Trial 1	wildtype(N2)	L4440	red_b::2	1	1.99264	0	0	red	wildtype(N2)_L4440
Trial 1	wildtype(N2)	L4440	red_b::2	1	2.01347	0	0	red	wildtype(N2)_L4440
Trial 1	wildtype(N2)	L4440	red_b::2	1	2.03431	0	0	red	wildtype(N2)_L4440
Trial 1	wildtype(N2)	L4440	red_b::2	1	2.11764	0	0	red	wildtype(N2)_L4440
Trial 1	wildtype(N2)	L4440	red_b::2	1	2.22181	0	0	red	wildtype(N2)_L4440
Trial 1	wildtype(N2)	L4440	red_b::2	1	2.32597	0	0	red	wildtype(N2)_L4440
Trial 1	wildtype(N2)	L4440	red_b::2	1	2.38847	0	0	red	wildtype(N2)_L4440
Trial 1	wildtype(N2)	L4440	red_b::2	1	2.40931	0	0	red	wildtype(N2)_L4440
Trial 1	wildtype(N2)	L4440	red_b::2	1	2.57597	0	0	red	wildtype(N2)_L4440
Trial 1	wildtype(N2)	L4440	red_b::2	1	2.70097	0	0	red	wildtype(N2)_L4440
Trial 1	wildtype(N2)	L4440	red_b::2	1	3.30514	0	0	red	wildtype(N2)_L4440
Trial 1	wildtype(N2)	L4440	red_b::2	1	4.03431	0	0	red	wildtype(N2)_L4440
Trial 1	LD1325atf-4(tm4397)	L4440	red_b::3	1	0.346806	0	0	red	LD1325atf-4(tm4397)_L4440
Trial 1	LD1325atf-4(tm4397)	L4440	red_b::3	1	0.346806	0	0	red	LD1325atf-4(tm4397)_L4440
Trial 1	LD1325atf-4(tm4397)	L4440	red_b::3	1	1.53431	0	0	red	LD1325atf-4(tm4397)_L4440
Trial 1	LD1325atf-4(tm4397)	L4440	red_b::3	1	1.68014	0	0	red	LD1325atf-4(tm4397)_L4440
Trial 1	LD1325atf-4(tm4397)	L4440	red_b::3	1	1.76347	0	0	red	LD1325atf-4(tm4397)_L4440
Trial 1	LD1325atf-4(tm4397)	L4440	red_b::3	1	1.76347	0	0	red	LD1325atf-4(tm4397)_L4440
Trial 1	LD1325atf-4(tm4397)	L4440	red_b::3	1	1.80514	0	0	red	LD1325atf-4(tm4397)_L4440
Trial 1	LD1325atf-4(tm4397)	L4440	red_b::3	1	1.82597	0	0	red	LD1325atf-4(tm4397)_L4440
Trial 1	LD1325atf-4(tm4397)	L4440	red_b::3	1	1.82597	0	0	red	LD1325atf-4(tm4397)_L4440
Trial 1	LD1325atf-4(tm4397)	L4440	red_b::3	1	1.86764	0	0	red	LD1325atf-4(tm4397)_L4440
Trial 1	LD1325atf-4(tm4397)	L4440	red_b::3	1	1.90931	0	0	red	LD1325atf-4(tm4397)_L4440
Trial 1	LD1325atf-4(tm4397)	L4440	red_b::3	1	1.90931	0	0	red	LD1325atf-4(tm4397)_L4440
Trial 1	LD1325atf-4(tm4397)	L4440	red_b::3	1	1.90931	0	0	red	LD1325atf-4(tm4397)_L4440
Trial 1	LD1325atf-4(tm4397)	L4440	red_b::3	1	1.93014	0	0	red	LD1325atf-4(tm4397)_L4440
Trial 1	LD1325atf-4(tm4397)	L4440	red_b::3	1	1.93014	0	0	red	LD1325atf-4(tm4397)_L4440
Trial 1	LD1325atf-4(tm4397)	L4440	red_b::3	1	1.97181	0	0	red	LD1325atf-4(tm4397)_L4440
Trial 1	LD1325atf-4(tm4397)	L4440	red_b::3	1	1.99264	0	0	red	LD1325atf-4(tm4397)_L4440
Trial 1	LD1325atf-4(tm4397)	L4440	red_b::3	1	1.99264	0	0	red	LD1325atf-4(tm4397)_L4440
Trial 1	LD1325atf-4(tm4397)	L4440	red_b::3	1	2.01347	0	0	red	LD1325atf-4(tm4397)_L4440
Trial 1	LD1325atf-4(tm4397)	L4440	red_b::3	1	2.01347	0	0	red	LD1325atf-4(tm4397)_L4440
Trial 1	LD1325atf-4(tm4397)	L4440	red_b::3	1	2.03431	0	0	red	LD1325atf-4(tm4397)_L4440
Trial 1	LD1325atf-4(tm4397)	L4440	red_b::3	1	2.03431	0	0	red	LD1325atf-4(tm4397)_L4440
Trial 1	LD1325atf-4(tm4397)	L4440	red_b::3	1	2.03431	0	0	red	LD1325atf-4(tm4397)_L4440
Trial 1	LD1325atf-4(tm4397)	L4440	red_b::3	1	2.05514	0	0	red	LD1325atf-4(tm4397)_L4440
Trial 1	LD1325atf-4(tm4397)	L4440	red_b::3	1	2.05514	0	0	red	LD1325atf-4(tm4397)_L4440
Trial 1	LD1325atf-4(tm4397)	L4440	red_b::3	1	2.05514	0	0	red	LD1325atf-4(tm4397)_L4440
Trial 1	LD1325atf-4(tm4397)	L4440	red_b::3	1	2.07597	0	0	red	LD1325atf-4(tm4397)_L4440
Trial 1	LD1325atf-4(tm4397)	L4440	red_b::3	1	2.07597	0	0	red	LD1325atf-4(tm4397)_L4440
Trial 1	LD1325atf-4(tm4397)	L4440	red_b::3	1	2.09681	0	0	red	LD1325atf-4(tm4397)_L4440
Trial 1	LD1325atf-4(tm4397)	L4440	red_b::3	1	2.11764	0	0	red	LD1325atf-4(tm4397)_L4440
Trial 1	LD1325atf-4(tm4397)	L4440	red_b::3	1	2.11764	0	0	red	LD1325atf-4(tm4397)_L4440
Trial 1	LD1325atf-4(tm4397)	L4440	red_b::3	1	2.11764	0	0	red	LD1325atf-4(tm4397)_L4440
Trial 1	LD1325atf-4(tm4397)	L4440	red_b::3	1	2.11764	0	0	red	LD1325atf-4(tm4397)_L4440
Trial 1	LD1325atf-4(tm4397)	L4440	red_b::3	1	2.11764	0	0	red	LD1325atf-4(tm4397)_L4440
Trial 1	LD1325atf-4(tm4397)	L4440	red_b::3	1	2.13847	0	0	red	LD1325atf-4(tm4397)_L4440
Trial 1	LD1325atf-4(tm4397)	L4440	red_b::3	1	2.15931	0	0	red	LD1325atf-4(tm4397)_L4440
Trial 1	LD1325atf-4(tm4397)	L4440	red_b::3	1	2.15931	0	0	red	LD1325atf-4(tm4397)_L4440
Trial 1	LD1325atf-4(tm4397)	L4440	red_b::3	1	2.18014	0	0	red	LD1325atf-4(tm4397)_L4440
Trial 1	LD1325atf-4(tm4397)	L4440	red_b::3	1	2.22181	0	0	red	LD1325atf-4(tm4397)_L4440
Trial 1	LD1325atf-4(tm4397)	L4440	red_b::3	1	2.24264	0	0	red	LD1325atf-4(tm4397)_L4440
Trial 1	LD1325atf-4(tm4397)	L4440	red_b::3	1	2.24264	0	0	red	LD1325atf-4(tm4397)_L4440
Trial 1	LD1325atf-4(tm4397)	L4440	red_b::3	1	2.26347	0	0	red	LD1325atf-4(tm4397)_L4440
Trial 1	LD1325atf-4(tm4397)	L4440	red_b::3	1	2.26347	0	0	red	LD1325atf-4(tm4397)_L4440
Trial 1	LD1325atf-4(tm4397)	L4440	red_b::3	1	2.26347	0	0	red	LD1325atf-4(tm4397)_L4440
Trial 1	LD1325atf-4(tm4397)	L4440	red_b::3	1	2.30514	0	0	red	LD1325atf-4(tm4397)_L4440
Trial 1	LD1325atf-4(tm4397)	L4440	red_b::3	1	2.32597	0	0	red	LD1325atf-4(tm4397)_L4440
Trial 1	LD1325atf-4(tm4397)	L4440	red_b::3	1	2.36764	0	0	red	LD1325atf-4(tm4397)_L4440
Trial 1	LD1325atf-4(tm4397)	L4440	red_b::3	1	2.38847	0	0	red	LD1325atf-4(tm4397)_L4440
Trial 1	LD1325atf-4(tm4397)	L4440	red_b::3	1	2.38847	0	0	red	LD1325atf-4(tm4397)_L4440
Trial 1	LD1325atf-4(tm4397)	L4440	red_b::3	1	2.38847	0	0	red	LD1325atf-4(tm4397)_L4440
Trial 1	LD1325atf-4(tm4397)	L4440	red_b::3	1	2.47181	0	0	red	LD1325atf-4(tm4397)_L4440
Trial 1	LD1325atf-4(tm4397)	L4440	red_b::3	1	2.47181	0	0	red	LD1325atf-4(tm4397)_L4440
Trial 1	LD1325atf-4(tm4397)	L4440	red_b::3	1	2.57597	0	0	red	LD1325atf-4(tm4397)_L4440
Trial 1	LD1325atf-4(tm4397)	L4440	red_b::3	1	2.57597	0	0	red	LD1325atf-4(tm4397)_L4440
Trial 1	LD1325atf-4(tm4397)	L4440	red_b::3	1	2.70097	0	0	red	LD1325atf-4(tm4397)_L4440
Trial 1	LD1325atf-4(tm4397)	L4440	red_b::3	1	2.74264	0	0	red	LD1325atf-4(tm4397)_L4440
Trial 1	LD1325atf-4(tm4397)	L4440	red_b::3	1	2.86764	0	0	red	LD1325atf-4(tm4397)_L4440
Trial 1	LD1325atf-4(tm4397)	L4440	red_b::3	1	2.97181	0	0	red	LD1325atf-4(tm4397)_L4440

## Sheet: Trial2_TORC1_ATF4_tBOOH
Trial	Strain	Condition.1	Plate.Name	Frequency	Death	Censored	Excluded	Device	Strain_Condition
Trial 2	LD1325atf-4(tm4397)	raga1	red_a::0	1	0.666273	0	0	red	LD1325atf-4(tm4397)_raga1
Trial 2	LD1325atf-4(tm4397)	raga1	red_a::0	1	0.812106	0	0	red	LD1325atf-4(tm4397)_raga1
Trial 2	LD1325atf-4(tm4397)	raga1	red_a::0	1	0.83294	0	0	red	LD1325atf-4(tm4397)_raga1
Trial 2	LD1325atf-4(tm4397)	raga1	red_a::0	1	1.12461	0	0	red	LD1325atf-4(tm4397)_raga1
Trial 2	LD1325atf-4(tm4397)	raga1	red_a::0	1	1.35377	0	0	red	LD1325atf-4(tm4397)_raga1
Trial 2	LD1325atf-4(tm4397)	raga1	red_a::0	1	1.45794	0	0	red	LD1325atf-4(tm4397)_raga1
Trial 2	LD1325atf-4(tm4397)	raga1	red_a::0	1	1.45794	0	0	red	LD1325atf-4(tm4397)_raga1
Trial 2	LD1325atf-4(tm4397)	raga1	red_a::0	1	1.58294	0	0	red	LD1325atf-4(tm4397)_raga1
Trial 2	LD1325atf-4(tm4397)	raga1	red_a::0	1	1.83294	0	0	red	LD1325atf-4(tm4397)_raga1
Trial 2	LD1325atf-4(tm4397)	raga1	red_a::0	1	1.85377	0	0	red	LD1325atf-4(tm4397)_raga1
Trial 2	LD1325atf-4(tm4397)	raga1	red_a::0	1	1.91627	0	0	red	LD1325atf-4(tm4397)_raga1
Trial 2	LD1325atf-4(tm4397)	raga1	red_a::0	1	1.99961	0	0	red	LD1325atf-4(tm4397)_raga1
Trial 2	LD1325atf-4(tm4397)	raga1	red_a::0	1	2.06211	0	0	red	LD1325atf-4(tm4397)_raga1
Trial 2	LD1325atf-4(tm4397)	raga1	red_a::0	1	2.08294	0	0	red	LD1325atf-4(tm4397)_raga1
Trial 2	LD1325atf-4(tm4397)	raga1	red_a::0	1	2.12461	0	0	red	LD1325atf-4(tm4397)_raga1
Trial 2	LD1325atf-4(tm4397)	raga1	red_a::0	1	2.14544	0	0	red	LD1325atf-4(tm4397)_raga1
Trial 2	LD1325atf-4(tm4397)	raga1	red_a::0	1	2.22877	0	0	red	LD1325atf-4(tm4397)_raga1
Trial 2	LD1325atf-4(tm4397)	raga1	red_a::0	1	2.22877	0	0	red	LD1325atf-4(tm4397)_raga1
Trial 2	LD1325atf-4(tm4397)	raga1	red_a::0	1	2.24961	0	0	red	LD1325atf-4(tm4397)_raga1
Trial 2	LD1325atf-4(tm4397)	raga1	red_a::0	1	2.29127	0	0	red	LD1325atf-4(tm4397)_raga1
Trial 2	LD1325atf-4(tm4397)	raga1	red_a::0	1	2.31211	0	0	red	LD1325atf-4(tm4397)_raga1
Trial 2	LD1325atf-4(tm4397)	raga1	red_a::0	1	2.33294	0	0	red	LD1325atf-4(tm4397)_raga1
Trial 2	LD1325atf-4(tm4397)	raga1	red_a::0	1	2.35377	0	0	red	LD1325atf-4(tm4397)_raga1
Trial 2	LD1325atf-4(tm4397)	raga1	red_a::0	1	2.37461	0	0	red	LD1325atf-4(tm4397)_raga1
Trial 2	LD1325atf-4(tm4397)	raga1	red_a::0	1	2.37461	0	0	red	LD1325atf-4(tm4397)_raga1
Trial 2	LD1325atf-4(tm4397)	raga1	red_a::0	1	2.37461	0	0	red	LD1325atf-4(tm4397)_raga1
Trial 2	LD1325atf-4(tm4397)	raga1	red_a::0	1	2.39544	0	0	red	LD1325atf-4(tm4397)_raga1
Trial 2	LD1325atf-4(tm4397)	raga1	red_a::0	1	2.39544	0	0	red	LD1325atf-4(tm4397)_raga1
Trial 2	LD1325atf-4(tm4397)	raga1	red_a::0	1	2.41627	0	0	red	LD1325atf-4(tm4397)_raga1
Trial 2	LD1325atf-4(tm4397)	raga1	red_a::0	1	2.43711	0	0	red	LD1325atf-4(tm4397)_raga1
Trial 2	LD1325atf-4(tm4397)	raga1	red_a::0	1	2.43711	0	0	red	LD1325atf-4(tm4397)_raga1
Trial 2	LD1325atf-4(tm4397)	raga1	red_a::0	1	2.45794	0	0	red	LD1325atf-4(tm4397)_raga1
Trial 2	LD1325atf-4(tm4397)	raga1	red_a::0	1	2.45794	0	0	red	LD1325atf-4(tm4397)_raga1
Trial 2	LD1325atf-4(tm4397)	raga1	red_a::0	1	2.47877	0	0	red	LD1325atf-4(tm4397)_raga1
Trial 2	LD1325atf-4(tm4397)	raga1	red_a::0	1	2.47877	0	0	red	LD1325atf-4(tm4397)_raga1
Trial 2	LD1325atf-4(tm4397)	raga1	red_a::0	1	2.52044	0	0	red	LD1325atf-4(tm4397)_raga1
Trial 2	LD1325atf-4(tm4397)	raga1	red_a::0	1	2.54127	0	0	red	LD1325atf-4(tm4397)_raga1
Trial 2	LD1325atf-4(tm4397)	raga1	red_a::0	1	2.54127	0	0	red	LD1325atf-4(tm4397)_raga1
Trial 2	LD1325atf-4(tm4397)	raga1	red_a::0	1	2.56211	0	0	red	LD1325atf-4(tm4397)_raga1
Trial 2	LD1325atf-4(tm4397)	raga1	red_a::0	1	2.56211	0	0	red	LD1325atf-4(tm4397)_raga1
Trial 2	LD1325atf-4(tm4397)	raga1	red_a::0	1	2.62461	0	0	red	LD1325atf-4(tm4397)_raga1
Trial 2	LD1325atf-4(tm4397)	raga1	red_a::0	1	2.62461	0	0	red	LD1325atf-4(tm4397)_raga1
Trial 2	LD1325atf-4(tm4397)	raga1	red_a::0	1	2.64544	0	0	red	LD1325atf-4(tm4397)_raga1
Trial 2	LD1325atf-4(tm4397)	raga1	red_a::0	1	2.64544	0	0	red	LD1325atf-4(tm4397)_raga1
Trial 2	LD1325atf-4(tm4397)	raga1	red_a::0	1	2.68711	0	0	red	LD1325atf-4(tm4397)_raga1
Trial 2	LD1325atf-4(tm4397)	raga1	red_a::0	1	2.70794	0	0	red	LD1325atf-4(tm4397)_raga1
Trial 2	LD1325atf-4(tm4397)	raga1	red_a::0	1	2.81211	0	0	red	LD1325atf-4(tm4397)_raga1
Trial 2	LD1325atf-4(tm4397)	raga1	red_a::0	1	2.83294	0	0	red	LD1325atf-4(tm4397)_raga1
Trial 2	LD1325atf-4(tm4397)	raga1	red_a::0	1	2.83294	0	0	red	LD1325atf-4(tm4397)_raga1
Trial 2	LD1325atf-4(tm4397)	raga1	red_a::0	1	2.83294	0	0	red	LD1325atf-4(tm4397)_raga1
Trial 2	LD1325atf-4(tm4397)	raga1	red_a::0	1	2.83294	0	0	red	LD1325atf-4(tm4397)_raga1
Trial 2	LD1325atf-4(tm4397)	raga1	red_a::0	1	2.85377	0	0	red	LD1325atf-4(tm4397)_raga1
Trial 2	LD1325atf-4(tm4397)	raga1	red_a::0	1	2.87461	0	0	red	LD1325atf-4(tm4397)_raga1
Trial 2	LD1325atf-4(tm4397)	raga1	red_a::0	1	2.89544	0	0	red	LD1325atf-4(tm4397)_raga1
Trial 2	LD1325atf-4(tm4397)	raga1	red_a::0	1	2.93711	0	0	red	LD1325atf-4(tm4397)_raga1
Trial 2	LD1325atf-4(tm4397)	raga1	red_a::0	1	2.93711	0	0	red	LD1325atf-4(tm4397)_raga1
Trial 2	LD1325atf-4(tm4397)	raga1	red_a::0	1	2.95794	0	0	red	LD1325atf-4(tm4397)_raga1
Trial 2	LD1325atf-4(tm4397)	raga1	red_a::0	1	2.95794	0	0	red	LD1325atf-4(tm4397)_raga1
Trial 2	LD1325atf-4(tm4397)	raga1	red_a::0	1	3.02044	0	0	red	LD1325atf-4(tm4397)_raga1
Trial 2	LD1325atf-4(tm4397)	raga1	red_a::0	1	3.04127	0	0	red	LD1325atf-4(tm4397)_raga1
Trial 2	LD1325atf-4(tm4397)	raga1	red_a::0	1	3.04127	0	0	red	LD1325atf-4(tm4397)_raga1
Trial 2	LD1325atf-4(tm4397)	raga1	red_a::0	1	3.04127	0	0	red	LD1325atf-4(tm4397)_raga1
Trial 2	LD1325atf-4(tm4397)	raga1	red_a::0	1	3.04127	0	0	red	LD1325atf-4(tm4397)_raga1
Trial 2	LD1325atf-4(tm4397)	raga1	red_a::0	1	3.10377	0	0	red	LD1325atf-4(tm4397)_raga1
Trial 2	LD1325atf-4(tm4397)	raga1	red_a::0	1	3.14544	0	0	red	LD1325atf-4(tm4397)_raga1
Trial 2	LD1325atf-4(tm4397)	raga1	red_a::0	1	3.24961	0	0	red	LD1325atf-4(tm4397)_raga1
Trial 2	LD1325atf-4(tm4397)	raga1	red_a::0	1	3.37461	0	0	red	LD1325atf-4(tm4397)_raga1
Trial 2	LD1325atf-4(tm4397)	raga1	red_a::0	1	3.58294	0	0	red	LD1325atf-4(tm4397)_raga1
Trial 2	LD1325atf-4(tm4397)	raga1	red_a::0	1	3.64544	0	0	red	LD1325atf-4(tm4397)_raga1
Trial 2	LD1325atf-4(tm4397)	raga1	red_a::0	1	3.91627	0	0	red	LD1325atf-4(tm4397)_raga1
Trial 2	LD1325atf-4(tm4397)	L4440	red_a::1	1	1.18711	0	0	red	LD1325atf-4(tm4397)_L4440
Trial 2	LD1325atf-4(tm4397)	L4440	red_a::1	1	1.58294	0	0	red	LD1325atf-4(tm4397)_L4440
Trial 2	LD1325atf-4(tm4397)	L4440	red_a::1	1	1.99961	0	0	red	LD1325atf-4(tm4397)_L4440
Trial 2	LD1325atf-4(tm4397)	L4440	red_a::1	1	2.12461	0	0	red	LD1325atf-4(tm4397)_L4440
Trial 2	LD1325atf-4(tm4397)	L4440	red_a::1	1	2.20794	0	0	red	LD1325atf-4(tm4397)_L4440
Trial 2	LD1325atf-4(tm4397)	L4440	red_a::1	1	2.24961	0	0	red	LD1325atf-4(tm4397)_L4440
Trial 2	LD1325atf-4(tm4397)	L4440	red_a::1	1	2.31211	0	0	red	LD1325atf-4(tm4397)_L4440
Trial 2	LD1325atf-4(tm4397)	L4440	red_a::1	1	2.39544	0	0	red	LD1325atf-4(tm4397)_L4440
Trial 2	LD1325atf-4(tm4397)	L4440	red_a::1	1	2.47877	0	0	red	LD1325atf-4(tm4397)_L4440
Trial 2	LD1325atf-4(tm4397)	L4440	red_a::1	1	2.49961	0	0	red	LD1325atf-4(tm4397)_L4440
Trial 2	LD1325atf-4(tm4397)	L4440	red_a::1	1	2.52044	0	0	red	LD1325atf-4(tm4397)_L4440
Trial 2	LD1325atf-4(tm4397)	L4440	red_a::1	1	2.56211	0	0	red	LD1325atf-4(tm4397)_L4440
Trial 2	LD1325atf-4(tm4397)	L4440	red_a::1	1	2.56211	0	0	red	LD1325atf-4(tm4397)_L4440
Trial 2	LD1325atf-4(tm4397)	L4440	red_a::1	1	2.56211	0	0	red	LD1325atf-4(tm4397)_L4440
Trial 2	LD1325atf-4(tm4397)	L4440	red_a::1	1	2.64544	0	0	red	LD1325atf-4(tm4397)_L4440
Trial 2	LD1325atf-4(tm4397)	L4440	red_a::1	1	2.64544	0	0	red	LD1325atf-4(tm4397)_L4440
Trial 2	LD1325atf-4(tm4397)	L4440	red_a::1	1	2.64544	0	0	red	LD1325atf-4(tm4397)_L4440
Trial 2	LD1325atf-4(tm4397)	L4440	red_a::1	1	2.66627	0	0	red	LD1325atf-4(tm4397)_L4440
Trial 2	LD1325atf-4(tm4397)	L4440	red_a::1	1	2.66627	0	0	red	LD1325atf-4(tm4397)_L4440
Trial 2	LD1325atf-4(tm4397)	L4440	red_a::1	1	2.66627	0	0	red	LD1325atf-4(tm4397)_L4440
Trial 2	LD1325atf-4(tm4397)	L4440	red_a::1	1	2.68711	0	0	red	LD1325atf-4(tm4397)_L4440
Trial 2	LD1325atf-4(tm4397)	L4440	red_a::1	1	2.68711	0	0	red	LD1325atf-4(tm4397)_L4440
Trial 2	LD1325atf-4(tm4397)	L4440	red_a::1	1	2.68711	0	0	red	LD1325atf-4(tm4397)_L4440
Trial 2	LD1325atf-4(tm4397)	L4440	red_a::1	1	2.72877	0	0	red	LD1325atf-4(tm4397)_L4440
Trial 2	LD1325atf-4(tm4397)	L4440	red_a::1	1	2.72877	0	0	red	LD1325atf-4(tm4397)_L4440
Trial 2	LD1325atf-4(tm4397)	L4440	red_a::1	1	2.74961	0	0	red	LD1325atf-4(tm4397)_L4440
Trial 2	LD1325atf-4(tm4397)	L4440	red_a::1	1	2.77044	0	0	red	LD1325atf-4(tm4397)_L4440
Trial 2	LD1325atf-4(tm4397)	L4440	red_a::1	1	2.79127	0	0	red	LD1325atf-4(tm4397)_L4440
Trial 2	LD1325atf-4(tm4397)	L4440	red_a::1	1	2.81211	0	0	red	LD1325atf-4(tm4397)_L4440
Trial 2	LD1325atf-4(tm4397)	L4440	red_a::1	1	2.81211	0	0	red	LD1325atf-4(tm4397)_L4440
Trial 2	LD1325atf-4(tm4397)	L4440	red_a::1	1	2.87461	0	0	red	LD1325atf-4(tm4397)_L4440
Trial 2	LD1325atf-4(tm4397)	L4440	red_a::1	1	2.87461	0	0	red	LD1325atf-4(tm4397)_L4440
Trial 2	LD1325atf-4(tm4397)	L4440	red_a::1	1	2.87461	0	0	red	LD1325atf-4(tm4397)_L4440
Trial 2	LD1325atf-4(tm4397)	L4440	red_a::1	1	2.89544	0	0	red	LD1325atf-4(tm4397)_L4440
Trial 2	LD1325atf-4(tm4397)	L4440	red_a::1	1	2.89544	0	0	red	LD1325atf-4(tm4397)_L4440
Trial 2	LD1325atf-4(tm4397)	L4440	red_a::1	1	2.93711	0	0	red	LD1325atf-4(tm4397)_L4440
Trial 2	LD1325atf-4(tm4397)	L4440	red_a::1	1	2.99961	0	0	red	LD1325atf-4(tm4397)_L4440
Trial 2	LD1325atf-4(tm4397)	L4440	red_a::1	1	2.99961	0	0	red	LD1325atf-4(tm4397)_L4440
Trial 2	LD1325atf-4(tm4397)	L4440	red_a::1	1	3.02044	0	0	red	LD1325atf-4(tm4397)_L4440
Trial 2	LD1325atf-4(tm4397)	L4440	red_a::1	1	3.02044	0	0	red	LD1325atf-4(tm4397)_L4440
Trial 2	LD1325atf-4(tm4397)	L4440	red_a::1	1	3.02044	0	0	red	LD1325atf-4(tm4397)_L4440
Trial 2	LD1325atf-4(tm4397)	L4440	red_a::1	1	3.04127	0	0	red	LD1325atf-4(tm4397)_L4440
Trial 2	LD1325atf-4(tm4397)	L4440	red_a::1	1	3.04127	0	0	red	LD1325atf-4(tm4397)_L4440
Trial 2	LD1325atf-4(tm4397)	L4440	red_a::1	1	3.04127	0	0	red	LD1325atf-4(tm4397)_L4440
Trial 2	LD1325atf-4(tm4397)	L4440	red_a::1	1	3.06211	0	0	red	LD1325atf-4(tm4397)_L4440
Trial 2	LD1325atf-4(tm4397)	L4440	red_a::1	1	3.06211	0	0	red	LD1325atf-4(tm4397)_L4440
Trial 2	LD1325atf-4(tm4397)	L4440	red_a::1	1	3.08294	0	0	red	LD1325atf-4(tm4397)_L4440
Trial 2	LD1325atf-4(tm4397)	L4440	red_a::1	1	3.22877	0	0	red	LD1325atf-4(tm4397)_L4440
Trial 2	LD1325atf-4(tm4397)	L4440	red_a::1	1	3.24961	0	0	red	LD1325atf-4(tm4397)_L4440
Trial 2	LD1325atf-4(tm4397)	L4440	red_a::1	1	3.27044	0	0	red	LD1325atf-4(tm4397)_L4440
Trial 2	LD1325atf-4(tm4397)	L4440	red_a::1	1	3.39544	0	0	red	LD1325atf-4(tm4397)_L4440
Trial 2	LD1325atf-4(tm4397)	L4440	red_a::1	1	3.41627	0	0	red	LD1325atf-4(tm4397)_L4440
Trial 2	LD1325atf-4(tm4397)	L4440	red_a::1	1	3.77044	0	0	red	LD1325atf-4(tm4397)_L4440
Trial 2	wildtype(N2)	L4440	red_a::2	1	1.24961	0	0	red	wildtype(N2)_L4440
Trial 2	wildtype(N2)	L4440	red_a::2	1	1.31211	0	0	red	wildtype(N2)_L4440
Trial 2	wildtype(N2)	L4440	red_a::2	1	1.56211	0	0	red	wildtype(N2)_L4440
Trial 2	wildtype(N2)	L4440	red_a::2	1	1.58294	0	0	red	wildtype(N2)_L4440
Trial 2	wildtype(N2)	L4440	red_a::2	1	1.70794	0	0	red	wildtype(N2)_L4440
Trial 2	wildtype(N2)	L4440	red_a::2	1	1.74961	0	0	red	wildtype(N2)_L4440
Trial 2	wildtype(N2)	L4440	red_a::2	1	1.99961	0	0	red	wildtype(N2)_L4440
Trial 2	wildtype(N2)	L4440	red_a::2	1	2.20794	0	0	red	wildtype(N2)_L4440
Trial 2	wildtype(N2)	L4440	red_a::2	1	2.45794	0	0	red	wildtype(N2)_L4440
Trial 2	wildtype(N2)	L4440	red_a::2	1	2.47877	0	0	red	wildtype(N2)_L4440
Trial 2	wildtype(N2)	L4440	red_a::2	1	2.52044	0	0	red	wildtype(N2)_L4440
Trial 2	wildtype(N2)	L4440	red_a::2	1	2.52044	0	0	red	wildtype(N2)_L4440
Trial 2	wildtype(N2)	L4440	red_a::2	1	2.70794	0	0	red	wildtype(N2)_L4440
Trial 2	wildtype(N2)	L4440	red_a::2	1	2.72877	0	0	red	wildtype(N2)_L4440
Trial 2	wildtype(N2)	L4440	red_a::2	1	2.81211	0	0	red	wildtype(N2)_L4440
Trial 2	wildtype(N2)	L4440	red_a::2	1	2.81211	0	0	red	wildtype(N2)_L4440
Trial 2	wildtype(N2)	L4440	red_a::2	1	2.83294	0	0	red	wildtype(N2)_L4440
Trial 2	wildtype(N2)	L4440	red_a::2	1	2.83294	0	0	red	wildtype(N2)_L4440
Trial 2	wildtype(N2)	L4440	red_a::2	1	2.91627	0	0	red	wildtype(N2)_L4440
Trial 2	wildtype(N2)	L4440	red_a::2	1	3.02044	0	0	red	wildtype(N2)_L4440
Trial 2	wildtype(N2)	L4440	red_a::2	1	3.02044	0	0	red	wildtype(N2)_L4440
Trial 2	wildtype(N2)	L4440	red_a::2	1	3.08294	0	0	red	wildtype(N2)_L4440
Trial 2	wildtype(N2)	L4440	red_a::2	1	3.13502	0	0	red	wildtype(N2)_L4440
Trial 2	wildtype(N2)	L4440	red_a::2	1	3.32252	0	0	red	wildtype(N2)_L4440
Trial 2	wildtype(N2)	L4440	red_a::2	1	3.43711	0	0	red	wildtype(N2)_L4440
Trial 2	wildtype(N2)	L4440	red_a::2	1	3.43711	0	0	red	wildtype(N2)_L4440
Trial 2	wildtype(N2)	L4440	red_a::2	1	3.49961	0	0	red	wildtype(N2)_L4440
Trial 2	wildtype(N2)	L4440	red_a::2	1	3.51002	0	0	red	wildtype(N2)_L4440
Trial 2	wildtype(N2)	L4440	red_a::2	1	3.49961	0	0	red	wildtype(N2)_L4440
Trial 2	wildtype(N2)	L4440	red_a::2	1	3.78086	0	0	red	wildtype(N2)_L4440
Trial 2	wildtype(N2)	L4440	red_a::2	1	4.18711	0	0	red	wildtype(N2)_L4440
Trial 2	wildtype(N2)	L4440	red_a::2	1	4.18711	0	0	red	wildtype(N2)_L4440
Trial 2	wildtype(N2)	L4440	red_a::2	1	4.54127	0	0	red	wildtype(N2)_L4440
Trial 2	wildtype(N2)	L4440	red_a::2	1	4.54127	0	0	red	wildtype(N2)_L4440
Trial 2	LD1325atf-4(tm4397)	raga1	red_c::0	1	0.513495	0	0	red	LD1325atf-4(tm4397)_raga1
Trial 2	LD1325atf-4(tm4397)	raga1	red_c::0	1	0.825995	0	0	red	LD1325atf-4(tm4397)_raga1
Trial 2	LD1325atf-4(tm4397)	raga1	red_c::0	1	0.950995	0	0	red	LD1325atf-4(tm4397)_raga1
Trial 2	LD1325atf-4(tm4397)	raga1	red_c::0	1	1.451	0	0	red	LD1325atf-4(tm4397)_raga1
Trial 2	LD1325atf-4(tm4397)	raga1	red_c::0	1	1.55516	0	0	red	LD1325atf-4(tm4397)_raga1
Trial 2	LD1325atf-4(tm4397)	raga1	red_c::0	1	1.576	0	0	red	LD1325atf-4(tm4397)_raga1
Trial 2	LD1325atf-4(tm4397)	raga1	red_c::0	1	1.90933	0	0	red	LD1325atf-4(tm4397)_raga1
Trial 2	LD1325atf-4(tm4397)	raga1	red_c::0	1	2.11766	0	0	red	LD1325atf-4(tm4397)_raga1
Trial 2	LD1325atf-4(tm4397)	raga1	red_c::0	1	2.18016	0	0	red	LD1325atf-4(tm4397)_raga1
Trial 2	LD1325atf-4(tm4397)	raga1	red_c::0	1	2.2635	0	0	red	LD1325atf-4(tm4397)_raga1
Trial 2	LD1325atf-4(tm4397)	raga1	red_c::0	1	2.30516	0	0	red	LD1325atf-4(tm4397)_raga1
Trial 2	LD1325atf-4(tm4397)	raga1	red_c::0	1	2.326	0	0	red	LD1325atf-4(tm4397)_raga1
Trial 2	LD1325atf-4(tm4397)	raga1	red_c::0	1	2.3885	0	0	red	LD1325atf-4(tm4397)_raga1
Trial 2	LD1325atf-4(tm4397)	raga1	red_c::0	1	2.43016	0	0	red	LD1325atf-4(tm4397)_raga1
Trial 2	LD1325atf-4(tm4397)	raga1	red_c::0	1	2.5135	0	0	red	LD1325atf-4(tm4397)_raga1
Trial 2	LD1325atf-4(tm4397)	raga1	red_c::0	1	2.53433	0	0	red	LD1325atf-4(tm4397)_raga1
Trial 2	LD1325atf-4(tm4397)	raga1	red_c::0	1	2.53433	0	0	red	LD1325atf-4(tm4397)_raga1
Trial 2	LD1325atf-4(tm4397)	raga1	red_c::0	1	2.55516	0	0	red	LD1325atf-4(tm4397)_raga1
Trial 2	LD1325atf-4(tm4397)	raga1	red_c::0	1	2.576	0	0	red	LD1325atf-4(tm4397)_raga1
Trial 2	LD1325atf-4(tm4397)	raga1	red_c::0	1	2.59683	0	0	red	LD1325atf-4(tm4397)_raga1
Trial 2	LD1325atf-4(tm4397)	raga1	red_c::0	1	2.59683	0	0	red	LD1325atf-4(tm4397)_raga1
Trial 2	LD1325atf-4(tm4397)	raga1	red_c::0	1	2.61766	0	0	red	LD1325atf-4(tm4397)_raga1
Trial 2	LD1325atf-4(tm4397)	raga1	red_c::0	1	2.6385	0	0	red	LD1325atf-4(tm4397)_raga1
Trial 2	LD1325atf-4(tm4397)	raga1	red_c::0	1	2.65933	0	0	red	LD1325atf-4(tm4397)_raga1
Trial 2	LD1325atf-4(tm4397)	raga1	red_c::0	1	2.68016	0	0	red	LD1325atf-4(tm4397)_raga1
Trial 2	LD1325atf-4(tm4397)	raga1	red_c::0	1	2.701	0	0	red	LD1325atf-4(tm4397)_raga1
Trial 2	LD1325atf-4(tm4397)	raga1	red_c::0	1	2.7635	0	0	red	LD1325atf-4(tm4397)_raga1
Trial 2	LD1325atf-4(tm4397)	raga1	red_c::0	1	2.78433	0	0	red	LD1325atf-4(tm4397)_raga1
Trial 2	LD1325atf-4(tm4397)	raga1	red_c::0	1	2.80516	0	0	red	LD1325atf-4(tm4397)_raga1
Trial 2	LD1325atf-4(tm4397)	raga1	red_c::0	1	2.80516	0	0	red	LD1325atf-4(tm4397)_raga1
Trial 2	LD1325atf-4(tm4397)	raga1	red_c::0	1	2.826	0	0	red	LD1325atf-4(tm4397)_raga1
Trial 2	LD1325atf-4(tm4397)	raga1	red_c::0	1	2.84683	0	0	red	LD1325atf-4(tm4397)_raga1
Trial 2	LD1325atf-4(tm4397)	raga1	red_c::0	1	2.90933	0	0	red	LD1325atf-4(tm4397)_raga1
Trial 2	LD1325atf-4(tm4397)	raga1	red_c::0	1	2.90933	0	0	red	LD1325atf-4(tm4397)_raga1
Trial 2	LD1325atf-4(tm4397)	raga1	red_c::0	1	2.90933	0	0	red	LD1325atf-4(tm4397)_raga1
Trial 2	LD1325atf-4(tm4397)	raga1	red_c::0	1	2.93016	0	0	red	LD1325atf-4(tm4397)_raga1
Trial 2	LD1325atf-4(tm4397)	raga1	red_c::0	1	2.97183	0	0	red	LD1325atf-4(tm4397)_raga1
Trial 2	LD1325atf-4(tm4397)	raga1	red_c::0	1	2.97183	0	0	red	LD1325atf-4(tm4397)_raga1
Trial 2	LD1325atf-4(tm4397)	raga1	red_c::0	1	2.99266	0	0	red	LD1325atf-4(tm4397)_raga1
Trial 2	LD1325atf-4(tm4397)	raga1	red_c::0	1	3.03433	0	0	red	LD1325atf-4(tm4397)_raga1
Trial 2	LD1325atf-4(tm4397)	raga1	red_c::0	1	3.05516	0	0	red	LD1325atf-4(tm4397)_raga1
Trial 2	LD1325atf-4(tm4397)	raga1	red_c::0	1	3.05516	0	0	red	LD1325atf-4(tm4397)_raga1
Trial 2	LD1325atf-4(tm4397)	raga1	red_c::0	1	3.076	0	0	red	LD1325atf-4(tm4397)_raga1
Trial 2	LD1325atf-4(tm4397)	raga1	red_c::0	1	3.076	0	0	red	LD1325atf-4(tm4397)_raga1
Trial 2	LD1325atf-4(tm4397)	raga1	red_c::0	1	3.076	0	0	red	LD1325atf-4(tm4397)_raga1
Trial 2	LD1325atf-4(tm4397)	raga1	red_c::0	1	3.11766	0	0	red	LD1325atf-4(tm4397)_raga1
Trial 2	LD1325atf-4(tm4397)	raga1	red_c::0	1	3.22183	0	0	red	LD1325atf-4(tm4397)_raga1
Trial 2	LD1325atf-4(tm4397)	raga1	red_c::0	1	3.28433	0	0	red	LD1325atf-4(tm4397)_raga1
Trial 2	LD1325atf-4(tm4397)	raga1	red_c::0	1	3.36766	0	0	red	LD1325atf-4(tm4397)_raga1
Trial 2	LD1325atf-4(tm4397)	raga1	red_c::0	1	3.36766	0	0	red	LD1325atf-4(tm4397)_raga1
Trial 2	LD1325atf-4(tm4397)	raga1	red_c::0	1	3.5135	0	0	red	LD1325atf-4(tm4397)_raga1
Trial 2	LD1325atf-4(tm4397)	raga1	red_c::0	1	3.68016	0	0	red	LD1325atf-4(tm4397)_raga1
Trial 2	wildtype(N2)	raga1	red_a::3	1	1.02044	0	0	red	wildtype(N2)_raga1
Trial 2	wildtype(N2)	raga1	red_a::3	1	1.22877	0	0	red	wildtype(N2)_raga1
Trial 2	wildtype(N2)	raga1	red_a::3	1	2.22877	0	0	red	wildtype(N2)_raga1
Trial 2	wildtype(N2)	raga1	red_a::3	1	2.68711	0	0	red	wildtype(N2)_raga1
Trial 2	wildtype(N2)	raga1	red_a::3	1	2.74961	0	0	red	wildtype(N2)_raga1
Trial 2	wildtype(N2)	raga1	red_a::3	1	2.81211	0	0	red	wildtype(N2)_raga1
Trial 2	wildtype(N2)	raga1	red_a::3	1	3.06211	0	0	red	wildtype(N2)_raga1
Trial 2	wildtype(N2)	raga1	red_a::3	1	3.22877	0	0	red	wildtype(N2)_raga1
Trial 2	wildtype(N2)	raga1	red_a::3	1	3.29127	0	0	red	wildtype(N2)_raga1
Trial 2	wildtype(N2)	raga1	red_a::3	1	3.29127	0	0	red	wildtype(N2)_raga1
Trial 2	wildtype(N2)	raga1	red_a::3	1	3.37461	0	0	red	wildtype(N2)_raga1
Trial 2	wildtype(N2)	raga1	red_a::3	1	3.47877	0	0	red	wildtype(N2)_raga1
Trial 2	wildtype(N2)	raga1	red_a::3	1	3.60377	0	0	red	wildtype(N2)_raga1
Trial 2	wildtype(N2)	raga1	red_a::3	1	3.72877	0	0	red	wildtype(N2)_raga1
Trial 2	wildtype(N2)	raga1	red_a::3	1	3.83294	0	0	red	wildtype(N2)_raga1
Trial 2	wildtype(N2)	raga1	red_a::3	1	3.87461	0	0	red	wildtype(N2)_raga1
Trial 2	wildtype(N2)	raga1	red_a::3	1	3.89544	0	0	red	wildtype(N2)_raga1
Trial 2	wildtype(N2)	raga1	red_a::3	1	3.97877	0	0	red	wildtype(N2)_raga1
Trial 2	wildtype(N2)	raga1	red_a::3	1	4.16627	0	0	red	wildtype(N2)_raga1
Trial 2	wildtype(N2)	raga1	red_a::3	1	4.18711	0	0	red	wildtype(N2)_raga1
Trial 2	wildtype(N2)	raga1	red_a::3	1	4.22877	0	0	red	wildtype(N2)_raga1
Trial 2	wildtype(N2)	raga1	red_a::3	1	4.24961	0	0	red	wildtype(N2)_raga1
Trial 2	wildtype(N2)	raga1	red_a::3	1	4.35377	0	0	red	wildtype(N2)_raga1
Trial 2	wildtype(N2)	raga1	red_a::3	1	4.35377	0	0	red	wildtype(N2)_raga1
Trial 2	wildtype(N2)	raga1	red_a::3	1	4.39544	0	0	red	wildtype(N2)_raga1
Trial 2	wildtype(N2)	raga1	red_a::3	1	4.43711	0	0	red	wildtype(N2)_raga1
Trial 2	wildtype(N2)	raga1	red_a::3	1	4.45794	0	0	red	wildtype(N2)_raga1
Trial 2	wildtype(N2)	raga1	red_a::3	1	4.45794	0	0	red	wildtype(N2)_raga1
Trial 2	wildtype(N2)	raga1	red_a::3	1	4.49961	0	0	red	wildtype(N2)_raga1
Trial 2	wildtype(N2)	raga1	red_a::3	1	4.52044	0	0	red	wildtype(N2)_raga1
Trial 2	wildtype(N2)	raga1	red_a::3	1	4.54127	0	0	red	wildtype(N2)_raga1
Trial 2	wildtype(N2)	raga1	red_a::3	1	4.54127	0	0	red	wildtype(N2)_raga1
Trial 2	wildtype(N2)	raga1	red_a::3	1	4.60377	0	0	red	wildtype(N2)_raga1
Trial 2	wildtype(N2)	raga1	red_a::3	1	4.70794	0	0	red	wildtype(N2)_raga1
Trial 2	wildtype(N2)	raga1	red_a::3	1	4.77044	0	0	red	wildtype(N2)_raga1
Trial 2	wildtype(N2)	raga1	red_a::3	1	4.83294	0	0	red	wildtype(N2)_raga1
Trial 2	wildtype(N2)	raga1	red_a::3	1	4.87461	0	0	red	wildtype(N2)_raga1
Trial 2	wildtype(N2)	raga1	red_a::3	1	4.91627	0	0	red	wildtype(N2)_raga1
Trial 2	wildtype(N2)	raga1	red_a::3	1	4.93711	0	0	red	wildtype(N2)_raga1
Trial 2	wildtype(N2)	raga1	red_a::3	1	4.99961	0	0	red	wildtype(N2)_raga1
Trial 2	wildtype(N2)	raga1	red_a::3	1	5.27044	0	0	red	wildtype(N2)_raga1
Trial 2	wildtype(N2)	raga1	red_a::3	1	5.29127	0	0	red	wildtype(N2)_raga1
Trial 2	wildtype(N2)	raga1	red_a::3	1	5.29127	0	0	red	wildtype(N2)_raga1
Trial 2	wildtype(N2)	raga1	red_a::3	1	5.45794	0	0	red	wildtype(N2)_raga1
Trial 2	LD1325atf-4(tm4397)	raga1	red_b::2	1	0.548218	0	0	red	LD1325atf-4(tm4397)_raga1
Trial 2	LD1325atf-4(tm4397)	raga1	red_b::2	1	1.08988	0	0	red	LD1325atf-4(tm4397)_raga1
Trial 2	LD1325atf-4(tm4397)	raga1	red_b::2	1	1.19405	0	0	red	LD1325atf-4(tm4397)_raga1
Trial 2	LD1325atf-4(tm4397)	raga1	red_b::2	1	1.25655	0	0	red	LD1325atf-4(tm4397)_raga1
Trial 2	LD1325atf-4(tm4397)	raga1	red_b::2	1	1.42322	0	0	red	LD1325atf-4(tm4397)_raga1
Trial 2	LD1325atf-4(tm4397)	raga1	red_b::2	1	1.46488	0	0	red	LD1325atf-4(tm4397)_raga1
Trial 2	LD1325atf-4(tm4397)	raga1	red_b::2	1	1.54822	0	0	red	LD1325atf-4(tm4397)_raga1
Trial 2	LD1325atf-4(tm4397)	raga1	red_b::2	1	1.73572	0	0	red	LD1325atf-4(tm4397)_raga1
Trial 2	LD1325atf-4(tm4397)	raga1	red_b::2	1	1.83988	0	0	red	LD1325atf-4(tm4397)_raga1
Trial 2	LD1325atf-4(tm4397)	raga1	red_b::2	1	1.88155	0	0	red	LD1325atf-4(tm4397)_raga1
Trial 2	LD1325atf-4(tm4397)	raga1	red_b::2	1	1.92322	0	0	red	LD1325atf-4(tm4397)_raga1
Trial 2	LD1325atf-4(tm4397)	raga1	red_b::2	1	2.02738	0	0	red	LD1325atf-4(tm4397)_raga1
Trial 2	LD1325atf-4(tm4397)	raga1	red_b::2	1	2.02738	0	0	red	LD1325atf-4(tm4397)_raga1
Trial 2	LD1325atf-4(tm4397)	raga1	red_b::2	1	2.06905	0	0	red	LD1325atf-4(tm4397)_raga1
Trial 2	LD1325atf-4(tm4397)	raga1	red_b::2	1	2.31905	0	0	red	LD1325atf-4(tm4397)_raga1
Trial 2	LD1325atf-4(tm4397)	raga1	red_b::2	1	2.42322	0	0	red	LD1325atf-4(tm4397)_raga1
Trial 2	LD1325atf-4(tm4397)	raga1	red_b::2	1	2.46488	0	0	red	LD1325atf-4(tm4397)_raga1
Trial 2	LD1325atf-4(tm4397)	raga1	red_b::2	1	2.50655	0	0	red	LD1325atf-4(tm4397)_raga1
Trial 2	LD1325atf-4(tm4397)	raga1	red_b::2	1	2.54822	0	0	red	LD1325atf-4(tm4397)_raga1
Trial 2	LD1325atf-4(tm4397)	raga1	red_b::2	1	2.56905	0	0	red	LD1325atf-4(tm4397)_raga1
Trial 2	LD1325atf-4(tm4397)	raga1	red_b::2	1	2.58988	0	0	red	LD1325atf-4(tm4397)_raga1
Trial 2	LD1325atf-4(tm4397)	raga1	red_b::2	1	2.69405	0	0	red	LD1325atf-4(tm4397)_raga1
Trial 2	LD1325atf-4(tm4397)	raga1	red_b::2	1	2.75655	0	0	red	LD1325atf-4(tm4397)_raga1
Trial 2	LD1325atf-4(tm4397)	raga1	red_b::2	1	2.75655	0	0	red	LD1325atf-4(tm4397)_raga1
Trial 2	LD1325atf-4(tm4397)	raga1	red_b::2	1	2.81905	0	0	red	LD1325atf-4(tm4397)_raga1
Trial 2	LD1325atf-4(tm4397)	raga1	red_b::2	1	2.83988	0	0	red	LD1325atf-4(tm4397)_raga1
Trial 2	LD1325atf-4(tm4397)	raga1	red_b::2	1	2.86072	0	0	red	LD1325atf-4(tm4397)_raga1
Trial 2	LD1325atf-4(tm4397)	raga1	red_b::2	1	2.92322	0	0	red	LD1325atf-4(tm4397)_raga1
Trial 2	LD1325atf-4(tm4397)	raga1	red_b::2	1	2.92322	0	0	red	LD1325atf-4(tm4397)_raga1
Trial 2	LD1325atf-4(tm4397)	raga1	red_b::2	1	2.98572	0	0	red	LD1325atf-4(tm4397)_raga1
Trial 2	LD1325atf-4(tm4397)	raga1	red_b::2	1	3.00655	0	0	red	LD1325atf-4(tm4397)_raga1
Trial 2	LD1325atf-4(tm4397)	raga1	red_b::2	1	3.04822	0	0	red	LD1325atf-4(tm4397)_raga1
Trial 2	LD1325atf-4(tm4397)	raga1	red_b::2	1	3.04822	0	0	red	LD1325atf-4(tm4397)_raga1
Trial 2	LD1325atf-4(tm4397)	raga1	red_b::2	1	3.11072	0	0	red	LD1325atf-4(tm4397)_raga1
Trial 2	LD1325atf-4(tm4397)	raga1	red_b::2	1	3.13155	0	0	red	LD1325atf-4(tm4397)_raga1
Trial 2	LD1325atf-4(tm4397)	raga1	red_b::2	1	3.13155	0	0	red	LD1325atf-4(tm4397)_raga1
Trial 2	LD1325atf-4(tm4397)	raga1	red_b::2	1	3.15238	0	0	red	LD1325atf-4(tm4397)_raga1
Trial 2	LD1325atf-4(tm4397)	raga1	red_b::2	1	3.17322	0	0	red	LD1325atf-4(tm4397)_raga1
Trial 2	LD1325atf-4(tm4397)	raga1	red_b::2	1	3.23572	0	0	red	LD1325atf-4(tm4397)_raga1
Trial 2	LD1325atf-4(tm4397)	raga1	red_b::2	1	3.25655	0	0	red	LD1325atf-4(tm4397)_raga1
Trial 2	LD1325atf-4(tm4397)	raga1	red_b::2	1	3.29822	0	0	red	LD1325atf-4(tm4397)_raga1
Trial 2	LD1325atf-4(tm4397)	raga1	red_b::2	1	3.29822	0	0	red	LD1325atf-4(tm4397)_raga1
Trial 2	LD1325atf-4(tm4397)	raga1	red_b::2	1	3.42322	0	0	red	LD1325atf-4(tm4397)_raga1
Trial 2	LD1325atf-4(tm4397)	raga1	red_b::2	1	3.46488	0	0	red	LD1325atf-4(tm4397)_raga1
Trial 2	LD1325atf-4(tm4397)	raga1	red_b::2	1	3.48572	0	0	red	LD1325atf-4(tm4397)_raga1
Trial 2	LD1325atf-4(tm4397)	raga1	red_b::2	1	3.48572	0	0	red	LD1325atf-4(tm4397)_raga1
Trial 2	LD1325atf-4(tm4397)	raga1	red_b::2	1	3.48572	0	0	red	LD1325atf-4(tm4397)_raga1
Trial 2	LD1325atf-4(tm4397)	raga1	red_b::2	1	3.50655	0	0	red	LD1325atf-4(tm4397)_raga1
Trial 2	LD1325atf-4(tm4397)	raga1	red_b::2	1	3.50655	0	0	red	LD1325atf-4(tm4397)_raga1
Trial 2	LD1325atf-4(tm4397)	raga1	red_b::2	1	3.79822	0	0	red	LD1325atf-4(tm4397)_raga1
Trial 2	LD1325atf-4(tm4397)	raga1	red_b::2	1	3.86072	0	0	red	LD1325atf-4(tm4397)_raga1
Trial 2	LD1325atf-4(tm4397)	raga1	red_b::2	1	3.94405	0	0	red	LD1325atf-4(tm4397)_raga1
Trial 2	LD1325atf-4(tm4397)	raga1	red_b::2	1	4.02738	0	0	red	LD1325atf-4(tm4397)_raga1
Trial 2	LD1325atf-4(tm4397)	raga1	red_b::2	1	4.13155	0	0	red	LD1325atf-4(tm4397)_raga1
Trial 2	LD1325atf-4(tm4397)	raga1	red_b::2	1	4.19405	0	0	red	LD1325atf-4(tm4397)_raga1
Trial 2	LD1325atf-4(tm4397)	raga1	red_b::2	1	4.48572	0	0	red	LD1325atf-4(tm4397)_raga1
Trial 2	LD1325atf-4(tm4397)	raga1	red_b::2	1	4.54822	0	0	red	LD1325atf-4(tm4397)_raga1
Trial 2	LD1325atf-4(tm4397)	raga1	red_b::2	1	4.90238	0	0	red	LD1325atf-4(tm4397)_raga1
Trial 2	wildtype(N2)	raga1	red_b::3	1	1.27738	0	0	red	wildtype(N2)_raga1
Trial 2	wildtype(N2)	raga1	red_b::3	1	1.29822	0	0	red	wildtype(N2)_raga1
Trial 2	wildtype(N2)	raga1	red_b::3	1	1.40238	0	0	red	wildtype(N2)_raga1
Trial 2	wildtype(N2)	raga1	red_b::3	1	1.42322	0	0	red	wildtype(N2)_raga1
Trial 2	wildtype(N2)	raga1	red_b::3	1	1.92322	0	0	red	wildtype(N2)_raga1
Trial 2	wildtype(N2)	raga1	red_b::3	1	2.02738	0	0	red	wildtype(N2)_raga1
Trial 2	wildtype(N2)	raga1	red_b::3	1	2.19405	0	0	red	wildtype(N2)_raga1
Trial 2	wildtype(N2)	raga1	red_b::3	1	2.38155	0	0	red	wildtype(N2)_raga1
Trial 2	wildtype(N2)	raga1	red_b::3	1	2.69405	0	0	red	wildtype(N2)_raga1
Trial 2	wildtype(N2)	raga1	red_b::3	1	2.75655	0	0	red	wildtype(N2)_raga1
Trial 2	wildtype(N2)	raga1	red_b::3	1	2.77738	0	0	red	wildtype(N2)_raga1
Trial 2	wildtype(N2)	raga1	red_b::3	1	2.81905	0	0	red	wildtype(N2)_raga1
Trial 2	wildtype(N2)	raga1	red_b::3	1	3.02738	0	0	red	wildtype(N2)_raga1
Trial 2	wildtype(N2)	raga1	red_b::3	1	3.08988	0	0	red	wildtype(N2)_raga1
Trial 2	wildtype(N2)	raga1	red_b::3	1	3.38155	0	0	red	wildtype(N2)_raga1
Trial 2	wildtype(N2)	raga1	red_b::3	1	3.38155	0	0	red	wildtype(N2)_raga1
Trial 2	wildtype(N2)	raga1	red_b::3	1	3.40238	0	0	red	wildtype(N2)_raga1
Trial 2	wildtype(N2)	raga1	red_b::3	1	3.42322	0	0	red	wildtype(N2)_raga1
Trial 2	wildtype(N2)	raga1	red_b::3	1	3.48572	0	0	red	wildtype(N2)_raga1
Trial 2	wildtype(N2)	raga1	red_b::3	1	3.61072	0	0	red	wildtype(N2)_raga1
Trial 2	wildtype(N2)	raga1	red_b::3	1	3.63155	0	0	red	wildtype(N2)_raga1
Trial 2	wildtype(N2)	raga1	red_b::3	1	3.69405	0	0	red	wildtype(N2)_raga1
Trial 2	wildtype(N2)	raga1	red_b::3	1	4.11072	0	0	red	wildtype(N2)_raga1
Trial 2	wildtype(N2)	raga1	red_b::3	1	4.36072	0	0	red	wildtype(N2)_raga1
