# Supplementary material for: ATF-4 and hydrogen sulfide signalling mediate longevity in response to inhibition of translation or mTORC1
Source: Nat Commun. 2022 Feb 18;13:967. doi: 10.1038/s41467-022-28599-9 (PMC8857226; doi:10.1038/s41467-022-28599-9)
Supplement: Supplementary file 14 — Supplementary Data 11 [file 41467_2022_28599_MOESM14_ESM.xlsx]

## Sheet: Legend
Supplementary Data 11: CTH mRNA levels in different tissues under different conditions.

## Sheet: CTHexpression_ext_data_fig4_sup
Study	Platform	Method utilized	Tissue	Assigned intervention category	Animal age at sacrifice [weeks]	Animal age group at sacrifice	Sex	Mean log-2 FC over control	Standard error of log-2 FC over control	Longevity regulation group	Accessions compared to matched controls	Shown in figure
GSE75572	GPL6246	Microarray	Heart	DR	22	middle-age	male	5.31833	0.314372	up	GSM1959403, GSM1959404, GSM1959405, GSM1959406, GSM1959407, GSM1959408, GSM1959409, GSM1959410	Fig. S5g
GSE75572	GPL6246	Microarray	Heart	DR	22	middle-age	male	4.40146	0.22815	up	GSM1959371, GSM1959372, GSM1959373, GSM1959374, GSM1959375, GSM1959376, GSM1959377, GSM1959378	Fig. S5g
SRP176481	no_array	RNA-sequencing	Adipose tissue	DR	104	old	female	2.85298	0.241804	up	SRR8413592, SRR8413593, SRR8413594	Fig. S5g
GSE11845	GPL6103	Microarray	Adipose tissue	DR	44	old	male	1.7395	0.050102	up	GSM309881, GSM309882	Fig. S5g
GSE75571	GPL6246	Microarray	Muscle tissue	DR	22	middle-age	male	1.30186	0.139845	up	GSM1959355, GSM1959356, GSM1959357, GSM1959358, GSM1959359, GSM1959360, GSM1959361, GSM1959362	Fig. S5g
GSE75572	GPL6246	Microarray	Heart	DR	22	middle-age	male	1.20083	0.158425	up	GSM1959467, GSM1959468, GSM1959469, GSM1959470, GSM1959471, GSM1959472, GSM1959473, GSM1959474	Fig. S5g
GSE75573	GPL6246	Microarray	Adipose tissue	DR	22	middle-age	male	1.16881	0.111417	up	GSM1959515, GSM1959516, GSM1959517, GSM1959518, GSM1959519, GSM1959520, GSM1959521, GSM1959522	Fig. S5g
GSE75571	GPL6246	Microarray	Muscle tissue	DR	22	middle-age	male	1.10638	0.144739	up	GSM1959291, GSM1959292, GSM1959293, GSM1959294, GSM1959295, GSM1959296, GSM1959297, GSM1959298	Fig. S5g
GSE11845	GPL6103	Microarray	Adipose tissue	DR	44	old	male	1.10423	0.247854	up	GSM309879, GSM309880	Fig. S5g
GSE75573	GPL6246	Microarray	Adipose tissue	DR	22	middle-age	male	1.01138	0.0967297	up	GSM1959531, GSM1959532, GSM1959533, GSM1959534, GSM1959535, GSM1959536, GSM1959537, GSM1959538	Fig. S5g
GSE75572	GPL6246	Microarray	Heart	DR	22	middle-age	male	0.935195	0.241193	up	GSM1959451, GSM1959452, GSM1959453, GSM1959454, GSM1959455, GSM1959456, GSM1959457, GSM1959458	Fig. S5g
GSE11845	GPL6103	Microarray	Liver	DR	44	old	male	0.923294	0.187219	up	GSM309806, GSM309807, GSM309808, GSM309809	Fig. S5g
GSE75572	GPL6246	Microarray	Heart	DR	22	middle-age	male	0.850788	0.133107	up	GSM1959419, GSM1959420, GSM1959421, GSM1959422, GSM1959423, GSM1959424, GSM1959425, GSM1959426	Fig. S5g
SRP108282	no_array	RNA-sequencing	Muscle tissue	DR	25	middle-age	female	0.751292	0.271264	up	SRR5629063, SRR5629065, SRR5629075, SRR5629079, SRR5629080	Fig. S5g
GSE75573	GPL6246	Microarray	Adipose tissue	DR	22	middle-age	male	0.665158	0.117864	up	GSM1959547, GSM1959548, GSM1959549, GSM1959550, GSM1959551, GSM1959552, GSM1959553, GSM1959554	Fig. S5g
GSE75571	GPL6246	Microarray	Muscle tissue	DR	22	middle-age	male	0.645862	0.207812	up	GSM1959259, GSM1959260, GSM1959261, GSM1959262, GSM1959263, GSM1959264, GSM1959265, GSM1959266	Fig. S5g
GSE11845	GPL6103	Microarray	Liver	DR	44	old	male	0.593032	0.696403	up	GSM309798, GSM309799, GSM309800	Fig. S5g
GSE75572	GPL6246	Microarray	Heart	DR	22	middle-age	male	0.574762	0.143668	up	GSM1959435, GSM1959436, GSM1959437, GSM1959438, GSM1959439, GSM1959440, GSM1959441, GSM1959442	Fig. S5g
GSE11845	GPL6103	Microarray	Adipose tissue	DR	44	old	male	0.525073	0.44713	up	GSM309883, GSM309884, GSM309885	Fig. S5g
GSE75573	GPL6246	Microarray	Adipose tissue	DR	22	middle-age	male	0.445346	0.0728825	up	GSM1959579, GSM1959580, GSM1959581, GSM1959582, GSM1959583, GSM1959584, GSM1959585, GSM1959586	Fig. S5g
GSE36838	GPL1261	Microarray	Liver	DR	62	old	male	0.325595	0.0791115	unchanged	GSM901058, GSM901059, GSM901060	Fig. S5g
GSE75572	GPL6246	Microarray	Heart	DR	22	middle-age	male	0.31766	0.230542	unchanged	GSM1959387, GSM1959388, GSM1959389, GSM1959390, GSM1959391, GSM1959392, GSM1959393, GSM1959394	Fig. S5g
SRP199441	no_array	RNA-sequencing	Liver	DR	48	old	male	0.282739	0.0810087	unchanged	SRR9119270, SRR9119271, SRR9119272	Fig. S5g
SRP135283	no_array	RNA-sequencing	Brain	DR	60	old	female	0.244039	0.0389856	unchanged	SRR6829585, SRR6829587, SRR6829589	Fig. S5g
GSE75573	GPL6246	Microarray	Adipose tissue	DR	22	middle-age	male	0.212472	0.209689	unchanged	GSM1959483, GSM1959484, GSM1959485, GSM1959486, GSM1959487, GSM1959488, GSM1959489, GSM1959490	Fig. S5g
SRP199441	no_array	RNA-sequencing	Liver	DR	48	old	female	0.198941	0.0197436	unchanged	SRR9119207, SRR9119208, SRR9119209	Fig. S5g
GSE11845	GPL6103	Microarray	Muscle tissue	DR	44	old	male	0.128578	0.0273107	unchanged	GSM309842, GSM309843, GSM309844, GSM309845	Not shown
GSE26267	GPL6246	Microarray	Liver	DR	60	old	female	0.106372	0.0109662	unchanged	GSM645111, GSM645112, GSM645113	Fig. S5g
GSE75573	GPL6246	Microarray	Adipose tissue	DR	22	middle-age	male	0.102545	0.301662	unchanged	GSM1959563, GSM1959564, GSM1959565, GSM1959566, GSM1959567, GSM1959568, GSM1959569, GSM1959570	Fig. S5g
GSE75571	GPL6246	Microarray	Muscle tissue	DR	22	middle-age	male	0.0955738	0.571055	unchanged	GSM1959275, GSM1959276, GSM1959277, GSM1959278, GSM1959279, GSM1959280, GSM1959281, GSM1959282	Fig. S5g
GSE26267	GPL6246	Microarray	Liver	DR	60	old	female	0.0813082	0.0250645	unchanged	GSM645108, GSM645109, GSM645110	Fig. S5g
SRP135283	no_array	RNA-sequencing	Brain	DR	60	old	male	0.081119	0.0358416	unchanged	SRR6829584, SRR6829586, SRR6829588	Fig. S5g
GSE36838	GPL1261	Microarray	Liver	DR	62	old	male	0.0750953	0.0266065	unchanged	GSM901067, GSM901068, GSM901087	Fig. S5g
GSE11291	GPL1261	Microarray	Muscle tissue	DR	30	middle-age	male	0.0735731	0.0370126	unchanged	GSM284997, GSM284998, GSM284999, GSM285000, GSM285001	Fig. S5g
SRP199441	no_array	RNA-sequencing	Liver	DR	48	old	male	0.0533961	0.0256453	unchanged	SRR9119210, SRR9119211, SRR9119212	Fig. S5g
GSE75571	GPL6246	Microarray	Muscle tissue	DR	22	middle-age	male	0.039079	0.233193	unchanged	GSM1959339, GSM1959340, GSM1959341, GSM1959342, GSM1959343, GSM1959344, GSM1959345, GSM1959346	Fig. S5g
GSE11291	GPL1261	Microarray	Brain	DR	30	middle-age	male	0.0351448	0.0473842	unchanged	GSM285017, GSM285018, GSM285019, GSM285020, GSM285021	Not shown
GSE11845	GPL6103	Microarray	Liver	DR	44	old	male	0.0288309	0.513372	unchanged	GSM309801, GSM309802, GSM309803, GSM309804, GSM309805	Fig. S5g
GSE11845	GPL6103	Microarray	Heart	DR	44	old	male	0.0121148	0.124628	unchanged	GSM309756, GSM309757, GSM309758, GSM309759	Not shown
GSE11845	GPL6103	Microarray	Muscle tissue	DR	44	old	male	0.00352648	0.0353515	unchanged	GSM309851, GSM309852, GSM309853, GSM309854	Not shown
GSE11845	GPL6103	Microarray	Heart	DR	44	old	male	-0.0352004	0.0694161	unchanged	GSM309760, GSM309761, GSM309762, GSM309763, GSM309764	Not shown
GSE11845	GPL6103	Microarray	Muscle tissue	DR	44	old	male	-0.0910986	0.031687	unchanged	GSM309846, GSM309847, GSM309848, GSM309849, GSM309850	Not shown
GSE11845	GPL6103	Microarray	Heart	DR	44	old	male	-0.100806	0.0743216	unchanged	GSM309765, GSM309766, GSM309767, GSM309768	Not shown
SRP199441	no_array	RNA-sequencing	Liver	DR	24	middle-age	male	-0.111036	0.0671311	unchanged	SRR9119246, SRR9119247, SRR9119248	Fig. S5g
GSE11291	GPL1261	Microarray	Heart	DR	30	middle-age	male	-0.138467	0.0662363	unchanged	GSM284977, GSM284978, GSM284979, GSM284980, GSM284981	Not shown
GSE75573	GPL6246	Microarray	Adipose tissue	DR	22	middle-age	male	-0.195932	0.146255	unchanged	GSM1959499, GSM1959500, GSM1959501, GSM1959502, GSM1959503, GSM1959504, GSM1959505, GSM1959506	Not shown
GSE75571	GPL6246	Microarray	Muscle tissue	DR	22	middle-age	male	-0.256497	0.392931	unchanged	GSM1959307, GSM1959308, GSM1959309, GSM1959310, GSM1959311, GSM1959312, GSM1959313, GSM1959314	Fig. S5g
GSE75571	GPL6246	Microarray	Muscle tissue	DR	22	middle-age	male	-0.513259	0.143165	down	GSM1959323, GSM1959324, GSM1959325, GSM1959326, GSM1959327, GSM1959328, GSM1959329, GSM1959330	Not shown
GSE48331	GPL6885	Microarray	Liver	Rapamycin	100	old	male	0.200769	0.0552212	unchanged	GSM1174980, GSM1174981, GSM1174982, GSM1174983, GSM1174984, GSM1174985, GSM1174986, GSM1174987, GSM1174988, GSM1174997, GSM1174998, GSM1174999	Fig. S5g
GSE48331	GPL6885	Microarray	Liver	Rapamycin	100	old	male	0.200769	0.0552212	unchanged	GSM1174980, GSM1174981, GSM1174982, GSM1174983, GSM1174984, GSM1174985, GSM1174986, GSM1174987, GSM1174988, GSM1174997, GSM1174998, GSM1174999	Fig. S5g
SRP026129	no_array	RNA-sequencing	Heart	Rapamycin	108	old	female	0.0767861	0.0397784	unchanged	SRR905133, SRR905134, SRR905135, SRR905136, SRR905137, SRR905138, SRR905139, SRR905140, SRR905141, SRR905142	Fig. S5g
SRP199441	no_array	RNA-sequencing	Liver	Rapamycin	48	old	female	0.0724384	0.0353988	unchanged	SRR9119225, SRR9119226, SRR9119227	Fig. S5g
SRP199441	no_array	RNA-sequencing	Liver	Rapamycin	24	middle-age	male	0.0358043	0.0821144	unchanged	SRR9119252, SRR9119253, SRR9119254	Fig. S5g
SRP199441	no_array	RNA-sequencing	Liver	Rapamycin	48	old	male	0.0118819	0.0501061	unchanged	SRR9119228, SRR9119229, SRR9119230	Fig. S5g
GSE48331	GPL6885	Microarray	Liver	Rapamycin	100	old	female	-0.0894613	0.0593757	unchanged	GSM1175010, GSM1175012, GSM1175014, GSM1175015, GSM1175017, GSM1175018, GSM1175019, GSM1175020, GSM1175021, GSM1175022, GSM1175023	Not shown
GSE11845	GPL6103	Microarray	Adipose tissue	Other compounds	44	old	male	1.79238	0.169448	up	GSM309876, GSM309877, GSM309878	Fig. S5g
GSE11845	GPL6103	Microarray	Adipose tissue	Other compounds	44	old	male	0.922958	0.850776	up	GSM309874, GSM309875	Fig. S5g
GSE11845	GPL6103	Microarray	Liver	Other compounds	44	old	male	0.604554	0.375866	up	GSM309794, GSM309795, GSM309796, GSM309797	Fig. S5g
SRP199441	no_array	RNA-sequencing	Liver	Other compounds	48	old	male	0.313751	0.0124547	unchanged	SRR9119204, SRR9119205, SRR9119206	Fig. S5g
SRP199441	no_array	RNA-sequencing	Liver	Other compounds	24	middle-age	male	0.23977	0.0623914	unchanged	SRR9119258, SRR9119259, SRR9119260	Fig. S5g
GSE11845	GPL6103	Microarray	Adipose tissue	Other compounds	44	old	male	0.183994	0.265568	unchanged	GSM309890, GSM309891	Not shown
SRP199441	no_array	RNA-sequencing	Liver	Other compounds	48	old	female	0.17329	0.0459968	unchanged	SRR9119201, SRR9119202, SRR9119203	Fig. S5g
SRP125353	no_array	RNA-sequencing	Liver	Other compounds	13	young	other	0.11656	0.0225647	unchanged	SRR6311265, SRR6311266, SRR6311267, SRR6311268, SRR6311269, SRR6311270	Fig. S5g
SRP199441	no_array	RNA-sequencing	Liver	Other compounds	24	middle-age	male	0.111256	0.109502	unchanged	SRR9119264, SRR9119265, SRR9119266	Fig. S5g
GSE11291	GPL1261	Microarray	Muscle tissue	Other compounds	30	middle-age	male	0.103439	0.0393989	unchanged	GSM285002, GSM285003, GSM285004, GSM285005, GSM285006	Fig. S5g
SRP199673	no_array	RNA-sequencing	Liver	Other compounds	16	middle-age	male	0.100444	0.0420932	unchanged	SRR9137565, SRR9137566, SRR9137567, SRR9137568	Fig. S5g
SRP199673	no_array	RNA-sequencing	Liver	Other compounds	16	middle-age	male	0.0708398	0.0496898	unchanged	SRR9137549, SRR9137550, SRR9137551, SRR9137552	Fig. S5g
GSE11845	GPL6103	Microarray	Heart	Other compounds	44	old	male	0.0525295	0.0639047	unchanged	GSM309751, GSM309752, GSM309753, GSM309754, GSM309755	Not shown
SRP199673	no_array	RNA-sequencing	Liver	Other compounds	16	middle-age	male	0.0494295	0.0379562	unchanged	SRR9137545, SRR9137546, SRR9137547, SRR9137548	Fig. S5g
SRP199441	no_array	RNA-sequencing	Liver	Other compounds	24	middle-age	male	0.0425977	0.034525	unchanged	SRR9119240, SRR9119241, SRR9119242	Fig. S5g
SRP199673	no_array	RNA-sequencing	Liver	Other compounds	16	middle-age	male	0.0019946	0.0059737	unchanged	SRR9137561, SRR9137562, SRR9137563, SRR9137564	Fig. S5g
GSE11845	GPL6103	Microarray	Heart	Other compounds	44	old	male	-0.00259581	0.0801219	unchanged	GSM309777, GSM309778, GSM309779, GSM309780, GSM309781	Not shown
GSE11845	GPL6103	Microarray	Muscle tissue	Other compounds	44	old	male	-0.00863961	0.037928	unchanged	GSM309865, GSM309866, GSM309867, GSM309868, GSM309869	Not shown
GSE11291	GPL1261	Microarray	Brain	Other compounds	30	middle-age	male	-0.0181186	0.0493315	unchanged	GSM285022, GSM285023, GSM285024, GSM285025, GSM285026	Not shown
GSE11845	GPL6103	Microarray	Heart	Other compounds	44	old	male	-0.0188587	0.063699	unchanged	GSM309773, GSM309774, GSM309775, GSM309776	Not shown
GSE11291	GPL1261	Microarray	Heart	Other compounds	30	middle-age	male	-0.0736339	0.0716776	unchanged	GSM284982, GSM284983, GSM284984, GSM284985, GSM284986	Not shown
GSE11845	GPL6103	Microarray	Muscle tissue	Other compounds	44	old	male	-0.0755154	0.0529012	unchanged	GSM309860, GSM309861, GSM309862, GSM309863, GSM309864	Not shown
GSE11845	GPL6103	Microarray	Heart	Other compounds	44	old	male	-0.0767179	0.0770579	unchanged	GSM309746, GSM309747, GSM309748, GSM309749, GSM309750	Not shown
GSE11845	GPL6103	Microarray	Muscle tissue	Other compounds	44	old	male	-0.0949169	0.0385076	unchanged	GSM309837, GSM309838, GSM309839, GSM309840, GSM309841	Not shown
GSE11845	GPL6103	Microarray	Muscle tissue	Other compounds	44	old	male	-0.131512	0.0782607	unchanged	GSM309833, GSM309834, GSM309835, GSM309836	Not shown
GSE11845	GPL6103	Microarray	Liver	Other compounds	44	old	male	-0.14991	0.241935	unchanged	GSM309814, GSM309815, GSM309816, GSM309817	Not shown
GSE11845	GPL6103	Microarray	Adipose tissue	Other compounds	44	old	male	-0.326856	0.258418	unchanged	GSM309888, GSM309889	Not shown
GSE11845	GPL6103	Microarray	Liver	Other compounds	44	old	male	-0.568119	0.176402	down	GSM309818, GSM309819, GSM309820, GSM309821	Not shown
GSE11845	GPL6103	Microarray	Liver	Other compounds	44	old	male	-0.6461	0.411078	down	GSM309789, GSM309790, GSM309791, GSM309792, GSM309793	Fig. S5g
SRP199441	no_array	RNA-sequencing	Liver	Growth	20	middle-age	male	0.442366	0.0126907	up	SRR9119219, SRR9119220, SRR9119221	Fig. S5g
SRP199441	no_array	RNA-sequencing	Liver	Growth	20	middle-age	male	0.370718	0.0493139	unchanged	SRR9119231, SRR9119232, SRR9119233	Fig. S5g
SRP092242	no_array	RNA-sequencing	Liver	Growth	8	young	male	0.30019	0.0730887	unchanged	SRR4473792, SRR4473793, SRR4473794, SRR4473795	Fig. S5g
SRP092242	no_array	RNA-sequencing	Liver	Growth	88	old	male	0.30019	0.0730887	unchanged	SRR4473784, SRR4473785, SRR4473786	Fig. S5g
GSE55272	GPL6246	Microarray	Adipose tissue	Growth	20	middle-age	male	0.285928	0.129942	unchanged	GSM1333100, GSM1333101, GSM1333102	Fig. S5g
GSE55272	GPL6246	Microarray	Adipose tissue	Growth	96	old	male	0.285928	0.129942	unchanged	GSM1333103, GSM1333104, GSM1333105	Fig. S5g
GSE5959	GPL1261	Microarray	Liver	Growth	8	young	female	0.118731	0.0209855	unchanged	GSM138292, GSM138293, GSM138294	Fig. S5g
GSE51108	GPL1261	Microarray	Liver	Growth	41	old	male	0.116369	0.018703	unchanged	GSM1238920, GSM1238921, GSM1238922	Fig. S5g
GSE55272	GPL6246	Microarray	Liver	Growth	20	middle-age	male	0.00324674	0.0228141	unchanged	GSM1333088, GSM1333089, GSM1333090	Not shown
GSE55272	GPL6246	Microarray	Liver	Growth	96	old	male	0.00324674	0.0228141	unchanged	GSM1333091, GSM1333092, GSM1333093	Not shown
GSE55272	GPL6246	Microarray	Muscle tissue	Growth	20	middle-age	male	-0.621159	0.136194	down	GSM1333094, GSM1333095, GSM1333096	Not shown
GSE55272	GPL6246	Microarray	Muscle tissue	Growth	96	old	male	-0.621159	0.136194	down	GSM1333097, GSM1333098, GSM1333099	Not shown
GSE11287	GPL1261	Microarray	Liver	NRF2	9	young	male	0.494848	0.0774831	up	GSM284935, GSM284936, GSM284937	Fig. S5g
GSE48879	GPL6887	Microarray	Kidney	NRF2	9	young	male	0.255666	0.0522195	unchanged	GSM1186270, GSM1186271, GSM1186272	Fig. S5g
GSE6591	GPL1261	Microarray	Lung	Other	72	old	male	0.241708	0.116605	unchanged	GSM152259, GSM152260, GSM152261	Fig. S5g
GSE6591	GPL1261	Microarray	Lung	Other	8	young	male	-0.429004	0.0338967	down	GSM152256, GSM152257, GSM152258	Not shown
