# Supplementary material for: ATF-4 and hydrogen sulfide signalling mediate longevity in response to inhibition of translation or mTORC1
Source: Nat Commun. 2022 Feb 18;13:967. doi: 10.1038/s41467-022-28599-9 (PMC8857226; doi:10.1038/s41467-022-28599-9)
Supplement: Supplementary file 15 — Supplementary Data 12 [file 41467_2022_28599_MOESM15_ESM.xlsx]

## Sheet: Legend
Suppplementary Data 12: Quantification of H2S assays
Tab
1	Quantification across figures
2	P-values (biol. samples)
3	P-values (biol. sample & conc.)
4	Fig.4g H2S dye
5	Fig.5 PSSH
6	Fig. 7 PSSH

## Sheet: Quantification across figures
File	Figure panel	Sample	Trial	Concentration	Quantification (AUC)	Relative to control	Mean relative change to CTR	Median relative change to CTR	Technical P-value
ATF-4fig5-new_v2 (1).tif	7a	WT		200	85348.4	1	1	1	NA
ATF-4fig5-new_v2 (1).tif	7a	atf-4(tm4397)		200	87337.6	1.02331	0.909134	0.910394	0.00042468
ATF-4fig5-new_v2 (1).tif	7a	raga-1(ok386)		200	107017	1.25388	1.49377	1.48176	0.000973137
ATF-4fig5-new_v2 (1).tif	7a	raga-1(ok386); atf-4(tm4397)		200	87728.5	1.02789	1.11269	1.1132	9.56973e-05
ATF-4fig5-new_v2 (1).tif	7a	WT		100	80062.7	1
ATF-4fig5-new_v2 (1).tif	7a	atf-4(tm4397)		100	63445.1	0.792443
ATF-4fig5-new_v2 (1).tif	7a	raga-1(ok386)		100	108845	1.35949
ATF-4fig5-new_v2 (1).tif	7a	raga-1(ok386); atf-4(tm4397)		100	85462.8	1.06745
ATF-4fig5-new_v2 (1).tif	7a	WT		50	49685.6	1
ATF-4fig5-new_v2 (1).tif	7a	atf-4(tm4397)		50	48106.3	0.968214
ATF-4fig5-new_v2 (1).tif	7a	raga-1(ok386)		50	87331.5	1.75768
ATF-4fig5-new_v2 (1).tif	7a	raga-1(ok386); atf-4(tm4397)		50	57583.1	1.15895
ATF-4fig5-new_v2 (1).tif	7a	WT		25	64433.8	1
ATF-4fig5-new_v2 (1).tif	7a	atf-4(tm4397)		25	54934.7	0.852575
ATF-4fig5-new_v2 (1).tif	7a	raga-1(ok386)		25	103354	1.60404
ATF-4fig5-new_v2 (1).tif	7a	raga-1(ok386); atf-4(tm4397)		25	77094.5	1.19649
ATF-4fig5-new_v2 (1).tif	7b	WT L4440		200	51465	1	1	1	NA
ATF-4fig5-new_v2 (1).tif	7b	WT atf-4(RNAi)		200	57574.8	1.11872	1.39002	1.36297	0.00177155
ATF-4fig5-new_v2 (1).tif	7b	rict-1(ft7) L4440		200	174922	3.39886	2.47813	2.29471	0.00529058
ATF-4fig5-new_v2 (1).tif	7b	rict-1(ft7) atf-4 (RNAi)		200	202055	3.92607	2.48827	2.33902	0.0207394
ATF-4fig5-new_v2 (1).tif	7b	WT L4440		100	51967.9	1
ATF-4fig5-new_v2 (1).tif	7b	WT atf-4(RNAi)		100	65179.9	1.25423
ATF-4fig5-new_v2 (1).tif	7b	rict-1(ft7) L4440		100	99997.9	1.92422
ATF-4fig5-new_v2 (1).tif	7b	rict-1(ft7) atf-4 (RNAi)		100	70103.6	1.34898
ATF-4fig5-new_v2 (1).tif	7b	WT L4440		50	33186.2	1
ATF-4fig5-new_v2 (1).tif	7b	WT atf-4(RNAi)		50	48840.6	1.47171
ATF-4fig5-new_v2 (1).tif	7b	rict-1(ft7) L4440		50	85477.3	2.57569
ATF-4fig5-new_v2 (1).tif	7b	rict-1(ft7) atf-4 (RNAi)		50	90311.1	2.72135
ATF-4fig5-new_v2 (1).tif	7b	WT L4440		25	30787.1	1
ATF-4fig5-new_v2 (1).tif	7b	WT atf-4(RNAi)		25	52812.4	1.71541
ATF-4fig5-new_v2 (1).tif	7b	rict-1(ft7) L4440		25	61996.8	2.01373
ATF-4fig5-new_v2 (1).tif	7b	rict-1(ft7) atf-4 (RNAi)		25	60240.6	1.95668
ATF-4fig3-new_v3.tif	Extended 4c	WT L4440	Trial 1	200	79709.1	1	1	1	NA
ATF-4fig3-new_v3.tif	Extended 4c	WT cth-2 (RNAi)	Trial 1	200	104636	1.31273	0.934912	0.876414	0.0061803
ATF-4fig3-new_v3.tif	Extended 4c	ATF-4OE L4440	Trial 1	200	84654.8	1.06205	2.56841	2.57151	0.032607
ATF-4fig3-new_v3.tif	Extended 4c	ATF-4OE cth-2(RNAi)	Trial 1	200	80500.3	1.00993	0.859482	0.878917	0.00171511
ATF-4fig3-new_v3.tif	Extended 4c	WT L4440	Trial 1	100	64487.9	1
ATF-4fig3-new_v3.tif	Extended 4c	WT cth-2 (RNAi)	Trial 1	100	58143.4	0.901616
ATF-4fig3-new_v3.tif	Extended 4c	ATF-4OE L4440	Trial 1	100	119279	1.84964
ATF-4fig3-new_v3.tif	Extended 4c	ATF-4OE cth-2(RNAi)	Trial 1	100	50684	0.785946
ATF-4fig3-new_v3.tif	Extended 4c	WT L4440	Trial 1	50	35709.2	1
ATF-4fig3-new_v3.tif	Extended 4c	WT cth-2 (RNAi)	Trial 1	50	24071.3	0.674092
ATF-4fig3-new_v3.tif	Extended 4c	ATF-4OE L4440	Trial 1	50	117604	3.29339
ATF-4fig3-new_v3.tif	Extended 4c	ATF-4OE cth-2(RNAi)	Trial 1	50	23931.1	0.670166
ATF-4fig3-new_v3.tif	Extended 4c	WT L4440	Trial 1	25	24222.2	1
ATF-4fig3-new_v3.tif	Extended 4c	WT cth-2 (RNAi)	Trial 1	25	20618.2	0.851212
ATF-4fig3-new_v3.tif	Extended 4c	ATF-4OE L4440	Trial 1	25	98550	4.06859
ATF-4fig3-new_v3.tif	Extended 4c	ATF-4OE cth-2(RNAi)	Trial 1	25	23541.3	0.971889
ATF-4ExtDataFig5_new_v1.tif	Extended 6d	WT	Trial 1	200	71808.8	1	1	1	NA
ATF-4ExtDataFig5_new_v1.tif	Extended 6d	atf-4(tm4397)	Trial 1	200	68446.3	0.953174	2.11181	1.85914	0.0393405
ATF-4ExtDataFig5_new_v1.tif	Extended 6d	raga-1(ok386)	Trial 1	200	114674	1.59694	1.851	1.67608	0.0141258
ATF-4ExtDataFig5_new_v1.tif	Extended 6d	raga-1(ok386); atf-4(tm4397)	Trial 1	200	47957.6	0.667851	2.66936	0.630426	0.302114
ATF-4ExtDataFig5_new_v1.tif	Extended 6d	WT	Trial 1	100	59518.2	1
ATF-4ExtDataFig5_new_v1.tif	Extended 6d	atf-4(tm4397)	Trial 1	100	96230.4	1.61682
ATF-4ExtDataFig5_new_v1.tif	Extended 6d	raga-1(ok386)	Trial 1	100	104468	1.75523
ATF-4ExtDataFig5_new_v1.tif	Extended 6d	raga-1(ok386); atf-4(tm4397)	Trial 1	100	18429.3	0.309641
ATF-4ExtDataFig5_new_v1.tif	Extended 6d	WT	Trial 1	50	19223.4	1
ATF-4ExtDataFig5_new_v1.tif	Extended 6d	atf-4(tm4397)	Trial 1	50	72583.7	3.77579
ATF-4ExtDataFig5_new_v1.tif	Extended 6d	raga-1(ok386)	Trial 1	50	55086	2.86556
ATF-4ExtDataFig5_new_v1.tif	Extended 6d	raga-1(ok386); atf-4(tm4397)	Trial 1	50	175067	9.10695
ATF-4ExtDataFig5_new_v1.tif	Extended 6d	WT	Trial 1	25	28075.6	1
ATF-4ExtDataFig5_new_v1.tif	Extended 6d	atf-4(tm4397)	Trial 1	25	58999.7	2.10146
ATF-4ExtDataFig5_new_v1.tif	Extended 6d	raga-1(ok386)	Trial 1	25	33305	1.18626
ATF-4ExtDataFig5_new_v1.tif	Extended 6d	raga-1(ok386); atf-4(tm4397)	Trial 1	25	16648.9	0.593001
ATF-4ExtDataFig5_new_v1.tif	Extended 6d	WT	Trial 2	200	54095.4	1	1	1	NA
ATF-4ExtDataFig5_new_v1.tif	Extended 6d	atf-4(tm4397)	Trial 2	200	49318.6	0.911696	1.05545	0.944228	0.00359476
ATF-4ExtDataFig5_new_v1.tif	Extended 6d	raga-1(ok386)	Trial 2	200	103832	1.91943	2.71669	2.72715	0.0155382
ATF-4ExtDataFig5_new_v1.tif	Extended 6d	raga-1(ok386); atf-4(tm4397)	Trial 2	200	104871	1.93863	2.20528	2.21006	0.00909015
ATF-4ExtDataFig5_new_v1.tif	Extended 6d	WT	Trial 2	100	27034.5	1
ATF-4ExtDataFig5_new_v1.tif	Extended 6d	atf-4(tm4397)	Trial 2	100	38690.4	1.43115
ATF-4ExtDataFig5_new_v1.tif	Extended 6d	raga-1(ok386)	Trial 2	100	101911	3.76966
ATF-4ExtDataFig5_new_v1.tif	Extended 6d	raga-1(ok386); atf-4(tm4397)	Trial 2	100	82515.4	3.05223
ATF-4ExtDataFig5_new_v1.tif	Extended 6d	WT	Trial 2	50	20960.5	1
ATF-4ExtDataFig5_new_v1.tif	Extended 6d	atf-4(tm4397)	Trial 2	50	18910.4	0.902194
ATF-4ExtDataFig5_new_v1.tif	Extended 6d	raga-1(ok386)	Trial 2	50	74092.5	3.53487
ATF-4ExtDataFig5_new_v1.tif	Extended 6d	raga-1(ok386); atf-4(tm4397)	Trial 2	50	52013.2	2.48149
ATF-4ExtDataFig5_new_v1.tif	Extended 6d	WT	Trial 2	25	38540.1	1
ATF-4ExtDataFig5_new_v1.tif	Extended 6d	atf-4(tm4397)	Trial 2	25	37644.4	0.97676
ATF-4ExtDataFig5_new_v1.tif	Extended 6d	raga-1(ok386)	Trial 2	25	63313.4	1.64279
ATF-4ExtDataFig5_new_v1.tif	Extended 6d	raga-1(ok386); atf-4(tm4397)	Trial 2	25	51981.3	1.34876
ATF-4ExtDataFig5_new_v1.tif	Extended 6e	WT L4440		200	90707.4	1	1	1	NA
ATF-4ExtDataFig5_new_v1.tif	Extended 6e	WT atf-4(RNAi)		200	85898.5	0.946984	0.858879	0.942951	0.0021532
ATF-4ExtDataFig5_new_v1.tif	Extended 6e	rict-1(ft7) L4440		200	101241	1.11613	1.28652	1.16466	0.00351888
ATF-4ExtDataFig5_new_v1.tif	Extended 6e	rict-1(ft7) atf-4 (RNAi)		200	86214.3	0.950466	0.992498	0.963424	0.00159401
ATF-4ExtDataFig5_new_v1.tif	Extended 6e	WT L4440		100	96063.1	1
ATF-4ExtDataFig5_new_v1.tif	Extended 6e	WT atf-4(RNAi)		100	90195.4	0.938918
ATF-4ExtDataFig5_new_v1.tif	Extended 6e	rict-1(ft7) L4440		100	116543	1.21319
ATF-4ExtDataFig5_new_v1.tif	Extended 6e	rict-1(ft7) atf-4 (RNAi)		100	93794.2	0.976382
ATF-4ExtDataFig5_new_v1.tif	Extended 6e	WT L4440		50	95437.4	1
ATF-4ExtDataFig5_new_v1.tif	Extended 6e	WT atf-4(RNAi)		50	90601.8	0.949332
ATF-4ExtDataFig5_new_v1.tif	Extended 6e	rict-1(ft7) L4440		50	103030	1.07955
ATF-4ExtDataFig5_new_v1.tif	Extended 6e	rict-1(ft7) atf-4 (RNAi)		50	76876.5	0.805517
ATF-4ExtDataFig5_new_v1.tif	Extended 6e	WT L4440		25	40343.9	1
ATF-4ExtDataFig5_new_v1.tif	Extended 6e	WT atf-4(RNAi)		25	24217.7	0.600281
ATF-4ExtDataFig5_new_v1.tif	Extended 6e	rict-1(ft7) L4440		25	70086	1.73721
ATF-4ExtDataFig5_new_v1.tif	Extended 6e	rict-1(ft7) atf-4 (RNAi)		25	49930.7	1.23763
ATF-4ExtDataFig4_new_v2.tif	Extended 4a	WT		200	38434.2	1	1	1
ATF-4ExtDataFig4_new_v2.tif	Extended 4a	OP50 bacteria		200	49350.7	1.28403	1.28403	1.28403
ATF-4ExtDataFig4_new_v2.tif	Extended 4a	ATF-4OE		200	101511	2.64116	2.64116	2.64116
ATF-4ExtDataFig4_new_v2.tif	Extended 4b	WT	Trial 1	200	31415.3	1	1	1	NA
ATF-4ExtDataFig4_new_v2.tif	Extended 4b	ATF-4OE	Trial 1	200	69379.3	2.20846	9.72932	4.72106	0.198369
ATF-4ExtDataFig4_new_v2.tif	Extended 4b	WT	Trial 1	100	33955.8	1
ATF-4ExtDataFig4_new_v2.tif	Extended 4b	ATF-4OE	Trial 1	100	106043	3.12298
ATF-4ExtDataFig4_new_v2.tif	Extended 4b	WT	Trial 1	50	17257.5	1
ATF-4ExtDataFig4_new_v2.tif	Extended 4b	ATF-4OE	Trial 1	50	109053	6.31914
ATF-4ExtDataFig4_new_v2.tif	Extended 4b	WT	Trial 1	25	2430.96	1
ATF-4ExtDataFig4_new_v2.tif	Extended 4b	ATF-4OE	Trial 1	25	66284.3	27.2667
ATF-4ExtDataFig4_new_v2.tif	Extended 4b	WT	Trial 2	200	38468.9	1	1	1	NA
ATF-4ExtDataFig4_new_v2.tif	Extended 4b	ATF-4OE	Trial 2	200	105806	2.75044	5.65029	5.88162	0.0152219
ATF-4ExtDataFig4_new_v2.tif	Extended 4b	WT	Trial 2	100	21963.2	1
ATF-4ExtDataFig4_new_v2.tif	Extended 4b	ATF-4OE	Trial 2	100	115782	5.27162
ATF-4ExtDataFig4_new_v2.tif	Extended 4b	WT	Trial 2	50	11929.8	1
ATF-4ExtDataFig4_new_v2.tif	Extended 4b	ATF-4OE	Trial 2	50	96482.2	8.0875
ATF-4ExtDataFig4_new_v2.tif	Extended 4b	WT	Trial 2	25	10746.8	1
ATF-4ExtDataFig4_new_v2.tif	Extended 4b	ATF-4OE	Trial 2	25	69763.9	6.49161
ATF-4ExtDataFig4_new_v2.tif	Extended 4b	WT	Trial 3	200	25488.9	1	1	1	NA
ATF-4ExtDataFig4_new_v2.tif	Extended 4b	ATF-4OE	Trial 3	200	48454.9	1.90102	1.92592	2.02366	0.0117871
ATF-4ExtDataFig4_new_v2.tif	Extended 4b	WT	Trial 3	100	14047.7	1
ATF-4ExtDataFig4_new_v2.tif	Extended 4b	ATF-4OE	Trial 3	100	37432	2.66464
ATF-4ExtDataFig4_new_v2.tif	Extended 4b	WT	Trial 3	50	8567.94	1
ATF-4ExtDataFig4_new_v2.tif	Extended 4b	ATF-4OE	Trial 3	50	18389.4	2.1463
ATF-4ExtDataFig4_new_v2.tif	Extended 4b	WT	Trial 3	25	8269	1
ATF-4ExtDataFig4_new_v2.tif	Extended 4b	ATF-4OE	Trial 3	25	8200.61	0.991729
ATF-4ExtDataFig4_new_v2.tif	Extended 4c	WT L4440	Trial 2	200	73328	1	1	1	NA
ATF-4ExtDataFig4_new_v2.tif	Extended 4c	WT cth-2 (RNAi)	Trial 2	200	110476	1.5066	1.74157	1.65608	0.00589536
ATF-4ExtDataFig4_new_v2.tif	Extended 4c	ATF-4OE L4440	Trial 2	200	87969	1.19966	6.01654	5.14523	0.103307
ATF-4ExtDataFig4_new_v2.tif	Extended 4c	ATF-4OE cth-2(RNAi)	Trial 2	200	112192	1.53	1.87531	1.68176	0.00475473
ATF-4ExtDataFig4_new_v2.tif	Extended 4c	WT L4440	Trial 2	100	43416.1	1
ATF-4ExtDataFig4_new_v2.tif	Extended 4c	WT cth-2 (RNAi)	Trial 2	100	54364.7	1.25218
ATF-4ExtDataFig4_new_v2.tif	Extended 4c	ATF-4OE L4440	Trial 2	100	112180	2.58385
ATF-4ExtDataFig4_new_v2.tif	Extended 4c	ATF-4OE cth-2(RNAi)	Trial 2	100	74695	1.72044
ATF-4ExtDataFig4_new_v2.tif	Extended 4c	WT L4440	Trial 2	50	14301.3	1
ATF-4ExtDataFig4_new_v2.tif	Extended 4c	WT cth-2 (RNAi)	Trial 2	50	25821.8	1.80556
ATF-4ExtDataFig4_new_v2.tif	Extended 4c	ATF-4OE L4440	Trial 2	50	110214	7.70661
ATF-4ExtDataFig4_new_v2.tif	Extended 4c	ATF-4OE cth-2(RNAi)	Trial 2	50	37293.7	2.60772
ATF-4ExtDataFig4_new_v2.tif	Extended 4c	WT L4440	Trial 2	25	8029.42	1
ATF-4ExtDataFig4_new_v2.tif	Extended 4c	WT cth-2 (RNAi)	Trial 2	25	19286.1	2.40194
ATF-4ExtDataFig4_new_v2.tif	Extended 4c	ATF-4OE L4440	Trial 2	25	100978	12.576
ATF-4ExtDataFig4_new_v2.tif	Extended 4c	ATF-4OE cth-2(RNAi)	Trial 2	25	13192.9	1.64307
ATF-4ExtDataFig4_new_v2.tif	4f	WT	Trial 1	200	62252.3	1	1	1	NA
ATF-4ExtDataFig4_new_v2.tif	4f	ATF-4OE	Trial 1	200	102655	1.64901	2.16642	2.2272	0.00158922
ATF-4ExtDataFig4_new_v2.tif	4f	cth-2(mg599)	Trial 1	200	58270.2	0.936033	1.16765	1.19095	0.00751183
ATF-4ExtDataFig4_new_v2.tif	4f	ATF-4OE; cth-2(mg599)	Trial 1	200	83205.8	1.33659	2.48016	2.35459	0.021915
ATF-4ExtDataFig4_new_v2.tif	4f	WT	Trial 1	100	34956.1	1
ATF-4ExtDataFig4_new_v2.tif	4f	ATF-4OE	Trial 1	100	89566	2.56224
ATF-4ExtDataFig4_new_v2.tif	4f	cth-2(mg599)	Trial 1	100	50541.7	1.44586
ATF-4ExtDataFig4_new_v2.tif	4f	ATF-4OE; cth-2(mg599)	Trial 1	100	100605	2.87805
ATF-4ExtDataFig4_new_v2.tif	4f	WT	Trial 1	50	37862.8	1
ATF-4ExtDataFig4_new_v2.tif	4f	ATF-4OE	Trial 1	50	79705.4	2.10511
ATF-4ExtDataFig4_new_v2.tif	4f	cth-2(mg599)	Trial 1	50	29692	0.784199
ATF-4ExtDataFig4_new_v2.tif	4f	ATF-4OE; cth-2(mg599)	Trial 1	50	69331.3	1.83112
ATF-4ExtDataFig4_new_v2.tif	4f	WT	Trial 1	25	18308.5	1
ATF-4ExtDataFig4_new_v2.tif	4f	ATF-4OE	Trial 1	25	43012.1	2.34929
ATF-4ExtDataFig4_new_v2.tif	4f	cth-2(mg599)	Trial 1	25	27545.3	1.50451
ATF-4ExtDataFig4_new_v2.tif	4f	ATF-4OE; cth-2(mg599)	Trial 1	25	70943.6	3.87489
ATF-4ExtDataFig4_new_v2.tif	Extended 4d	WT	Trial 2	200	81481.4	1	1	1	NA
ATF-4ExtDataFig4_new_v2.tif	Extended 4d	ATF-4OE	Trial 2	200	103398	1.26898	1.72309	1.64278	0.00450962
ATF-4ExtDataFig4_new_v2.tif	Extended 4d	cth-2(mg599)	Trial 2	200	58155.9	0.713732	0.733599	0.749482	0.00114633
ATF-4ExtDataFig4_new_v2.tif	Extended 4d	ATF-4OE; cth-2(mg599)	Trial 2	200	76770.2	0.942181	0.99925	0.973239	0.000303007
ATF-4ExtDataFig4_new_v2.tif	Extended 4d	WT	Trial 2	100	57407.2	1
ATF-4ExtDataFig4_new_v2.tif	Extended 4d	ATF-4OE	Trial 2	100	94191.5	1.64076
ATF-4ExtDataFig4_new_v2.tif	Extended 4d	cth-2(mg599)	Trial 2	100	33201.9	0.578357
ATF-4ExtDataFig4_new_v2.tif	Extended 4d	ATF-4OE; cth-2(mg599)	Trial 2	100	65585.8	1.14247
ATF-4ExtDataFig4_new_v2.tif	Extended 4d	WT	Trial 2	50	55251.9	1
ATF-4ExtDataFig4_new_v2.tif	Extended 4d	ATF-4OE	Trial 2	50	90878.8	1.64481
ATF-4ExtDataFig4_new_v2.tif	Extended 4d	cth-2(mg599)	Trial 2	50	43385.5	0.785232
ATF-4ExtDataFig4_new_v2.tif	Extended 4d	ATF-4OE; cth-2(mg599)	Trial 2	50	55489.3	1.0043
ATF-4ExtDataFig4_new_v2.tif	Extended 4d	WT	Trial 2	25	19040.9	1
ATF-4ExtDataFig4_new_v2.tif	Extended 4d	ATF-4OE	Trial 2	25	44513.9	2.33781
ATF-4ExtDataFig4_new_v2.tif	Extended 4d	cth-2(mg599)	Trial 2	25	16319.5	0.857075
ATF-4ExtDataFig4_new_v2.tif	Extended 4d	ATF-4OE; cth-2(mg599)	Trial 2	25	17290.2	0.908055
ATF-4ExtDataFig4_new_v2.tif	Extended 4d	WT	Trial 3	200	41634.5	1	1	1	NA
ATF-4ExtDataFig4_new_v2.tif	Extended 4d	ATF-4OE	Trial 3	200	103200	2.47872	3.24145	3.37497	0.00123776
ATF-4ExtDataFig4_new_v2.tif	Extended 4d	cth-2(mg599)	Trial 3	200	39861.6	0.957419	1.20071	1.20825	0.0016849
ATF-4ExtDataFig4_new_v2.tif	Extended 4d	ATF-4OE; cth-2(mg599)	Trial 3	200	41965.7	1.00796	1.09276	1.10575	7.56896e-05
ATF-4ExtDataFig4_new_v2.tif	Extended 4d	WT	Trial 3	100	26263.6	1
ATF-4ExtDataFig4_new_v2.tif	Extended 4d	ATF-4OE	Trial 3	100	90399.5	3.442
ATF-4ExtDataFig4_new_v2.tif	Extended 4d	cth-2(mg599)	Trial 3	100	35264.2	1.3427
ATF-4ExtDataFig4_new_v2.tif	Extended 4d	ATF-4OE; cth-2(mg599)	Trial 3	100	30242.3	1.15149
ATF-4ExtDataFig4_new_v2.tif	Extended 4d	WT	Trial 3	50	26792	1
ATF-4ExtDataFig4_new_v2.tif	Extended 4d	ATF-4OE	Trial 3	50	88626.4	3.30795
ATF-4ExtDataFig4_new_v2.tif	Extended 4d	cth-2(mg599)	Trial 3	50	38283.9	1.42893
ATF-4ExtDataFig4_new_v2.tif	Extended 4d	ATF-4OE; cth-2(mg599)	Trial 3	50	30852.9	1.15157
ATF-4ExtDataFig4_new_v2.tif	Extended 4d	WT	Trial 3	25	19545.5	1
ATF-4ExtDataFig4_new_v2.tif	Extended 4d	ATF-4OE	Trial 3	25	73044.4	3.73715
ATF-4ExtDataFig4_new_v2.tif	Extended 4d	cth-2(mg599)	Trial 3	25	20988	1.0738
ATF-4ExtDataFig4_new_v2.tif	Extended 4d	ATF-4OE; cth-2(mg599)	Trial 3	25	20718.5	1.06001
ATF-4ExtDataFig4_new_v2.tif	Extended 4d	WT	Trial 4	200	57393.3	1	1	1	NA
ATF-4ExtDataFig4_new_v2.tif	Extended 4d	ATF-4OE	Trial 4	200	119744	2.08637	2.46701	2.07539	0.0124181
ATF-4ExtDataFig4_new_v2.tif	Extended 4d	cth-2(mg599)	Trial 4	200	54373.9	0.947391	0.756527	0.768734	0.00331448
ATF-4ExtDataFig4_new_v2.tif	Extended 4d	ATF-4OE; cth-2(mg599)	Trial 4	200	68631.4	1.19581	1.24759	1.1831	0.000554812
ATF-4ExtDataFig4_new_v2.tif	Extended 4d	WT	Trial 4	100	56049.6	1
ATF-4ExtDataFig4_new_v2.tif	Extended 4d	ATF-4OE	Trial 4	100	105789	1.88742
ATF-4ExtDataFig4_new_v2.tif	Extended 4d	cth-2(mg599)	Trial 4	100	47043.4	0.839317
ATF-4ExtDataFig4_new_v2.tif	Extended 4d	ATF-4OE; cth-2(mg599)	Trial 4	100	63980.6	1.1415
ATF-4ExtDataFig4_new_v2.tif	Extended 4d	WT	Trial 4	50	43714.3	1
ATF-4ExtDataFig4_new_v2.tif	Extended 4d	ATF-4OE	Trial 4	50	90244.1	2.06441
ATF-4ExtDataFig4_new_v2.tif	Extended 4d	cth-2(mg599)	Trial 4	50	30519.1	0.69815
ATF-4ExtDataFig4_new_v2.tif	Extended 4d	ATF-4OE; cth-2(mg599)	Trial 4	50	64813.1	1.48265
ATF-4ExtDataFig4_new_v2.tif	Extended 4d	WT	Trial 4	25	22909.2	1
ATF-4ExtDataFig4_new_v2.tif	Extended 4d	ATF-4OE	Trial 4	25	87738.4	3.82984
ATF-4ExtDataFig4_new_v2.tif	Extended 4d	cth-2(mg599)	Trial 4	25	12399.6	0.54125
ATF-4ExtDataFig4_new_v2.tif	Extended 4d	ATF-4OE; cth-2(mg599)	Trial 4	25	26812.5	1.17038
ATF-4ExtDataFig5.tif	Extended 6g	WT L4440	Trial 1	200	74600.1	1
ATF-4ExtDataFig5.tif	Extended 6g	WT ragc-1 (RNAi) rict-1 (RNAi)	Trial 1	200	97972.5	1.3133
ATF-4ExtDataFig5.tif	Extended 6g	atf-4(tm4397) L4440	Trial 1	200	50041.8	0.670801
ATF-4ExtDataFig5.tif	Extended 6g	atf-4(tm4397) agc-1 (RNAi) rict-1 (RNAi)	Trial 1	200	61496.8	0.824353
ATF-4ExtDataFig5.tif	Extended 6g	WT L4440	Trial 1	100	60226.2	1
ATF-4ExtDataFig5.tif	Extended 6g	WT ragc-1 (RNAi) rict-1 (RNAi)	Trial 1	100	104306	1.73191
ATF-4ExtDataFig5.tif	Extended 6g	atf-4(tm4397) L4440	Trial 1	100	38960.7	0.646906
ATF-4ExtDataFig5.tif	Extended 6g	atf-4(tm4397) agc-1 (RNAi) rict-1 (RNAi)	Trial 1	100	60841.2	1.01021
ATF-4ExtDataFig5.tif	Extended 6g	WT L4440	Trial 1	50	61750.3	1
ATF-4ExtDataFig5.tif	Extended 6g	WT ragc-1 (RNAi) rict-1 (RNAi)	Trial 1	50	92024	1.49026
ATF-4ExtDataFig5.tif	Extended 6g	atf-4(tm4397) L4440	Trial 1	50	25211.2	0.408277
ATF-4ExtDataFig5.tif	Extended 6g	atf-4(tm4397) agc-1 (RNAi) rict-1 (RNAi)	Trial 1	50	25183.1	0.407822
ATF-4ExtDataFig5.tif	Extended 6g	WT L4440	Trial 1	25	21712.1	1
ATF-4ExtDataFig5.tif	Extended 6g	WT ragc-1 (RNAi) rict-1 (RNAi)	Trial 1	25	23412.6	1.07832
ATF-4ExtDataFig5.tif	Extended 6g	atf-4(tm4397) L4440	Trial 1	25	348.192	0.0160368
ATF-4ExtDataFig5.tif	Extended 6g	atf-4(tm4397) agc-1 (RNAi) rict-1 (RNAi)	Trial 1	25	0	0
ATF-4ExtDataFig5.tif	Extended 6g	WT L4440	Trial 2	200	24869.9	1
ATF-4ExtDataFig5.tif	Extended 6g	WT ragc-1 (RNAi) rict-1 (RNAi)	Trial 2	200	30434.8	1.22376
ATF-4ExtDataFig5.tif	Extended 6g	atf-4(tm4397) L4440	Trial 2	200	28371.9	1.14081
ATF-4ExtDataFig5.tif	Extended 6g	atf-4(tm4397) agc-1 (RNAi) rict-1 (RNAi)	Trial 2	200	24220.2	0.973878
ATF-4ExtDataFig5.tif	Extended 6g	WT L4440	Trial 2	100	23022.8	1
ATF-4ExtDataFig5.tif	Extended 6g	WT ragc-1 (RNAi) rict-1 (RNAi)	Trial 2	100	29143.1	1.26584
ATF-4ExtDataFig5.tif	Extended 6g	atf-4(tm4397) L4440	Trial 2	100	10115.2	0.439358
ATF-4ExtDataFig5.tif	Extended 6g	atf-4(tm4397) agc-1 (RNAi) rict-1 (RNAi)	Trial 2	100	15883.3	0.689895
ATF-4ExtDataFig5.tif	Extended 6g	WT L4440	Trial 2	50	14217	1
ATF-4ExtDataFig5.tif	Extended 6g	WT ragc-1 (RNAi) rict-1 (RNAi)	Trial 2	50	28563.9	2.00914
ATF-4ExtDataFig5.tif	Extended 6g	atf-4(tm4397) L4440	Trial 2	50	13600.7	0.956653
ATF-4ExtDataFig5.tif	Extended 6g	atf-4(tm4397) agc-1 (RNAi) rict-1 (RNAi)	Trial 2	50	4625	0.325315

## Sheet: P-values (biol. samples)
Sample	pval_biological	Compared figures
cth-2(mg599)	2.71499e-09	ATF-4ExtDataFig4_new_v2.tif e
ATF-4OE; cth-2(mg599)	2.86852e-06	ATF-4ExtDataFig4_new_v2.tif e
raga-1(ok386)	6.57984e-06	ATF-4fig5-new_v2 (1).tif a; ATF-4ExtDataFig5_new_v1.tif f; ATF-4ExtDataFig5_new_v1.tif g
WT atf-4(RNAi)	4.01521e-05	ATF-4fig5-new_v2 (1).tif b; ATF-4ExtDataFig5_new_v1.tif h
ATF-4OE	0.00010327	ATF-4ExtDataFig4_new_v2.tif a; ATF-4ExtDataFig4_new_v2.tif b; ATF-4ExtDataFig4_new_v2.tif c; ATF-4ExtDataFig4_new_v2.tif e
atf-4(tm4397)	0.000183332	ATF-4fig5-new_v2 (1).tif a; ATF-4ExtDataFig5_new_v1.tif f; ATF-4ExtDataFig5_new_v1.tif g
WT cth-2 (RNAi)	0.00028556	ATF-4fig3-new_v3.tif f; ATF-4ExtDataFig4_new_v2.tif d
rict-1(ft7) L4440	0.000293156	ATF-4fig5-new_v2 (1).tif b; ATF-4ExtDataFig5_new_v1.tif h
ATF-4OE cth-2(RNAi)	0.000523162	ATF-4fig3-new_v3.tif f; ATF-4ExtDataFig4_new_v2.tif d
rict-1(ft7) atf-4 (RNAi)	0.00270694	ATF-4fig5-new_v2 (1).tif b; ATF-4ExtDataFig5_new_v1.tif h
raga-1(ok386); atf-4(tm4397)	0.0141688	ATF-4fig5-new_v2 (1).tif a; ATF-4ExtDataFig5_new_v1.tif f; ATF-4ExtDataFig5_new_v1.tif g
ATF-4OE L4440	0.0183289	ATF-4fig3-new_v3.tif f; ATF-4ExtDataFig4_new_v2.tif d
OP50 bacteria	NA	ATF-4ExtDataFig4_new_v2.tif a
WT	NA	ATF-4fig5-new_v2 (1).tif a; ATF-4ExtDataFig5_new_v1.tif f; ATF-4ExtDataFig5_new_v1.tif g; ATF-4ExtDataFig4_new_v2.tif a; ATF-4ExtDataFig4_new_v2.tif b; ATF-4ExtDataFig4_new_v2.tif c; ATF-4ExtDataFig4_new_v2.tif e
WT L4440	NA	ATF-4fig5-new_v2 (1).tif b; ATF-4fig3-new_v3.tif f; ATF-4ExtDataFig5_new_v1.tif h; ATF-4ExtDataFig4_new_v2.tif d

## Sheet: P-values (biol. sample & conc.)
Sample	Concentration	pval_biological	Compared figures
atf-4(tm4397)	200	0.00114265	ATF-4fig5-new_v2 (1).tif a; ATF-4ExtDataFig5_new_v1.tif f; ATF-4ExtDataFig5_new_v1.tif g
atf-4(tm4397)	100	0.0359966	ATF-4fig5-new_v2 (1).tif a; ATF-4ExtDataFig5_new_v1.tif f; ATF-4ExtDataFig5_new_v1.tif g
atf-4(tm4397)	50	0.185245	ATF-4fig5-new_v2 (1).tif a; ATF-4ExtDataFig5_new_v1.tif f; ATF-4ExtDataFig5_new_v1.tif g
atf-4(tm4397)	25	0.0809081	ATF-4fig5-new_v2 (1).tif a; ATF-4ExtDataFig5_new_v1.tif f; ATF-4ExtDataFig5_new_v1.tif g
ATF-4OE	200	6.95908e-06	ATF-4ExtDataFig4_new_v2.tif a; ATF-4ExtDataFig4_new_v2.tif b; ATF-4ExtDataFig4_new_v2.tif e
ATF-4OE	100	0.000657864	ATF-4ExtDataFig4_new_v2.tif b; ATF-4ExtDataFig4_new_v2.tif e
ATF-4OE	50	0.00845625	ATF-4ExtDataFig4_new_v2.tif b; ATF-4ExtDataFig4_new_v2.tif e
ATF-4OE	25	0.102429	ATF-4ExtDataFig4_new_v2.tif b; ATF-4ExtDataFig4_new_v2.tif e
ATF-4OE	NA	0.000607081	ATF-4ExtDataFig4_new_v2.tif c
ATF-4OE cth-2(RNAi)	200	0.128576	ATF-4fig3-new_v3.tif f; ATF-4ExtDataFig4_new_v2.tif d
ATF-4OE cth-2(RNAi)	100	0.227198	ATF-4fig3-new_v3.tif f; ATF-4ExtDataFig4_new_v2.tif d
ATF-4OE cth-2(RNAi)	50	0.339859	ATF-4fig3-new_v3.tif f; ATF-4ExtDataFig4_new_v2.tif d
ATF-4OE cth-2(RNAi)	25	0.159949	ATF-4fig3-new_v3.tif f; ATF-4ExtDataFig4_new_v2.tif d
ATF-4OE L4440	200	0.0386883	ATF-4fig3-new_v3.tif f; ATF-4ExtDataFig4_new_v2.tif d
ATF-4OE L4440	100	0.104479	ATF-4fig3-new_v3.tif f; ATF-4ExtDataFig4_new_v2.tif d
ATF-4OE L4440	50	0.242897	ATF-4fig3-new_v3.tif f; ATF-4ExtDataFig4_new_v2.tif d
ATF-4OE L4440	25	0.300807	ATF-4fig3-new_v3.tif f; ATF-4ExtDataFig4_new_v2.tif d
ATF-4OE; cth-2(mg599)	200	0.00111012	ATF-4ExtDataFig4_new_v2.tif e
ATF-4OE; cth-2(mg599)	100	0.0356599	ATF-4ExtDataFig4_new_v2.tif e
ATF-4OE; cth-2(mg599)	50	0.00505066	ATF-4ExtDataFig4_new_v2.tif e
ATF-4OE; cth-2(mg599)	25	0.0898905	ATF-4ExtDataFig4_new_v2.tif e
cth-2(mg599)	200	0.000618441	ATF-4ExtDataFig4_new_v2.tif e
cth-2(mg599)	100	0.0145402	ATF-4ExtDataFig4_new_v2.tif e
cth-2(mg599)	50	0.0121209	ATF-4ExtDataFig4_new_v2.tif e
cth-2(mg599)	25	0.0161212	ATF-4ExtDataFig4_new_v2.tif e
OP50 bacteria	200	NA	ATF-4ExtDataFig4_new_v2.tif a
raga-1(ok386)	200	0.0142917	ATF-4fig5-new_v2 (1).tif a; ATF-4ExtDataFig5_new_v1.tif f; ATF-4ExtDataFig5_new_v1.tif g
raga-1(ok386)	100	0.0914677	ATF-4fig5-new_v2 (1).tif a; ATF-4ExtDataFig5_new_v1.tif f; ATF-4ExtDataFig5_new_v1.tif g
raga-1(ok386)	50	0.0344485	ATF-4fig5-new_v2 (1).tif a; ATF-4ExtDataFig5_new_v1.tif f; ATF-4ExtDataFig5_new_v1.tif g
raga-1(ok386)	25	0.0096404	ATF-4fig5-new_v2 (1).tif a; ATF-4ExtDataFig5_new_v1.tif f; ATF-4ExtDataFig5_new_v1.tif g
raga-1(ok386); atf-4(tm4397)	200	0.0851711	ATF-4fig5-new_v2 (1).tif a; ATF-4ExtDataFig5_new_v1.tif f; ATF-4ExtDataFig5_new_v1.tif g
raga-1(ok386); atf-4(tm4397)	100	0.212736	ATF-4fig5-new_v2 (1).tif a; ATF-4ExtDataFig5_new_v1.tif f; ATF-4ExtDataFig5_new_v1.tif g
raga-1(ok386); atf-4(tm4397)	50	0.226097	ATF-4fig5-new_v2 (1).tif a; ATF-4ExtDataFig5_new_v1.tif f; ATF-4ExtDataFig5_new_v1.tif g
raga-1(ok386); atf-4(tm4397)	25	0.0453777	ATF-4fig5-new_v2 (1).tif a; ATF-4ExtDataFig5_new_v1.tif f; ATF-4ExtDataFig5_new_v1.tif g
rict-1(ft7) atf-4 (RNAi)	200	0.34879	ATF-4fig5-new_v2 (1).tif b; ATF-4ExtDataFig5_new_v1.tif h
rict-1(ft7) atf-4 (RNAi)	100	0.101147	ATF-4fig5-new_v2 (1).tif b; ATF-4ExtDataFig5_new_v1.tif h
rict-1(ft7) atf-4 (RNAi)	50	0.316792	ATF-4fig5-new_v2 (1).tif b; ATF-4ExtDataFig5_new_v1.tif h
rict-1(ft7) atf-4 (RNAi)	25	0.140957	ATF-4fig5-new_v2 (1).tif b; ATF-4ExtDataFig5_new_v1.tif h
rict-1(ft7) L4440	200	0.298007	ATF-4fig5-new_v2 (1).tif b; ATF-4ExtDataFig5_new_v1.tif h
rict-1(ft7) L4440	100	0.141881	ATF-4fig5-new_v2 (1).tif b; ATF-4ExtDataFig5_new_v1.tif h
rict-1(ft7) L4440	50	0.247332	ATF-4fig5-new_v2 (1).tif b; ATF-4ExtDataFig5_new_v1.tif h
rict-1(ft7) L4440	25	0.0468459	ATF-4fig5-new_v2 (1).tif b; ATF-4ExtDataFig5_new_v1.tif h
WT	200	NA	ATF-4fig5-new_v2 (1).tif a; ATF-4ExtDataFig5_new_v1.tif f; ATF-4ExtDataFig5_new_v1.tif g; ATF-4ExtDataFig4_new_v2.tif a; ATF-4ExtDataFig4_new_v2.tif b; ATF-4ExtDataFig4_new_v2.tif e
WT	100	NA	ATF-4fig5-new_v2 (1).tif a; ATF-4ExtDataFig5_new_v1.tif f; ATF-4ExtDataFig5_new_v1.tif g; ATF-4ExtDataFig4_new_v2.tif b; ATF-4ExtDataFig4_new_v2.tif e
WT	50	NA	ATF-4fig5-new_v2 (1).tif a; ATF-4ExtDataFig5_new_v1.tif f; ATF-4ExtDataFig5_new_v1.tif g; ATF-4ExtDataFig4_new_v2.tif b; ATF-4ExtDataFig4_new_v2.tif e
WT	25	NA	ATF-4fig5-new_v2 (1).tif a; ATF-4ExtDataFig5_new_v1.tif f; ATF-4ExtDataFig5_new_v1.tif g; ATF-4ExtDataFig4_new_v2.tif b; ATF-4ExtDataFig4_new_v2.tif e
WT	NA	NA	ATF-4ExtDataFig4_new_v2.tif c
WT atf-4(RNAi)	200	0.0528042	ATF-4fig5-new_v2 (1).tif b; ATF-4ExtDataFig5_new_v1.tif h
WT atf-4(RNAi)	100	0.0909053	ATF-4fig5-new_v2 (1).tif b; ATF-4ExtDataFig5_new_v1.tif h
WT atf-4(RNAi)	50	0.135288	ATF-4fig5-new_v2 (1).tif b; ATF-4ExtDataFig5_new_v1.tif h
WT atf-4(RNAi)	25	0.285703	ATF-4fig5-new_v2 (1).tif b; ATF-4ExtDataFig5_new_v1.tif h
WT cth-2 (RNAi)	200	0.0437091	ATF-4fig3-new_v3.tif f; ATF-4ExtDataFig4_new_v2.tif d
WT cth-2 (RNAi)	100	0.102719	ATF-4fig3-new_v3.tif f; ATF-4ExtDataFig4_new_v2.tif d
WT cth-2 (RNAi)	50	0.272525	ATF-4fig3-new_v3.tif f; ATF-4ExtDataFig4_new_v2.tif d
WT cth-2 (RNAi)	25	0.283182	ATF-4fig3-new_v3.tif f; ATF-4ExtDataFig4_new_v2.tif d
WT L4440	200	NA	ATF-4fig5-new_v2 (1).tif b; ATF-4fig3-new_v3.tif f; ATF-4ExtDataFig5_new_v1.tif h; ATF-4ExtDataFig4_new_v2.tif d
WT L4440	100	NA	ATF-4fig5-new_v2 (1).tif b; ATF-4fig3-new_v3.tif f; ATF-4ExtDataFig5_new_v1.tif h; ATF-4ExtDataFig4_new_v2.tif d
WT L4440	50	NA	ATF-4fig5-new_v2 (1).tif b; ATF-4fig3-new_v3.tif f; ATF-4ExtDataFig5_new_v1.tif h; ATF-4ExtDataFig4_new_v2.tif d
WT L4440	25	NA	ATF-4fig5-new_v2 (1).tif b; ATF-4fig3-new_v3.tif f; ATF-4ExtDataFig5_new_v1.tif h; ATF-4ExtDataFig4_new_v2.tif d

## Sheet: Fig.4g H2S dye
											N2	atf4	cth2
											13.1858	4.76804	6.40873
											9.64762	3.89483	6.05813
											8.56368	8.91809	7.40855
											9.94481	3.66894	5.22416
											8.09165	5.76085	5.4035
											7.08884	4.55284	6.83988
											9.28176	6.60913	7.7785
											7.46482	5.89058	8.68225
											7.04861	5.87337	8.85923
											7.44588	5.6507	8.07681
											8.4951	3.7951	6.41359
											8.72403	4.78069	7.90622
											7.27474	5.81187	5.54448
											9.24179	3.90559	7.48842
											7.00954	4.1538	7.74367
							N2 vs atf4	1.39562e-06
							N2 vs cth2	0.00667696

## Sheet: Fig.5 PSSH
	N2	cth2	ATF4OE
	52.805	12.859	45.875
	59.236	37.666	58.612
	64.959	13.1	56.092
	46.799	21.032	48.953
	44.247	33.842	63.2
	47.053	32.428	51.257
	51.719	28.711	49.189
	49.318	38.77	62.853
	54.923	42.099	58.18
	60.179	33.107	64.234
	52.425	48.164
	52.041	44.847
	42.812	45.309
	38.378	54.032
	27.219
	39.995
	34.848
	32.977
		N2 vs cth2	0.00126575
		N2 vs ATF4OE	0.0239176

## Sheet: Fig. 7 PSSH
	N2	atf4	raga1	raga1;atf4
	52.805	47.563	65.255	22.653
	59.236	37.219	70.904	23.586
	64.959	35.725	56.744	11.943
	46.799	51.148	61.889	56.751
	44.247	29.374	73.433	66.568
	47.053	40.043	48.491	69.379
	51.719	30.256	64.773	17.207
	49.318	22.304	61.697	11.87
	54.923	49.41	54.837	15.778
	60.179	35.384	61.248	11.089
	52.425	23.499	57.82
	52.041	41.552
	42.812	44.1
	38.378	53.303
	27.219	30.179
	39.995	55.566
	34.848	56.225
	32.977	29.201
	N2 vs atf4	0.0327381
	N2 vs raga1	0.000334545
	N2 vs rraga1;atf4	0.0146913
	raga 1 vs raga1;atf4	0.000577706
