# Supplementary material for: ATF-4 and hydrogen sulfide signalling mediate longevity in response to inhibition of translation or mTORC1
Source: Nat Commun. 2022 Feb 18;13:967. doi: 10.1038/s41467-022-28599-9 (PMC8857226; doi:10.1038/s41467-022-28599-9)
Supplement: Supplementary file 17 — Source Data [file 41467_2022_28599_MOESM17_ESM.xlsx]

## Sheet: Extended data fig.2b 
	ATF-4 protein levels in transgenic ldIs119 [ATF-4::GFP] overexpressing animals are mildly induced with tunicamycin treatment.
	GFP antibody blotted against wild type (N2) (or N2 with atf-4(RNAi) in f), IdIs119 (WT), IdIs119; pek-1(ok275) (pek-1), IdIs119; gcn-2(ok886) (gcn-2), or IdIs119; eif2 (qd338) in the presence or absence of tunicamycin.
	Animals of their first day of adulthood were treated either with tunicamycin (35 g / ml) for six hours at 25°C or a corresponding amount of DMSO dissolved in M9.
	In all samples an antibody against Tubulin was used as control and equal amounts of sample was run in parallel on a separate blot.
	Red numbers indicate conditions in extened figure 2b

## Sheet: Fig. 4d
ATF-4 overexpressor showed higher cystathionine gamma-lyase CTH-2 protein levels
The predicted size C. elegans CTH-2 (392 amino acids; www.wormbase.org) is about 43 kDa. The Anti-Cystathionase/CTH antibody ab151769 is a recombinant fragment corresponding to Human Cystathionase/CTH amino acids 194-405. This part is well conserved			CTH antibody blotted against wild type (N2) or IdIs119 [ATF-4::GFP] treated for one generation with empty vector control L4440, atf-4(RNAi), or cth-2(RNAi).

## Sheet: Fig. 4e
		CTH antibody blotted against wild type (N2) or IdIs119 [ATF-4::GFP] treated for one generation with empty vector control L4440, atf-4(RNAi), or cth-2(RNAi).
		The predicted size C. elegans CTH-2 (392 amino acids; www.wormbase.org) is about 43 kDa. The Anti-Cystathionase/CTH antibody ab151769 is a recombinant fragment corresponding to Human Cystathionase/CTH amino acids 194-405.
